# Supplementary material for: What Does Next-Generation Mass Spectrometry Offer for Proteomics? A Comprehensive Platform Comparison
Source: J Proteome Res. 2026 Mar 26;25(4):1929–40. doi: 10.1021/acs.jproteome.5c01007 (PMC13054874; doi:10.1021/acs.jproteome.5c01007)
Supplement: Supplementary file 2 [file pr5c01007_si_002.xlsx]

## Sheet: timsTOF diaPASEF isolation list
Table S1 – timsTOF Ultra dia-PASEF isolation list (xlsx)
#MS Type	Cycle Id	Start IM [1/K0]	End IM [1/K0]	Start Mass [m/z]	End Mass [m/z]	CE [eV]
MS1	0	-	-	-	-	-
PASEF	1	0.6	0.805	350.68	382.04	-
PASEF	1	0.805	0.965	559.8	567.5	-
PASEF	1	0.965	1.12	725.13	736.24	-
PASEF	2	0.6	0.87	412.39	425.4	-
PASEF	2	0.87	0.977	574.21	582.01	-
PASEF	2	0.977	1.15	746.34	758.38	-
PASEF	3	0.6	0.89	437.42	447.23	-
PASEF	3	0.89	0.986	588.81	596.81	-
PASEF	3	0.986	1.19	769.41	782.64	-
PASEF	4	0.6	0.9	456.05	464.9	-
PASEF	4	0.9	0.995	603.8	612.07	-
PASEF	4	0.995	1.23	794.87	808.65	-
PASEF	5	0.6	0.906	472.76	480.93	-
PASEF	5	0.906	1.006	619.33	627.84	-
PASEF	5	1.006	1.27	821.43	837.18	-
PASEF	6	0.6	0.91	488.1	495.93	-
PASEF	6	0.91	1.025	635.35	644.1	-
PASEF	6	1.025	1.31	851.93	869.71	-
PASEF	7	0.6	0.917	502.77	510.43	-
PASEF	7	0.917	1.045	651.86	660.85	-
PASEF	7	1.045	1.35	886.49	908.17	-
PASEF	8	0.6	0.927	517.08	524.68	-
PASEF	8	0.927	1.064	668.83	678.09	-
PASEF	8	1.064	1.39	928.86	956.26	-
PASEF	9	0.6	0.94	531.29	539.03	-
PASEF	9	0.94	1.085	686.35	696.12	-
PASEF	9	1.085	1.43	982.67	1021.61	-
PASEF	10	0.6	0.955	545.77	553.28	-
PASEF	10	0.955	1.105	704.89	715.51	-
PASEF	10	1.105	1.45	1059.54	1155.34	-
PASEF	11	0.6	0.85	381.54	412.89	-
PASEF	11	0.85	0.97	567.01	574.71	-
PASEF	11	0.97	1.13	735.74	746.84	-
PASEF	12	0.6	0.884	424.9	437.92	-
PASEF	12	0.884	0.982	581.51	589.31	-
PASEF	12	0.982	1.17	757.88	769.91	-
PASEF	13	0.6	0.895	446.74	456.55	-
PASEF	13	0.895	0.99	596.31	604.3	-
PASEF	13	0.99	1.21	782.14	795.37	-
PASEF	14	0.6	0.903	464.4	473.26	-
PASEF	14	0.903	1	611.57	619.83	-
PASEF	14	1	1.25	808.15	821.93	-
PASEF	15	0.6	0.908	480.43	488.6	-
PASEF	15	0.908	1.015	627.34	635.85	-
PASEF	15	1.015	1.29	836.68	852.43	-
PASEF	16	0.6	0.914	495.43	503.27	-
PASEF	16	0.914	1.034	643.61	652.36	-
PASEF	16	1.034	1.33	869.21	886.99	-
PASEF	17	0.6	0.92	509.92	517.58	-
PASEF	17	0.92	1.054	660.35	669.33	-
PASEF	17	1.054	1.37	907.67	929.36	-
PASEF	18	0.6	0.934	524.18	531.79	-
PASEF	18	0.934	1.075	677.59	686.85	-
PASEF	18	1.075	1.41	955.76	983.17	-
PASEF	19	0.6	0.947	538.53	546.27	-
PASEF	19	0.947	1.095	695.62	705.39	-
PASEF	19	1.095	1.44	1021.11	1060.04	-
PASEF	20	0.6	0.96	552.79	560.3	-
PASEF	20	0.96	1.11	715.01	725.63	-
PASEF	20	1.11	1.45	1154.84	1250.64	-
