# Supplementary material for: What Does Next-Generation Mass Spectrometry Offer for Proteomics? A Comprehensive Platform Comparison
Source: J Proteome Res. 2026 Mar 26;25(4):1929–40. doi: 10.1021/acs.jproteome.5c01007 (PMC13054874; doi:10.1021/acs.jproteome.5c01007)
Supplement: Supplementary file 3 [file pr5c01007_si_003.xlsx]

## Sheet: Orbitrap Exploris 480 DDA
Ptable S2 - rotein-level reports for all instruments (xlsx)
Accession	Uniprot	Uniprot Name	Gene Names Original	Gene Names	CV%	Missingness %	T995_RA	T996_RA	T1003_RA	T1026_RA	T1027_RA	T1028_RA	T997_HO	T998_HO	T1005_HO	T1001_HO	T1029_HO	T1030_HO
Q9D2R0|AACS_MOUSE	Q9D2R0	AACS_MOUSE	Aacs	Aacs	123	0	22000000	153000	209000	19500000	21200000	99700	552000	335000	14200000	13400000	251000	555000
Q3UHJ0|AAK1_MOUSE	Q3UHJ0	AAK1_MOUSE	Aak1 Kiaa1048	Aak1	31.8	0	8870000	9290000	10800000	10800000	7090000	7520000	5490000	4880000	4390000	6070000	4510000	8700000
Q8R0P4|AAMDC_MOUSE	Q8R0P4	AAMDC_MOUSE	Aamdc	Aamdc	26.8	0	3050000	2850000	1860000	2600000	3640000	3530000	2870000	1910000	2150000	2530000	1290000	2630000
Q8BGQ7|SYAC_MOUSE	Q8BGQ7	SYAC_MOUSE	Aars1 Aars	Aars1	13	0	46300000	42500000	47600000	44400000	40900000	39100000	53500000	45400000	33000000	47800000	37200000	49300000
Q3THG9|AASD1_MOUSE	Q3THG9	AASD1_MOUSE	Aarsd1 Alax	Aarsd1	67.3	0	6070000	2480000	1230000	4620000	875000	1010000	2080000	3390000	6680000	1720000	3990000	1390000
Q8R420|ABCA3_MOUSE	Q8R420	ABCA3_MOUSE	Abca3	Abca3	47.8	0	2680000	8190000	4030000	3970000	4180000	4060000	4640000	3010000	2370000	2560000	1390000	2420000
Q9JI39|ABCBA_MOUSE	Q9JI39	ABCBA_MOUSE	Abcb10	Abcb10	71.2	25	570356	541770	338000	455000	652000	448000	597000	368849	500000	323000	604000	191000
P21447|MDR1A_MOUSE	P21447	MDR1A_MOUSE	Abcb1a Abcb4 Mdr1a Mdr3 Pgy-3 Pgy3	Abcb1a	24.4	0	6040000	7500000	8180000	5660000	7740000	7760000	5440000	9340000	7710000	6340000	12100000	9630000
Q61102|ABCB7_MOUSE	Q61102	ABCB7_MOUSE	Abcb7	Abcb7	48.4	8.33333	505634	351000	701000	573000	451000	663000	781000	1080000	1190000	913000	1160000	777000
P55096|ABCD3_MOUSE	P55096	ABCD3_MOUSE	Abcd3 Pmp70 Pxmp1	Abcd3	22.9	0	23300000	32000000	25000000	34100000	33900000	24800000	18200000	29400000	32300000	18200000	25600000	18700000
P61222|ABCE1_MOUSE	P61222	ABCE1_MOUSE	Abce1	Abce1	28.7	0	24100000	27200000	28000000	22000000	24400000	19400000	14800000	14000000	12200000	14500000	16200000	15700000
Q6P542|ABCF1_MOUSE	Q6P542	ABCF1_MOUSE	Abcf1	Abcf1	80.8	0	49500000	13600000	9880000	50400000	13200000	8920000	13900000	11600000	15000000	8600000	49000000	11900000
Q99LE6|ABCF2_MOUSE	Q99LE6	ABCF2_MOUSE	Abcf2	Abcf2	21.2	0	6130000	9350000	6570000	8290000	8750000	4790000	8850000	9340000	11300000	9230000	8840000	9860000
Q7TMS5|ABCG2_MOUSE	Q7TMS5	ABCG2_MOUSE	Abcg2 Abcp Bcrp1	Abcg2	49.2	0	83500	336000	229000	412000	330000	229000	613000	195000	182000	402000	245000	185000
Q6PE15|ABHDA_MOUSE	Q6PE15	ABHDA_MOUSE	Abhd10	Abhd10	40	0	578000	430000	320000	304000	609000	290000	818000	472000	622000	662000	1030000	475000
Q8K4F5|ABHDB_MOUSE	Q8K4F5	ABHDB_MOUSE	Abhd11 Wbscr21	Abhd11	103	16.6667	1631969	3300000	2770000	235000	530000	1558038	1050000	996000	1810000	444000	1540000	136000
Q99LR1|ABD12_MOUSE	Q99LR1	ABD12_MOUSE	Abhd12	Abhd12	19.9	0	16500000	13300000	13100000	9380000	12500000	10200000	13500000	8090000	10000000	12800000	9820000	11600000
Q8VCR7|ABHEB_MOUSE	Q8VCR7	ABHEB_MOUSE	Abhd14b	Abhd14b	23	0	21900000	20800000	29000000	20500000	22800000	11800000	30300000	16500000	19800000	24300000	23100000	19500000
Q9Z1Q2|ABHGA_MOUSE	Q9Z1Q2	ABHGA_MOUSE	Abhd16a Bat5 Ng26	Abhd16a	19.6	0	3860000	5910000	5690000	4030000	5270000	3790000	3740000	4930000	5070000	3700000	4850000	3240000
Q8CBW3|ABI1_MOUSE	Q8CBW3	ABI1_MOUSE	Abi1 Ssh3bp1	Abi1	42.1	0	21700000	21900000	21600000	17000000	19100000	16000000	44600000	14600000	15500000	36900000	23900000	14000000
Q8K4G5|ABLM1_MOUSE	Q8K4G5	ABLM1_MOUSE	Ablim1 Ablim Kiaa0059	Ablim1	28.6	0	40400000	56500000	54500000	43500000	44100000	44000000	30600000	31600000	64500000	28900000	34300000	27500000
Q69ZX8|ABLM3_MOUSE	Q69ZX8	ABLM3_MOUSE	Ablim3 Kiaa0843	Ablim3	32.5	0	2180000	3490000	3640000	6450000	5790000	5730000	3340000	3770000	3590000	3330000	3540000	6130000
Q4KML4|ABRAL_MOUSE	Q4KML4	ABRAL_MOUSE	Abracl	Abracl	15.7	0	18000000	15500000	17700000	16000000	16900000	10100000	16900000	13500000	13800000	13600000	13100000	13700000
Q3TCJ1|ABRX2_MOUSE	Q3TCJ1	ABRX2_MOUSE	Abraxas2 Abro1 Fam175b Kiaa0157	Abraxas2	37.1	0	1310000	1910000	3500000	1240000	2670000	1680000	2060000	1590000	1200000	1990000	1300000	1490000
Q921H8|THIKA_MOUSE	Q921H8	THIKA_MOUSE	Acaa1a Acaa1	Acaa1a	18.5	0	55600000	68700000	59700000	60800000	73200000	58000000	65600000	81300000	87900000	61900000	95400000	61300000
Q8BWT1|THIM_MOUSE	Q8BWT1	THIM_MOUSE	Acaa2	Acaa2	12.1	0	392000000	398000000	432000000	410000000	481000000	386000000	379000000	375000000	443000000	350000000	405000000	289000000
Q5SWU9|ACACA_MOUSE	Q5SWU9	ACACA_MOUSE	Acaca Acac Gm738	Acaca	33.3	0	17400000	20200000	25200000	21900000	39600000	30400000	43300000	23800000	43600000	22200000	28200000	19900000
Q8K370|ACD10_MOUSE	Q8K370	ACD10_MOUSE	Acad10	Acad10	88.5	16.6667	52300	143000	215190	247000	169000	102000	516000	356000	705000	325620	522000	265000
Q9D7B6|ACAD8_MOUSE	Q9D7B6	ACAD8_MOUSE	Acad8	Acad8	35.4	0	3330000	6570000	7030000	6680000	4790000	9780000	9870000	9220000	13000000	8240000	11200000	5410000
Q8JZN5|ACAD9_MOUSE	Q8JZN5	ACAD9_MOUSE	Acad9	Acad9	23.2	0	30600000	25500000	29800000	24900000	33200000	23600000	41300000	39800000	44000000	36200000	47900000	31200000
P51174|ACADL_MOUSE	P51174	ACADL_MOUSE	Acadl	Acadl	28.4	0	265000000	269000000	306000000	304000000	360000000	262000000	470000000	470000000	567000000	428000000	536000000	348000000
P45952|ACADM_MOUSE	P45952	ACADM_MOUSE	Acadm	Acadm	23.3	0	27300000	28900000	38200000	27800000	39100000	30700000	49800000	40000000	54000000	41800000	47400000	34000000
Q07417|ACADS_MOUSE	Q07417	ACADS_MOUSE	Acads	Acads	24.2	0	48000000	55500000	54900000	54700000	66900000	54800000	85700000	80800000	95600000	67300000	91000000	58000000
Q9DBL1|ACDSB_MOUSE	Q9DBL1	ACDSB_MOUSE	Acadsb	Acadsb	23.9	0	43400000	44600000	55100000	43000000	48300000	60100000	68900000	80500000	73100000	74100000	83300000	59800000
P50544|ACADV_MOUSE	P50544	ACADV_MOUSE	Acadvl Vlcad	Acadvl	27.3	0	116000000	118000000	158000000	119000000	149000000	102000000	216000000	190000000	216000000	206000000	219000000	144000000
Q6ZQK5|ACAP2_MOUSE	Q6ZQK5	ACAP2_MOUSE	Acap2	Acap2	40.3	0	8510000	9280000	9120000	6710000	7070000	4450000	3700000	5090000	3380000	4260000	3410000	3570000
Q8QZT1|THIL_MOUSE	Q8QZT1	THIL_MOUSE	Acat1	Acat1	13.6	0	162000000	194000000	210000000	201000000	232000000	198000000	165000000	222000000	235000000	207000000	224000000	156000000
Q8CAY6|THIC_MOUSE	Q8CAY6	THIC_MOUSE	Acat2	Acat2	23.2	0	11500000	10200000	8630000	8910000	9030000	4910000	10300000	5520000	8460000	9990000	7450000	7110000
Q8BMP6|GCP60_MOUSE	Q8BMP6	GCP60_MOUSE	Acbd3 Gcp60 Pap7	Acbd3	13.1	0	14000000	17000000	15300000	16700000	17300000	17900000	16100000	21500000	18500000	14900000	20600000	19600000
Q5XG73|ACBD5_MOUSE	Q5XG73	ACBD5_MOUSE	Acbd5	Acbd5	189	0	672000	529000	635000	26700000	26700000	639000	1140000	1770000	1110000	918000	1590000	1050000
P09470|ACE_MOUSE	P09470	ACE_MOUSE	Ace	Ace	57.9	0	227000000	315000000	285000000	271000000	260000000	220000000	71400000	89100000	100000000	58500000	83100000	76100000
Q9JIX8|ACINU_MOUSE	Q9JIX8	ACINU_MOUSE	Acin1 Acinus	Acin1	18.9	0	31400000	50900000	35700000	39100000	39200000	42300000	26400000	43400000	32200000	38400000	27200000	37300000
Q91V92|ACLY_MOUSE	Q91V92	ACLY_MOUSE	Acly	Acly	15.4	0	127000000	112000000	128000000	115000000	110000000	85700000	93500000	96700000	94700000	89900000	88500000	84000000
P28271|ACOC_MOUSE	P28271	ACOC_MOUSE	Aco1 Ireb1 Irebp	Aco1	58.1	0	54400000	48700000	54100000	47300000	47400000	30700000	8750000	23800000	10300000	8050000	24100000	18300000
Q99KI0|ACON_MOUSE	Q99KI0	ACON_MOUSE	Aco2	Aco2	12.1	0	393000000	408000000	467000000	401000000	505000000	398000000	480000000	478000000	528000000	452000000	555000000	406000000
O55137|ACOT1_MOUSE	O55137	ACOT1_MOUSE	Acot1 Cte1	Acot1	18.6	0	23300000	17300000	27000000	22100000	20400000	15500000	30600000	23500000	25400000	27800000	20800000	24300000
Q9CQR4|ACO13_MOUSE	Q9CQR4	ACO13_MOUSE	Acot13	Acot13	30.7	0	6160000	9760000	12500000	8740000	12300000	6890000	15900000	15800000	14200000	16500000	17500000	14200000
Q9QYR9|ACOT2_MOUSE	Q9QYR9	ACOT2_MOUSE	Acot2 Mte1	Acot2	33.5	0	6310000	6090000	5460000	9270000	7490000	5890000	11200000	8650000	14200000	7930000	10200000	5070000
Q91V12|BACH_MOUSE	Q91V12	BACH_MOUSE	Acot7 Bach	Acot7	13	0	31500000	27300000	29000000	21900000	27600000	20500000	25100000	30100000	27400000	25300000	28300000	22200000
Q9R0X4|ACOT9_MOUSE	Q9R0X4	ACOT9_MOUSE	Acot9	Acot9	29.3	0	20500000	26600000	21800000	23100000	27200000	22600000	40500000	38600000	45200000	34000000	45400000	30800000
Q9R0H0|ACOX1_MOUSE	Q9R0H0	ACOX1_MOUSE	Acox1 Acox Paox	Acox1	27.7	0	5010000	8590000	10100000	9440000	10500000	8520000	7350000	9410000	12800000	5000000	13000000	9210000
Q9EPL9|ACOX3_MOUSE	Q9EPL9	ACOX3_MOUSE	Acox3	Acox3	53	0	55000000	55900000	59000000	48400000	57500000	63700000	1770000	33900000	38200000	29800000	35900000	778000
Q9DBS4|ACOXL_MOUSE	Q9DBS4	ACOXL_MOUSE	Acoxl	Acoxl	111	0	317000	322000	314000	407000	508000	385000	6920000	6890000	146000	6450000	7810000	5850000
Q9D358|PPAC_MOUSE	Q9D358	PPAC_MOUSE	Acp1	Acp1	10.3	0	18600000	19800000	22200000	19000000	20100000	15800000	23800000	20600000	17800000	20400000	20300000	21200000
P24638|PPAL_MOUSE	P24638	PPAL_MOUSE	Acp2	Acp2	32.3	0	325000	3200000	2360000	2200000	2840000	2350000	2540000	2100000	2910000	1980000	2860000	1900000
Q8BP40|PPA6_MOUSE	Q8BP40	PPA6_MOUSE	Acp6 Acpl1 Lpap	Acp6	85	0	17900000	17800000	3570000	3090000	4880000	18400000	5920000	3210000	4470000	3680000	4220000	3050000
Q8VCW8|ACSF2_MOUSE	Q8VCW8	ACSF2_MOUSE	Acsf2	Acsf2	56.2	0	140000000	148000000	42500000	34500000	43200000	164000000	32900000	146000000	142000000	35200000	156000000	142000000
P41216|ACSL1_MOUSE	P41216	ACSL1_MOUSE	Acsl1 Acsl2 Facl2	Acsl1	40.9	0	37400000	23200000	19100000	10200000	28700000	22800000	12900000	14100000	25600000	12700000	15100000	14800000
Q9QUJ7|ACSL4_MOUSE	Q9QUJ7	ACSL4_MOUSE	Acsl4 Acs4 Facl4	Acsl4	23.8	0	15700000	14200000	22200000	15100000	18400000	14500000	8040000	18600000	11400000	15300000	14100000	18800000
Q8JZR0|ACSL5_MOUSE	Q8JZR0	ACSL5_MOUSE	Acsl5 Facl5	Acsl5	31.8	0	39700000	54000000	55500000	42500000	54500000	47600000	17700000	25200000	30900000	43600000	25500000	50500000
Q99NB1|ACS2L_MOUSE	Q99NB1	ACS2L_MOUSE	Acss1 Acas2 Acas2l	Acss1	26.4	0	10900000	8510000	21000000	9930000	13300000	16400000	17200000	18100000	19400000	18100000	18800000	13600000
Q9QXG4|ACSA_MOUSE	Q9QXG4	ACSA_MOUSE	Acss2	Acss2	90.7	0	3480000	2330000	2440000	3870000	1350000	1410000	11100000	8200000	2890000	8730000	6400000	20200000
P62737|ACTA_MOUSE	P62737	ACTA_MOUSE	Acta2 Actsa Actvs	Acta2	137	41.6667	1260000	3832980	941000	5570000	5740000	2646654	3298650	3996500	385000	1490000	5350000	3351636
P60710|ACTB_MOUSE	P60710	ACTB_MOUSE	Actb	Actb	6.2	0	9450000000	11100000000	10700000000	9370000000	10300000000	9970000000	9180000000	10100000000	9440000000	9430000000	9960000000	9310000000
Q8BFZ3|ACTBL_MOUSE	Q8BFZ3	ACTBL_MOUSE	Actbl2	Actbl2	25.4	0	44000000	25800000	25600000	37500000	31200000	20900000	28700000	30200000	42600000	26100000	31100000	19900000
Q9Z2N8|ACL6A_MOUSE	Q9Z2N8	ACL6A_MOUSE	Actl6a Actl6 Baf53a	Actl6a	47.8	0	25900000	26500000	23700000	27600000	63300000	23500000	20900000	21700000	53900000	17600000	20800000	44600000
Q7TPR4|ACTN1_MOUSE	Q7TPR4	ACTN1_MOUSE	Actn1	Actn1	19.9	0	394000000	392000000	356000000	464000000	479000000	356000000	493000000	501000000	579000000	509000000	674000000	434000000
Q9JI91|ACTN2_MOUSE	Q9JI91	ACTN2_MOUSE	Actn2	Actn2	34.8	0	1950000	3840000	1770000	2290000	5120000	2390000	4950000	3900000	3480000	2950000	4630000	4830000
P57780|ACTN4_MOUSE	P57780	ACTN4_MOUSE	Actn4	Actn4	10.2	0	637000000	756000000	684000000	636000000	784000000	627000000	694000000	813000000	788000000	708000000	755000000	599000000
Q9QZB7|ARP10_MOUSE	Q9QZB7	ARP10_MOUSE	Actr10 Act11 Actr11 Arp10 Arp11	Actr10	31.4	0	1800000	3680000	4380000	2640000	2430000	4020000	1940000	2550000	3190000	3270000	2620000	1520000
P61164|ACTZ_MOUSE	P61164	ACTZ_MOUSE	Actr1a Ctrn1	Actr1a	20.1	0	24500000	24000000	21500000	24500000	18900000	14200000	24500000	24100000	27400000	23900000	19900000	13300000
Q8R5C5|ACTY_MOUSE	Q8R5C5	ACTY_MOUSE	Actr1b	Actr1b	28.3	0	4430000	4330000	3020000	5390000	3250000	2020000	4590000	3610000	5170000	4620000	3520000	2220000
P61161|ARP2_MOUSE	P61161	ARP2_MOUSE	Actr2 Arp2	Actr2	17.1	0	126000000	139000000	197000000	182000000	127000000	134000000	173000000	171000000	120000000	171000000	128000000	160000000
Q99JY9|ARP3_MOUSE	Q99JY9	ARP3_MOUSE	Actr3 Arp3	Actr3	10.3	0	285000000	307000000	308000000	263000000	264000000	213000000	267000000	250000000	247000000	257000000	255000000	239000000
Q61288|ACVL1_MOUSE	Q61288	ACVL1_MOUSE	Acvrl1 Acvrlk1 Alk-1	Acvrl1	15.3	0	7010000	7790000	8130000	7130000	5840000	6900000	5830000	8260000	6580000	7110000	5870000	4830000
P56376|ACYP1_MOUSE	P56376	ACYP1_MOUSE	Acyp1 Acype	Acyp1	37.1	0	6260000	4670000	6020000	2230000	5060000	2930000	8500000	5910000	2090000	5970000	4830000	4950000
P56375|ACYP2_MOUSE	P56375	ACYP2_MOUSE	Acyp2 Acyp	Acyp2	17	0	8340000	8330000	9570000	6880000	7850000	9080000	10500000	6050000	7660000	9190000	7760000	11100000
P03958|ADA_MOUSE	P03958	ADA_MOUSE	Ada	Ada	67.6	8.33333	1470000	575000	666000	958000	942000	620000	726000	141000	258000	268000	556514	584000
O35598|ADA10_MOUSE	O35598	ADA10_MOUSE	Adam10 Kuz Madm	Adam10	14.1	0	13500000	14400000	12300000	14800000	14500000	13800000	10500000	13400000	11800000	8910000	14800000	13100000
Q9Z0F8|ADA17_MOUSE	Q9Z0F8	ADA17_MOUSE	Adam17 Tace	Adam17	23.4	0	2300000	4240000	3200000	3820000	3730000	3200000	2500000	3220000	3870000	2500000	4140000	2000000
Q61072|ADAM9_MOUSE	Q61072	ADAM9_MOUSE	Adam9 Kiaa0021 Mdc9 Mltng	Adam9	50.1	0	169000	1050000	949000	850000	786000	255000	753000	680000	1210000	327000	1230000	427000
Q8BLI0|ATL1_MOUSE	Q8BLI0	ATL1_MOUSE	Adamtsl1	Adamtsl1	16.9	0	20900000	19400000	21900000	24300000	19700000	13600000	27100000	18000000	22700000	20000000	19500000	17400000
Q9D0L4|ADCK1_MOUSE	Q9D0L4	ADCK1_MOUSE	Adck1	Adck1	102	33.3333	282860	296216	308230	204000	117000	208000	679000	719000	316000	393637	308000	506000
Q9QYC0|ADDA_MOUSE	Q9QYC0	ADDA_MOUSE	Add1	Add1	34.2	0	92300000	103000000	117000000	105000000	92000000	96200000	51300000	50900000	50400000	48900000	60600000	52000000
Q9QYB5|ADDG_MOUSE	Q9QYB5	ADDG_MOUSE	Add3	Add3	32.3	0	49300000	48600000	56000000	50300000	49000000	45400000	22200000	31700000	30200000	25600000	29100000	23300000
Q9Z0M6|AGRE5_MOUSE	Q9Z0M6	AGRE5_MOUSE	Adgre5	Adgre5	40	0	10300000	16000000	10800000	14000000	14300000	12900000	5740000	7590000	7950000	5700000	8110000	3800000
G5E8Q8|AGRF5_MOUSE	G5E8Q8	AGRF5_MOUSE	Adgrf5	Adgrf5	74.8	0	1520000	4560000	2970000	2950000	3960000	2520000	388000	1030000	1390000	238000	1110000	461000
Q6F3F9|AGRG6_MOUSE	Q6F3F9	AGRG6_MOUSE	Adgrg6	Adgrg6	118	50	256000	321000	782588	313000	298000	468000	1550367	99900	1727149	1024100	1131950	1072010
Q8JZZ7|AGRL2_MOUSE	Q8JZZ7	AGRL2_MOUSE	Adgrl2 Kiaa0786 Lphn2	Adgrl2	31.7	0	2610000	2670000	3950000	2820000	4980000	3280000	5780000	2410000	3460000	5610000	5350000	4560000
P00329|ADH1_MOUSE	P00329	ADH1_MOUSE	Adh1 Adh-1	Adh1	26.4	0	988000000	958000000	1130000000	983000000	923000000	574000000	1550000000	850000000	767000000	1360000000	792000000	1100000000
P28474|ADHX_MOUSE	P28474	ADHX_MOUSE	Adh5 Adh-2 Adh2	Adh5	20.7	0	88200000	74500000	105000000	71000000	77400000	69500000	104000000	66900000	61600000	98000000	66400000	108000000
Q60994|ADIPO_MOUSE	Q60994	ADIPO_MOUSE	Adipoq	Adipoq	66.9	0	3050000	1290000	6400000	1700000	2510000	1300000	12800000	12000000	9320000	9260000	9930000	11000000
P55264|ADK_MOUSE	P55264	ADK_MOUSE	Adk	Adk	17.4	0	192000000	167000000	203000000	165000000	171000000	136000000	161000000	132000000	132000000	141000000	112000000	137000000
Q9Z103|ADNP_MOUSE	Q9Z103	ADNP_MOUSE	Adnp	Adnp	37	0	2150000	2980000	3150000	2900000	2990000	2680000	4300000	3200000	2110000	813000	2620000	5150000
Q6PDY2|AEDO_MOUSE	Q6PDY2	AEDO_MOUSE	Ado Gm237	Ado	115	0	1440000	900000	19400000	1110000	16300000	2250000	3870000	871000	6710000	1600000	4780000	5270000
Q8VDL4|ADPGK_MOUSE	Q8VDL4	ADPGK_MOUSE	Adpgk	Adpgk	37	0	9920000	13600000	9460000	10500000	13400000	11400000	21500000	21100000	23000000	18900000	28000000	15500000
P54923|ADPRH_MOUSE	P54923	ADPRH_MOUSE	Adprh Arh1	Adprh	22.5	0	17400000	16000000	14800000	16800000	16500000	10000000	13400000	10200000	8730000	12500000	11700000	11300000
Q8CG72|ADPRS_MOUSE	Q8CG72	ADPRS_MOUSE	Adprs Adprhl2 Arh3	Adprs	83.7	0	7920000	37600000	9250000	30600000	7240000	4770000	33700000	28700000	6820000	6760000	6460000	5380000
Q9JKV1|ADRM1_MOUSE	Q9JKV1	ADRM1_MOUSE	Adrm1 Gp110	Adrm1	14	0	4850000	4720000	4550000	4870000	4130000	3530000	5860000	4740000	5660000	4840000	5290000	3990000
P54822|PUR8_MOUSE	P54822	PUR8_MOUSE	Adsl Adl	Adsl	15.6	0	18300000	15300000	18500000	17700000	16000000	17300000	19900000	12700000	22500000	16800000	19600000	13700000
P28650|PURA1_MOUSE	P28650	PURA1_MOUSE	Adss1 Adssl1	Adss1	38	0	8930000	4270000	5640000	10200000	9670000	3760000	16600000	10100000	12000000	11100000	11200000	12700000
P46664|PURA2_MOUSE	P46664	PURA2_MOUSE	Adss2 Adss	Adss2	46.2	0	13500000	16000000	15500000	15800000	15300000	14600000	6090000	3020000	21600000	6930000	14600000	4690000
Q640N1|AEBP1_MOUSE	Q640N1	AEBP1_MOUSE	Aebp1 Aclp	Aebp1	107	8.33333	983387	555000	397000	918000	471000	676000	523000	3060000	677000	963000	3840000	4160000
Q80YS6|AFAP1_MOUSE	Q80YS6	AFAP1_MOUSE	Afap1 Kiaa3018	Afap1	67.2	8.33333	568000	739000	92200	262000	442000	138000	663000	360075	441000	508000	777000	133000
Q8BZI0|AF1L1_MOUSE	Q8BZI0	AF1L1_MOUSE	Afap1l1	Afap1l1	74.2	0	11200000	16100000	42100000	10400000	11200000	10000000	7340000	7600000	7610000	38100000	9630000	23600000
Q5DTU0|AF1L2_MOUSE	Q5DTU0	AF1L2_MOUSE	Afap1l2 Kiaa1914	Afap1l2	68.9	0	1060000	275000	602000	479000	1360000	340000	277000	82300	1140000	681000	143000	768000
Q9QZQ1|AFAD_MOUSE	Q9QZQ1	AFAD_MOUSE	Afdn Af6 Mllt4	Afdn	26.3	0	62900000	93700000	86700000	79500000	86100000	68600000	53500000	56700000	51200000	49600000	47400000	46600000
Q8JZQ2|AFG32_MOUSE	Q8JZQ2	AFG32_MOUSE	Afg3l2	Afg3l2	43.8	0	1470000	2100000	2490000	920000	2520000	1940000	3950000	2230000	4450000	3450000	4970000	2730000
O89020|AFAM_MOUSE	O89020	AFAM_MOUSE	Afm	Afm	24.9	0	3990000	4360000	5280000	4870000	4530000	4390000	6230000	6600000	6940000	7610000	6530000	8470000
P02772|FETA_MOUSE	P02772	FETA_MOUSE	Afp	Afp	97.2	0	25800000	27400000	23300000	35000000	36100000	28200000	197000000	54100000	42800000	214000000	44300000	169000000
Q3UPL5|CK096_MOUSE	Q3UPL5	CK096_MOUSE	Ag2	Ag2	129	41.6667	125000	1060000	1040000	464000	617000	412000	52300	676490	791820	681890	738596	405552
Q64191|ASPG_MOUSE	Q64191	ASPG_MOUSE	Aga	Aga	50.3	0	6530000	3510000	4060000	2240000	4150000	2570000	7020000	4430000	6770000	12000000	5460000	4140000
Q8BXK8|AGAP1_MOUSE	Q8BXK8	AGAP1_MOUSE	Agap1	Agap1	124	50	363000	374235	422000	393000	255000	145000	350778	494043	273918	84800	270596	762536
Q8VHH5|AGAP3_MOUSE	Q8VHH5	AGAP3_MOUSE	Agap3 Centg3	Agap3	123	41.6667	290000	1190540	876029	626000	1052498	1120000	319000	1362730	1580000	308000	950590	1340000
Q62151|RAGE_MOUSE	Q62151	RAGE_MOUSE	Ager	Ager	18	0	1380000000	1590000000	1610000000	1370000000	1370000000	1220000000	1150000000	1100000000	1220000000	1050000000	1160000000	814000000
Q8K2K6|AGFG1_MOUSE	Q8K2K6	AGFG1_MOUSE	Agfg1	Agfg1	25.6	0	15200000	21500000	17100000	23000000	21900000	13300000	13700000	13300000	17100000	12500000	19800000	9820000
Q9ESW4|AGK_MOUSE	Q9ESW4	AGK_MOUSE	Agk	Agk	35.8	0	13900000	14800000	12700000	16600000	17200000	12900000	23000000	31300000	29600000	17500000	30900000	16900000
Q8CJG1|AGO1_MOUSE	Q8CJG1	AGO1_MOUSE	Ago1 Eif2c1	Ago1	44.2	0	2240000	3400000	2820000	3500000	3090000	770000	844000	2200000	2290000	1600000	1480000	1340000
Q8CJG0|AGO2_MOUSE	Q8CJG0	AGO2_MOUSE	Ago2 Eif2c2 Kiaa4215	Ago2	97.3	0	10600000	10400000	10000000	9740000	50900000	6500000	9820000	6890000	7900000	7240000	43200000	11400000
O35083|PLCA_MOUSE	O35083	PLCA_MOUSE	Agpat1	Agpat1	57.3	0	554000	1640000	1250000	1390000	2120000	1470000	3370000	880000	1760000	447000	864000	962000
Q9D517|PLCC_MOUSE	Q9D517	PLCC_MOUSE	Agpat3 Lpaat3	Agpat3	29.7	0	1480000	1390000	1110000	1900000	1190000	1050000	1600000	1560000	2270000	2020000	1490000	710000
Q8K4X7|PLCD_MOUSE	Q8K4X7	PLCD_MOUSE	Agpat4	Agpat4	34	0	11200000	19100000	9430000	12800000	12700000	11900000	13400000	20300000	27100000	19000000	16100000	10400000
Q8C0I1|ADAS_MOUSE	Q8C0I1	ADAS_MOUSE	Agps	Agps	61.1	0	25300000	8130000	5610000	6990000	5940000	6540000	7700000	7220000	9340000	6620000	8850000	6640000
A2ASQ1|AGRIN_MOUSE	A2ASQ1	AGRIN_MOUSE	Agrn Agrin	Agrn	20.3	0	219000000	307000000	247000000	266000000	231000000	239000000	145000000	272000000	334000000	233000000	214000000	203000000
P11859|ANGT_MOUSE	P11859	ANGT_MOUSE	Agt	Agt	64.6	0	1420000	1060000	2630000	2060000	2770000	2050000	8350000	6110000	5810000	6960000	3440000	8870000
Q8CJF7|ELYS_MOUSE	Q8CJF7	ELYS_MOUSE	Ahctf1 Elys	Ahctf1	45.9	0	3250000	927000	4560000	4020000	774000	862000	2430000	3470000	3240000	3030000	3330000	2850000
P50247|SAHH_MOUSE	P50247	SAHH_MOUSE	Ahcy	Ahcy	13.5	0	125000000	112000000	128000000	107000000	115000000	81500000	140000000	109000000	105000000	134000000	110000000	123000000
Q80SW1|SAHH2_MOUSE	Q80SW1	SAHH2_MOUSE	Ahcyl1 Irbit	Ahcyl1	72.2	0	12400000	3030000	15200000	2630000	3240000	9550000	3240000	13100000	2220000	7680000	2490000	4620000
Q68FL4|SAHH3_MOUSE	Q68FL4	SAHH3_MOUSE	Ahcyl2	Ahcyl2	87	33.3333	246000	156000	383000	505000	354000	264603	593000	288000	484320	451877	426931	441000
Q8BK64|AHSA1_MOUSE	Q8BK64	AHSA1_MOUSE	Ahsa1	Ahsa1	15.5	0	19000000	17300000	20000000	17700000	16400000	12200000	23600000	16100000	19500000	20100000	20900000	19000000
P29699|FETUA_MOUSE	P29699	FETUA_MOUSE	Ahsg	Ahsg	91.2	0	95700000	100000000	203000000	128000000	79100000	39400000	880000000	371000000	302000000	729000000	334000000	906000000
Q9EQX4|AIF1L_MOUSE	Q9EQX4	AIF1L_MOUSE	Aif1l Iba2	Aif1l	233	0	44500	433000	340000	120000	627000	543000	237000	642000	616000	67900	298000	9140000
Q9Z0X1|AIFM1_MOUSE	Q9Z0X1	AIFM1_MOUSE	Aifm1 Aif Pdcd8	Aifm1	21.2	0	29900000	32000000	37500000	39700000	41100000	34300000	51200000	43600000	57300000	39200000	56600000	41200000
Q8BUE4|FSP1_MOUSE	Q8BUE4	FSP1_MOUSE	Aifm2 Amid	Aifm2	84.3	33.3333	818000	823000	594000	550000	701270	628955	745000	927993	1440000	955000	673000	733400
P31230|AIMP1_MOUSE	P31230	AIMP1_MOUSE	Aimp1	Aimp1	27.3	0	20200000	21200000	19600000	21300000	20200000	13600000	32400000	23200000	27400000	37500000	31200000	24800000
Q8R010|AIMP2_MOUSE	Q8R010	AIMP2_MOUSE	Aimp2 Jtv1	Aimp2	21.3	0	6510000	6940000	5900000	6190000	5440000	4630000	8510000	6360000	8540000	7400000	8380000	4490000
O08915|AIP_MOUSE	O08915	AIP_MOUSE	Aip	Aip	16.8	0	11000000	11800000	10800000	11600000	9760000	7340000	13800000	9340000	9990000	7770000	10100000	10900000
Q9R0Y5|KAD1_MOUSE	Q9R0Y5	KAD1_MOUSE	Ak1	Ak1	41.6	0	26800000	20000000	28300000	27900000	22200000	16600000	64400000	38900000	38400000	57500000	41900000	41800000
Q9WTP6|KAD2_MOUSE	Q9WTP6	KAD2_MOUSE	Ak2	Ak2	27.1	0	50100000	55900000	60200000	62100000	49000000	44900000	86000000	87500000	94400000	80000000	97100000	62700000
Q9WTP7|KAD3_MOUSE	Q9WTP7	KAD3_MOUSE	Ak3	Ak3	13.9	0	61700000	67700000	75600000	60000000	76200000	62200000	79400000	80200000	84200000	68700000	87200000	58600000
O88845|AKA10_MOUSE	O88845	AKA10_MOUSE	Akap10	Akap10	112	0	115000	2090000	1650000	462000	141000	1550000	978000	103000	115000	169000	202000	183000
Q9WTQ5|AKA12_MOUSE	Q9WTQ5	AKA12_MOUSE	Akap12 Gag12 Ssecks	Akap12	25.8	0	294000000	255000000	343000000	260000000	272000000	215000000	260000000	165000000	219000000	264000000	156000000	134000000
E9Q394|AKP13_MOUSE	E9Q394	AKP13_MOUSE	Akap13 Brx	Akap13	51.3	0	11100000	15700000	14800000	5700000	14800000	12800000	6540000	13700000	790000	5180000	14800000	4620000
D3YVF0|AKAP5_MOUSE	D3YVF0	AKAP5_MOUSE	Akap5	Akap5	13.9	0	129000000	173000000	148000000	141000000	154000000	163000000	203000000	164000000	200000000	180000000	180000000	147000000
Q9DBR0|AKAP8_MOUSE	Q9DBR0	AKAP8_MOUSE	Akap8 Akap95	Akap8	30.9	0	5650000	6520000	3420000	4070000	3590000	4210000	5240000	4010000	2910000	1900000	3290000	3840000
Q9JII6|AK1A1_MOUSE	Q9JII6	AK1A1_MOUSE	Akr1a1	Akr1a1	20.3	0	113000000	111000000	128000000	103000000	107000000	75700000	175000000	131000000	124000000	144000000	138000000	144000000
P45376|ALDR_MOUSE	P45376	ALDR_MOUSE	Akr1b1 Akr1b3 Aldor1 Aldr1 Alr2	Akr1b1	16.9	0	272000000	243000000	288000000	237000000	227000000	160000000	244000000	191000000	189000000	222000000	186000000	201000000
P45377|ALD2_MOUSE	P45377	ALD2_MOUSE	Akr1b8	Akr1b8	79.5	0	3310000	7190000	8960000	7100000	3030000	2500000	42100000	32700000	32300000	36700000	39700000	38600000
Q8K023|AKC1H_MOUSE	Q8K023	AKC1H_MOUSE	Akr1c18	Akr1c18	27.8	0	1380000	3630000	4820000	4080000	3520000	2950000	4520000	4410000	4360000	3920000	3080000	2400000
Q91WR5|AK1CL_MOUSE	Q91WR5	AK1CL_MOUSE	Akr1c21	Akr1c21	27.8	0	1380000	3630000	4820000	4080000	3520000	2950000	4520000	4410000	4360000	3920000	3080000	2400000
P70694|DHB5_MOUSE	P70694	DHB5_MOUSE	Akr1c6 Hsd17b5	Akr1c6	27.8	0	1380000	3630000	4820000	4080000	3520000	2950000	4520000	4410000	4360000	3920000	3080000	2400000
Q9DCT1|AKCL2_MOUSE	Q9DCT1	AKCL2_MOUSE	Akr1e2 Akr1cl2 Akr1e1	Akr1e2	23.1	0	3760000	6040000	4620000	5620000	5990000	3630000	6940000	5400000	5990000	7170000	3720000	6680000
Q8CG76|ARK72_MOUSE	Q8CG76	ARK72_MOUSE	Akr7a2 Afar Akr7a5	Akr7a2	35.2	0	9310000	21900000	26300000	20200000	21700000	16400000	13100000	11500000	24200000	25900000	25900000	9070000
P31750|AKT1_MOUSE	P31750	AKT1_MOUSE	Akt1	Akt1	32.5	0	6720000	5590000	6350000	5470000	7280000	3770000	5880000	4030000	2570000	3990000	3350000	3000000
Q9D1F4|AKTS1_MOUSE	Q9D1F4	AKTS1_MOUSE	Akt1s1 Pras	Akt1s1	74.2	0	494000	751000	646000	430000	592000	482000	2250000	373000	276000	737000	511000	771000
P10518|HEM2_MOUSE	P10518	HEM2_MOUSE	Alad Lv	Alad	17.4	0	23700000	19400000	24900000	16200000	20400000	15300000	20000000	15300000	19300000	18600000	14200000	20500000
P07724|ALBU_MOUSE	P07724	ALBU_MOUSE	Alb	Alb	86.7	0	4270000000	4750000000	10700000000	4540000000	3060000000	1680000000	31000000000	13600000000	12600000000	28800000000	10400000000	33600000000
Q61490|CD166_MOUSE	Q61490	CD166_MOUSE	Alcam	Alcam	25.9	0	25700000	37600000	51200000	38300000	36500000	25800000	27300000	26200000	31500000	23600000	33600000	23200000
Q571I9|A16A1_MOUSE	Q571I9	A16A1_MOUSE	Aldh16a1	Aldh16a1	33	0	1520000	4170000	2260000	4340000	3040000	2160000	4200000	4530000	4490000	4690000	2420000	4640000
Q9Z110|P5CS_MOUSE	Q9Z110	P5CS_MOUSE	Aldh18a1 P5cs Pycs	Aldh18a1	54.1	0	31300000	32900000	34800000	35300000	34200000	38900000	30600000	39400000	5880000	5540000	8930000	8380000
P24549|AL1A1_MOUSE	P24549	AL1A1_MOUSE	Aldh1a1 Ahd-2 Ahd2 Aldh1	Aldh1a1	40.8	0	291000000	151000000	550000000	179000000	244000000	130000000	357000000	358000000	363000000	400000000	286000000	218000000
O35945|AL1A7_MOUSE	O35945	AL1A7_MOUSE	Aldh1a7 Aldh-pb	Aldh1a7	29	0	75600000	42400000	116000000	50800000	80900000	44100000	71100000	70700000	72300000	77300000	65800000	54000000
Q8R0Y6|AL1L1_MOUSE	Q8R0Y6	AL1L1_MOUSE	Aldh1l1 Fthfd	Aldh1l1	134	41.6667	349000	1010000	450000	140000	367000	332098	458608	204000	449840	465227	851872	143000
P47738|ALDH2_MOUSE	P47738	ALDH2_MOUSE	Aldh2 Ahd-1 Ahd1	Aldh2	13.8	0	893000000	860000000	1070000000	875000000	1000000000	861000000	776000000	912000000	1000000000	751000000	790000000	642000000
P47739|AL3A1_MOUSE	P47739	AL3A1_MOUSE	Aldh3a1 Ahd-4 Ahd4 Aldh3 Aldh4	Aldh3a1	83.8	0	1150000	4150000	3670000	142000	307000	4010000	1450000	440000	5160000	1550000	4190000	439000
P47740|AL3A2_MOUSE	P47740	AL3A2_MOUSE	Aldh3a2 Ahd-3 Ahd3 Aldh3 Aldh4	Aldh3a2	17.6	0	21800000	27800000	28800000	31400000	33400000	24900000	23300000	25800000	31700000	23800000	27500000	17100000
Q80VQ0|AL3B1_MOUSE	Q80VQ0	AL3B1_MOUSE	Aldh3b1 Aldh7	Aldh3b1	49.9	0	7990000	4090000	8470000	5390000	5140000	4180000	2600000	2510000	2890000	789000	4520000	6720000
Q8CHT0|AL4A1_MOUSE	Q8CHT0	AL4A1_MOUSE	Aldh4a1	Aldh4a1	22.3	0	100000000	68700000	122000000	151000000	135000000	108000000	77900000	134000000	109000000	113000000	145000000	143000000
Q8BWF0|SSDH_MOUSE	Q8BWF0	SSDH_MOUSE	Aldh5a1	Aldh5a1	22	0	2570000	3870000	4130000	3300000	4140000	2330000	5420000	3620000	3610000	4140000	4460000	3420000
Q9EQ20|MMSA_MOUSE	Q9EQ20	MMSA_MOUSE	Aldh6a1	Aldh6a1	12.3	0	83900000	84400000	99300000	88300000	105000000	79500000	80400000	91500000	91300000	69000000	80200000	71600000
Q9DBF1|AL7A1_MOUSE	Q9DBF1	AL7A1_MOUSE	Aldh7a1 Ald7a1	Aldh7a1	17	0	39800000	40300000	43800000	36800000	39700000	23400000	46400000	31000000	33200000	41000000	37100000	32300000
Q9JLJ2|AL9A1_MOUSE	Q9JLJ2	AL9A1_MOUSE	Aldh9a1	Aldh9a1	74.6	0	60500000	64200000	74900000	58100000	65300000	37700000	57100000	56900000	52300000	51900000	245000000	56700000
P05064|ALDOA_MOUSE	P05064	ALDOA_MOUSE	Aldoa	Aldoa	23.4	0	417000000	356000000	477000000	322000000	339000000	258000000	588000000	504000000	441000000	544000000	485000000	544000000
Q9DBE8|ALG2_MOUSE	Q9DBE8	ALG2_MOUSE	Alg2 MNCb-5081	Alg2	32.9	0	1460000	1820000	1350000	1700000	2730000	1520000	1660000	2310000	3230000	1690000	2330000	1040000
Q9DB25|ALG5_MOUSE	Q9DB25	ALG5_MOUSE	Alg5	Alg5	25.5	0	3140000	6470000	6340000	3190000	7840000	6060000	7360000	5570000	6640000	6290000	7920000	5690000
P39654|LOX15_MOUSE	P39654	LOX15_MOUSE	Alox15 Alox12l	Alox15	29.5	0	3920000	4340000	4430000	3650000	4070000	2320000	5480000	3390000	4810000	4630000	2390000	1820000
O08583|THOC4_MOUSE	O08583	THOC4_MOUSE	Alyref	Alyref	21.8	0	67200000	75500000	69400000	79100000	82300000	57100000	55800000	52100000	62400000	49700000	57700000	35200000
Q07456|AMBP_MOUSE	Q07456	AMBP_MOUSE	Ambp	Ambp	125	8.33333	250000	989000	2090000	2013325	445000	923000	24300000	8180000	4900000	18600000	7690000	28300000
Q8JZV7|NAGA_MOUSE	Q8JZV7	NAGA_MOUSE	Amdhd2	Amdhd2	24.9	0	1840000	1990000	2520000	2230000	2210000	1120000	2690000	1710000	2460000	2570000	1940000	1230000
Q9DBT5|AMPD2_MOUSE	Q9DBT5	AMPD2_MOUSE	Ampd2	Ampd2	92.9	41.6667	631410	398000	763450	525348	579000	507759	594000	583000	631000	851000	528000	587210
Q7TQF7|AMPH_MOUSE	Q7TQF7	AMPH_MOUSE	Amph Amph1	Amph	26.6	0	2220000	1890000	2390000	1870000	1530000	1350000	1610000	1260000	841000	1910000	1370000	1430000
P53995|APC1_MOUSE	P53995	APC1_MOUSE	Anapc1 Mcpr Tsg24	Anapc1	70.4	8.33333	206000	663000	60400	494000	915000	392000	244000	229535	440000	437000	218000	275000
Q8BZQ7|ANC2_MOUSE	Q8BZQ7	ANC2_MOUSE	Anapc2	Anapc2	45.5	8.33333	826000	809000	607000	1010000	731000	412000	610000	319000	463000	563000	716000	456140
Q8K1C0|ANGE2_MOUSE	Q8K1C0	ANGE2_MOUSE	Angel2 D1Ertd396e D1Ertd654e MNCb-4273	Angel2	107	0	147000	158000	240000	526000	152000	124000	110000	515000	163000	1370000	211000	1270000
Q9R045|ANGL2_MOUSE	Q9R045	ANGL2_MOUSE	Angptl2 Arp2	Angptl2	288	16.6667	886488	119000	311000	225000	357000	169000	141000	293000	198000	113000	3220029	10600000
G5E8K5|ANK3_MOUSE	G5E8K5	ANK3_MOUSE	Ank3	Ank3	19.7	0	6220000	8600000	11000000	7870000	13000000	8770000	9730000	8640000	8800000	8200000	9950000	7210000
Q810B6|ANFY1_MOUSE	Q810B6	ANFY1_MOUSE	Ankfy1 Ankhzn Kiaa1255	Ankfy1	32.7	0	12800000	19000000	16800000	17800000	8300000	9550000	13200000	15100000	9380000	15000000	13500000	4730000
Q3TPE9|ANKY2_MOUSE	Q3TPE9	ANKY2_MOUSE	Ankmy2	Ankmy2	96.4	16.6667	3010000	483000	331000	512000	946560	1650000	2500000	1900000	296000	1830000	1327010	435000
Q80UP5|AN13A_MOUSE	Q80UP5	AN13A_MOUSE	Ankrd13a Ankrd13	Ankrd13a	33.8	0	14900000	22300000	31300000	21800000	15100000	21600000	30400000	12500000	16100000	24000000	16300000	10500000
Q99NH0|ANR17_MOUSE	Q99NH0	ANR17_MOUSE	Ankrd17 Foe Gtar Kiaa0697	Ankrd17	63.1	0	13500000	894000	5000000	11600000	9930000	1290000	11900000	10600000	1430000	10300000	7240000	3900000
B2RXR6|ANR44_MOUSE	B2RXR6	ANR44_MOUSE	Ankrd44	Ankrd44	37.1	0	6860000	8810000	13400000	7690000	7210000	5430000	14000000	6410000	9360000	14600000	12700000	5190000
P59672|ANS1A_MOUSE	P59672	ANS1A_MOUSE	Anks1a Anks1 Kiaa0229 Odin	Anks1a	157	0	1610000	1700000	1850000	1640000	1150000	1180000	18600000	34300000	1290000	317000	25700000	498000
Q8BHY3|ANO1_MOUSE	Q8BHY3	ANO1_MOUSE	Ano1 Tmem16a	Ano1	103	41.6667	618740	777000	602000	543426	535000	531000	1390000	821665	1029070	893000	1147450	513000
Q8BH79|ANO10_MOUSE	Q8BH79	ANO10_MOUSE	Ano10 Tmem16k	Ano10	26.4	0	4620000	2000000	3570000	4290000	4770000	2230000	2290000	3720000	4220000	4250000	3400000	3790000
Q6P9J9|ANO6_MOUSE	Q6P9J9	ANO6_MOUSE	Ano6 Tmem16f	Ano6	30.4	0	8360000	10100000	7980000	10200000	9530000	5380000	4610000	6830000	8830000	4710000	8300000	3880000
O35381|AN32A_MOUSE	O35381	AN32A_MOUSE	Anp32a	Anp32a	36.1	0	144000000	131000000	134000000	134000000	134000000	85300000	74500000	68100000	79100000	67700000	68900000	46500000
Q9EST5|AN32B_MOUSE	Q9EST5	AN32B_MOUSE	Anp32b Pal31	Anp32b	13.6	0	52700000	45400000	41300000	54000000	50400000	37300000	43200000	44100000	47700000	40000000	45400000	33700000
P97822|AN32E_MOUSE	P97822	AN32E_MOUSE	Anp32e	Anp32e	29.3	0	41300000	34900000	32300000	41400000	38100000	30900000	23300000	24400000	24100000	18300000	23300000	17300000
P97449|AMPN_MOUSE	P97449	AMPN_MOUSE	Anpep Lap-1 Lap1	Anpep	24.3	0	8630000	7660000	15500000	8330000	7650000	7870000	8660000	10300000	10500000	7650000	11600000	8710000
Q6DFX2|ANTR2_MOUSE	Q6DFX2	ANTR2_MOUSE	Antxr2	Antxr2	46.4	0	2430000	3830000	3140000	3290000	3790000	3100000	1310000	2810000	1330000	1530000	761000	1150000
P10107|ANXA1_MOUSE	P10107	ANXA1_MOUSE	Anxa1	Anxa1	20	0	297000000	407000000	421000000	299000000	311000000	244000000	424000000	474000000	419000000	374000000	481000000	426000000
P97384|ANX11_MOUSE	P97384	ANX11_MOUSE	Anxa11 Anx11	Anxa11	16	0	77000000	68700000	87000000	79000000	68900000	45900000	82800000	70500000	87500000	73200000	74100000	60000000
P07356|ANXA2_MOUSE	P07356	ANXA2_MOUSE	Anxa2	Anxa2	16.5	0	1110000000	1240000000	1240000000	1110000000	1080000000	1060000000	1360000000	1710000000	1600000000	1350000000	1550000000	1230000000
O35639|ANXA3_MOUSE	O35639	ANXA3_MOUSE	Anxa3	Anxa3	27	0	395000000	369000000	502000000	346000000	375000000	226000000	670000000	568000000	520000000	592000000	493000000	552000000
P97429|ANXA4_MOUSE	P97429	ANXA4_MOUSE	Anxa4	Anxa4	23.4	0	186000000	222000000	233000000	201000000	181000000	152000000	303000000	300000000	332000000	259000000	295000000	246000000
P48036|ANXA5_MOUSE	P48036	ANXA5_MOUSE	Anxa5 Anx5	Anxa5	13.2	0	1300000000	1310000000	1570000000	1190000000	1260000000	929000000	1550000000	1310000000	1280000000	1450000000	1190000000	1340000000
P14824|ANXA6_MOUSE	P14824	ANXA6_MOUSE	Anxa6 Anx6	Anxa6	15.2	0	1380000000	1540000000	1360000000	1490000000	1340000000	1100000000	1160000000	1210000000	1290000000	1130000000	1130000000	861000000
Q07076|ANXA7_MOUSE	Q07076	ANXA7_MOUSE	Anxa7	Anxa7	15.9	0	68200000	62600000	70200000	58200000	52500000	56300000	88000000	71600000	86800000	65800000	69100000	72700000
O70423|AOC3_MOUSE	O70423	AOC3_MOUSE	Aoc3 Vap1	Aoc3	87.8	0	9060000	25200000	15100000	18800000	16400000	8110000	6180000	11900000	10900000	12100000	60500000	7520000
G3X982|AOXC_MOUSE	G3X982	AOXC_MOUSE	Aox3 Aoh1	Aox3	15.1	0	21000000	23400000	26200000	20100000	21500000	18000000	22700000	17900000	20100000	18500000	19400000	14400000
O35643|AP1B1_MOUSE	O35643	AP1B1_MOUSE	Ap1b1 Adtb1	Ap1b1	17.7	0	33800000	36500000	38900000	35200000	39400000	23100000	44800000	40600000	47500000	44300000	47100000	35300000
P22892|AP1G1_MOUSE	P22892	AP1G1_MOUSE	Ap1g1	Ap1g1	13.4	0	31100000	32200000	35100000	31600000	34800000	25200000	41300000	35100000	39900000	38700000	39700000	32200000
P35585|AP1M1_MOUSE	P35585	AP1M1_MOUSE	Ap1m1 Cltnm	Ap1m1	13.2	0	24600000	28100000	20700000	26000000	22900000	20100000	26700000	25400000	28900000	18900000	27100000	24400000
Q9WVP1|AP1M2_MOUSE	Q9WVP1	AP1M2_MOUSE	Ap1m2	Ap1m2	50.9	0	1690000	1870000	1710000	1340000	2860000	371000	3100000	2370000	3560000	4170000	1590000	1160000
P61967|AP1S1_MOUSE	P61967	AP1S1_MOUSE	Ap1s1	Ap1s1	19.8	0	4720000	4480000	5110000	4030000	4510000	3200000	6430000	5960000	6260000	5750000	4180000	5440000
P17426|AP2A1_MOUSE	P17426	AP2A1_MOUSE	Ap2a1 Adtaa Clapa1	Ap2a1	14	0	55800000	72600000	57300000	58800000	62000000	45600000	62500000	59100000	64800000	64000000	67000000	43600000
P17427|AP2A2_MOUSE	P17427	AP2A2_MOUSE	Ap2a2	Ap2a2	17.2	0	112000000	124000000	120000000	107000000	123000000	102000000	89000000	82600000	105000000	80300000	97000000	71500000
Q9DBG3|AP2B1_MOUSE	Q9DBG3	AP2B1_MOUSE	Ap2b1	Ap2b1	14.9	0	88800000	99100000	87300000	93300000	99000000	74900000	76200000	76700000	90200000	75100000	86300000	55300000
P84091|AP2M1_MOUSE	P84091	AP2M1_MOUSE	Ap2m1 Clapm1	Ap2m1	7.41	0	114000000	120000000	119000000	100000000	116000000	103000000	95300000	108000000	109000000	101000000	112000000	101000000
P62743|AP2S1_MOUSE	P62743	AP2S1_MOUSE	Ap2s1	Ap2s1	23.4	0	11200000	12200000	9740000	11000000	12100000	9940000	7190000	7680000	8940000	9390000	4760000	8100000
Q9Z1T1|AP3B1_MOUSE	Q9Z1T1	AP3B1_MOUSE	Ap3b1	Ap3b1	23	0	21700000	24300000	23300000	31300000	23400000	36000000	37300000	28000000	44600000	29300000	30200000	26300000
O54774|AP3D1_MOUSE	O54774	AP3D1_MOUSE	Ap3d1 Ap3d	Ap3d1	17.7	0	17600000	11500000	17700000	12400000	13900000	12200000	19800000	12000000	14000000	14000000	15200000	14400000
Q9JKC8|AP3M1_MOUSE	Q9JKC8	AP3M1_MOUSE	Ap3m1	Ap3m1	28.8	0	5980000	6290000	7930000	7150000	7220000	5100000	8520000	5260000	11100000	7630000	11600000	5380000
Q9DCR2|AP3S1_MOUSE	Q9DCR2	AP3S1_MOUSE	Ap3s1	Ap3s1	127	0	3190000	2740000	4490000	3460000	3150000	2760000	2700000	30800000	4820000	5490000	4680000	5790000
O88879|APAF_MOUSE	O88879	APAF_MOUSE	Apaf1	Apaf1	73.3	0	1030000	541000	3830000	1410000	2260000	1090000	1040000	361000	1410000	903000	645000	876000
Q8R5A3|AB1IP_MOUSE	Q8R5A3	AB1IP_MOUSE	Apbb1ip Prel1	Apbb1ip	92.9	0	300000	801000	1110000	133000	356000	3870000	1570000	1170000	808000	253000	990000	1780000
Q8R146|APEH_MOUSE	Q8R146	APEH_MOUSE	Apeh	Apeh	26.5	0	30400000	35900000	38700000	34300000	36600000	30800000	33000000	22400000	51800000	28300000	51700000	24600000
P28352|APEX1_MOUSE	P28352	APEX1_MOUSE	Apex1	Apex1	12.1	0	41700000	39300000	39600000	43000000	41100000	34500000	38300000	34200000	34200000	32100000	34400000	28200000
O35841|API5_MOUSE	O35841	API5_MOUSE	Api5	Api5	16.1	0	32200000	35100000	30000000	34600000	32400000	30100000	26100000	30400000	21300000	22600000	23200000	28300000
Q9WVQ5|MTNB_MOUSE	Q9WVQ5	MTNB_MOUSE	Apip	Apip	54	0	19500000	18400000	26400000	20600000	22600000	14000000	9240000	4550000	5640000	8510000	6470000	9530000
Q06335|APLP2_MOUSE	Q06335	APLP2_MOUSE	Aplp2 APPL2	Aplp2	14.4	0	1090000	1120000	895000	1110000	967000	837000	1110000	821000	1120000	1130000	1320000	910000
Q9D7N9|APMAP_MOUSE	Q9D7N9	APMAP_MOUSE	Apmap	Apmap	12.1	0	25800000	36300000	33100000	31500000	35400000	30100000	32800000	37900000	31200000	25700000	35800000	34700000
Q00623|APOA1_MOUSE	Q00623	APOA1_MOUSE	Apoa1	Apoa1	90.4	0	83900000	94400000	217000000	120000000	78200000	61300000	630000000	152000000	205000000	726000000	196000000	526000000
P09813|APOA2_MOUSE	P09813	APOA2_MOUSE	Apoa2	Apoa2	91.9	0	3700000	4390000	10400000	6630000	4660000	2990000	33600000	10500000	4980000	37000000	13000000	22500000
P06728|APOA4_MOUSE	P06728	APOA4_MOUSE	Apoa4	Apoa4	66.8	0	156000000	162000000	206000000	159000000	126000000	120000000	569000000	283000000	269000000	584000000	238000000	674000000
P34928|APOC1_MOUSE	P34928	APOC1_MOUSE	Apoc1	Apoc1	181	16.6667	5789830	31700000	11321300	37300000	82600	236000	4350000	1190000	1470000	4430000	2540000	2570000
P08226|APOE_MOUSE	P08226	APOE_MOUSE	Apoe	Apoe	39	0	36000000	28700000	43500000	29900000	24600000	37400000	74900000	40300000	37700000	70700000	50200000	72500000
Q01339|APOH_MOUSE	Q01339	APOH_MOUSE	Apoh B2gp1	Apoh	49.1	0	97400000	18800000	29900000	32200000	15000000	86500000	89300000	71100000	68800000	83700000	70900000	101000000
Q9Z1R3|APOM_MOUSE	Q9Z1R3	APOM_MOUSE	Apom Ng20	Apom	56.8	0	1390000	405000	378000	1460000	1290000	870000	836000	87000	1520000	1440000	1270000	263000
Q9DCZ4|MIC26_MOUSE	Q9DCZ4	MIC26_MOUSE	Apoo	Apoo	35.5	0	1300000	2330000	2340000	2040000	2120000	2070000	3940000	4200000	3970000	3740000	4400000	3700000
Q78IK4|MIC27_MOUSE	Q78IK4	MIC27_MOUSE	Apool Fam121a Mic27	Apool	29.6	0	25600000	30700000	19900000	21900000	34300000	21400000	39100000	38000000	48600000	26600000	40500000	24100000
P12023|A4_MOUSE	P12023	A4_MOUSE	App A4 AD1	App	21.7	0	17700000	22200000	14600000	18900000	17900000	16200000	13900000	17300000	25400000	13800000	19300000	12000000
Q8K3H0|DP13A_MOUSE	Q8K3H0	DP13A_MOUSE	Appl1 Dip13a Kiaa1428	Appl1	55.9	0	36200000	12500000	15000000	10900000	8100000	35300000	9100000	36700000	8420000	27600000	35300000	31300000
Q8K3G9|DP13B_MOUSE	Q8K3G9	DP13B_MOUSE	Appl2 Dip13b Dip3b	Appl2	16.2	0	27100000	25100000	31800000	25300000	23400000	18100000	24200000	21400000	20400000	22000000	18500000	24400000
P08030|APT_MOUSE	P08030	APT_MOUSE	Aprt	Aprt	90.7	16.6667	154000	5740090	7020000	2510000	6880000	3650000	6570000	2180000	4980000	6757688	4810000	13900000
Q02013|AQP1_MOUSE	Q02013	AQP1_MOUSE	Aqp1	Aqp1	49.5	0	166000000	190000000	171000000	151000000	146000000	156000000	59700000	65500000	70900000	62900000	61400000	41500000
Q9WTY4|AQP5_MOUSE	Q9WTY4	AQP5_MOUSE	Aqp5	Aqp5	25.8	0	50500000	67200000	55100000	49500000	46300000	46800000	34800000	39200000	46100000	34800000	33900000	24600000
Q8CFQ3|AQR_MOUSE	Q8CFQ3	AQR_MOUSE	Aqr Kiaa0560	Aqr	112	0	2700000	1700000	1060000	1870000	914000	435000	901000	546000	6290000	588000	542000	318000
P04627|ARAF_MOUSE	P04627	ARAF_MOUSE	Araf A-raf Araf1	Araf	43.6	0	479000	963000	1100000	637000	1610000	614000	1760000	1120000	630000	1680000	1460000	718000
Q4LDD4|ARAP1_MOUSE	Q4LDD4	ARAP1_MOUSE	Arap1	Arap1	47.5	0	11600000	10400000	13800000	11300000	9030000	5570000	6830000	2730000	4450000	6900000	3810000	4330000
Q8BZ05|ARAP2_MOUSE	Q8BZ05	ARAP2_MOUSE	Arap2 Centd1 Gm148 Kiaa0580	Arap2	14.1	0	24800000	29200000	25100000	24700000	27100000	35400000	24600000	26300000	21500000	24000000	29200000	31300000
Q3TNH5|F172A_MOUSE	Q3TNH5	F172A_MOUSE	Arb2a Fam172a	Arb2a	24	0	1240000	1800000	1620000	1620000	2370000	970000	1210000	1670000	1510000	1700000	1690000	1150000
Q5XJY5|COPD_MOUSE	Q5XJY5	COPD_MOUSE	Arcn1	Arcn1	13.1	0	86600000	93000000	104000000	85500000	95900000	73100000	112000000	103000000	106000000	119000000	99200000	111000000
P84078|ARF1_MOUSE	P84078	ARF1_MOUSE	Arf1	Arf1	9.15	0	192000000	189000000	206000000	174000000	190000000	143000000	207000000	176000000	185000000	190000000	179000000	173000000
P61205|ARF3_MOUSE	P61205	ARF3_MOUSE	Arf3	Arf3	9.15	0	192000000	189000000	206000000	174000000	190000000	143000000	207000000	176000000	185000000	190000000	179000000	173000000
P61750|ARF4_MOUSE	P61750	ARF4_MOUSE	Arf4	Arf4	7.05	0	72600000	83800000	82100000	74000000	87600000	72300000	82300000	82600000	78400000	79000000	90200000	84000000
P84084|ARF5_MOUSE	P84084	ARF5_MOUSE	Arf5	Arf5	26	0	25300000	40900000	44300000	24800000	42400000	23500000	43700000	32700000	41600000	45100000	34900000	55800000
P62331|ARF6_MOUSE	P62331	ARF6_MOUSE	Arf6	Arf6	40.1	0	31700000	37700000	78800000	34700000	38900000	26000000	25200000	24300000	25700000	48400000	37400000	39900000
Q9EPJ9|ARFG1_MOUSE	Q9EPJ9	ARFG1_MOUSE	Arfgap1 Arf1gap	Arfgap1	18.1	0	1030000	1560000	1120000	1080000	1770000	1370000	1510000	1090000	1310000	1450000	1690000	1340000
Q99K28|ARFG2_MOUSE	Q99K28	ARFG2_MOUSE	Arfgap2 Zfp289 Znf289	Arfgap2	13.8	0	5610000	6950000	8950000	7120000	7490000	5600000	7400000	6010000	6940000	8130000	7110000	7330000
Q9D8S3|ARFG3_MOUSE	Q9D8S3	ARFG3_MOUSE	Arfgap3	Arfgap3	14.3	0	3760000	4370000	4110000	4370000	3550000	3440000	4680000	3830000	3220000	4870000	3110000	4200000
G3X9K3|BIG1_MOUSE	G3X9K3	BIG1_MOUSE	Arfgef1	Arfgef1	32.9	0	1050000	1260000	1020000	2090000	1020000	1130000	1380000	2580000	1940000	1320000	1720000	1840000
A2A5R2|BIG2_MOUSE	A2A5R2	BIG2_MOUSE	Arfgef2 Arfgep2 Big2	Arfgef2	49.3	0	10700000	4160000	3530000	3190000	3970000	3570000	3830000	3130000	4660000	3630000	4500000	2410000
Q8K221|ARFP2_MOUSE	Q8K221	ARFP2_MOUSE	Arfip2	Arfip2	112	0	1240000	1970000	1200000	1710000	848000	780000	303000	500000	4980000	266000	148000	287000
Q8BXL7|ARFRP_MOUSE	Q8BXL7	ARFRP_MOUSE	Arfrp1	Arfrp1	98.4	33.3333	542701	472751	352855	53500	47400	61900	115000	81000	193000	267749	144000	63400
Q61176|ARGI1_MOUSE	Q61176	ARGI1_MOUSE	Arg1	Arg1	18.2	0	3310000	3580000	3900000	3060000	3210000	2360000	4530000	3810000	2650000	3410000	3010000	4180000
O08691|ARGI2_MOUSE	O08691	ARGI2_MOUSE	Arg2	Arg2	50.1	0	43300000	46700000	50900000	43700000	47600000	35800000	48900000	40200000	6570000	48900000	8130000	5830000
Q5FWK3|RHG01_MOUSE	Q5FWK3	RHG01_MOUSE	Arhgap1	Arhgap1	13.2	0	115000000	114000000	130000000	97100000	108000000	97200000	124000000	86800000	88900000	107000000	92800000	98300000
Q3UIA2|RHG17_MOUSE	Q3UIA2	RHG17_MOUSE	Arhgap17	Arhgap17	155	8.33333	1340000	1840000	2000000	1910000	1230000	1250000	1270000	6940000	553000	16000000	907000	15200000
Q8K0Q5|RHG18_MOUSE	Q8K0Q5	RHG18_MOUSE	Arhgap18	Arhgap18	119	50	227213	277000	160000	291696	154000	165215	346000	222742	323000	220118	287424	125000
Q8BYW1|RHG25_MOUSE	Q8BYW1	RHG25_MOUSE	Arhgap25 Kiaa0053	Arhgap25	85.7	0	21800000	560000	550000	24400000	2610000	717000	1030000	29200000	31900000	23300000	32000000	18900000
Q8CGF1|RHG29_MOUSE	Q8CGF1	RHG29_MOUSE	Arhgap29	Arhgap29	65.1	0	1700000	475000	506000	1180000	281000	1610000	2060000	1550000	1410000	153000	315000	2090000
A6X8Z5|RHG31_MOUSE	A6X8Z5	RHG31_MOUSE	Arhgap31 Cdgap Kiaa1204	Arhgap31	46.5	0	8810000	10100000	6000000	8890000	4160000	5180000	7580000	3850000	5800000	2900000	1390000	4000000
B2RQE8|RHG42_MOUSE	B2RQE8	RHG42_MOUSE	Arhgap42 Graf3	Arhgap42	12.8	0	12700000	15600000	13100000	13200000	15600000	10500000	10300000	12700000	12300000	12200000	13300000	11800000
Q99PT1|GDIR1_MOUSE	Q99PT1	GDIR1_MOUSE	Arhgdia C87222 Gdi1	Arhgdia	14.8	0	363000000	338000000	433000000	296000000	334000000	251000000	410000000	330000000	305000000	355000000	299000000	365000000
Q61599|GDIR2_MOUSE	Q61599	GDIR2_MOUSE	Arhgdib Gdid4	Arhgdib	30.6	0	23100000	21800000	27400000	18100000	16100000	10400000	27200000	21000000	16300000	19400000	36200000	22800000
Q61210|ARHG1_MOUSE	Q61210	ARHG1_MOUSE	Arhgef1 Lbcl2 Lsc	Arhgef1	22.3	0	26200000	31000000	37400000	28100000	25500000	23700000	25800000	19100000	23600000	18400000	18900000	20700000
Q8R4H2|ARHGC_MOUSE	Q8R4H2	ARHGC_MOUSE	Arhgef12	Arhgef12	28.7	0	13800000	18200000	16900000	15700000	16800000	9520000	10400000	11100000	11700000	11400000	9000000	6740000
Q5FWH6|ARHGF_MOUSE	Q5FWH6	ARHGF_MOUSE	Arhgef15 Kiaa0915	Arhgef15	93.5	25	223000	814000	433000	484000	508950	442000	291000	451236	159000	53800	286000	1773707
Q80U35|ARHGH_MOUSE	Q80U35	ARHGH_MOUSE	Arhgef17 Kiaa0337	Arhgef17	73.5	0	2890000	5410000	1890000	5460000	4230000	2320000	1000000	1520000	3260000	412000	688000	513000
Q6P9R4|ARHGI_MOUSE	Q6P9R4	ARHGI_MOUSE	Arhgef18 Kiaa0521	Arhgef18	73.2	0	500000	3620000	1100000	3650000	3980000	1460000	253000	3370000	695000	605000	3640000	1430000
Q60875|ARHG2_MOUSE	Q60875	ARHG2_MOUSE	Arhgef2 Kiaa0651 Lbcl1 Lfc	Arhgef2	40.1	0	27500000	34800000	27400000	57000000	33900000	19900000	23600000	22700000	24200000	19900000	22900000	51900000
Q9CWR0|ARHGP_MOUSE	Q9CWR0	ARHGP_MOUSE	Arhgef25 D10Ertd610e Geft	Arhgef25	111	50	134000	125000	163000	489426	102000	246429	70100	498580	417428	274868	106000	532059
Q8K4I3|ARHG6_MOUSE	Q8K4I3	ARHG6_MOUSE	Arhgef6	Arhgef6	45.8	0	1720000	3040000	3030000	2790000	2070000	1630000	903000	1090000	1390000	1590000	862000	1020000
Q9ES28|ARHG7_MOUSE	Q9ES28	ARHG7_MOUSE	Arhgef7 Kiaa0142 Pak3bp	Arhgef7	13.9	0	18200000	15600000	14300000	17100000	17600000	18700000	15700000	12200000	17600000	14700000	16400000	12100000
A2BH40|ARI1A_MOUSE	A2BH40	ARI1A_MOUSE	Arid1a Baf250 Baf250a Osa1 Smarcf1	Arid1a	58.9	0	3430000	7420000	5300000	6210000	4500000	3470000	2550000	2210000	8260000	1830000	2260000	686000
Q9Z1K5|ARI1_MOUSE	Q9Z1K5	ARI1_MOUSE	Arih1 Ari Ubch7bp Uip77	Arih1	36.1	0	1870000	3580000	2320000	1660000	3670000	1330000	2680000	2240000	2520000	1520000	1450000	1600000
Q9Z1K6|ARI2_MOUSE	Q9Z1K6	ARI2_MOUSE	Arih2 Ari2 Triad1 Uip48	Arih2	165	66.6667	5346880	252000	6429193	119000	4849380	5380685	8874503	122000	103000	6061688	4900830	7961398
P61211|ARL1_MOUSE	P61211	ARL1_MOUSE	Arl1	Arl1	42.3	0	10600000	11500000	8990000	14200000	15400000	10100000	6730000	17200000	17800000	6440000	17300000	2700000
Q8BGR6|ARL15_MOUSE	Q8BGR6	ARL15_MOUSE	Arl15	Arl15	32.8	0	2470000	3980000	3350000	3540000	3760000	1790000	5660000	6210000	5670000	5110000	5400000	5750000
Q9D0J4|ARL2_MOUSE	Q9D0J4	ARL2_MOUSE	Arl2	Arl2	31.9	0	1620000	1870000	2740000	1120000	1530000	484000	2120000	1770000	2120000	2170000	2010000	1940000
Q9D385|AR2BP_MOUSE	Q9D385	AR2BP_MOUSE	Arl2bp	Arl2bp	153	66.6667	192948	194000	284000	278336	165000	203493	367575	276595	295981	224456	289590	180000
Q9WUL7|ARL3_MOUSE	Q9WUL7	ARL3_MOUSE	Arl3	Arl3	20.6	0	6930000	6540000	8000000	5510000	7070000	4210000	8800000	5260000	5690000	7340000	5450000	5580000
Q9JKW0|AR6P1_MOUSE	Q9JKW0	AR6P1_MOUSE	Arl6ip1 Arl6ip	Arl6ip1	23.4	0	5100000	7290000	8430000	5920000	9930000	6670000	5620000	8940000	8300000	5870000	9200000	5310000
Q8R5J9|PRAF3_MOUSE	Q8R5J9	PRAF3_MOUSE	Arl6ip5 Aip5 Jwa Pra2 Praf3	Arl6ip5	16.7	0	6230000	7540000	6520000	7150000	6720000	5560000	5780000	7510000	7910000	5830000	7990000	4340000
Q8VEH3|ARL8A_MOUSE	Q8VEH3	ARL8A_MOUSE	Arl8a Arl10b Gie2	Arl8a	38.8	0	2550000	5390000	2670000	5050000	2700000	2890000	3010000	6110000	5570000	2970000	6860000	3220000
Q9CQW2|ARL8B_MOUSE	Q9CQW2	ARL8B_MOUSE	Arl8b Arl10c Gie1	Arl8b	13.9	0	4340000	4790000	4280000	3520000	4450000	4480000	3820000	5410000	5220000	4260000	5670000	4300000
Q9D7A8|ARMC1_MOUSE	Q9D7A8	ARMC1_MOUSE	Armc1	Armc1	82.6	0	1610000	698000	1270000	773000	255000	4210000	3010000	2670000	712000	5150000	479000	1950000
Q9D0L7|ARM10_MOUSE	Q9D0L7	ARM10_MOUSE	Armc10	Armc10	26.5	0	7200000	10600000	9450000	11200000	13400000	7070000	12200000	14900000	14000000	8800000	14100000	7460000
Q9DBR3|ARMC8_MOUSE	Q9DBR3	ARMC8_MOUSE	Armc8	Armc8	66.4	0	3790000	863000	357000	3710000	849000	3220000	5460000	4670000	4230000	1010000	4410000	861000
Q9R0Q6|ARC1A_MOUSE	Q9R0Q6	ARC1A_MOUSE	Arpc1a	Arpc1a	28.5	0	30600000	22200000	20600000	22600000	24300000	23700000	27100000	34500000	33700000	27100000	50800000	28100000
Q9WV32|ARC1B_MOUSE	Q9WV32	ARC1B_MOUSE	Arpc1b	Arpc1b	9.11	0	148000000	159000000	160000000	130000000	146000000	119000000	147000000	156000000	128000000	139000000	154000000	137000000
Q9CVB6|ARPC2_MOUSE	Q9CVB6	ARPC2_MOUSE	Arpc2	Arpc2	8.38	0	164000000	171000000	183000000	150000000	155000000	129000000	164000000	165000000	150000000	155000000	161000000	152000000
Q9JM76|ARPC3_MOUSE	Q9JM76	ARPC3_MOUSE	Arpc3	Arpc3	12	0	97200000	97800000	111000000	96500000	80500000	65400000	93600000	97200000	89000000	93300000	91600000	89500000
P59999|ARPC4_MOUSE	P59999	ARPC4_MOUSE	Arpc4 Arc20	Arpc4	9.3	0	122000000	127000000	138000000	117000000	122000000	96900000	124000000	112000000	104000000	119000000	115000000	108000000
Q9CPW4|ARPC5_MOUSE	Q9CPW4	ARPC5_MOUSE	Arpc5	Arpc5	9.99	0	90200000	94100000	101000000	85500000	83700000	69000000	86000000	82600000	81000000	79300000	86000000	75200000
Q9D898|ARP5L_MOUSE	Q9D898	ARP5L_MOUSE	Arpc5l	Arpc5l	17.7	0	3960000	5960000	5090000	3840000	4370000	3060000	5340000	4070000	4660000	4220000	5250000	4190000
Q9D0A3|ARPIN_MOUSE	Q9D0A3	ARPIN_MOUSE	Arpin	Arpin	25.3	0	1780000	2310000	2860000	1440000	1940000	2110000	2460000	1280000	1540000	1820000	1390000	2370000
P56212|ARP19_MOUSE	P56212	ARP19_MOUSE	Arpp19	Arpp19	33.8	0	4460000	3960000	4930000	4520000	1200000	3690000	1780000	4200000	3230000	3910000	2150000	4310000
Q8BWG8|ARRB1_MOUSE	Q8BWG8	ARRB1_MOUSE	Arrb1	Arrb1	29.5	0	47000000	44600000	50700000	42100000	39500000	30000000	31500000	23300000	27700000	27900000	21500000	24500000
Q91YI4|ARRB2_MOUSE	Q91YI4	ARRB2_MOUSE	Arrb2	Arrb2	121	0	160000	189000	11900000	9510000	221000	194000	1320000	16900000	104000	16800000	283000	15400000
P50428|ARSA_MOUSE	P50428	ARSA_MOUSE	Arsa As2	Arsa	155	58.3333	369577	573000	190000	416190	383000	289575	150000	193297	293496	253747	279585	146000
P50429|ARSB_MOUSE	P50429	ARSB_MOUSE	Arsb As1 As1-s	Arsb	58.9	0	598000	1730000	1910000	700000	599000	330000	914000	950000	1600000	316000	1490000	2280000
Q8R2G4|NAR3_MOUSE	Q8R2G4	NAR3_MOUSE	Art3	Art3	65.1	0	398000	881000	638000	714000	274000	271000	854000	85300	909000	102000	1430000	842000
Q9CRA0|NAR4_MOUSE	Q9CRA0	NAR4_MOUSE	Art4	Art4	125	50	201000	312000	397529	413000	410340	349789	458840	402331	533000	78800	430000	754155
P98203|ARVC_MOUSE	P98203	ARVC_MOUSE	Arvcf	Arvcf	66.7	0	337000	16300000	13900000	14400000	74300	57100	9320000	9350000	11900000	9110000	11000000	6650000
C0HK79|ARXS1_MOUSE	C0HK79	ARXS1_MOUSE	Arxes1	Arxes1	49.3	0	6420000	4390000	3440000	4030000	3460000	3030000	5360000	4520000	6480000	4940000	12000000	2720000
C0HK80|ARXS2_MOUSE	C0HK80	ARXS2_MOUSE	Arxes2	Arxes2	49.3	0	6420000	4390000	3440000	4030000	3460000	3030000	5360000	4520000	6480000	4940000	12000000	2720000
Q91WU5|AS3MT_MOUSE	Q91WU5	AS3MT_MOUSE	As3mt	As3mt	43.4	0	9900000	8470000	9810000	8800000	6960000	5530000	5790000	4380000	4120000	3070000	2550000	3670000
Q9WV54|ASAH1_MOUSE	Q9WV54	ASAH1_MOUSE	Asah1	Asah1	20.9	0	26600000	30100000	30700000	41700000	33400000	25800000	45800000	36300000	47100000	44600000	44700000	35300000
Q7SIG6|ASAP2_MOUSE	Q7SIG6	ASAP2_MOUSE	Asap2 Ddef2 Gm1523 Gm592	Asap2	88.3	8.33333	2290000	124000	5070000	2480000	123000	1574304	160000	1850000	2720000	2180000	2810000	933000
Q9CQE6|ASF1A_MOUSE	Q9CQE6	ASF1A_MOUSE	Asf1a	Asf1a	68.2	25	776169	803000	758000	925000	862240	1130000	559000	628000	545000	485000	659220	780000
Q91X20|ASH2L_MOUSE	Q91X20	ASH2L_MOUSE	Ash2l	Ash2l	40.5	0	1310000	2830000	1920000	2410000	2740000	1750000	1330000	1120000	1790000	948000	1030000	980000
Q91YI0|ARLY_MOUSE	Q91YI0	ARLY_MOUSE	Asl	Asl	238	0	9190000	7090000	10200000	6750000	229000000	5940000	11500000	8150000	9160000	8880000	6170000	9080000
Q61024|ASNS_MOUSE	Q61024	ASNS_MOUSE	Asns	Asns	76.7	0	114000	78900	88800	282000	316000	119000	904000	493000	269000	226000	287000	459000
Q8BSY0|ASPH_MOUSE	Q8BSY0	ASPH_MOUSE	Asph Bah	Asph	141	0	112000000	16000000	16400000	121000000	21000000	18300000	778000000	14200000	313000000	719000000	15100000	1140000000
Q99MQ4|ASPN_MOUSE	Q99MQ4	ASPN_MOUSE	Aspn	Aspn	63.9	0	26900000	89700000	23100000	40900000	26400000	21000000	84400000	85300000	43600000	20500000	81900000	15300000
Q8VBT9|ASPC1_MOUSE	Q8VBT9	ASPC1_MOUSE	Aspscr1 Tug	Aspscr1	81.6	25	618000	953350	2200000	649000	925200	785000	1390000	809000	745000	1670000	814770	1310000
P16460|ASSY_MOUSE	P16460	ASSY_MOUSE	Ass1	Ass1	53.6	0	7880000	9590000	8730000	6500000	7240000	6230000	25700000	22500000	17000000	23600000	25400000	21400000
Q9D5T0|ATAD1_MOUSE	Q9D5T0	ATAD1_MOUSE	Atad1	Atad1	36.9	0	5080000	5100000	4580000	5600000	5790000	2690000	8010000	9710000	10600000	7980000	9680000	5180000
Q925I1|ATAD3_MOUSE	Q925I1	ATAD3_MOUSE	Atad3a Atad3 Kiaa1273	Atad3a	39.2	0	1770000	4610000	2150000	4600000	2300000	3090000	7450000	4750000	5490000	3720000	4780000	4470000
Q9Z2A5|ATE1_MOUSE	Q9Z2A5	ATE1_MOUSE	Ate1	Ate1	52.3	8.33333	480000	337000	544000	732000	650390	356000	694000	1060000	708000	1220000	808000	1050000
Q8C0J2|A16L1_MOUSE	Q8C0J2	A16L1_MOUSE	Atg16l1 Apg16l	Atg16l1	111	0	266000	45900000	305000	37900000	364000	34800000	74600000	63200000	471000	70800000	243000	462000
Q9CPX6|ATG3_MOUSE	Q9CPX6	ATG3_MOUSE	Atg3 Apg3l	Atg3	36.6	0	1490000	1750000	1490000	1140000	1930000	1600000	1080000	918000	1580000	653000	787000	2440000
Q9D906|ATG7_MOUSE	Q9D906	ATG7_MOUSE	Atg7 Apg7l	Atg7	45.7	0	9500000	4500000	24800000	8360000	11700000	8710000	15600000	12700000	13500000	8870000	12300000	6700000
Q9CWJ9|PUR9_MOUSE	Q9CWJ9	PUR9_MOUSE	Atic Purh	Atic	19.8	0	46300000	41600000	56300000	64700000	43200000	56800000	76300000	52000000	70000000	64000000	53000000	72200000
Q6PA06|ATLA2_MOUSE	Q6PA06	ATLA2_MOUSE	Atl2	Atl2	33.2	0	578000	803000	606000	545000	686000	845000	724000	1050000	1080000	1330000	756000	1410000
Q91YH5|ATLA3_MOUSE	Q91YH5	ATLA3_MOUSE	Atl3	Atl3	13.9	0	70100000	85800000	83100000	77600000	91400000	83700000	71000000	82000000	97000000	75700000	94300000	57600000
O08997|ATOX1_MOUSE	O08997	ATOX1_MOUSE	Atox1	Atox1	22.6	0	128000000	116000000	133000000	113000000	116000000	61500000	144000000	84000000	119000000	126000000	79500000	91200000
P98197|AT11A_MOUSE	P98197	AT11A_MOUSE	Atp11a	Atp11a	40.1	0	912000	1190000	980000	478000	1300000	1300000	765000	2050000	893000	579000	810000	1110000
Q9EPE9|AT131_MOUSE	Q9EPE9	AT131_MOUSE	Atp13a1 Atp13a	Atp13a1	33.4	0	15500000	13600000	8200000	12200000	13900000	22700000	14800000	20600000	19700000	30300000	18900000	15900000
Q8VDN2|AT1A1_MOUSE	Q8VDN2	AT1A1_MOUSE	Atp1a1	Atp1a1	18.5	0	144000000	192000000	170000000	148000000	163000000	178000000	106000000	168000000	151000000	96600000	158000000	135000000
Q6PIE5|AT1A2_MOUSE	Q6PIE5	AT1A2_MOUSE	Atp1a2	Atp1a2	59.1	0	30000000	9390000	8700000	10800000	10900000	11100000	26200000	26800000	33200000	6740000	28800000	7690000
P14094|AT1B1_MOUSE	P14094	AT1B1_MOUSE	Atp1b1 Atp4b	Atp1b1	16.2	0	25900000	26400000	34600000	24200000	31400000	25500000	23100000	34100000	28300000	20500000	33100000	27900000
P97370|AT1B3_MOUSE	P97370	AT1B3_MOUSE	Atp1b3	Atp1b3	33.2	0	32100000	53900000	37900000	47700000	47800000	40500000	21000000	30300000	33100000	23900000	31300000	15900000
O55143|AT2A2_MOUSE	O55143	AT2A2_MOUSE	Atp2a2	Atp2a2	16.3	0	83400000	74400000	90500000	124000000	116000000	93900000	92400000	121000000	95300000	109000000	122000000	92300000
Q64518|AT2A3_MOUSE	Q64518	AT2A3_MOUSE	Atp2a3	Atp2a3	28.9	0	27800000	23400000	26200000	12200000	13300000	26700000	27900000	27300000	17400000	22700000	36500000	22100000
G5E829|AT2B1_MOUSE	G5E829	AT2B1_MOUSE	Atp2b1	Atp2b1	26.4	0	45300000	51600000	42800000	53100000	60200000	47300000	27800000	34200000	39100000	28100000	31400000	30400000
Q6Q477|AT2B4_MOUSE	Q6Q477	AT2B4_MOUSE	Atp2b4	Atp2b4	48.5	0	4300000	7510000	6790000	6950000	7560000	6620000	1930000	5190000	3710000	2080000	3440000	1190000
Q03265|ATPA_MOUSE	Q03265	ATPA_MOUSE	Atp5f1a	Atp5f1a	26.5	0	942000000	989000000	1030000000	987000000	1110000000	935000000	1580000000	1680000000	1750000000	1580000000	1810000000	1390000000
P56480|ATPB_MOUSE	P56480	ATPB_MOUSE	Atp5f1b	Atp5f1b	27.1	0	1110000000	1210000000	1220000000	1360000000	1600000000	1190000000	2120000000	2100000000	2290000000	1860000000	2300000000	1690000000
Q91VR2|ATPG_MOUSE	Q91VR2	ATPG_MOUSE	Atp5f1c	Atp5f1c	25.7	0	142000000	160000000	166000000	158000000	174000000	135000000	247000000	256000000	267000000	230000000	276000000	193000000
Q9D3D9|ATPD_MOUSE	Q9D3D9	ATPD_MOUSE	Atp5f1d	Atp5f1d	25	0	43300000	46900000	55500000	44900000	59700000	53300000	74200000	86900000	79600000	78300000	83200000	78800000
P56382|ATP5E_MOUSE	P56382	ATP5E_MOUSE	Atp5f1e	Atp5f1e	24.5	0	15000000	17800000	18100000	16700000	18500000	21100000	28300000	29900000	27200000	23800000	30700000	26700000
O35143|ATIF1_MOUSE	O35143	ATIF1_MOUSE	Atp5if1	Atp5if1	15.9	0	21500000	25700000	25900000	22200000	28300000	26900000	30400000	33800000	33100000	30800000	35600000	33200000
Q06185|ATP5I_MOUSE	Q06185	ATP5I_MOUSE	Atp5me	Atp5me	27	0	42300000	41500000	51100000	47100000	48500000	42300000	71800000	77500000	77600000	73100000	83800000	69900000
P56135|ATPK_MOUSE	P56135	ATPK_MOUSE	Atp5mf	Atp5mf	31.4	0	31600000	31800000	31000000	37000000	35700000	26500000	53500000	56300000	65200000	52100000	64300000	40100000
Q9CPQ8|ATP5L_MOUSE	Q9CPQ8	ATP5L_MOUSE	Atp5mg	Atp5mg	30.1	0	29900000	32600000	32400000	37900000	41800000	27300000	51700000	50000000	63300000	52300000	66700000	36500000
P56379|ATP68_MOUSE	P56379	ATP68_MOUSE	Atp5mj	Atp5mj	28.9	0	14100000	16800000	14500000	15800000	17800000	16700000	26800000	27900000	28300000	24000000	30500000	18700000
Q78IK2|ATPMD_MOUSE	Q78IK2	ATPMD_MOUSE	Atp5mk Atp5md Dapit Usmg5	Atp5mk	33.8	0	3070000	25900000	27400000	27700000	27000000	25600000	32600000	38500000	43600000	33300000	35100000	31700000
Q9CQQ7|AT5F1_MOUSE	Q9CQQ7	AT5F1_MOUSE	Atp5pb	Atp5pb	28.3	0	45700000	53100000	54900000	51600000	61300000	53400000	82100000	92100000	98000000	83600000	102000000	82700000
Q9DCX2|ATP5H_MOUSE	Q9DCX2	ATP5H_MOUSE	Atp5pd	Atp5pd	26.4	0	120000000	123000000	116000000	135000000	138000000	115000000	187000000	210000000	228000000	184000000	220000000	156000000
P97450|ATP5J_MOUSE	P97450	ATP5J_MOUSE	Atp5pf	Atp5pf	20.4	0	97800000	104000000	118000000	98000000	115000000	106000000	154000000	163000000	155000000	148000000	164000000	147000000
Q9DB20|ATPO_MOUSE	Q9DB20	ATPO_MOUSE	Atp5po	Atp5po	29.4	0	96100000	102000000	107000000	117000000	119000000	99500000	175000000	181000000	206000000	167000000	209000000	144000000
Q9R1Q9|VAS1_MOUSE	Q9R1Q9	VAS1_MOUSE	Atp6ap1 Atp6ip1 Atp6s1	Atp6ap1	66.6	0	13200000	20400000	12500000	18800000	43200	18100000	13700000	103000	27600000	19200000	19700000	126000
Q9CYN9|RENR_MOUSE	Q9CYN9	RENR_MOUSE	Atp6ap2 Atp6ip2	Atp6ap2	52.9	0	822000	214000	675000	569000	987000	1240000	314000	385000	566000	1240000	439000	418000
Q9Z1G4|VPP1_MOUSE	Q9Z1G4	VPP1_MOUSE	Atp6v0a1 Atp6n1	Atp6v0a1	48	0	9970000	12600000	10900000	33500000	26700000	20900000	37000000	35500000	21700000	15600000	38200000	11600000
P63082|VATL_MOUSE	P63082	VATL_MOUSE	Atp6v0c	Atp6v0c	29.4	0	12600000	12500000	14000000	15300000	12600000	10900000	20500000	20700000	24200000	18700000	23800000	11800000
P51863|VA0D1_MOUSE	P51863	VA0D1_MOUSE	Atp6v0d1	Atp6v0d1	28.6	0	8930000	12100000	12700000	8940000	10100000	8850000	12500000	18000000	17200000	15700000	19900000	14100000
P50516|VATA_MOUSE	P50516	VATA_MOUSE	Atp6v1a Atp6a1 Atp6a2 Atp6v1a1	Atp6v1a	21.3	0	76700000	76800000	78600000	72000000	66900000	48500000	107000000	98100000	104000000	91800000	103000000	74300000
P62814|VATB2_MOUSE	P62814	VATB2_MOUSE	Atp6v1b2	Atp6v1b2	18.6	0	75500000	65400000	69600000	65600000	59200000	47900000	91400000	86200000	94900000	80700000	82900000	70100000
Q9Z1G3|VATC1_MOUSE	Q9Z1G3	VATC1_MOUSE	Atp6v1c1 Atp6c Atp6c1 Vatc	Atp6v1c1	22.5	0	7770000	6010000	5080000	5070000	3940000	5300000	7250000	7800000	7470000	8920000	7240000	7490000
P57746|VATD_MOUSE	P57746	VATD_MOUSE	Atp6v1d Atp6m Vatd	Atp6v1d	38.9	0	4870000	7280000	8670000	6100000	4000000	5460000	5030000	10200000	8560000	3370000	8590000	2540000
P50518|VATE1_MOUSE	P50518	VATE1_MOUSE	Atp6v1e1	Atp6v1e1	26.7	0	10200000	9420000	9770000	10500000	8360000	5510000	15000000	11800000	15000000	14200000	13200000	8740000
Q9D1K2|VATF_MOUSE	Q9D1K2	VATF_MOUSE	Atp6v1f Atp6s14 Vatf	Atp6v1f	18	0	7340000	9010000	6230000	8710000	9600000	8740000	11800000	7580000	7060000	8510000	8360000	6800000
Q9CR51|VATG1_MOUSE	Q9CR51	VATG1_MOUSE	Atp6v1g1	Atp6v1g1	24.1	0	11200000	12000000	14300000	9000000	10100000	9500000	16600000	17000000	14700000	15200000	14200000	19500000
Q8BVE3|VATH_MOUSE	Q8BVE3	VATH_MOUSE	Atp6v1h	Atp6v1h	21.3	0	13400000	13700000	16100000	12600000	12300000	10500000	20900000	17000000	19500000	19600000	18800000	16700000
P70704|AT8A1_MOUSE	P70704	AT8A1_MOUSE	Atp8a1 Atpc1	Atp8a1	32	0	21800000	26600000	22200000	16700000	14000000	14600000	14800000	13800000	15800000	10200000	23200000	29900000
P98195|ATP9B_MOUSE	P98195	ATP9B_MOUSE	Atp9b	Atp9b	36.2	0	680000	1260000	1120000	1020000	777000	600000	1220000	1570000	1530000	1090000	1830000	600000
Q61687|ATRX_MOUSE	Q61687	ATRX_MOUSE	Atrx Hp1bp2 Xnp	Atrx	26.4	0	4520000	6190000	5470000	5600000	7070000	9900000	5640000	4180000	7020000	5010000	5030000	4870000
P28658|ATX10_MOUSE	P28658	ATX10_MOUSE	Atxn10 Sca10	Atxn10	50.3	0	38700000	19600000	24800000	40300000	21600000	44000000	65500000	18700000	21300000	24000000	17000000	59400000
O70305|ATX2_MOUSE	O70305	ATX2_MOUSE	Atxn2 Atx2 Sca2	Atxn2	89	0	1640000	1630000	2550000	1110000	10600000	9010000	2040000	6060000	9640000	1370000	1340000	2310000
Q7TQH0|ATX2L_MOUSE	Q7TQH0	ATX2L_MOUSE	Atxn2l A2lp	Atxn2l	62.3	0	14400000	37100000	19900000	12200000	16200000	13900000	64800000	20500000	16700000	18000000	21000000	35700000
Q3UD01|A7L3B_MOUSE	Q3UD01	A7L3B_MOUSE	Atxn7l3b	Atxn7l3b	49.7	8.33333	313000	355000	450000	366000	299940	163000	527000	369000	271000	261000	200000	578000
Q9JLZ3|AUHM_MOUSE	Q9JLZ3	AUHM_MOUSE	Auh	Auh	34.1	0	2030000	4690000	2140000	5850000	2900000	3420000	2390000	3390000	2610000	3210000	2690000	3180000
P70295|AUP1_MOUSE	P70295	AUP1_MOUSE	Aup1	Aup1	44.9	0	1140000	1480000	1360000	1190000	1440000	893000	2770000	2540000	3360000	2540000	3370000	1620000
P01887|B2MG_MOUSE	P01887	B2MG_MOUSE	B2m	B2m	13.2	0	4760000	5610000	6350000	4990000	5220000	5310000	5390000	6080000	6080000	5250000	6380000	7440000
Q3UI43|BABA1_MOUSE	Q3UI43	BABA1_MOUSE	Babam1 Merit40 Nba1	Babam1	127	0	756000	1260000	5520000	1990000	438000	551000	698000	1110000	426000	177000	573000	311000
Q8K3W0|BABA2_MOUSE	Q8K3W0	BABA2_MOUSE	Babam2 Bre	Babam2	20	0	1470000	1560000	1900000	1660000	1410000	1090000	2310000	1680000	1840000	2070000	2170000	1600000
Q9DCT6|BAP18_MOUSE	Q9DCT6	BAP18_MOUSE	Bacc1 Bap18	Bacc1	212	0	287000	453000	471000	501000	668000	551000	21200000	302000	162000	21000000	109000	82700
Q60739|BAG1_MOUSE	Q60739	BAG1_MOUSE	Bag1	Bag1	67.4	0	18700000	6610000	6460000	5480000	5860000	16500000	5620000	5480000	3860000	4590000	3760000	4570000
Q91YN9|BAG2_MOUSE	Q91YN9	BAG2_MOUSE	Bag2	Bag2	111	50	301435	263200	359119	244000	221000	288394	341000	428000	337840	272000	404000	311711
Q9JLV1|BAG3_MOUSE	Q9JLV1	BAG3_MOUSE	Bag3 Bis MNCb-2243	Bag3	107	0	5350000	5710000	8980000	49300000	6590000	31100000	9070000	7060000	7300000	9280000	57000000	8340000
Q8CI32|BAG5_MOUSE	Q8CI32	BAG5_MOUSE	Bag5	Bag5	30.1	0	8040000	5350000	7950000	5090000	5930000	3870000	4430000	4530000	4270000	5260000	3600000	3230000
Q9Z1R2|BAG6_MOUSE	Q9Z1R2	BAG6_MOUSE	Bag6 Bat3	Bag6	132	0	4540000	5120000	3990000	4630000	3850000	4000000	4890000	3530000	3400000	34900000	3690000	4040000
Q8BKX1|BAIP2_MOUSE	Q8BKX1	BAIP2_MOUSE	Baiap2	Baiap2	26.8	0	3090000	3420000	2820000	1930000	1970000	3980000	2480000	2410000	2010000	2220000	2290000	3850000
Q9DBJ3|BI2L1_MOUSE	Q9DBJ3	BI2L1_MOUSE	Baiap2l1 Irtks	Baiap2l1	103	41.6667	178961	267000	199129	202580	257436	160000	179000	199000	260000	165634	110000	60700
O08734|BAK_MOUSE	O08734	BAK_MOUSE	Bak1 Bak	Bak1	88.9	0	510000	2760000	2590000	10800000	2340000	2500000	3830000	153000	3780000	1660000	6280000	1680000
O54962|BAF_MOUSE	O54962	BAF_MOUSE	Banf1	Banf1	9.26	0	23500000	27600000	27200000	24600000	24800000	27300000	20400000	24200000	23800000	21100000	23800000	23400000
Q91XV3|BASP1_MOUSE	Q91XV3	BASP1_MOUSE	Basp1 Nap22	Basp1	13.1	0	39100000	39500000	35600000	41300000	42200000	43100000	28300000	37100000	35200000	29200000	43000000	36900000
Q07813|BAX_MOUSE	Q07813	BAX_MOUSE	Bax	Bax	55.3	0	10600000	12400000	11900000	10800000	9740000	8630000	40100000	30000000	29300000	37100000	29000000	31700000
Q9Z277|BAZ1B_MOUSE	Q9Z277	BAZ1B_MOUSE	Baz1b	Baz1b	107	0	11000000	15900000	2780000	3610000	3990000	2780000	981000	1940000	2350000	1220000	2860000	1390000
Q9R069|BCAM_MOUSE	Q9R069	BCAM_MOUSE	Bcam	Bcam	16.9	0	368000000	446000000	393000000	405000000	391000000	385000000	257000000	351000000	424000000	310000000	332000000	259000000
Q61335|BAP31_MOUSE	Q61335	BAP31_MOUSE	Bcap31 Bap31	Bcap31	14.3	0	63500000	71000000	73800000	62700000	71900000	72000000	67700000	93100000	95600000	76100000	88000000	74200000
Q61140|BCAR1_MOUSE	Q61140	BCAR1_MOUSE	Bcar1 Cas Crkas	Bcar1	52.5	0	182000	292000	570000	549000	933000	728000	616000	559000	553000	1040000	266000	144000
Q9D287|SPF27_MOUSE	Q9D287	SPF27_MOUSE	Bcas2 Dam1	Bcas2	100	25	385000	287000	234922	679000	217000	97400	124000	87400	446000	316012	175000	215989
O35855|BCAT2_MOUSE	O35855	BCAT2_MOUSE	Bcat2	Bcat2	39.4	0	8030000	10100000	9290000	10700000	11900000	5150000	17500000	16400000	20200000	12900000	21100000	9490000
Q9CWI3|BCCIP_MOUSE	Q9CWI3	BCCIP_MOUSE	Bccip	Bccip	44.6	0	364000	366000	208000	237000	446000	925000	486000	454000	266000	561000	662000	402000
P50136|ODBA_MOUSE	P50136	ODBA_MOUSE	Bckdha	Bckdha	87.6	0	1810000	1650000	1680000	2880000	14100000	9960000	7470000	2490000	9790000	2050000	2740000	2060000
Q6P3A8|ODBB_MOUSE	Q6P3A8	ODBB_MOUSE	Bckdhb	Bckdhb	28	0	2480000	3990000	3930000	2540000	3650000	2490000	2440000	3410000	2910000	2600000	3090000	1090000
O55028|BCKD_MOUSE	O55028	BCKD_MOUSE	Bckdk	Bckdk	64.5	0	214000	212000	394000	442000	208000	263000	1130000	1150000	1360000	934000	1220000	919000
Q64373|B2CL1_MOUSE	Q64373	B2CL1_MOUSE	Bcl2l1 Bcl2l Bclx	Bcl2l1	25.8	0	555000	768000	719000	756000	1050000	985000	1030000	342000	813000	760000	684000	854000
P59017|B2L13_MOUSE	P59017	B2L13_MOUSE	Bcl2l13	Bcl2l13	19.6	0	52000000	58900000	61800000	55300000	60600000	64700000	34600000	47900000	46500000	39000000	43800000	40800000
O08664|BCL7C_MOUSE	O08664	BCL7C_MOUSE	Bcl7c	Bcl7c	73	0	3290000	423000	3950000	3910000	886000	1390000	576000	1440000	5110000	736000	5610000	4680000
Q8K019|BCLF1_MOUSE	Q8K019	BCLF1_MOUSE	Bclaf1 Btf Kiaa0164	Bclaf1	27.3	0	20600000	18000000	14500000	13600000	22900000	20300000	12100000	9910000	18300000	12900000	16200000	9810000
O88597|BECN1_MOUSE	O88597	BECN1_MOUSE	Becn1	Becn1	104	0	4230000	721000	1040000	4960000	5770000	426000	4720000	456000	559000	688000	410000	711000
O35153|BET1L_MOUSE	O35153	BET1L_MOUSE	Bet1l Gs15	Bet1l	59.7	8.33333	1394250	1480000	964000	1210000	1430000	964000	752000	1010000	939000	586000	1510000	2830000
P28653|PGS1_MOUSE	P28653	PGS1_MOUSE	Bgn	Bgn	43.4	0	71700000	65800000	78800000	111000000	83000000	58300000	106000000	149000000	226000000	135000000	176000000	120000000
Q921C5|BICD2_MOUSE	Q921C5	BICD2_MOUSE	Bicd2 Kiaa0699	Bicd2	31.7	0	14300000	8950000	15000000	14100000	14300000	8170000	8380000	16600000	13800000	7410000	8580000	6580000
O08539|BIN1_MOUSE	O08539	BIN1_MOUSE	Bin1 Amphl Sh3p9	Bin1	42	0	10900000	11200000	14500000	3500000	6370000	2550000	16700000	14400000	13800000	16200000	12200000	11600000
O88738|BIRC6_MOUSE	O88738	BIRC6_MOUSE	Birc6 Kiaa1289	Birc6	40.6	0	1930000	1370000	1190000	527000	963000	1180000	1520000	1100000	1410000	1740000	2590000	771000
Q8VD62|CK068_MOUSE	Q8VD62	CK068_MOUSE	Bles03	Bles03	42.1	0	1730000	1390000	2280000	4410000	2870000	605000	3970000	2810000	3910000	3420000	2120000	2820000
Q8R016|BLMH_MOUSE	Q8R016	BLMH_MOUSE	Blmh	Blmh	22.8	0	52300000	49600000	48200000	45400000	34000000	23800000	50500000	37000000	33000000	47600000	29400000	41400000
Q9CY64|BIEA_MOUSE	Q9CY64	BIEA_MOUSE	Blvra	Blvra	13	0	37900000	29300000	33000000	35900000	29000000	28900000	33600000	25800000	24300000	30800000	31000000	27800000
Q923D2|BLVRB_MOUSE	Q923D2	BLVRB_MOUSE	Blvrb Scan	Blvrb	35	0	29200000	52000000	50400000	22200000	33100000	29600000	63500000	48300000	36300000	53400000	74600000	62000000
Q91Z96|BMP2K_MOUSE	Q91Z96	BMP2K_MOUSE	Bmp2k Bike	Bmp2k	137	0	665000	26800000	20200000	862000	602000	671000	544000	889000	614000	2290000	19200000	11400000
Q8CJ69|BMPER_MOUSE	Q8CJ69	BMPER_MOUSE	Bmper Cv2	Bmper	46.9	0	640000	1400000	614000	698000	620000	753000	346000	765000	443000	225000	387000	744000
O54940|BNIP2_MOUSE	O54940	BNIP2_MOUSE	Bnip2 Nip2l	Bnip2	77	25	158000	78600	264474	354000	336000	183782	345000	158000	356000	253000	404000	179845
Q9Z2F7|BNI3L_MOUSE	Q9Z2F7	BNI3L_MOUSE	Bnip3l	Bnip3l	107	41.6667	743130	532000	499000	668000	716000	572000	1609977	590073	170000	163000	616590	575359
Q9D8S9|BOLA1_MOUSE	Q9D8S9	BOLA1_MOUSE	Bola1	Bola1	56.5	0	1190000	470000	2940000	1170000	1100000	993000	1000000	452000	1330000	631000	1090000	1760000
Q8BGS2|BOLA2_MOUSE	Q8BGS2	BOLA2_MOUSE	Bola2	Bola2	78.7	25	1621240	1409190	771000	2290000	946000	1020260	2580000	1750000	2060000	1630000	2780000	766000
P97452|BOP1_MOUSE	P97452	BOP1_MOUSE	Bop1 Kiaa0124	Bop1	132	16.6667	1483607	1620000	3460000	856731	164000	183000	440000	450000	516000	741000	837000	369000
P15327|PMGE_MOUSE	P15327	PMGE_MOUSE	Bpgm	Bpgm	84.1	8.33333	305000	802000	563000	564000	863250	733000	1210000	2690000	2930000	1030000	2470000	679000
Q8R164|BPHL_MOUSE	Q8R164	BPHL_MOUSE	Bphl	Bphl	33.8	0	15300000	8250000	15200000	14000000	13600000	9100000	17400000	18100000	26100000	18200000	24200000	11600000
Q61114|BPIB1_MOUSE	Q61114	BPIB1_MOUSE	Bpifb1 Lplunc1	Bpifb1	148	8.33333	2716167	620000	10200000	563000	668000	885000	432000	4700000	723000	516000	412000	5390000
Q9Z0S1|BPNT1_MOUSE	Q9Z0S1	BPNT1_MOUSE	Bpnt1	Bpnt1	23.6	0	33600000	26700000	36900000	28500000	32400000	18200000	50500000	32000000	30400000	34900000	29000000	30300000
Q80V26|IMPA3_MOUSE	Q80V26	IMPA3_MOUSE	Bpnt2 Impa3 Impad1	Bpnt2	162	0	1990000	1420000	32800000	2940000	2110000	1660000	4090000	3610000	2910000	4450000	4260000	2260000
P46737|BRCC3_MOUSE	P46737	BRCC3_MOUSE	Brcc3 Brcc36 C6.1a	Brcc3	31.7	0	2020000	1660000	623000	1770000	1370000	1370000	1600000	1470000	2630000	1310000	1890000	2420000
O88665|BRD7_MOUSE	O88665	BRD7_MOUSE	Brd7 Bp75	Brd7	37.8	0	29900000	38800000	34200000	35600000	32300000	118000	19600000	37500000	42600000	29900000	26100000	27600000
Q8BXV2|BRI3B_MOUSE	Q8BXV2	BRI3B_MOUSE	Bri3bp	Bri3bp	47.1	0	5240000	4550000	6320000	4570000	4560000	3830000	395000	7100000	7510000	908000	6620000	6590000
Q9DCA5|BRX1_MOUSE	Q9DCA5	BRX1_MOUSE	Brix1 Brix Bxdc2	Brix1	259	0	27200000	409000	640000	700000	794000	269000	937000	1020000	1100000	896000	1170000	291000
Q8K2Q7|BROX_MOUSE	Q8K2Q7	BROX_MOUSE	Brox	Brox	28.6	0	4550000	5040000	5880000	4720000	8540000	4400000	5380000	3880000	7370000	3570000	7560000	7240000
P18572|BASI_MOUSE	P18572	BASI_MOUSE	Bsg	Bsg	19.1	0	10600000	7200000	7860000	5710000	7570000	6380000	8470000	9040000	9050000	7310000	10900000	9230000
Q8R2Q8|BST2_MOUSE	Q8R2Q8	BST2_MOUSE	Bst2	Bst2	30.3	0	1180000	1160000	1100000	2110000	944000	1450000	1440000	2410000	2120000	1860000	1910000	1320000
Q8CIF4|BTD_MOUSE	Q8CIF4	BTD_MOUSE	Btd	Btd	45.4	8.33333	112000	292000	239000	334000	247000	172000	278000	186249	213000	144000	150000	223000
Q64152|BTF3_MOUSE	Q64152	BTF3_MOUSE	Btf3	Btf3	21.5	0	4150000	3600000	4930000	3290000	5550000	2780000	3250000	3610000	4600000	4720000	5250000	5060000
Q9CQH7|BT3L4_MOUSE	Q9CQH7	BT3L4_MOUSE	Btf3l4	Btf3l4	7.93	0	35300000	36600000	41100000	35400000	41200000	32300000	38700000	36100000	36100000	38900000	34200000	32900000
Q9WVA3|BUB3_MOUSE	Q9WVA3	BUB3_MOUSE	Bub3	Bub3	12.9	0	37100000	41300000	38000000	37200000	41100000	34000000	29100000	32100000	37200000	27400000	32200000	31400000
Q9CY21|BUD23_MOUSE	Q9CY21	BUD23_MOUSE	Bud23 Wbscr22	Bud23	59.8	8.33333	257273	385000	170000	194000	227000	175000	228000	110000	343000	165000	296000	547000
Q6PGH1|BUD31_MOUSE	Q6PGH1	BUD31_MOUSE	Bud31	Bud31	19.9	0	3770000	3060000	3850000	3720000	4190000	3200000	2830000	2930000	3530000	1880000	3760000	2600000
Q9CQC6|BZW1_MOUSE	Q9CQC6	BZW1_MOUSE	Bzw1 5mp2	Bzw1	4.47	0	21200000	22300000	21000000	22200000	23500000	19500000	22400000	22000000	21800000	21000000	21700000	21900000
P14106|C1QB_MOUSE	P14106	C1QB_MOUSE	C1qb	C1qb	143	58.3333	6605220	5786976	127000	7729790	9167472	5114905	468000	10276860	217000	4907955	526000	355000
O35658|C1QBP_MOUSE	O35658	C1QBP_MOUSE	C1qbp Gc1qbp	C1qbp	51.4	0	14900000	15100000	10400000	22200000	16300000	10200000	31400000	29000000	44600000	27100000	36200000	9370000
Q02105|C1QC_MOUSE	Q02105	C1QC_MOUSE	C1qc C1qg	C1qc	51.9	0	1040000	1580000	1560000	1310000	809000	1080000	235000	1000000	1220000	589000	150000	476000
P01027|CO3_MOUSE	P01027	CO3_MOUSE	C3	C3	69	0	118000000	125000000	145000000	132000000	115000000	138000000	569000000	266000000	252000000	478000000	326000000	647000000
P01029|CO4B_MOUSE	P01029	CO4B_MOUSE	C4b C4	C4b	71.7	0	6010000	33800000	16100000	34300000	30200000	8050000	4200000	7980000	13500000	8990000	28500000	5890000
P06684|CO5_MOUSE	P06684	CO5_MOUSE	C5	C5	52.1	0	15400000	18500000	15500000	20500000	16800000	18600000	51200000	37100000	38800000	41300000	31800000	64500000
Q9CXL3|CG050_MOUSE	Q9CXL3	CG050_MOUSE	C7orf50 3110082I17Rik	C7orf50	139	58.3333	436000	4413229	386000	4745000	4789555	2146072	2236680	104000	238000	1522520	1944570	369000
P00920|CAH2_MOUSE	P00920	CAH2_MOUSE	Ca2	Ca2	40	0	502000000	420000000	355000000	430000000	407000000	331000000	247000000	171000000	205000000	208000000	161000000	174000000
P16015|CAH3_MOUSE	P16015	CAH3_MOUSE	Ca3 Car3	Ca3	36.5	0	2160000	3200000	1230000	2650000	2620000	2610000	1490000	2520000	2150000	2490000	539000	1430000
Q64444|CAH4_MOUSE	Q64444	CAH4_MOUSE	Ca4 Car4	Ca4	20.5	0	39800000	55200000	51400000	42000000	36000000	40400000	31100000	42900000	37800000	30500000	42800000	27200000
P28651|CAH8_MOUSE	P28651	CAH8_MOUSE	Ca8 Cals Cals1 Car8 Carp	Ca8	59.2	0	1460000	968000	1310000	313000	1200000	852000	337000	498000	898000	650000	334000	97300
Q06138|CAB39_MOUSE	Q06138	CAB39_MOUSE	Cab39	Cab39	21.2	0	13000000	15500000	18400000	14500000	12500000	9340000	18700000	12200000	15900000	16900000	20400000	18300000
O08532|CA2D1_MOUSE	O08532	CA2D1_MOUSE	Cacna2d1 Cacna2	Cacna2d1	48.1	8.33333	976000	1780000	1120000	1770000	1110000	889000	1235740	1340000	1460000	453000	1670000	845000
Q9CXW3|CYBP_MOUSE	Q9CXW3	CYBP_MOUSE	Cacybp Sip	Cacybp	141	0	9480000	9860000	10500000	8640000	8870000	4420000	13200000	94600000	11800000	12000000	11500000	13400000
B2RQC6|PYR1_MOUSE	B2RQC6	PYR1_MOUSE	Cad	Cad	77.2	0	129000000	14000000	15300000	126000000	120000000	74900000	23800000	128000000	24600000	24000000	138000000	20600000
Q8R5M8|CADM1_MOUSE	Q8R5M8	CADM1_MOUSE	Cadm1 Igsf4 Necl2 Ra175 Syncam SynCam1 Tslc1	Cadm1	67.1	0	22400000	39400000	24100000	39600000	38400000	25200000	22900000	73200000	21900000	86500000	19000000	5190000
Q9R1W5|CALRL_MOUSE	Q9R1W5	CALRL_MOUSE	Calcrl	Calcrl	71.1	0	70500000	89600000	70100000	72600000	77400000	70700000	8230000	21300000	25100000	10500000	15600000	10100000
P0DP26|CALM1_MOUSE	P0DP26	CALM1_MOUSE	Calm1	Calm1	9.76	0	768000000	802000000	888000000	703000000	788000000	717000000	666000000	755000000	700000000	668000000	660000000	654000000
P0DP27|CALM2_MOUSE	P0DP27	CALM2_MOUSE	Calm2	Calm2	9.76	0	768000000	802000000	888000000	703000000	788000000	717000000	666000000	755000000	700000000	668000000	660000000	654000000
P0DP28|CALM3_MOUSE	P0DP28	CALM3_MOUSE	Calm3	Calm3	9.76	0	768000000	802000000	888000000	703000000	788000000	717000000	666000000	755000000	700000000	668000000	660000000	654000000
P14211|CALR_MOUSE	P14211	CALR_MOUSE	Calr	Calr	12.6	0	1180000000	1220000000	1170000000	1080000000	1270000000	996000000	1320000000	1380000000	1540000000	1310000000	1520000000	1330000000
O35887|CALU_MOUSE	O35887	CALU_MOUSE	Calu	Calu	12.1	0	334000000	347000000	310000000	336000000	359000000	308000000	407000000	416000000	438000000	392000000	423000000	362000000
Q91YS8|KCC1A_MOUSE	Q91YS8	KCC1A_MOUSE	Camk1	Camk1	20.6	0	3800000	4780000	4900000	3720000	4240000	2960000	4240000	3140000	3390000	3670000	2440000	2920000
P11798|KCC2A_MOUSE	P11798	KCC2A_MOUSE	Camk2a	Camk2a	219	0	550000	631000	744000	32800000	721000	771000	45500000	537000	617000	218000	595000	147000
Q6PHZ2|KCC2D_MOUSE	Q6PHZ2	KCC2D_MOUSE	Camk2d	Camk2d	11.8	0	13000000	17100000	15800000	16600000	14500000	12600000	17500000	18400000	17100000	17500000	18100000	15800000
Q923T9|KCC2G_MOUSE	Q923T9	KCC2G_MOUSE	Camk2g	Camk2g	32.1	0	867000	898000	576000	1120000	625000	534000	866000	735000	791000	496000	684000	258000
P51437|CAMP_MOUSE	P51437	CAMP_MOUSE	Camp Cnlp Cramp	Camp	78.5	0	6040000	5490000	5760000	2080000	1970000	4430000	9010000	9210000	1140000	7750000	21000000	5970000
Q8C1B1|CAMP2_MOUSE	Q8C1B1	CAMP2_MOUSE	Camsap2 Camsap1l1 Kiaa1078	Camsap2	59.8	0	14300000	285000	303000	11700000	12900000	11600000	11200000	13700000	12000000	12900000	59300	13800000
Q6ZQ38|CAND1_MOUSE	Q6ZQ38	CAND1_MOUSE	Cand1 D10Ertd516e Kiaa0829	Cand1	12.6	0	140000000	130000000	130000000	136000000	133000000	91900000	133000000	106000000	123000000	129000000	109000000	103000000
P35564|CALX_MOUSE	P35564	CALX_MOUSE	Canx	Canx	16.6	0	289000000	373000000	339000000	343000000	400000000	289000000	380000000	442000000	465000000	394000000	479000000	331000000
P40124|CAP1_MOUSE	P40124	CAP1_MOUSE	Cap1 Cap	Cap1	12.7	0	403000000	400000000	445000000	362000000	373000000	286000000	479000000	458000000	400000000	452000000	427000000	422000000
P24452|CAPG_MOUSE	P24452	CAPG_MOUSE	Capg Mbh1	Capg	26.5	0	52200000	31400000	37400000	26100000	28500000	21400000	45400000	45500000	31000000	34700000	41900000	49400000
O35350|CAN1_MOUSE	O35350	CAN1_MOUSE	Capn1 Canp1 Capa1	Capn1	19	0	47000000	45600000	56900000	39000000	38700000	27300000	55200000	40500000	45400000	51700000	36600000	42600000
O08529|CAN2_MOUSE	O08529	CAN2_MOUSE	Capn2	Capn2	14.5	0	207000000	218000000	223000000	194000000	192000000	131000000	252000000	214000000	197000000	236000000	193000000	204000000
O35646|CAN6_MOUSE	O35646	CAN6_MOUSE	Capn6 Capa6	Capn6	98.6	41.6667	226387	288136	307207	255157	175000	301000	197000	353000	309000	133000	197000	316273
O88456|CPNS1_MOUSE	O88456	CPNS1_MOUSE	Capns1 Capn4	Capns1	15.6	0	67700000	66500000	77800000	56200000	58100000	46300000	74800000	65100000	56600000	69500000	50400000	72200000
Q60865|CAPR1_MOUSE	Q60865	CAPR1_MOUSE	Caprin1 Gpiap Gpiap1 Gpip137 M11s1 Rng105 G5E5	Caprin1	14.3	0	45600000	44700000	26100000	42600000	50000000	50400000	45900000	50300000	47400000	46800000	47400000	47000000
P47753|CAZA1_MOUSE	P47753	CAZA1_MOUSE	Capza1 Cappa1	Capza1	13.7	0	75700000	68600000	64400000	79800000	64800000	50100000	73800000	71800000	73700000	66900000	73000000	50600000
P47754|CAZA2_MOUSE	P47754	CAZA2_MOUSE	Capza2 Cappa2	Capza2	15.3	0	114000000	112000000	103000000	119000000	103000000	73200000	115000000	90200000	118000000	105000000	106000000	74100000
P47757|CAPZB_MOUSE	P47757	CAPZB_MOUSE	Capzb Cappb1	Capzb	7.36	0	234000000	258000000	273000000	234000000	245000000	222000000	258000000	243000000	221000000	211000000	251000000	236000000
Q9CR86|CHSP1_MOUSE	Q9CR86	CHSP1_MOUSE	Carhsp1	Carhsp1	25	0	14300000	10800000	10500000	11000000	7970000	5860000	13800000	9700000	10600000	10100000	8860000	6660000
Q9WVG6|CARM1_MOUSE	Q9WVG6	CARM1_MOUSE	Carm1 Prmt4	Carm1	34.4	0	1300000	2800000	2030000	1350000	2660000	1550000	2860000	1400000	1170000	1300000	2340000	1610000
Q6EDY6|CARL1_MOUSE	Q6EDY6	CARL1_MOUSE	Carmil1	Carmil1	43.2	0	3300000	4020000	4050000	2660000	3990000	2760000	2880000	1410000	2100000	1590000	1150000	1110000
Q9ER72|SYCC_MOUSE	Q9ER72	SYCC_MOUSE	Cars1 Cars	Cars1	17.8	0	8050000	6150000	8140000	6410000	10200000	7310000	10700000	8020000	9010000	9720000	9040000	10500000
O70589|CSKP_MOUSE	O70589	CSKP_MOUSE	Cask Lin-2	Cask	28.3	0	4180000	4820000	6110000	6240000	5920000	5920000	2200000	4980000	6040000	3730000	3410000	3420000
Q8VHK1|CSKI2_MOUSE	Q8VHK1	CSKI2_MOUSE	Caskin2	Caskin2	89.9	0	205000	756000	186000	498000	568000	1070000	1180000	672000	3670000	3320000	3680000	2290000
P70677|CASP3_MOUSE	P70677	CASP3_MOUSE	Casp3 Cpp32	Casp3	34.6	0	1530000	1230000	1030000	2320000	1540000	711000	1810000	1000000	1210000	1140000	1320000	765000
O08738|CASP6_MOUSE	O08738	CASP6_MOUSE	Casp6	Casp6	36.8	0	10700000	9460000	9770000	9920000	8700000	4990000	6560000	4190000	5330000	4920000	4730000	4020000
P97864|CASP7_MOUSE	P97864	CASP7_MOUSE	Casp7 Lice2 Mch3	Casp7	39.7	0	1460000	1300000	1010000	1360000	1760000	1790000	1660000	1350000	3450000	1430000	1540000	1040000
O89110|CASP8_MOUSE	O89110	CASP8_MOUSE	Casp8	Casp8	56.2	0	8910000	4100000	5770000	4290000	12200000	11300000	3310000	18600000	15700000	12600000	2900000	12900000
Q8C3Q9|CASP9_MOUSE	Q8C3Q9	CASP9_MOUSE	Casp9 Mch6	Casp9	76.3	8.33333	42500	194000	240000	169000	195000	106000	23100	34100	233209	105000	64700	65800
P51125|ICAL_MOUSE	P51125	ICAL_MOUSE	Cast	Cast	17.3	0	20500000	23800000	29000000	23600000	21300000	13300000	25800000	20600000	22800000	23700000	20400000	19900000
P24270|CATA_MOUSE	P24270	CATA_MOUSE	Cat	Cat	43.7	0	389000000	472000000	460000000	420000000	482000000	414000000	156000000	217000000	256000000	159000000	195000000	143000000
P49817|CAV1_MOUSE	P49817	CAV1_MOUSE	Cav1	Cav1	36.9	0	499000000	541000000	517000000	507000000	480000000	464000000	204000000	298000000	337000000	240000000	250000000	171000000
Q9WVC3|CAV2_MOUSE	Q9WVC3	CAV2_MOUSE	Cav2	Cav2	47	0	57800000	72000000	63000000	69200000	59600000	53200000	21600000	30100000	57700000	22300000	26600000	11100000
O54724|CAVN1_MOUSE	O54724	CAVN1_MOUSE	Cavin1	Cavin1	29.3	0	842000000	949000000	986000000	827000000	936000000	803000000	470000000	621000000	637000000	501000000	558000000	375000000
Q63918|CAVN2_MOUSE	Q63918	CAVN2_MOUSE	Cavin2	Cavin2	24	0	2910000000	3290000000	3140000000	2970000000	3210000000	3510000000	1690000000	2300000000	2240000000	1900000000	2210000000	1930000000
Q91VJ2|CAVN3_MOUSE	Q91VJ2	CAVN3_MOUSE	Cavin3	Cavin3	34.1	0	14000000	7370000	12700000	8540000	10900000	7580000	5910000	7790000	6550000	6040000	8020000	4590000
P22682|CBL_MOUSE	P22682	CBL_MOUSE	Cbl	Cbl	66.7	0	13700000	11300000	18200000	1050000	13300000	10300000	20700000	24900000	26000000	1170000	1070000	15500000
P48758|CBR1_MOUSE	P48758	CBR1_MOUSE	Cbr1 Cbr	Cbr1	25	0	105000000	85700000	115000000	75400000	85600000	42600000	98900000	63900000	66900000	90900000	65200000	75300000
P08074|CBR2_MOUSE	P08074	CBR2_MOUSE	Cbr2	Cbr2	30.8	0	2250000000	1510000000	4270000000	1930000000	2990000000	2110000000	2150000000	2350000000	2760000000	2120000000	2080000000	1710000000
Q8K354|CBR3_MOUSE	Q8K354	CBR3_MOUSE	Cbr3	Cbr3	26.4	0	12900000	10700000	14200000	12300000	11200000	7440000	21500000	15000000	18000000	17700000	15200000	13600000
Q91VT4|CBR4_MOUSE	Q91VT4	CBR4_MOUSE	Cbr4	Cbr4	82.1	25	332000	69000	731602	578000	814000	499000	937000	707636	581000	501000	956000	608934
P83917|CBX1_MOUSE	P83917	CBX1_MOUSE	Cbx1	Cbx1	26.2	0	24200000	27700000	24400000	27600000	29700000	22200000	14500000	18600000	19900000	14600000	19200000	13100000
P23198|CBX3_MOUSE	P23198	CBX3_MOUSE	Cbx3	Cbx3	23.6	0	87700000	89600000	90000000	87300000	105000000	100000000	52200000	68200000	67400000	54500000	66000000	57200000
Q61686|CBX5_MOUSE	Q61686	CBX5_MOUSE	Cbx5 Hp1a	Cbx5	24.8	0	19400000	24500000	24400000	18500000	27200000	34000000	16100000	32700000	19200000	20100000	18400000	22800000
Q8CH18|CCAR1_MOUSE	Q8CH18	CCAR1_MOUSE	Ccar1 Carp1	Ccar1	35.3	0	10100000	12800000	11800000	14900000	17600000	11700000	6670000	18300000	8610000	6740000	10200000	6810000
Q8VDP4|CCAR2_MOUSE	Q8VDP4	CCAR2_MOUSE	Ccar2	Ccar2	24.4	0	30100000	31700000	30000000	31900000	34800000	25800000	29500000	26300000	17500000	26500000	24300000	11700000
Q3TMW1|C102A_MOUSE	Q3TMW1	C102A_MOUSE	Ccdc102a	Ccdc102a	73.5	0	11900000	14100000	12500000	15100000	15200000	13300000	1110000	591000	6420000	625000	4950000	2640000
Q8VE99|CC115_MOUSE	Q8VE99	CC115_MOUSE	Ccdc115	Ccdc115	140	58.3333	2991520	4521775	428000	4998520	5502108	2551586	910000	575000	2387680	1648205	389000	1080000
Q8R344|CCD12_MOUSE	Q8R344	CCD12_MOUSE	Ccdc12	Ccdc12	231	0	1090000	1600000	1690000	33900000	2150000	1460000	1520000	1470000	1050000	812000	1260000	764000
Q9D8X2|CC124_MOUSE	Q9D8X2	CC124_MOUSE	Ccdc124	Ccdc124	78.6	16.6667	1480000	69200	873000	881000	1150000	854880	555000	610873	614000	672000	457000	300000
Q3TC33|CC127_MOUSE	Q3TC33	CC127_MOUSE	Ccdc127	Ccdc127	143	58.3333	2320000	1923450	2398780	1540000	1530000	1310000	2361490	1596800	374000	1743400	1747002	1977738
Q9D162|CC167_MOUSE	Q9D162	CC167_MOUSE	Ccdc167	Ccdc167	102	0	161000	4670000	4840000	110000	4620000	617000	117000	593000	4790000	4350000	674000	412000
Q80ZU5|CC181_MOUSE	Q80ZU5	CC181_MOUSE	Ccdc181	Ccdc181	20.1	0	1090000	1450000	1200000	1250000	1620000	1180000	959000	954000	777000	1060000	1350000	1040000
Q9JIG7|CCD22_MOUSE	Q9JIG7	CCD22_MOUSE	Ccdc22 DXImx40e	Ccdc22	46.7	0	1270000	971000	1610000	1040000	531000	1550000	1010000	486000	467000	1860000	475000	1030000
Q78PG9|CCD25_MOUSE	Q78PG9	CCD25_MOUSE	Ccdc25	Ccdc25	22.3	0	2340000	2280000	2160000	1350000	2180000	1400000	2720000	2510000	2230000	2990000	1750000	2470000
Q9D024|CCD47_MOUSE	Q9D024	CCD47_MOUSE	Ccdc47 Asp4	Ccdc47	18	0	13900000	20200000	17400000	17900000	21300000	14800000	16500000	20900000	21000000	13900000	21700000	13500000
Q810U5|CCD50_MOUSE	Q810U5	CCD50_MOUSE	Ccdc50	Ccdc50	20.7	0	4270000	3540000	5300000	3190000	2260000	3940000	3650000	3970000	3150000	3160000	3250000	3470000
Q3URS9|MITOK_MOUSE	Q3URS9	MITOK_MOUSE	Ccdc51 Mitok	Ccdc51	64.7	16.6667	933000	671000	330000	891000	756035	515162	395000	384000	578000	324000	558000	388000
D3YZP9|CCDC6_MOUSE	D3YZP9	CCDC6_MOUSE	Ccdc6	Ccdc6	98.8	41.6667	689000	606000	659071	482000	884000	914000	281000	655970	756630	495990	576000	603618
Q9D8L5|CCD91_MOUSE	Q9D8L5	CCD91_MOUSE	Ccdc91 Ggabp	Ccdc91	40.8	0	607000	526000	496000	497000	328000	276000	327000	249000	486000	142000	173000	310000
Q7TQK5|CCD93_MOUSE	Q7TQK5	CCD93_MOUSE	Ccdc93	Ccdc93	77.5	25	191000	135000	521000	160000	268183	319564	289000	325000	305551	352000	301000	453000
P29268|CCN2_MOUSE	P29268	CCN2_MOUSE	Ccn2	Ccn2	126	58.3333	235000	4434440	2459305	3384359	3526340	1753012	208000	921917	172000	173000	256000	708503
O88874|CCNK_MOUSE	O88874	CCNK_MOUSE	Ccnk	Ccnk	134	50	577391	729038	637052	115000	799000	338000	594458	620613	805000	571000	222000	487068
Q8BGU5|CCNY_MOUSE	Q8BGU5	CCNY_MOUSE	Ccny Cfp1	Ccny	89.5	0	1020000	1300000	520000	1580000	1160000	1100000	4600000	638000	1370000	647000	746000	345000
P80314|TCPB_MOUSE	P80314	TCPB_MOUSE	Cct2	Cct2	17.4	0	157000000	147000000	156000000	152000000	155000000	114000000	209000000	203000000	201000000	193000000	202000000	171000000
P80318|TCPG_MOUSE	P80318	TCPG_MOUSE	Cct3 Cctg	Cct3	21	0	175000000	183000000	214000000	194000000	219000000	118000000	230000000	238000000	269000000	242000000	255000000	161000000
P80315|TCPD_MOUSE	P80315	TCPD_MOUSE	Cct4 Cctd	Cct4	16	0	160000000	169000000	181000000	173000000	186000000	124000000	211000000	210000000	222000000	218000000	225000000	188000000
P80316|TCPE_MOUSE	P80316	TCPE_MOUSE	Cct5	Cct5	20.6	0	121000000	112000000	145000000	128000000	139000000	89100000	187000000	180000000	157000000	181000000	163000000	146000000
P80317|TCPZ_MOUSE	P80317	TCPZ_MOUSE	Cct6a Cct6 Cctz Cctz1	Cct6a	17.4	0	196000000	189000000	249000000	180000000	203000000	149000000	275000000	250000000	252000000	264000000	237000000	230000000
P80313|TCPH_MOUSE	P80313	TCPH_MOUSE	Cct7	Cct7	14	0	88300000	107000000	94900000	85600000	93300000	82000000	121000000	118000000	119000000	118000000	115000000	110000000
P42932|TCPQ_MOUSE	P42932	TCPQ_MOUSE	Cct8 Cctq	Cct8	16.7	0	167000000	171000000	180000000	258000000	276000000	164000000	225000000	226000000	212000000	226000000	218000000	211000000
Q8R422|CD109_MOUSE	Q8R422	CD109_MOUSE	Cd109	Cd109	127	0	263000	2510000	322000	584000	2190000	132000	154000	289000	68800	312000	392000	450000
P10810|CD14_MOUSE	P10810	CD14_MOUSE	Cd14	Cd14	54.9	16.6667	1440000	465000	1320000	972000	1510000	1025467	1180000	1200000	1078740	984000	1060000	1000000
O35566|CD151_MOUSE	O35566	CD151_MOUSE	Cd151 Peta3	Cd151	16.7	0	8050000	9750000	9580000	8530000	8440000	9400000	7270000	10300000	10300000	7320000	9110000	5390000
Q8R2S8|CD177_MOUSE	Q8R2S8	CD177_MOUSE	Cd177	Cd177	59.7	0	9860000	13100000	1540000	9630000	11100000	10700000	5600000	1350000	13100000	6290000	1590000	5050000
P11609|CD1D1_MOUSE	P11609	CD1D1_MOUSE	Cd1d1	Cd1d1	74.3	25	803000	695000	654724	549000	732000	430000	331000	338793	367000	313000	334000	364741
O54901|OX2G_MOUSE	O54901	OX2G_MOUSE	Cd200 Mox2	Cd200	33.3	0	3750000	2950000	4030000	3830000	3700000	4210000	1050000	2450000	5150000	2190000	3250000	2620000
Q91V98|CD248_MOUSE	Q91V98	CD248_MOUSE	Cd248 Tem1	Cd248	94.5	16.6667	550000	556000	292000	903000	1370000	1580000	557797	94400	302000	381000	513598	425000
Q9JLQ0|CD2AP_MOUSE	Q9JLQ0	CD2AP_MOUSE	Cd2ap Mets1	Cd2ap	16.5	0	18000000	18200000	26300000	21600000	22200000	17800000	25000000	22400000	24900000	20100000	21900000	14500000
Q9CWK3|CD2B2_MOUSE	Q9CWK3	CD2B2_MOUSE	Cd2bp2	Cd2bp2	38.2	0	640000	876000	765000	941000	1140000	127000	652000	963000	436000	536000	691000	967000
Q9DCG2|CD302_MOUSE	Q9DCG2	CD302_MOUSE	Cd302 Clec13a	Cd302	14.9	0	1440000	1470000	1760000	1460000	1950000	1420000	1210000	1620000	1360000	1240000	1760000	1340000
Q64314|CD34_MOUSE	Q64314	CD34_MOUSE	Cd34	Cd34	14.6	0	67800000	79400000	70400000	79600000	78700000	75200000	65300000	83400000	89800000	66300000	83000000	49700000
Q08857|CD36_MOUSE	Q08857	CD36_MOUSE	Cd36	Cd36	54	0	279000000	318000000	326000000	283000000	286000000	247000000	65400000	104000000	166000000	93200000	95800000	66000000
P56528|CD38_MOUSE	P56528	CD38_MOUSE	Cd38	Cd38	45.7	0	6920000	8730000	9930000	11700000	10700000	7660000	3160000	4130000	8740000	2240000	6370000	3220000
P27512|TNR5_MOUSE	P27512	TNR5_MOUSE	Cd40 Tnfrsf5	Cd40	25.2	0	2070000	3170000	2190000	1450000	3320000	2490000	2070000	2340000	2500000	1490000	2760000	3110000
P15379|CD44_MOUSE	P15379	CD44_MOUSE	Cd44 Ly-24	Cd44	15	0	29900000	37100000	26400000	36100000	38600000	38400000	36500000	46500000	42900000	36700000	44700000	37500000
Q61735|CD47_MOUSE	Q61735	CD47_MOUSE	Cd47	Cd47	19.8	0	15000000	16400000	15900000	17800000	14000000	17100000	12200000	15900000	16200000	9900000	15400000	8490000
P41731|CD63_MOUSE	P41731	CD63_MOUSE	Cd63	Cd63	45.2	0	3840000	3190000	3250000	4200000	3490000	1720000	5480000	6710000	7740000	5150000	9050000	3230000
P31996|CD68_MOUSE	P31996	CD68_MOUSE	Cd68	Cd68	58.3	0	834000	1110000	1060000	653000	991000	1150000	2960000	3110000	2750000	2110000	2950000	4110000
P04441|HG2A_MOUSE	P04441	HG2A_MOUSE	Cd74 Ii	Cd74	52.6	0	13700000	12400000	16200000	7970000	2000000	6080000	5010000	11200000	5720000	8160000	5510000	4210000
P35762|CD81_MOUSE	P35762	CD81_MOUSE	Cd81 Tapa1	Cd81	24.6	0	47200000	56700000	48100000	54200000	51100000	39900000	32100000	36900000	53200000	34300000	47800000	21200000
P40237|CD82_MOUSE	P40237	CD82_MOUSE	Cd82 Kai1	Cd82	28.2	0	4780000	1850000	2980000	3170000	3260000	5890000	4420000	4640000	4920000	4130000	5300000	3460000
P40240|CD9_MOUSE	P40240	CD9_MOUSE	Cd9	Cd9	13.9	0	21300000	22000000	27700000	21300000	22800000	22800000	16600000	21900000	18600000	18800000	19200000	18400000
O89103|C1QR1_MOUSE	O89103	C1QR1_MOUSE	Cd93	Cd93	23.5	0	74400000	91300000	68000000	78600000	81400000	59400000	59800000	64200000	68100000	54000000	61600000	30200000
Q8BIF0|C99L2_MOUSE	Q8BIF0	C99L2_MOUSE	Cd99l2 Mic2l1	Cd99l2	40	0	1550000	1400000	1620000	1640000	1610000	892000	529000	1160000	1910000	942000	1240000	275000
Q8R349|CDC16_MOUSE	Q8R349	CDC16_MOUSE	Cdc16	Cdc16	82.9	0	4580000	6230000	3790000	4930000	7140000	2510000	12000000	4670000	10600000	11200000	20900000	30500000
Q8BGZ4|CDC23_MOUSE	Q8BGZ4	CDC23_MOUSE	Cdc23 Anapc8	Cdc23	31.2	0	4540000	3540000	2700000	4830000	3840000	4330000	2750000	1300000	3000000	3170000	2120000	3130000
Q99JP4|CDC26_MOUSE	Q99JP4	CDC26_MOUSE	Cdc26	Cdc26	133	58.3333	390744	411000	350000	248000	185000	419910	837860	224000	1010598	468818	778347	539264
Q61081|CDC37_MOUSE	Q61081	CDC37_MOUSE	Cdc37	Cdc37	12.5	0	43600000	47800000	51200000	42300000	43700000	32500000	53300000	40800000	45900000	50900000	42300000	47400000
Q9DC48|PRP17_MOUSE	Q9DC48	PRP17_MOUSE	Cdc40 Prp17 Prpf17	Cdc40	60.6	0	2420000	3640000	3460000	652000	648000	2890000	3300000	3980000	627000	2550000	365000	4320000
P60766|CDC42_MOUSE	P60766	CDC42_MOUSE	Cdc42	Cdc42	14.2	0	164000000	175000000	188000000	150000000	143000000	138000000	143000000	143000000	137000000	131000000	134000000	111000000
Q7TT50|MRCKB_MOUSE	Q7TT50	MRCKB_MOUSE	Cdc42bpb Kiaa1124	Cdc42bpb	14.1	0	37400000	35700000	35300000	36600000	28900000	23900000	32800000	36000000	43600000	38100000	38400000	34500000
Q80UW5|MRCKG_MOUSE	Q80UW5	MRCKG_MOUSE	Cdc42bpg	Cdc42bpg	56	0	19100000	21100000	2820000	40100000	16400000	19200000	31600000	22100000	44000000	41100000	3540000	30500000
Q91W92|BORG5_MOUSE	Q91W92	BORG5_MOUSE	Cdc42ep1	Cdc42ep1	44.9	0	20600000	22600000	18800000	19400000	20500000	15600000	5510000	7350000	7310000	10300000	7790000	11700000
Q9JM96|BORG4_MOUSE	Q9JM96	BORG4_MOUSE	Cdc42ep4	Cdc42ep4	44.1	0	6390000	7200000	8330000	6420000	6380000	4290000	3360000	2450000	2380000	3140000	2800000	3580000
Q8BGH7|C42S2_MOUSE	Q8BGH7	C42S2_MOUSE	Cdc42se2	Cdc42se2	47.6	0	454000	934000	1010000	665000	690000	298000	532000	150000	415000	348000	370000	759000
Q6A068|CDC5L_MOUSE	Q6A068	CDC5L_MOUSE	Cdc5l Kiaa0432	Cdc5l	21	0	14900000	20300000	14200000	18500000	17100000	16000000	13000000	13000000	12400000	10100000	12500000	11200000
Q8JZM7|CDC73_MOUSE	Q8JZM7	CDC73_MOUSE	Cdc73	Cdc73	102	41.6667	328000	320000	263000	166000	253276	159726	308433	236140	234389	238000	70000	197000
P09803|CADH1_MOUSE	P09803	CADH1_MOUSE	Cdh1	Cdh1	15.4	0	18600000	27600000	26000000	17300000	26100000	22200000	23000000	23300000	26600000	19200000	27400000	21600000
P55288|CAD11_MOUSE	P55288	CAD11_MOUSE	Cdh11 Cad-11	Cdh11	16.6	0	19000000	21000000	20100000	18000000	20900000	13000000	19200000	15200000	12300000	17200000	16400000	16100000
Q9WTR5|CAD13_MOUSE	Q9WTR5	CAD13_MOUSE	Cdh13	Cdh13	28.9	0	5840000	6770000	9390000	12600000	16600000	16400000	13100000	14300000	11900000	12400000	14600000	9810000
P15116|CADH2_MOUSE	P15116	CADH2_MOUSE	Cdh2	Cdh2	62.8	16.6667	584000	460000	484000	886000	890000	418000	914000	777621	1330000	649000	1060000	652532
P55284|CADH5_MOUSE	P55284	CADH5_MOUSE	Cdh5	Cdh5	36.6	0	55200000	79700000	62000000	63800000	71000000	61100000	26400000	35200000	42000000	38400000	40100000	22300000
Q8VDP6|CDIPT_MOUSE	Q8VDP6	CDIPT_MOUSE	Cdipt Pis1	Cdipt	19.7	0	12300000	13700000	12800000	13600000	12400000	11400000	16000000	16300000	18600000	13600000	19800000	10900000
P24788|CD11B_MOUSE	P24788	CD11B_MOUSE	Cdk11b Cdc2l1 Cdk11	Cdk11b	12.2	0	1740000	2180000	2170000	2060000	2350000	2230000	2090000	2080000	1960000	1830000	1800000	1480000
P30285|CDK4_MOUSE	P30285	CDK4_MOUSE	Cdk4	Cdk4	44.8	0	1530000	2260000	888000	1630000	1360000	1440000	3740000	2930000	4050000	3930000	3280000	2750000
P49615|CDK5_MOUSE	P49615	CDK5_MOUSE	Cdk5 Cdkn5 Crk6 PSSALRE	Cdk5	82.7	0	1990000	298000	2270000	451000	529000	198000	1990000	1340000	479000	229000	1550000	275000
Q99LM2|CK5P3_MOUSE	Q99LM2	CK5P3_MOUSE	Cdk5rap3	Cdk5rap3	38.4	0	2750000	3490000	5260000	4120000	4990000	6020000	6310000	6010000	1920000	3630000	4460000	1430000
Q64261|CDK6_MOUSE	Q64261	CDK6_MOUSE	Cdk6	Cdk6	54.6	0	7960000	10600000	10300000	9570000	9710000	5810000	2910000	2200000	4220000	2770000	3970000	2900000
Q99J95|CDK9_MOUSE	Q99J95	CDK9_MOUSE	Cdk9	Cdk9	36.8	0	712000	1040000	1040000	773000	927000	1120000	822000	202000	315000	792000	703000	640000
P39689|CDN1A_MOUSE	P39689	CDN1A_MOUSE	Cdkn1a Cip1 Waf1	Cdkn1a	75.3	25	88500	148000	313000	364000	388000	329000	442000	226000	313000	265742	300413	221109
P46414|CDN1B_MOUSE	P46414	CDN1B_MOUSE	Cdkn1b	Cdkn1b	78.4	8.33333	2260000	2460000	2480000	2580000	2080000	1200000	305000	364000	814000	205000	724000	622545
Q8BI72|CARF_MOUSE	Q8BI72	CARF_MOUSE	Cdkn2aip Carf	Cdkn2aip	77.8	16.6667	443000	1180000	662000	679420	420000	789000	498040	104000	373000	722000	229000	487000
Q60772|CDN2C_MOUSE	Q60772	CDN2C_MOUSE	Cdkn2c	Cdkn2c	46.6	0	3790000	4350000	3420000	4150000	3090000	3070000	307000	7020000	5720000	5550000	5480000	8480000
Q99L43|CDS2_MOUSE	Q99L43	CDS2_MOUSE	Cds2	Cds2	19	0	6860000	7740000	6850000	7720000	8320000	7650000	5020000	6910000	6550000	4820000	6600000	4370000
Q4VAA2|CDV3_MOUSE	Q4VAA2	CDV3_MOUSE	Cdv3	Cdv3	11.4	0	23500000	20800000	21800000	21700000	20800000	18200000	17100000	21100000	24400000	22000000	23800000	17600000
P28033|CEBPB_MOUSE	P28033	CEBPB_MOUSE	Cebpb	Cebpb	47.5	0	1190000	2500000	2770000	1850000	1490000	2360000	786000	1190000	2370000	471000	1830000	693000
P28659|CELF1_MOUSE	P28659	CELF1_MOUSE	Celf1 Brunol2 Cugbp Cugbp1	Celf1	15.2	0	4450000	4880000	5620000	4210000	5700000	4070000	4060000	4290000	4930000	4600000	6020000	3850000
Q9Z0H4|CELF2_MOUSE	Q9Z0H4	CELF2_MOUSE	Celf2 Cugbp2 Napor	Celf2	16.9	0	14400000	16500000	17300000	15600000	18400000	14300000	17200000	10300000	13200000	12500000	12800000	12200000
Q91ZI0|CELR3_MOUSE	Q91ZI0	CELR3_MOUSE	Celsr3	Celsr3	78	33.3333	1605660	1801640	1890000	1490000	2110000	1451360	1110000	1430000	1471020	1350000	1440000	1390000
Q5FWI3|CEIP2_MOUSE	Q5FWI3	CEIP2_MOUSE	Cemip2 Kiaa1412 Tmem2	Cemip2	70.3	0	9000000	13800000	8760000	9200000	11600000	8960000	28400000	5810000	6720000	30500000	5250000	6630000
Q9CXS4|CENPV_MOUSE	Q9CXS4	CENPV_MOUSE	Cenpv Prr6	Cenpv	30.6	0	3210000	5750000	8860000	6020000	5420000	4510000	3720000	5100000	3600000	4240000	6020000	4050000
Q8BGS7|CEPT1_MOUSE	Q8BGS7	CEPT1_MOUSE	Cept1	Cept1	163	58.3333	1610000	4417806	4273309	3494950	4409584	2055910	304000	462000	1700000	796140	1265242	523000
Q924Z4|CERS2_MOUSE	Q924Z4	CERS2_MOUSE	Cers2 Lass2 Trh3	Cers2	27.7	0	6080000	7490000	9570000	6420000	11200000	8250000	11100000	6800000	12900000	9700000	12100000	5810000
Q9EQG9|CERT_MOUSE	Q9EQG9	CERT_MOUSE	Cert1 Cert Col4a3bp Stard11	Cert1	23.6	0	4180000	5260000	4390000	3480000	4150000	2180000	5110000	5700000	4800000	3140000	4870000	3630000
P23953|EST1C_MOUSE	P23953	EST1C_MOUSE	Ces1c	Ces1c	96.5	0	12400000	9880000	28600000	17800000	8310000	7160000	82600000	28700000	28500000	93500000	25000000	112000000
Q8VCT4|EST1D_MOUSE	Q8VCT4	EST1D_MOUSE	Ces1d Ces1 Ces3	Ces1d	14.5	0	529000000	463000000	673000000	455000000	507000000	436000000	509000000	487000000	638000000	489000000	495000000	438000000
Q8BK48|EST2E_MOUSE	Q8BK48	EST2E_MOUSE	Ces2e Ces5	Ces2e	87.4	25	553141	533000	742000	154000	190000	290000	395000	315511	465000	139000	423850	306000
O35648|CETN3_MOUSE	O35648	CETN3_MOUSE	Cetn3 Cen3	Cetn3	28.9	0	2000000	3130000	2240000	2410000	1840000	1760000	1240000	2780000	3760000	2500000	2210000	1980000
Q8BTU1|CFA20_MOUSE	Q8BTU1	CFA20_MOUSE	Cfap20	Cfap20	54.4	0	4670000	2880000	6600000	4080000	4400000	3340000	2910000	1090000	1870000	1260000	1410000	2090000
E9Q5M6|CFA44_MOUSE	E9Q5M6	CFA44_MOUSE	Cfap44	Cfap44	21.7	0	4920000	3840000	2570000	3350000	3500000	2980000	2800000	2500000	2620000	3770000	3620000	2760000
P04186|CFAB_MOUSE	P04186	CFAB_MOUSE	Cfb Bf H2-Bf	Cfb	64.4	0	33600000	10300000	9470000	29300000	25700000	23900000	54600000	19700000	21300000	42600000	22500000	80700000
O88271|CFDP1_MOUSE	O88271	CFDP1_MOUSE	Cfdp1	Cfdp1	42.5	0	2600000	3070000	2970000	2720000	3920000	3050000	2160000	1690000	1700000	501000	944000	2080000
P06909|CFAH_MOUSE	P06909	CFAH_MOUSE	Cfh Hf1	Cfh	50	0	29500000	29900000	28600000	30900000	28600000	22000000	76600000	38600000	44700000	64600000	54500000	93700000
Q61129|CFAI_MOUSE	Q61129	CFAI_MOUSE	Cfi If	Cfi	45.9	0	37100000	37100000	42800000	15400000	21300000	42000000	12600000	51600000	47200000	14100000	22100000	21700000
P18760|COF1_MOUSE	P18760	COF1_MOUSE	Cfl1	Cfl1	9.57	0	657000000	654000000	686000000	580000000	618000000	491000000	665000000	567000000	542000000	604000000	561000000	592000000
P45591|COF2_MOUSE	P45591	COF2_MOUSE	Cfl2	Cfl2	22.9	0	21100000	17900000	31600000	18500000	22000000	16100000	28200000	17700000	20800000	20200000	15300000	19900000
P11680|PROP_MOUSE	P11680	PROP_MOUSE	Cfp	Cfp	148	50	1565093	2737806	2000539	2563180	3288697	37200	270000	84400	1523007	119000	95600	355000
P59242|CING_MOUSE	P59242	CING_MOUSE	Cgn Kiaa1319	Cgn	29	0	28700000	25300000	38900000	18600000	16100000	33700000	25800000	45100000	32400000	42000000	32300000	41000000
Q6AW69|CGNL1_MOUSE	Q6AW69	CGNL1_MOUSE	Cgnl1 Jacop Kiaa1749	Cgnl1	51.4	0	11000000	3830000	15900000	15000000	16500000	4420000	5290000	15300000	6540000	11400000	4790000	18800000
Q9D1L0|CHCH2_MOUSE	Q9D1L0	CHCH2_MOUSE	Chchd2	Chchd2	62.7	0	7340000	7680000	7440000	6690000	8080000	7410000	26900000	21900000	31200000	25600000	34300000	27100000
Q9CRB9|MIC19_MOUSE	Q9CRB9	MIC19_MOUSE	Chchd3	Chchd3	19	0	18700000	20400000	22300000	19900000	20900000	19800000	23500000	28000000	31300000	22700000	30300000	19200000
Q8VEA4|MIA40_MOUSE	Q8VEA4	MIA40_MOUSE	Chchd4	Chchd4	35	0	4610000	6230000	5590000	5690000	6870000	2850000	10100000	9880000	10700000	8620000	10900000	7400000
Q91VN4|MIC25_MOUSE	Q91VN4	MIC25_MOUSE	Chchd6 Mic25	Chchd6	144	0	3220000	77000000	3750000	10300000	4380000	62200000	3060000	1760000	2670000	3980000	5520000	44500000
Q6PDQ2|CHD4_MOUSE	Q6PDQ2	CHD4_MOUSE	Chd4	Chd4	18.3	0	35100000	41400000	36800000	37100000	38700000	40600000	26400000	26200000	39800000	24700000	27100000	33500000
Q8CGZ0|CHERP_MOUSE	Q8CGZ0	CHERP_MOUSE	Cherp Scaf6	Cherp	17.8	0	3640000	5520000	4520000	3780000	5060000	4890000	4110000	4400000	4760000	4280000	4050000	2580000
Q61362|CH3L1_MOUSE	Q61362	CH3L1_MOUSE	Chi3l1	Chi3l1	67.5	0	40600000	48700000	49600000	43400000	47100000	39900000	216000000	149000000	88000000	167000000	104000000	206000000
Q91XA9|CHIA_MOUSE	Q91XA9	CHIA_MOUSE	Chia Chia1	Chia	86.1	16.6667	1320000	1310000	1590000	569000	734000	441000	372000	701000	269000	587960	547780	141000
Q922Q9|CHID1_MOUSE	Q922Q9	CHID1_MOUSE	Chid1	Chid1	32.9	0	628000	672000	754000	417000	479000	510000	243000	656000	423000	978000	701000	524000
O35744|CHIL3_MOUSE	O35744	CHIL3_MOUSE	Chil3 Chi3l3 Ym1	Chil3	51.2	0	35700000	43300000	37800000	9230000	17300000	7560000	20500000	11800000	35400000	17000000	25100000	20400000
Q91Z98|CHIL4_MOUSE	Q91Z98	CHIL4_MOUSE	Chil4 Chi3l4 Ym2	Chil4	56.4	0	26400000	31500000	4920000	943000	33300000	31800000	22900000	30500000	23400000	25700000	28300000	683000
O55229|CHKB_MOUSE	O55229	CHKB_MOUSE	Chkb Chetk Chkl	Chkb	136	0	73000	122000	2150000	116000	1160000	129000	110000	142000	118000	769000	665000	66200
Q921W0|CHM1A_MOUSE	Q921W0	CHM1A_MOUSE	Chmp1a Chmp1 Pcoln3	Chmp1a	36.2	0	1730000	1510000	2010000	3010000	1970000	4090000	1960000	1910000	1510000	1690000	1680000	1730000
Q99LU0|CH1B1_MOUSE	Q99LU0	CH1B1_MOUSE	Chmp1b1	Chmp1b1	29.2	0	4040000	4870000	6220000	4340000	6040000	4140000	3340000	3200000	3780000	2460000	4690000	2490000
Q9CQD4|CH1B2_MOUSE	Q9CQD4	CH1B2_MOUSE	Chmp1b2	Chmp1b2	29.2	0	4040000	4870000	6220000	4340000	6040000	4140000	3340000	3200000	3780000	2460000	4690000	2490000
Q8BJF9|CHM2B_MOUSE	Q8BJF9	CHM2B_MOUSE	Chmp2b	Chmp2b	115	8.33333	16118520	29600000	3000000	20900000	25000000	758000	18400000	958000	318000	18700000	1430000	515000
Q9CQ10|CHMP3_MOUSE	Q9CQ10	CHMP3_MOUSE	Chmp3 Vps24	Chmp3	35.2	0	11900000	8180000	8000000	12900000	17500000	5190000	8660000	16400000	15200000	16400000	19200000	17000000
Q9D8B3|CHM4B_MOUSE	Q9D8B3	CHM4B_MOUSE	Chmp4b	Chmp4b	14.9	0	17200000	17500000	18600000	15400000	14500000	14700000	20700000	21100000	18100000	21600000	16300000	22100000
Q9D7S9|CHMP5_MOUSE	Q9D7S9	CHMP5_MOUSE	Chmp5 Snf7dc2	Chmp5	36.7	0	1100000	2100000	2720000	1270000	2410000	1050000	1960000	742000	1760000	1930000	1420000	1220000
P0C0A3|CHMP6_MOUSE	P0C0A3	CHMP6_MOUSE	Chmp6	Chmp6	14.3	0	3610000	4410000	4290000	3340000	3280000	3560000	3060000	3870000	3120000	3100000	2990000	2970000
Q9D1P4|CHRD1_MOUSE	Q9D1P4	CHRD1_MOUSE	Chordc1 Chp1 Morgana	Chordc1	46.2	0	1410000	5700000	4400000	5220000	4720000	1780000	7710000	5750000	2190000	3010000	2830000	4300000
P61022|CHP1_MOUSE	P61022	CHP1_MOUSE	Chp1 Chp Sid470	Chp1	33.1	0	4310000	3830000	3520000	4760000	3520000	3520000	1270000	2780000	4550000	2000000	5120000	2640000
Q8C025|CHPT1_MOUSE	Q8C025	CHPT1_MOUSE	Chpt1 Cpt1 Dn4	Chpt1	34.6	0	410000	1170000	1100000	682000	250000	996000	728000	864000	1080000	833000	662000	843000
Q9CY57|CHTOP_MOUSE	Q9CY57	CHTOP_MOUSE	Chtop	Chtop	18.4	0	12300000	16200000	14100000	13800000	14300000	14800000	9500000	10800000	12000000	9420000	11000000	9970000
Q99KN2|CIAO1_MOUSE	Q99KN2	CIAO1_MOUSE	Ciao1 Wdr39	Ciao1	35	0	769000	418000	814000	571000	481000	246000	953000	346000	756000	644000	634000	859000
Q9DCL2|CIA2A_MOUSE	Q9DCL2	CIA2A_MOUSE	Ciao2a Fam96a	Ciao2a	101	8.33333	4840000	232000	163000	5750000	122000	3111117	4810000	5510000	5500000	61400	6210000	146000
Q9D187|CIA2B_MOUSE	Q9D187	CIA2B_MOUSE	Ciao2b Fam96b Mip18	Ciao2b	128	58.3333	1146159	2469386	303000	2380160	2238224	366000	469000	747216	1997230	436000	1375356	276000
Q8WTY4|CPIN1_MOUSE	Q8WTY4	CPIN1_MOUSE	Ciapin1	Ciapin1	88.4	33.3333	1020000	482000	517000	1010000	873000	420000	678000	545301	784437	626560	334000	522626
P60824|CIRBP_MOUSE	P60824	CIRBP_MOUSE	Cirbp	Cirbp	51.8	0	21100000	18200000	19400000	21700000	21100000	21600000	7880000	7220000	7850000	6020000	6940000	6150000
Q91WS0|CISD1_MOUSE	Q91WS0	CISD1_MOUSE	Cisd1 D10Ertd214e Zcd1	Cisd1	27.5	0	18500000	24600000	35100000	16300000	30700000	16100000	32200000	34000000	36000000	31600000	35100000	23100000
Q9CQB5|CISD2_MOUSE	Q9CQB5	CISD2_MOUSE	Cisd2 Cdgsh2 Noxp70 Zcd2	Cisd2	19.5	0	8360000	9100000	11000000	8330000	10500000	8110000	5000000	8970000	9130000	7120000	7890000	6700000
Q8BMK4|CKAP4_MOUSE	Q8BMK4	CKAP4_MOUSE	Ckap4	Ckap4	12.4	0	326000000	390000000	312000000	355000000	382000000	365000000	348000000	432000000	454000000	388000000	454000000	346000000
A2AGT5|CKAP5_MOUSE	A2AGT5	CKAP5_MOUSE	Ckap5	Ckap5	45.7	0	26700000	16800000	17600000	47400000	20200000	13900000	37100000	62400000	51300000	50700000	49400000	43500000
Q04447|KCRB_MOUSE	Q04447	KCRB_MOUSE	Ckb Ckbb	Ckb	19.8	0	253000000	208000000	223000000	196000000	212000000	152000000	306000000	227000000	207000000	316000000	228000000	264000000
P07310|KCRM_MOUSE	P07310	KCRM_MOUSE	Ckm Ckmm	Ckm	25.9	0	5910000	6460000	12300000	6670000	11300000	6650000	7220000	6930000	6330000	9190000	8390000	7290000
P30275|KCRU_MOUSE	P30275	KCRU_MOUSE	Ckmt1	Ckmt1	71.3	0	2080000	2350000	2170000	1940000	2110000	931000	9380000	7950000	10800000	7560000	10800000	10100000
Q80TV8|CLAP1_MOUSE	Q80TV8	CLAP1_MOUSE	Clasp1 Kiaa0622	Clasp1	48.4	0	1260000	1960000	1600000	1320000	1950000	1280000	3610000	557000	1390000	1110000	1100000	1500000
Q8BRT1|CLAP2_MOUSE	Q8BRT1	CLAP2_MOUSE	Clasp2 Kiaa0627	Clasp2	67	0	3540000	1440000	1460000	1610000	6380000	3320000	8290000	2530000	2140000	7050000	1620000	7290000
Q9D7Z6|CLCA1_MOUSE	Q9D7Z6	CLCA1_MOUSE	Clca1 Clca3 Gob5	Clca1	30.1	0	29600000	38100000	64400000	31500000	37500000	23900000	34200000	37700000	36900000	32700000	36400000	21400000
Q99LI2|CLCC1_MOUSE	Q99LI2	CLCC1_MOUSE	Clcc1	Clcc1	28.2	0	1380000	1700000	3010000	2240000	3090000	2780000	1870000	3150000	3250000	2910000	3070000	1550000
P56857|CLD18_MOUSE	P56857	CLD18_MOUSE	Cldn18	Cldn18	46.9	8.33333	2120000	5180000	3170000	2690000	3040000	2597250	3520000	1680000	2300000	2710000	2990000	1960000
Q9Z0G9|CLD3_MOUSE	Q9Z0G9	CLD3_MOUSE	Cldn3 Cpetr2	Cldn3	82.4	0	1170000	630000	1160000	83500	1430000	305000	810000	146000	208000	646000	234000	88700
O54942|CLD5_MOUSE	O54942	CLD5_MOUSE	Cldn5	Cldn5	38.4	0	10300000	13000000	10400000	10700000	11300000	12600000	4260000	7270000	6810000	5450000	5650000	4000000
Q9Z261|CLD7_MOUSE	Q9Z261	CLD7_MOUSE	Cldn7	Cldn7	28	0	284000	592000	686000	316000	668000	491000	452000	702000	637000	585000	780000	460000
Q8VCP9|CLC14_MOUSE	Q8VCP9	CLC14_MOUSE	Clec14a	Clec14a	115	33.3333	788000	1090000	564000	1770000	909000	322000	82200	643391	306000	582334	551648	448018
P43025|TETN_MOUSE	P43025	TETN_MOUSE	Clec3b Tna	Clec3b	73.7	0	522000	876000	3300000	2220000	355000	481000	1250000	712000	1290000	2420000	378000	2480000
Q9Z1Q5|CLIC1_MOUSE	Q9Z1Q5	CLIC1_MOUSE	Clic1	Clic1	14.3	0	219000000	199000000	229000000	184000000	195000000	137000000	180000000	166000000	156000000	167000000	167000000	182000000
Q9D7P7|CLIC3_MOUSE	Q9D7P7	CLIC3_MOUSE	Clic3	Clic3	16.5	0	86100000	77200000	87800000	79900000	69000000	51700000	85200000	66600000	71100000	64100000	77500000	54300000
Q9QYB1|CLIC4_MOUSE	Q9QYB1	CLIC4_MOUSE	Clic4	Clic4	16.4	0	306000000	293000000	320000000	258000000	271000000	195000000	279000000	225000000	218000000	254000000	217000000	204000000
Q8BXK9|CLIC5_MOUSE	Q8BXK9	CLIC5_MOUSE	Clic5	Clic5	12.8	0	252000000	311000000	279000000	266000000	271000000	232000000	308000000	281000000	330000000	267000000	303000000	205000000
Q8BHB9|CLIC6_MOUSE	Q8BHB9	CLIC6_MOUSE	Clic6	Clic6	76.1	16.6667	1143500	572000	1900000	208000	132000	1215680	1170000	1090000	1270000	1370000	910000	1310000
Q99KN9|EPN4_MOUSE	Q99KN9	EPN4_MOUSE	Clint1	Clint1	19.5	0	19400000	29000000	26400000	23900000	23700000	21100000	32500000	30300000	34100000	37000000	26000000	24700000
Q922J3|CLIP1_MOUSE	Q922J3	CLIP1_MOUSE	Clip1 Kiaa4046 Rsn	Clip1	45.3	0	10000000	14400000	26200000	22700000	17700000	8390000	11100000	21200000	36400000	15700000	34800000	21700000
Q9Z0H8|CLIP2_MOUSE	Q9Z0H8	CLIP2_MOUSE	Clip2 Cyln2 Kiaa0291	Clip2	77.7	0	4130000	6020000	7410000	3840000	4760000	2980000	18200000	9890000	8070000	3300000	5230000	22900000
Q61189|ICLN_MOUSE	Q61189	ICLN_MOUSE	Clns1a Clci Clcni	Clns1a	57.4	0	801000	754000	732000	2510000	1340000	368000	1710000	647000	2550000	1040000	899000	1610000
O88696|CLPP_MOUSE	O88696	CLPP_MOUSE	Clpp	Clpp	42.9	0	258000	3650000	2800000	3020000	4060000	3430000	6560000	5730000	6380000	4730000	6300000	4460000
Q8VBZ3|CLPT1_MOUSE	Q8VBZ3	CLPT1_MOUSE	Clptm1 N14	Clptm1	25.3	0	7490000	8280000	4830000	8180000	10900000	8590000	9980000	12200000	12800000	10000000	13300000	8840000
Q9JHS4|CLPX_MOUSE	Q9JHS4	CLPX_MOUSE	Clpx	Clpx	20.8	0	2320000	2680000	3530000	2980000	3130000	2490000	3250000	3670000	3580000	3790000	4650000	2570000
O08585|CLCA_MOUSE	O08585	CLCA_MOUSE	Clta	Clta	9.31	0	84300000	92200000	81100000	79900000	84100000	87000000	79900000	98400000	92500000	72900000	88100000	100000000
Q6IRU5|CLCB_MOUSE	Q6IRU5	CLCB_MOUSE	Cltb	Cltb	16.2	0	32600000	37400000	39600000	29300000	34300000	39400000	42000000	48700000	43400000	47300000	46300000	49800000
Q68FD5|CLH1_MOUSE	Q68FD5	CLH1_MOUSE	Cltc	Cltc	13.9	0	1210000000	1330000000	1230000000	1290000000	1330000000	1000000000	1360000000	1460000000	1640000000	1360000000	1560000000	1070000000
Q06890|CLUS_MOUSE	Q06890	CLUS_MOUSE	Clu Apoj Msgp-2	Clu	48.3	0	14000000	9490000	26200000	8950000	27700000	21700000	44200000	15600000	40600000	27500000	41600000	37700000
Q5SW19|CLU_MOUSE	Q5SW19	CLU_MOUSE	Cluh Kiaa0664	Cluh	111	8.33333	148000	218000	28300000	19600000	17000000	10611510	16400000	34200000	481000	488000	407000	33900000
Q8R4N0|CLYBL_MOUSE	Q8R4N0	CLYBL_MOUSE	Clybl Clb	Clybl	73.9	0	11200000	12700000	5210000	6630000	6510000	701000	1990000	6370000	11300000	17300000	2560000	1440000
P21844|CMA1_MOUSE	P21844	CMA1_MOUSE	Cma1	Cma1	37.4	0	2160000	2040000	2710000	2180000	2160000	1610000	782000	1410000	635000	2170000	1500000	1090000
Q99KK2|NEUA_MOUSE	Q99KK2	NEUA_MOUSE	Cmas	Cmas	35.5	0	11600000	10800000	6650000	9410000	9750000	9110000	3740000	10300000	9720000	4600000	4290000	5340000
P97468|CML1_MOUSE	P97468	CML1_MOUSE	Cmklr1	Cmklr1	33	0	4820000	5220000	5780000	3500000	3670000	2960000	2390000	2940000	3240000	2310000	3620000	2130000
Q9DBP5|KCY_MOUSE	Q9DBP5	KCY_MOUSE	Cmpk1 Cmk Cmpk Uck Umk Umpk	Cmpk1	18.2	0	71500000	63000000	74400000	63800000	65500000	38800000	94000000	64200000	69400000	72700000	68700000	68800000
Q3U5Q7|CMPK2_MOUSE	Q3U5Q7	CMPK2_MOUSE	Cmpk2 Tyki	Cmpk2	26.8	0	5380000	6780000	7630000	5800000	8490000	5040000	8910000	7400000	5320000	5650000	2860000	7620000
P53996|CNBP_MOUSE	P53996	CNBP_MOUSE	Cnbp Cnbp1 Znf9	Cnbp	16.1	0	26300000	33000000	31800000	26100000	22600000	20500000	28900000	35100000	29300000	26800000	26300000	34700000
Q9D1A2|CNDP2_MOUSE	Q9D1A2	CNDP2_MOUSE	Cndp2 Cn2	Cndp2	16.6	0	99900000	97100000	112000000	87700000	90900000	62400000	132000000	104000000	103000000	101000000	98800000	115000000
Q9CX13|CNIH4_MOUSE	Q9CX13	CNIH4_MOUSE	Cnih4	Cnih4	30.8	0	4810000	4450000	3410000	5840000	4840000	2830000	4790000	5180000	7350000	5000000	6430000	2110000
Q08091|CNN1_MOUSE	Q08091	CNN1_MOUSE	Cnn1	Cnn1	48.8	0	46800000	14800000	109000000	35600000	66500000	22100000	45100000	57000000	34700000	69200000	72200000	50100000
Q08093|CNN2_MOUSE	Q08093	CNN2_MOUSE	Cnn2	Cnn2	11.6	0	194000000	196000000	203000000	179000000	174000000	136000000	199000000	164000000	162000000	188000000	168000000	154000000
Q9DAW9|CNN3_MOUSE	Q9DAW9	CNN3_MOUSE	Cnn3	Cnn3	34.4	0	45100000	56000000	51000000	47800000	51000000	37900000	27900000	26100000	25800000	25100000	25300000	22200000
Q6ZQ08|CNOT1_MOUSE	Q6ZQ08	CNOT1_MOUSE	Cnot1 Kiaa1007	Cnot1	44.9	0	17900000	8360000	11900000	17700000	38400000	14900000	18600000	11300000	18300000	22500000	17400000	11000000
Q8BH15|CNO10_MOUSE	Q8BH15	CNO10_MOUSE	Cnot10	Cnot10	43.6	8.33333	171000	359000	376000	192000	418000	311478	344000	263000	299000	265000	303000	178000
Q8C5L3|CNOT2_MOUSE	Q8C5L3	CNOT2_MOUSE	Cnot2	Cnot2	60.6	16.6667	566000	1090000	1190000	752000	775000	864000	655937	524000	486000	831000	652000	393000
Q8K0V4|CNOT3_MOUSE	Q8K0V4	CNOT3_MOUSE	Cnot3 Not3	Cnot3	76	16.6667	970000	525000	1970000	781280	345000	1360000	1430000	383000	758940	1370000	527000	955000
Q60809|CNOT7_MOUSE	Q60809	CNOT7_MOUSE	Cnot7 Caf1	Cnot7	42.3	0	588000	1080000	964000	789000	766000	830000	211000	571000	355000	232000	628000	771000
Q9JKY0|CNOT9_MOUSE	Q9JKY0	CNOT9_MOUSE	Cnot9 Rcd1 Rqcd1	Cnot9	19.5	0	1950000	2310000	1680000	2480000	2080000	1550000	1590000	2010000	1450000	1600000	1710000	1340000
P16330|CN37_MOUSE	P16330	CN37_MOUSE	Cnp	Cnp	46.4	0	1630000	1270000	2460000	1880000	1600000	1500000	355000	1310000	574000	935000	1110000	705000
Q9QXT0|CNPY2_MOUSE	Q9QXT0	CNPY2_MOUSE	Cnpy2	Cnpy2	11.9	0	41800000	41400000	42000000	42100000	47400000	37600000	49900000	44000000	49900000	41200000	54900000	37900000
Q8BQ47|CNPY4_MOUSE	Q8BQ47	CNPY4_MOUSE	Cnpy4	Cnpy4	28.6	0	93900000	123000000	119000000	108000000	148000000	129000000	47300000	75600000	80700000	82500000	92200000	78300000
Q5M8N0|CNRP1_MOUSE	Q5M8N0	CNRP1_MOUSE	Cnrip1	Cnrip1	67.7	16.6667	1160000	1240000	2120000	1590000	1530000	1210480	1250000	467000	409000	853000	888623	940000
Q9D2R6|COA3_MOUSE	Q9D2R6	COA3_MOUSE	Coa3 Ccdc56	Coa3	193	8.33333	795000	3030806	973000	28400000	964000	1650000	2060000	2690000	2560000	2730000	2690000	2640000
Q8BGD8|COA6_MOUSE	Q8BGD8	COA6_MOUSE	Coa6	Coa6	45	0	1080000	1250000	2170000	113000	903000	1000000	1570000	1990000	1490000	748000	1380000	1940000
Q9DBL7|COASY_MOUSE	Q9DBL7	COASY_MOUSE	Coasy Ukr1	Coasy	63.5	0	282000	1090000	1190000	1380000	429000	194000	1670000	460000	758000	1320000	493000	305000
Q3UMF0|COBL1_MOUSE	Q3UMF0	COBL1_MOUSE	Cobll1 Coblr1 Kiaa0977	Cobll1	25.2	0	2300000	2960000	4220000	3430000	3040000	3560000	2880000	3700000	3350000	2190000	4780000	2100000
Q9Z160|COG1_MOUSE	Q9Z160	COG1_MOUSE	Cog1 Ldlb	Cog1	56.7	0	123000	206000	1430000	384000	769000	420000	659000	733000	417000	688000	788000	600000
Q8CI04|COG3_MOUSE	Q8CI04	COG3_MOUSE	Cog3	Cog3	135	58.3333	1440170	142000	2475003	174000	1466480	998600	931960	175000	1305740	173000	943804	327000
Q8R1U1|COG4_MOUSE	Q8R1U1	COG4_MOUSE	Cog4	Cog4	99.3	0	1300000	791000	1740000	319000	2140000	314000	512000	403000	780000	719000	544000	4310000
Q8C0L8|COG5_MOUSE	Q8C0L8	COG5_MOUSE	Cog5	Cog5	51.9	0	1130000	1590000	677000	343000	989000	916000	1610000	563000	368000	1590000	647000	529000
Q3UM29|COG7_MOUSE	Q3UM29	COG7_MOUSE	Cog7	Cog7	48.2	0	532000	367000	539000	180000	348000	161000	874000	626000	689000	966000	758000	390000
Q60847|COCA1_MOUSE	Q60847	COCA1_MOUSE	Col12a1	Col12a1	64.9	0	40500000	36800000	31000000	44400000	40200000	41800000	69800000	141000000	154000000	105000000	184000000	95200000
Q9R1N9|CODA1_MOUSE	Q9R1N9	CODA1_MOUSE	Col13a1	Col13a1	122	0	103000000	108000000	883000	108000000	122000000	72500	2550000	214000	188000	1510000	102000000	217000
Q80X19|COEA1_MOUSE	Q80X19	COEA1_MOUSE	Col14a1	Col14a1	34.1	0	103000000	73600000	187000000	123000000	125000000	52300000	71900000	103000000	95600000	109000000	116000000	73600000
O35206|COFA1_MOUSE	O35206	COFA1_MOUSE	Col15a1	Col15a1	47.5	0	1540000	1350000	1340000	3270000	2170000	2220000	919000	2930000	3540000	2620000	5150000	2660000
P39061|COIA1_MOUSE	P39061	COIA1_MOUSE	Col18a1	Col18a1	44.6	0	20900000	28000000	31000000	23100000	21500000	34500000	46400000	68900000	43700000	55200000	75100000	59000000
P11087|CO1A1_MOUSE	P11087	CO1A1_MOUSE	Col1a1 Cola1	Col1a1	50.2	0	120000000	84200000	103000000	176000000	128000000	121000000	68800000	336000000	176000000	98900000	138000000	119000000
Q01149|CO1A2_MOUSE	Q01149	CO1A2_MOUSE	Col1a2 Cola2	Col1a2	44.1	0	112000000	59000000	70200000	134000000	82800000	104000000	39800000	201000000	115000000	53200000	139000000	108000000
P08121|CO3A1_MOUSE	P08121	CO3A1_MOUSE	Col3a1	Col3a1	18.2	0	21300000	20200000	29100000	31500000	26500000	20500000	27300000	34800000	26000000	27000000	20000000	24900000
P02463|CO4A1_MOUSE	P02463	CO4A1_MOUSE	Col4a1	Col4a1	24.7	0	326000000	409000000	330000000	354000000	294000000	342000000	197000000	495000000	529000000	335000000	315000000	344000000
P08122|CO4A2_MOUSE	P08122	CO4A2_MOUSE	Col4a2	Col4a2	26	0	273000000	383000000	289000000	309000000	261000000	287000000	197000000	423000000	523000000	330000000	313000000	311000000
Q9QZS0|CO4A3_MOUSE	Q9QZS0	CO4A3_MOUSE	Col4a3	Col4a3	43.9	0	7900000	19000000	7990000	9040000	5800000	6570000	7810000	14900000	20800000	13300000	11600000	9090000
Q9QZR9|CO4A4_MOUSE	Q9QZR9	CO4A4_MOUSE	Col4a4	Col4a4	27.5	0	12000000	17800000	18400000	15000000	11400000	15400000	7270000	12500000	20800000	13000000	9990000	12900000
O88207|CO5A1_MOUSE	O88207	CO5A1_MOUSE	Col5a1	Col5a1	33.1	0	3990000	3230000	648000	3490000	3640000	2120000	2880000	3850000	3350000	2170000	2210000	2910000
Q3U962|CO5A2_MOUSE	Q3U962	CO5A2_MOUSE	Col5a2	Col5a2	113	25	721000	1230000	1349940	730000	394000	1550000	1497320	4230000	1820000	1291170	702000	1090000
Q04857|CO6A1_MOUSE	Q04857	CO6A1_MOUSE	Col6a1	Col6a1	44.8	0	214000000	192000000	168000000	304000000	286000000	182000000	75200000	307000000	453000000	168000000	193000000	135000000
Q02788|CO6A2_MOUSE	Q02788	CO6A2_MOUSE	Col6a2	Col6a2	38.5	0	207000000	217000000	164000000	266000000	245000000	213000000	82400000	287000000	387000000	149000000	174000000	127000000
Q8K4Q8|COL12_MOUSE	Q8K4Q8	COL12_MOUSE	Colec12	Colec12	25.3	0	51800000	66200000	61000000	59500000	67200000	65000000	33900000	44400000	43800000	36800000	40200000	35900000
Q8K297|GT251_MOUSE	Q8K297	GT251_MOUSE	Colgalt1	Colgalt1	35.2	0	19200000	23400000	27000000	32300000	28100000	32500000	43200000	57000000	59000000	45100000	55000000	40200000
Q8K4M5|COMD1_MOUSE	Q8K4M5	COMD1_MOUSE	Commd1 Murr1	Commd1	78.6	25	544810	502340	448000	441000	249000	340000	761000	865000	664820	486000	276000	770000
Q8JZY2|COMDA_MOUSE	Q8JZY2	COMDA_MOUSE	Commd10	Commd10	63.4	0	250000	357000	776000	131000	790000	202000	504000	393000	280000	117000	171000	340000
Q8BXC6|COMD2_MOUSE	Q8BXC6	COMD2_MOUSE	Commd2	Commd2	25.3	0	3420000	2020000	2930000	2410000	2910000	2100000	4060000	2500000	2690000	4430000	2770000	3680000
Q63829|COMD3_MOUSE	Q63829	COMD3_MOUSE	Commd3	Commd3	24	0	3810000	2980000	3010000	3110000	3210000	2360000	5490000	5080000	3980000	4040000	4210000	3900000
Q3V4B5|COMD6_MOUSE	Q3V4B5	COMD6_MOUSE	Commd6	Commd6	52.1	16.6667	508430	706000	448000	430000	481000	366000	678000	545000	508980	558000	500000	656000
Q8K2Q0|COMD9_MOUSE	Q8K2Q0	COMD9_MOUSE	Commd9	Commd9	56.5	8.33333	128000	345000	219000	180000	163000	101000	257000	78000	212647	304000	141000	148000
O88587|COMT_MOUSE	O88587	COMT_MOUSE	Comt	Comt	20.6	0	8950000	11100000	9710000	10700000	10600000	6090000	14700000	11400000	12400000	11700000	14200000	11000000
Q8BIG7|CMTD1_MOUSE	Q8BIG7	CMTD1_MOUSE	Comtd1	Comtd1	113	41.6667	390098	228000	580950	78600	480760	385048	632000	343000	504000	719320	795000	491000
Q8CIE6|COPA_MOUSE	Q8CIE6	COPA_MOUSE	Copa	Copa	13.7	0	168000000	171000000	189000000	164000000	170000000	115000000	195000000	190000000	185000000	213000000	194000000	171000000
Q9JIF7|COPB_MOUSE	Q9JIF7	COPB_MOUSE	Copb1 Copb	Copb1	14.1	0	96600000	97700000	93400000	91800000	91600000	62900000	109000000	96600000	112000000	118000000	99600000	104000000
O55029|COPB2_MOUSE	O55029	COPB2_MOUSE	Copb2	Copb2	14.8	0	104000000	109000000	120000000	116000000	126000000	76900000	137000000	127000000	129000000	145000000	127000000	114000000
O89079|COPE_MOUSE	O89079	COPE_MOUSE	Cope Cope1	Cope	19.5	0	29800000	31300000	31200000	34100000	34600000	19700000	42400000	32000000	42700000	40600000	38300000	28600000
Q9QZE5|COPG1_MOUSE	Q9QZE5	COPG1_MOUSE	Copg1 Copg	Copg1	15.2	0	71500000	75200000	84500000	79100000	70600000	53800000	75000000	73600000	83500000	101000000	92600000	73700000
Q9QXK3|COPG2_MOUSE	Q9QXK3	COPG2_MOUSE	Copg2	Copg2	13	0	13900000	14800000	17600000	11600000	15000000	12600000	15500000	15100000	15100000	13100000	18200000	16400000
P61202|CSN2_MOUSE	P61202	CSN2_MOUSE	Cops2 Csn2 Trip15	Cops2	13.5	0	32100000	30600000	31200000	32100000	29400000	20300000	33700000	29500000	33400000	33900000	31100000	24200000
O88543|CSN3_MOUSE	O88543	CSN3_MOUSE	Cops3 Csn3	Cops3	12.4	0	10800000	9610000	12300000	11100000	10900000	8200000	13700000	11600000	10100000	11200000	10500000	11200000
O88544|CSN4_MOUSE	O88544	CSN4_MOUSE	Cops4 Csn4	Cops4	39.6	0	51500000	17400000	22800000	22000000	19700000	50000000	29400000	28000000	46100000	23700000	46300000	47600000
O35864|CSN5_MOUSE	O35864	CSN5_MOUSE	Cops5 Csn5 Jab1 Kic2	Cops5	19.8	0	13500000	15900000	13200000	13600000	12800000	8680000	19600000	16900000	16800000	18700000	14500000	14200000
O88545|CSN6_MOUSE	O88545	CSN6_MOUSE	Cops6 Csn6	Cops6	18	0	26700000	22500000	19500000	22300000	21900000	13500000	28200000	23000000	25600000	24400000	19400000	19000000
Q9CZ04|CSN7A_MOUSE	Q9CZ04	CSN7A_MOUSE	Cops7a Csn7a	Cops7a	21.5	0	7240000	8560000	10000000	5750000	7860000	5240000	11300000	8320000	7330000	10400000	8620000	8400000
Q8VBV7|CSN8_MOUSE	Q8VBV7	CSN8_MOUSE	Cops8 Csn8	Cops8	11.1	0	9770000	10300000	11400000	10200000	10600000	8670000	11700000	8930000	8370000	11200000	9730000	9040000
P61924|COPZ1_MOUSE	P61924	COPZ1_MOUSE	Copz1 Copz	Copz1	58.1	0	4940000	4780000	6020000	19200000	6290000	3450000	13700000	13900000	13500000	6520000	6560000	5010000
Q8K1Z0|COQ9_MOUSE	Q8K1Z0	COQ9_MOUSE	Coq9	Coq9	70.9	0	433000	532000	799000	295000	979000	183000	1770000	1140000	2070000	811000	2400000	682000
O89053|COR1A_MOUSE	O89053	COR1A_MOUSE	Coro1a Coro1	Coro1a	23.6	0	82200000	91200000	111000000	68000000	62500000	65000000	88200000	101000000	62700000	72600000	110000000	118000000
Q9WUM3|COR1B_MOUSE	Q9WUM3	COR1B_MOUSE	Coro1b	Coro1b	10.1	0	79700000	79400000	82900000	74300000	75200000	61700000	72400000	69600000	60600000	67200000	73200000	63900000
Q9WUM4|COR1C_MOUSE	Q9WUM4	COR1C_MOUSE	Coro1c	Coro1c	9.77	0	144000000	151000000	138000000	132000000	139000000	119000000	121000000	126000000	130000000	122000000	126000000	104000000
Q8BH44|COR2B_MOUSE	Q8BH44	COR2B_MOUSE	Coro2b	Coro2b	40.5	0	2190000	2640000	1650000	2760000	2360000	1950000	471000	740000	1930000	2530000	1190000	1520000
Q9D2V7|CORO7_MOUSE	Q9D2V7	CORO7_MOUSE	Coro7	Coro7	7.99	0	11800000	13900000	13900000	10500000	13100000	11800000	12600000	13200000	13500000	12100000	13300000	13500000
Q9CQI6|COTL1_MOUSE	Q9CQI6	COTL1_MOUSE	Cotl1 Clp	Cotl1	14.8	0	142000000	140000000	159000000	120000000	123000000	109000000	123000000	123000000	102000000	103000000	122000000	155000000
P56394|COX17_MOUSE	P56394	COX17_MOUSE	Cox17	Cox17	49.5	0	1600000	1720000	2000000	1970000	2510000	1800000	5430000	5080000	5290000	4470000	6110000	3650000
P19783|COX41_MOUSE	P19783	COX41_MOUSE	Cox4i1	Cox4i1	37.8	0	127000000	141000000	161000000	154000000	112000000	126000000	274000000	285000000	317000000	261000000	310000000	233000000
Q91W29|COX42_MOUSE	Q91W29	COX42_MOUSE	Cox4i2 Cox4b	Cox4i2	32.4	0	1250000	2330000	1750000	1880000	2120000	1830000	1020000	2860000	1920000	1760000	1050000	2910000
P12787|COX5A_MOUSE	P12787	COX5A_MOUSE	Cox5a	Cox5a	32.2	0	72700000	80700000	83600000	89700000	101000000	78700000	155000000	158000000	166000000	143000000	172000000	130000000
P19536|COX5B_MOUSE	P19536	COX5B_MOUSE	Cox5b	Cox5b	34.7	0	41000000	41100000	46100000	42200000	43100000	49700000	84600000	85300000	90100000	74900000	96600000	82700000
P43024|CX6A1_MOUSE	P43024	CX6A1_MOUSE	Cox6a1 Cox6al	Cox6a1	76.2	8.33333	6520000	6849680	2700000	8500000	4010000	2050000	9740000	8220000	17900000	4040000	11200000	3090000
P56391|CX6B1_MOUSE	P56391	CX6B1_MOUSE	Cox6b1	Cox6b1	22.3	0	106000000	111000000	116000000	122000000	118000000	104000000	153000000	172000000	194000000	142000000	180000000	137000000
Q9CPQ1|COX6C_MOUSE	Q9CPQ1	COX6C_MOUSE	Cox6c	Cox6c	30.4	0	32300000	36300000	35600000	36300000	35600000	39700000	62300000	67600000	64700000	61300000	69300000	64100000
P56392|CX7A1_MOUSE	P56392	CX7A1_MOUSE	Cox7a1 Cox7a Cox7ah	Cox7a1	77.4	16.6667	505000	117000	1680317	1910000	1380000	835556	1560000	1110000	503000	743000	1510000	750000
P48771|CX7A2_MOUSE	P48771	CX7A2_MOUSE	Cox7a2	Cox7a2	32	0	52900000	64000000	60400000	57100000	64200000	53000000	105000000	116000000	112000000	99300000	118000000	81400000
Q61387|COX7R_MOUSE	Q61387	COX7R_MOUSE	Cox7a2l Cox7rp Scaf1 Silg81	Cox7a2l	76.5	16.6667	919330	1650000	658000	703000	1500000	958620	1720000	239000	1910000	1020000	1450000	247000
P17665|COX7C_MOUSE	P17665	COX7C_MOUSE	Cox7c	Cox7c	42	0	23100000	24800000	14900000	15900000	12400000	22600000	39900000	43000000	37100000	45500000	43700000	44800000
Q61147|CERU_MOUSE	Q61147	CERU_MOUSE	Cp	Cp	52.7	0	49300000	37800000	59700000	64100000	48500000	49400000	151000000	91200000	75100000	115000000	84600000	179000000
Q80V42|CBPM_MOUSE	Q80V42	CBPM_MOUSE	Cpm	Cpm	23.9	0	67400000	70300000	58200000	84800000	77900000	74500000	82600000	73000000	112000000	83500000	65700000	37900000
Q8C166|CPNE1_MOUSE	Q8C166	CPNE1_MOUSE	Cpne1	Cpne1	16	0	22000000	26400000	24100000	29500000	22200000	19100000	23800000	18700000	22900000	20300000	19800000	16800000
Q8BT60|CPNE3_MOUSE	Q8BT60	CPNE3_MOUSE	Cpne3 Kiaa0636	Cpne3	24.1	0	29900000	18500000	16800000	18900000	15000000	18000000	20200000	19500000	22700000	17200000	25800000	12500000
P36552|HEM6_MOUSE	P36552	HEM6_MOUSE	Cpox	Cpox	53.5	0	831000	1500000	2090000	1830000	946000	392000	3290000	4040000	3460000	3100000	3350000	1960000
Q8BFS6|CPPED_MOUSE	Q8BFS6	CPPED_MOUSE	Cpped1	Cpped1	81.4	25	686990	475000	955200	441000	328000	629825	1720000	1130000	1290000	1330000	974000	1140000
Q9WVJ3|CBPQ_MOUSE	Q9WVJ3	CBPQ_MOUSE	Cpq Hls2 Pgcp	Cpq	13.4	0	11300000	12700000	12900000	12900000	12100000	8250000	15100000	11300000	13700000	12400000	13300000	12400000
Q9EPU4|CPSF1_MOUSE	Q9EPU4	CPSF1_MOUSE	Cpsf1 Cpsf160	Cpsf1	60.2	0	5000000	2030000	864000	1320000	4210000	3260000	2090000	6830000	1150000	7000000	5870000	4400000
O35218|CPSF2_MOUSE	O35218	CPSF2_MOUSE	Cpsf2 Cpsf100 Mcpsf	Cpsf2	31.6	0	2800000	1650000	2120000	2810000	2350000	2160000	2000000	1340000	2470000	746000	1760000	1380000
Q9QXK7|CPSF3_MOUSE	Q9QXK7	CPSF3_MOUSE	Cpsf3 Cpsf73	Cpsf3	61.2	0	372000	1050000	763000	2370000	2050000	634000	1480000	299000	1590000	1520000	758000	460000
Q6NVF9|CPSF6_MOUSE	Q6NVF9	CPSF6_MOUSE	Cpsf6	Cpsf6	47.5	0	14400000	16400000	18100000	38000000	17400000	17300000	12100000	14400000	31600000	12500000	12300000	9300000
Q8BTV2|CPSF7_MOUSE	Q8BTV2	CPSF7_MOUSE	Cpsf7	Cpsf7	21.1	0	3380000	2840000	3550000	4790000	4410000	3620000	2400000	2730000	2750000	2980000	3270000	3130000
P97742|CPT1A_MOUSE	P97742	CPT1A_MOUSE	Cpt1a Cpt-1 Cpt1	Cpt1a	18.5	0	56600000	67700000	44800000	71300000	52800000	66700000	47000000	63700000	67800000	47900000	66600000	41200000
P52825|CPT2_MOUSE	P52825	CPT2_MOUSE	Cpt2 Cpt-2	Cpt2	47.8	0	9840000	7770000	21600000	9790000	13600000	23500000	14600000	37500000	19200000	13900000	18300000	13400000
Q64735|CR1L_MOUSE	Q64735	CR1L_MOUSE	Cr1l	Cr1l	43.4	0	4030000	5850000	5240000	5260000	4140000	3280000	1640000	2640000	2320000	2620000	3330000	1060000
P62965|RABP1_MOUSE	P62965	RABP1_MOUSE	Crabp1	Crabp1	92.7	0	19400000	21800000	29000000	19300000	10900000	4260000000	2230000000	2870000000	2970000000	2250000000	3000000000	2330000000
P47934|CACP_MOUSE	P47934	CACP_MOUSE	Crat	Crat	22.4	0	4150000	5650000	6260000	5710000	5270000	3920000	6470000	6060000	5400000	8610000	5650000	7800000
Q8C7D2|CRBN_MOUSE	Q8C7D2	CRBN_MOUSE	Crbn	Crbn	112	50	817944	702422	187000	119000	635175	493287	157000	287000	406385	360971	174000	200000
Q01147|CREB1_MOUSE	Q01147	CREB1_MOUSE	Creb1	Creb1	40.9	0	4370000	5650000	4620000	3930000	7300000	7090000	2760000	3450000	3400000	2720000	2310000	2540000
O88668|CREG1_MOUSE	O88668	CREG1_MOUSE	Creg1	Creg1	78.7	0	710000	666000	557000	1280000	154000	207000	2640000	2130000	3830000	2230000	3180000	1040000
Q91XD7|CREL1_MOUSE	Q91XD7	CREL1_MOUSE	Creld1	Creld1	96	41.6667	217000	381000	436000	430330	509000	315340	637000	391000	448970	487806	464000	398439
Q9CYA0|CREL2_MOUSE	Q9CYA0	CREL2_MOUSE	Creld2	Creld2	48.4	0	3380000	2900000	2530000	2560000	3500000	3230000	3800000	3660000	3040000	9520000	3690000	4730000
P63254|CRIP1_MOUSE	P63254	CRIP1_MOUSE	Crip1 Crip	Crip1	19	0	57900000	59300000	80400000	50600000	60600000	56800000	50500000	52800000	42400000	53900000	42400000	69800000
Q9DCT8|CRIP2_MOUSE	Q9DCT8	CRIP2_MOUSE	Crip2	Crip2	25.3	0	226000000	255000000	276000000	212000000	234000000	201000000	155000000	144000000	161000000	150000000	146000000	138000000
Q64010|CRK_MOUSE	Q64010	CRK_MOUSE	Crk Crko	Crk	19.6	0	41400000	32500000	45300000	38700000	40600000	22400000	39900000	33500000	33300000	34500000	24200000	31900000
P47941|CRKL_MOUSE	P47941	CRKL_MOUSE	Crkl	Crkl	24.3	0	20200000	18100000	23100000	19200000	20900000	12600000	16500000	12700000	13700000	14000000	13200000	11000000
Q9JM58|CRLF1_MOUSE	Q9JM58	CRLF1_MOUSE	Crlf1	Crlf1	135	58.3333	313000	2691260	1566946	2871370	2927791	1236264	334000	225000	488000	599850	195000	556248
Q9Z2L7|CRLF3_MOUSE	Q9Z2L7	CRLF3_MOUSE	Crlf3 Creme9 Cytor4	Crlf3	99.2	41.6667	499050	646000	629000	402000	470330	491700	460000	247000	257000	510000	343892	436086
P63154|CRNL1_MOUSE	P63154	CRNL1_MOUSE	Crnkl1	Crnkl1	107	0	406000	1030000	1140000	896000	7450000	168000	9700000	166000	10500000	8920000	403000	7320000
Q9DC50|OCTC_MOUSE	Q9DC50	OCTC_MOUSE	Crot Cot	Crot	65.9	0	836000	682000	1010000	1210000	1140000	546000	2750000	289000	862000	399000	657000	1440000
Q9CYD3|CRTAP_MOUSE	Q9CYD3	CRTAP_MOUSE	Crtap Casp	Crtap	22.8	0	6300000	7280000	4690000	8440000	7430000	8590000	6510000	6370000	9840000	6270000	10100000	5710000
Q91X84|CRTC3_MOUSE	Q91X84	CRTC3_MOUSE	Crtc3 Torc3	Crtc3	112	33.3333	747000	538000	568000	208000	153000	289000	219000	36900	364881	299970	364520	308530
P23927|CRYAB_MOUSE	P23927	CRYAB_MOUSE	Cryab Crya2	Cryab	46.2	0	1240000	1070000	3160000	1360000	1670000	2840000	2060000	1150000	1110000	2470000	652000	1450000
Q99KP3|CRYL1_MOUSE	Q99KP3	CRYL1_MOUSE	Cryl1 Cry	Cryl1	42.1	0	10400000	6220000	10200000	6570000	4200000	3890000	6750000	4880000	5760000	7260000	3230000	2390000
O54983|CRYM_MOUSE	O54983	CRYM_MOUSE	Crym	Crym	37.5	0	1060000	1280000	1180000	1140000	1370000	1230000	429000	756000	1200000	526000	1140000	318000
P47199|QOR_MOUSE	P47199	QOR_MOUSE	Cryz	Cryz	21.4	0	6190000	7880000	8860000	7110000	6840000	4550000	11500000	8380000	7840000	8190000	7550000	8590000
Q3UNZ8|QORL2_MOUSE	Q3UNZ8	QORL2_MOUSE	Cryzl2	Cryzl2	75.2	0	502000	528000	551000	597000	958000	454000	2680000	1570000	2990000	1200000	2610000	646000
Q9CZU6|CISY_MOUSE	Q9CZU6	CISY_MOUSE	Cs	Cs	24	0	216000000	245000000	250000000	223000000	271000000	229000000	355000000	378000000	393000000	341000000	419000000	326000000
Q9DBE0|CSAD_MOUSE	Q9DBE0	CSAD_MOUSE	Csad	Csad	25.9	0	5440000	5160000	6090000	6340000	4720000	2500000	6330000	7580000	5180000	5160000	4570000	3460000
Q91W50|CSDE1_MOUSE	Q91W50	CSDE1_MOUSE	Csde1 D3Jfr1	Csde1	18.4	0	23700000	34200000	24100000	23800000	23900000	29000000	33200000	27600000	33000000	18900000	35000000	29100000
Q9ERK4|XPO2_MOUSE	Q9ERK4	XPO2_MOUSE	Cse1l Xpo2	Cse1l	13.1	0	41200000	37100000	43200000	39300000	40100000	34100000	34100000	33100000	29500000	32500000	32800000	44700000
P41241|CSK_MOUSE	P41241	CSK_MOUSE	Csk	Csk	21.4	0	17300000	15800000	17900000	17700000	15300000	14200000	18000000	24400000	25400000	16500000	22500000	13400000
P19228|CASA1_MOUSE	P19228	CASA1_MOUSE	Csn1s1 Csn1 Csna	Csn1s1	40	0	11300000	14500000	14300000	12300000	14800000	13800000	11900000	12200000	9650000	11800000	26100000	3030000
Q8BK63|KC1A_MOUSE	Q8BK63	KC1A_MOUSE	Csnk1a1	Csnk1a1	60	0	14400000	5310000	4420000	5690000	4620000	4180000	3420000	4980000	5620000	12300000	13400000	3090000
Q9DC28|KC1D_MOUSE	Q9DC28	KC1D_MOUSE	Csnk1d Hckid	Csnk1d	34.2	0	810000	986000	774000	722000	1260000	652000	372000	789000	443000	746000	789000	405000
Q9JMK2|KC1E_MOUSE	Q9JMK2	KC1E_MOUSE	Csnk1e	Csnk1e	70.8	8.33333	850000	760000	357000	156000	701000	1120000	1330000	114000	772000	1510000	886830	1640000
Q60737|CSK21_MOUSE	Q60737	CSK21_MOUSE	Csnk2a1 Ckiia	Csnk2a1	19.3	0	22700000	20000000	18800000	24400000	23300000	17600000	16100000	16100000	23100000	16100000	19700000	12300000
O54833|CSK22_MOUSE	O54833	CSK22_MOUSE	Csnk2a2	Csnk2a2	28.5	0	2200000	2370000	2100000	3150000	3320000	1840000	1960000	1660000	2350000	1800000	2670000	1070000
P67871|CSK2B_MOUSE	P67871	CSK2B_MOUSE	Csnk2b Ck2n	Csnk2b	11.6	0	21000000	21800000	20500000	20300000	22400000	19800000	20900000	23500000	20900000	18400000	25900000	16200000
Q8VHY0|CSPG4_MOUSE	Q8VHY0	CSPG4_MOUSE	Cspg4 An2 Kiaa4232 Ng2	Cspg4	24.6	0	25300000	34300000	29400000	30700000	39600000	28200000	24500000	42200000	46800000	29600000	33000000	19400000
P97315|CSRP1_MOUSE	P97315	CSRP1_MOUSE	Csrp1	Csrp1	21.6	0	1010000000	1140000000	1240000000	993000000	986000000	740000000	884000000	712000000	665000000	835000000	666000000	731000000
P97314|CSRP2_MOUSE	P97314	CSRP2_MOUSE	Csrp2 Dlp1	Csrp2	72	0	40300000	6550000	38600000	7660000	10700000	9650000	18600000	28400000	4830000	22800000	12800000	7640000
P21460|CYTC_MOUSE	P21460	CYTC_MOUSE	Cst3	Cst3	31.3	0	9060000	9130000	11900000	8550000	4910000	5720000	8300000	16100000	11200000	13700000	10400000	10900000
Q62426|CYTB_MOUSE	Q62426	CYTB_MOUSE	Cstb	Cstb	31.3	0	42100000	48900000	60400000	47700000	47500000	26900000	96500000	58100000	72600000	71300000	77200000	69500000
Q99LC2|CSTF1_MOUSE	Q99LC2	CSTF1_MOUSE	Cstf1	Cstf1	84.3	0	2560000	545000	358000	322000	259000	444000	2580000	417000	3470000	1530000	2740000	1390000
Q8BIQ5|CSTF2_MOUSE	Q8BIQ5	CSTF2_MOUSE	Cstf2	Cstf2	20.8	0	6860000	9200000	9200000	8210000	8950000	8310000	6910000	5620000	6110000	9810000	11700000	7710000
Q99LI7|CSTF3_MOUSE	Q99LI7	CSTF3_MOUSE	Cstf3	Cstf3	37.1	0	3950000	5680000	4470000	2820000	5190000	4300000	4140000	1850000	3190000	2770000	3250000	1140000
O88712|CTBP1_MOUSE	O88712	CTBP1_MOUSE	Ctbp1	Ctbp1	24.4	0	33800000	38000000	39300000	39400000	38500000	32800000	26900000	23800000	28100000	23000000	24800000	17800000
P56546|CTBP2_MOUSE	P56546	CTBP2_MOUSE	Ctbp2	Ctbp2	47.6	0	13600000	12200000	14400000	17000000	11200000	7460000	2390000	10200000	7520000	3260000	5420000	8730000
Q61164|CTCF_MOUSE	Q61164	CTCF_MOUSE	Ctcf	Ctcf	52.5	0	10800000	3160000	12100000	3980000	2950000	12000000	13900000	16900000	3160000	13900000	16000000	13700000
Q7TSG2|CTDP1_MOUSE	Q7TSG2	CTDP1_MOUSE	Ctdp1 Fcp1	Ctdp1	96.1	41.6667	193000	223492	241000	321000	283000	198876	189000	390000	332098	398000	336228	309695
P58466|CTDS1_MOUSE	P58466	CTDS1_MOUSE	Ctdsp1 Nif3 Nliif	Ctdsp1	51.8	16.6667	549643	445000	480000	719000	667000	635000	483000	380000	587000	546000	435000	487015
P58465|CTDSL_MOUSE	P58465	CTDSL_MOUSE	Ctdspl Nif1 Nifl	Ctdspl	80.8	16.6667	245000	329000	209000	169000	161000	38000	72800	96000	271407	59700	126000	652723
P26231|CTNA1_MOUSE	P26231	CTNA1_MOUSE	Ctnna1 Catna1	Ctnna1	21.6	0	364000000	405000000	360000000	361000000	390000000	315000000	235000000	273000000	287000000	234000000	277000000	204000000
Q61301|CTNA2_MOUSE	Q61301	CTNA2_MOUSE	Ctnna2 Catna2	Ctnna2	48.5	0	12400000	2750000	2310000	14500000	13500000	7990000	8260000	8650000	13100000	7710000	9510000	3580000
Q02248|CTNB1_MOUSE	Q02248	CTNB1_MOUSE	Ctnnb1 Catnb	Ctnnb1	17.6	0	122000000	139000000	120000000	136000000	142000000	123000000	91900000	108000000	125000000	97300000	115000000	73500000
Q9CWL8|CTBL1_MOUSE	Q9CWL8	CTBL1_MOUSE	Ctnnbl1	Ctnnbl1	33.1	0	2500000	2760000	1520000	3150000	2620000	1530000	1180000	2170000	2540000	1340000	1990000	1210000
P30999|CTND1_MOUSE	P30999	CTND1_MOUSE	Ctnnd1	Ctnnd1	24.2	0	211000000	270000000	242000000	237000000	251000000	228000000	138000000	171000000	188000000	155000000	158000000	128000000
P70698|PYRG1_MOUSE	P70698	PYRG1_MOUSE	Ctps1 Ctps	Ctps1	59.9	0	5700000	52100000	7060000	42500000	5330000	48800000	30200000	26000000	22700000	25300000	26300000	22600000
P70303|PYRG2_MOUSE	P70303	PYRG2_MOUSE	Ctps2	Ctps2	25.9	0	1800000	2990000	3280000	1510000	3190000	2520000	3630000	2850000	3270000	3810000	3930000	2420000
Q62018|CTR9_MOUSE	Q62018	CTR9_MOUSE	Ctr9 Kiaa0155 Sh2bp1	Ctr9	47.8	0	1330000	1730000	2000000	2150000	704000	404000	1500000	593000	711000	1570000	779000	1170000
P16675|PPGB_MOUSE	P16675	PPGB_MOUSE	Ctsa Ppgb	Ctsa	16.7	0	12400000	13700000	12300000	13800000	12900000	9140000	13900000	15300000	15900000	10800000	17400000	12600000
P10605|CATB_MOUSE	P10605	CATB_MOUSE	Ctsb	Ctsb	28.8	0	67400000	65000000	66700000	62800000	61800000	52300000	104000000	106000000	107000000	99800000	122000000	110000000
P97821|CATC_MOUSE	P97821	CATC_MOUSE	Ctsc	Ctsc	17.9	0	37600000	40100000	39100000	35300000	33000000	23400000	45400000	39000000	47800000	35600000	42800000	48600000
P18242|CATD_MOUSE	P18242	CATD_MOUSE	Ctsd	Ctsd	25.8	0	134000000	151000000	141000000	133000000	144000000	110000000	222000000	218000000	220000000	175000000	235000000	226000000
P28293|CATG_MOUSE	P28293	CATG_MOUSE	Ctsg	Ctsg	71	0	4870000	4540000	4250000	4270000	5410000	3750000	183000	184000	5720000	5550000	490000	50800
P49935|CATH_MOUSE	P49935	CATH_MOUSE	Ctsh	Ctsh	33.2	0	49700000	51100000	53000000	49200000	51000000	34100000	102000000	80500000	99200000	79600000	89200000	73500000
P06797|CATL1_MOUSE	P06797	CATL1_MOUSE	Ctsl Ctsl1	Ctsl	10.5	0	8220000	9310000	8770000	7390000	8290000	7880000	8750000	10400000	9530000	8960000	8470000	10500000
O70370|CATS_MOUSE	O70370	CATS_MOUSE	Ctss Cats	Ctss	62	0	6630000	7310000	6150000	2750000	2390000	2840000	10700000	16100000	6830000	5430000	8450000	16900000
Q9WUU7|CATZ_MOUSE	Q9WUU7	CATZ_MOUSE	Ctsz	Ctsz	23.6	0	42400000	47100000	52000000	40200000	43000000	35000000	60700000	66700000	58600000	48800000	60800000	77900000
Q60598|SRC8_MOUSE	Q60598	SRC8_MOUSE	Cttn	Cttn	17	0	147000000	162000000	173000000	149000000	158000000	136000000	112000000	119000000	111000000	115000000	114000000	114000000
Q99LJ0|CT2NL_MOUSE	Q99LJ0	CT2NL_MOUSE	Cttnbp2nl Kiaa1433	Cttnbp2nl	23.5	0	13100000	18400000	15200000	16500000	15000000	10500000	21400000	21800000	21000000	13700000	19400000	11900000
Q9WTX6|CUL1_MOUSE	Q9WTX6	CUL1_MOUSE	Cul1	Cul1	40.3	0	3970000	4180000	4790000	4650000	3060000	3740000	4230000	2620000	3770000	3570000	2130000	8790000
Q9D4H8|CUL2_MOUSE	Q9D4H8	CUL2_MOUSE	Cul2	Cul2	36.6	0	9410000	9190000	11300000	2990000	5350000	7390000	4110000	5340000	6150000	5200000	8820000	5790000
Q9JLV5|CUL3_MOUSE	Q9JLV5	CUL3_MOUSE	Cul3	Cul3	23.1	0	6880000	5590000	6600000	9640000	9140000	9600000	7680000	6770000	6680000	6650000	4120000	8940000
Q3TCH7|CUL4A_MOUSE	Q3TCH7	CUL4A_MOUSE	Cul4a	Cul4a	33.1	0	240000	327000	302000	402000	348000	181000	214000	182000	420000	212000	214000	170000
A2A432|CUL4B_MOUSE	A2A432	CUL4B_MOUSE	Cul4b Kiaa0695	Cul4b	47.4	0	813000	918000	856000	1530000	789000	515000	965000	288000	247000	1310000	497000	1000000
Q9D5V5|CUL5_MOUSE	Q9D5V5	CUL5_MOUSE	Cul5	Cul5	12.4	0	13800000	13300000	15000000	13000000	14700000	9870000	15800000	12600000	14100000	12600000	13900000	11100000
Q8VE73|CUL7_MOUSE	Q8VE73	CUL7_MOUSE	Cul7	Cul7	141	58.3333	119000	809220	244000	306000	532190	260000	907540	85500	914370	635060	852297	451463
Q9CQ89|CUTA_MOUSE	Q9CQ89	CUTA_MOUSE	Cuta	Cuta	16.4	0	4990000	4520000	4430000	4720000	3960000	2620000	5080000	3540000	4620000	4690000	4500000	3740000
P53564|CUX1_MOUSE	P53564	CUX1_MOUSE	Cux1 Cutl1 Cux Kiaa4047	Cux1	90.1	33.3333	152182	219000	144000	110000	118000	131000	219000	211718	339520	36100	201000	623411
Q9JHS9|CWC15_MOUSE	Q9JHS9	CWC15_MOUSE	Cwc15	Cwc15	25.7	0	1200000	1340000	1750000	1210000	1160000	1550000	807000	911000	987000	941000	800000	1020000
Q8C5N3|CWC22_MOUSE	Q8C5N3	CWC22_MOUSE	Cwc22 Ncm	Cwc22	150	50	153539	251580	206242	146000	187000	12400	74100	193807	312000	134891	68700	80042.6
Q3TKY6|CWC27_MOUSE	Q3TKY6	CWC27_MOUSE	Cwc27 Sdccag10	Cwc27	29.7	0	1940000	1110000	1070000	1610000	1770000	1350000	1570000	1700000	375000	1590000	1250000	1520000
Q8CI33|C19L1_MOUSE	Q8CI33	C19L1_MOUSE	Cwf19l1	Cwf19l1	43.9	0	6880000	605000	8710000	8000000	8810000	7220000	7780000	1190000	9280000	8630000	10200000	5870000
P97792|CXAR_MOUSE	P97792	CXAR_MOUSE	Cxadr Car	Cxadr	20	0	7300000	8680000	8770000	6300000	5780000	6840000	5750000	5290000	7920000	4920000	6310000	5310000
P40224|SDF1_MOUSE	P40224	SDF1_MOUSE	Cxcl12	Cxcl12	121	41.6667	449000	693000	203000	337000	311000	193000	300091	47500	330466	287519	326399	173138
Q9WVL7|CXL15_MOUSE	Q9WVL7	CXL15_MOUSE	Cxcl15	Cxcl15	23.5	0	3640000	2360000	4090000	3220000	3060000	3130000	4490000	3520000	4150000	5380000	4670000	5200000
P56395|CYB5_MOUSE	P56395	CYB5_MOUSE	Cyb5a Cyb5	Cyb5a	14.5	0	154000000	159000000	208000000	145000000	180000000	161000000	160000000	198000000	205000000	156000000	179000000	129000000
Q9CQX2|CYB5B_MOUSE	Q9CQX2	CYB5B_MOUSE	Cyb5b Cyb5m	Cyb5b	26.1	0	40900000	45700000	34700000	52900000	39600000	32400000	42400000	52700000	71700000	45100000	61700000	32000000
Q9DB73|NB5R1_MOUSE	Q9DB73	NB5R1_MOUSE	Cyb5r1 Nqo3a2	Cyb5r1	35.1	0	4130000	2950000	1880000	4730000	7500000	4440000	4090000	4330000	3870000	3830000	6570000	3210000
Q9DCN2|NB5R3_MOUSE	Q9DCN2	NB5R3_MOUSE	Cyb5r3	Cyb5r3	19.5	0	326000000	354000000	349000000	324000000	365000000	303000000	456000000	488000000	522000000	412000000	520000000	385000000
Q61462|CY24A_MOUSE	Q61462	CY24A_MOUSE	Cyba	Cyba	61.5	16.6667	559000	857000	640000	233000	520000	649000	732000	1110000	733000	855598	886310	1080000
Q61093|CY24B_MOUSE	Q61093	CY24B_MOUSE	Cybb Cgd	Cybb	53.6	0	914000	1600000	1600000	1360000	838000	1000000	2080000	2440000	1960000	1070000	4160000	1490000
Q3TYS2|CYBC1_MOUSE	Q3TYS2	CYBC1_MOUSE	Cybc1 Eros	Cybc1	32	0	2090000	1330000	2020000	1930000	2340000	1490000	1840000	2930000	3160000	1370000	3360000	1810000
Q9D0M3|CY1_MOUSE	Q9D0M3	CY1_MOUSE	Cyc1	Cyc1	31.4	0	30500000	30700000	27500000	36400000	37600000	25500000	51100000	52600000	61700000	49700000	61900000	34600000
P62897|CYC_MOUSE	P62897	CYC_MOUSE	Cycs	Cycs	31.9	0	63900000	58400000	53400000	57400000	74800000	47000000	101000000	99500000	117000000	92100000	120000000	71300000
Q7TMB8|CYFP1_MOUSE	Q7TMB8	CYFP1_MOUSE	Cyfip1 Kiaa0068 Shyc Sra1	Cyfip1	27.7	0	92700000	78000000	74000000	72800000	68200000	109000000	53800000	63000000	95100000	54700000	88600000	130000000
Q9CX80|CYGB_MOUSE	Q9CX80	CYGB_MOUSE	Cygb	Cygb	46.6	0	8910000	2940000	10300000	9230000	13800000	5140000	22700000	9360000	8300000	15300000	13800000	13900000
Q8BKE6|CP20A_MOUSE	Q8BKE6	CP20A_MOUSE	Cyp20a1	Cyp20a1	22.2	0	27700000	19900000	24700000	26800000	26600000	22100000	30400000	36000000	33500000	18700000	23400000	17900000
P12791|CP2BA_MOUSE	P12791	CP2BA_MOUSE	Cyp2b10 Cyp2b-10 Cyp2b20	Cyp2b10	55.3	0	1240000	1190000	4250000	2020000	3160000	969000	700000	1650000	1830000	1180000	1950000	1540000
O55071|CP2BJ_MOUSE	O55071	CP2BJ_MOUSE	Cyp2b19	Cyp2b19	127	25	411000	244000	1710000	468000	651000	342000	479916	282000	446877	250000	446863	78500
P12790|CP2B9_MOUSE	P12790	CP2B9_MOUSE	Cyp2b9 Cyp2b-9 Rip	Cyp2b9	127	25	411000	244000	1710000	468000	651000	342000	479916	282000	446877	250000	446863	78500
Q8CIM7|CP2DQ_MOUSE	Q8CIM7	CP2DQ_MOUSE	Cyp2d26	Cyp2d26	38.2	0	473000	386000	456000	389000	331000	276000	333000	103000	247000	195000	275000	156000
P33267|CP2F2_MOUSE	P33267	CP2F2_MOUSE	Cyp2f2 Cyp2f-2	Cyp2f2	44.6	0	275000000	128000000	559000000	247000000	361000000	270000000	202000000	228000000	256000000	199000000	188000000	151000000
Q9DBX6|CP2S1_MOUSE	Q9DBX6	CP2S1_MOUSE	Cyp2s1	Cyp2s1	46.3	0	3340000	657000	8450000	2170000	4860000	3550000	7830000	6540000	7310000	5670000	7310000	5030000
Q64462|CP4B1_MOUSE	Q64462	CP4B1_MOUSE	Cyp4b1	Cyp4b1	22	0	48300000	55700000	64600000	50500000	53600000	57100000	61000000	84000000	83500000	59600000	76100000	42100000
Q9EP75|CP4FE_MOUSE	Q9EP75	CP4FE_MOUSE	Cyp4f14	Cyp4f14	145	58.3333	6043090	6151514	6419823	79000	84000	5495450	3788507	146000	192000	5852892	272000	4588727
Q99N16|CP4F3_MOUSE	Q99N16	CP4F3_MOUSE	Cyp4f3 Cyp4f18	Cyp4f3	145	58.3333	6043090	6151514	6419823	79000	84000	5495450	3788507	146000	192000	5852892	272000	4588727
Q8BHZ0|CYRIA_MOUSE	Q8BHZ0	CYRIA_MOUSE	Cyria D12Ertd553e Fam49a	Cyria	30.6	0	4100000	4510000	4730000	3350000	2210000	3120000	1550000	2780000	3240000	2250000	3350000	2500000
Q921M7|CYRIB_MOUSE	Q921M7	CYRIB_MOUSE	Cyrib Cyri Fam49b	Cyrib	14.3	0	16000000	16500000	16300000	14800000	14800000	10300000	18600000	15400000	13500000	13300000	17600000	15700000
Q8K353|CYTM1_MOUSE	Q8K353	CYTM1_MOUSE	Cystm1	Cystm1	25	0	1320000	2210000	1570000	1230000	1840000	1980000	2080000	1280000	2510000	1270000	1870000	1410000
O08967|CYH3_MOUSE	O08967	CYH3_MOUSE	Cyth3	Cyth3	63.6	0	934000	1340000	1220000	1100000	1330000	1050000	429000	340000	286000	391000	243000	142000
Q8BHG2|CZIB_MOUSE	Q8BHG2	CZIB_MOUSE	Czib	Czib	18.4	0	12400000	11400000	11600000	11300000	11600000	6920000	14200000	9050000	9460000	11200000	9960000	8390000
Q8BPM0|DAAM1_MOUSE	Q8BPM0	DAAM1_MOUSE	Daam1	Daam1	115	0	4350000	5130000	3600000	2050000	3420000	4480000	15000000	7450000	3560000	32400000	5140000	36800000
Q80U19|DAAM2_MOUSE	Q80U19	DAAM2_MOUSE	Daam2 Kiaa0381	Daam2	68.1	8.33333	1600000	709000	1090460	320000	111000	236000	1220000	943000	1080000	1480000	646000	1060000
P98078|DAB2_MOUSE	P98078	DAB2_MOUSE	Dab2	Dab2	35.7	0	7700000	5940000	6530000	7570000	6160000	7190000	10900000	10300000	9270000	10100000	14500000	16600000
Q3UHC7|DAB2P_MOUSE	Q3UHC7	DAB2P_MOUSE	Dab2ip Kiaa1743	Dab2ip	71.1	0	1450000	2670000	998000	900000	1180000	488000	396000	2600000	4050000	3330000	1790000	509000
P61804|DAD1_MOUSE	P61804	DAD1_MOUSE	Dad1	Dad1	12.6	0	16000000	18900000	17900000	16100000	19500000	19600000	19800000	21600000	24100000	19300000	23600000	20000000
Q62165|DAG1_MOUSE	Q62165	DAG1_MOUSE	Dag1	Dag1	20.9	0	46500000	61100000	58000000	46000000	52100000	36800000	60200000	48700000	69400000	47300000	45000000	32400000
Q9ER88|RT29_MOUSE	Q9ER88	RT29_MOUSE	Dap3 Mrps29	Dap3	86.2	25	287131	250000	409030	88100	218000	383000	666000	516000	642000	195000	464000	414322
Q922B2|SYDC_MOUSE	Q922B2	SYDC_MOUSE	Dars1 Dars	Dars1	11.9	0	110000000	113000000	114000000	103000000	118000000	78500000	129000000	124000000	129000000	119000000	115000000	110000000
Q9JII5|DAZP1_MOUSE	Q9JII5	DAZP1_MOUSE	Dazap1	Dazap1	15.6	0	27600000	27600000	24500000	29300000	25800000	17400000	21800000	22300000	25700000	21300000	23500000	18100000
P31786|ACBP_MOUSE	P31786	ACBP_MOUSE	Dbi	Dbi	18.1	0	112000000	85400000	95200000	99700000	93300000	51600000	121000000	90800000	101000000	103000000	98100000	82500000
Q9QXS6|DREB_MOUSE	Q9QXS6	DREB_MOUSE	Dbn1 Drba	Dbn1	29.2	0	31300000	44500000	24100000	45400000	47300000	48800000	24800000	36500000	49600000	33400000	43700000	17800000
Q62418|DBNL_MOUSE	Q62418	DBNL_MOUSE	Dbnl	Dbnl	15.7	0	48800000	48700000	59300000	49500000	41900000	41500000	42200000	39400000	38000000	38100000	36500000	37200000
P53395|ODB2_MOUSE	P53395	ODB2_MOUSE	Dbt	Dbt	52.9	0	3100000	6590000	4480000	4980000	4780000	5940000	13400000	11500000	17500000	11600000	16100000	10900000
P61963|DCAF7_MOUSE	P61963	DCAF7_MOUSE	Dcaf7 Han11 Wdr68	Dcaf7	25.5	0	750000	818000	1440000	1250000	1300000	803000	1010000	946000	1240000	1180000	868000	606000
Q8N7N5|DCAF8_MOUSE	Q8N7N5	DCAF8_MOUSE	Dcaf8 D1Ucla4 H326 Wdr42a	Dcaf8	53.8	0	3330000	3480000	5710000	3270000	2570000	2180000	2960000	3200000	2740000	7510000	8400000	1830000
Q8BHC4|DCAKD_MOUSE	Q8BHC4	DCAKD_MOUSE	Dcakd	Dcakd	35.8	0	9920000	9900000	7100000	10600000	9430000	10000000	16900000	17100000	21000000	17100000	21500000	12900000
Q9JLM8|DCLK1_MOUSE	Q9JLM8	DCLK1_MOUSE	Dclk1 Dcamkl1 Dclk	Dclk1	167	0	21600000	775000	491000	112000	321000	15200000	565000	425000	1730000	25800000	457000	462000
P28654|PGS2_MOUSE	P28654	PGS2_MOUSE	Dcn	Dcn	57.8	0	5950000	2510000	15300000	18400000	9630000	3630000	4140000	6660000	11700000	7010000	13200000	5780000
Q9DAR7|DCPS_MOUSE	Q9DAR7	DCPS_MOUSE	Dcps	Dcps	16.7	0	21000000	19000000	21300000	23400000	22800000	23700000	33000000	28700000	23100000	29800000	22700000	24200000
O08788|DCTN1_MOUSE	O08788	DCTN1_MOUSE	Dctn1	Dctn1	9.88	0	80400000	86300000	81300000	80200000	76400000	61400000	77700000	67900000	80500000	88500000	75800000	70500000
Q99KJ8|DCTN2_MOUSE	Q99KJ8	DCTN2_MOUSE	Dctn2	Dctn2	11.9	0	102000000	121000000	115000000	111000000	114000000	78400000	118000000	108000000	113000000	116000000	100000000	88600000
Q9Z0Y1|DCTN3_MOUSE	Q9Z0Y1	DCTN3_MOUSE	Dctn3	Dctn3	14.9	0	10000000	12400000	15800000	10200000	11600000	12000000	14000000	13200000	10100000	13600000	10500000	11800000
Q8CBY8|DCTN4_MOUSE	Q8CBY8	DCTN4_MOUSE	Dctn4	Dctn4	31.1	0	28900000	33800000	26400000	31600000	30800000	29000000	16900000	14900000	12900000	29900000	14400000	24100000
Q9QZB9|DCTN5_MOUSE	Q9QZB9	DCTN5_MOUSE	Dctn5	Dctn5	17.6	0	3570000	3310000	3080000	2490000	3440000	2710000	3510000	4230000	4110000	4140000	4570000	3870000
Q9WUB4|DCTN6_MOUSE	Q9WUB4	DCTN6_MOUSE	Dctn6 Ws3	Dctn6	50.4	0	703000	591000	2340000	2350000	875000	797000	2090000	603000	1890000	2310000	2010000	1170000
Q9QZ73|DCNL1_MOUSE	Q9QZ73	DCNL1_MOUSE	Dcun1d1 Dcun1l1 Rp42 SCCRO Tes3	Dcun1d1	64.8	0	2380000	3520000	3130000	2570000	9120000	5780000	3250000	3270000	9360000	2840000	1820000	1710000
Q91X52|DCXR_MOUSE	Q91X52	DCXR_MOUSE	Dcxr	Dcxr	39.5	0	26800000	20800000	41400000	22600000	27800000	20900000	61500000	52500000	51000000	61600000	53100000	52900000
Q9CWS0|DDAH1_MOUSE	Q9CWS0	DDAH1_MOUSE	Ddah1	Ddah1	32.3	0	58100000	60800000	48000000	50500000	59400000	41400000	100000000	95100000	93100000	113000000	93800000	80800000
Q99LD8|DDAH2_MOUSE	Q99LD8	DDAH2_MOUSE	Ddah2	Ddah2	29.7	0	157000000	164000000	171000000	154000000	175000000	135000000	94500000	95400000	101000000	93500000	91200000	73500000
Q3U1J4|DDB1_MOUSE	Q3U1J4	DDB1_MOUSE	Ddb1	Ddb1	8.69	0	66700000	66100000	68800000	73000000	62200000	55600000	64100000	57200000	64400000	62100000	55400000	58600000
A2ADY9|DDI2_MOUSE	A2ADY9	DDI2_MOUSE	Ddi2	Ddi2	23.8	0	27000000	24800000	31700000	26000000	16000000	40900000	32300000	28400000	17800000	31700000	27600000	31500000
O54734|OST48_MOUSE	O54734	OST48_MOUSE	Ddost	Ddost	19.2	0	75400000	81900000	67900000	88800000	86000000	68800000	72900000	90400000	114000000	78900000	108000000	61000000
Q80WW9|DDRGK_MOUSE	Q80WW9	DDRGK_MOUSE	Ddrgk1 Ufbp1	Ddrgk1	19.2	0	1650000	1880000	2020000	1210000	1740000	2540000	1840000	2000000	1970000	1530000	2330000	1600000
O35215|DOPD_MOUSE	O35215	DOPD_MOUSE	Ddt	Ddt	24.2	0	79000000	62900000	67800000	70900000	61300000	36400000	95300000	53800000	96700000	65200000	61900000	75800000
Q91VR5|DDX1_MOUSE	Q91VR5	DDX1_MOUSE	Ddx1	Ddx1	32.3	0	108000000	106000000	103000000	112000000	108000000	180000000	101000000	96300000	216000000	106000000	107000000	82900000
Q501J6|DDX17_MOUSE	Q501J6	DDX17_MOUSE	Ddx17	Ddx17	14.5	0	96200000	118000000	106000000	121000000	128000000	93200000	96400000	101000000	122000000	97800000	102000000	74700000
Q8K363|DDX18_MOUSE	Q8K363	DDX18_MOUSE	Ddx18	Ddx18	44	0	7250000	5580000	8020000	4340000	3540000	5160000	2550000	6200000	6530000	2840000	2230000	2050000
Q61655|DD19A_MOUSE	Q61655	DD19A_MOUSE	Ddx19a	Ddx19a	8.22	0	20600000	23500000	22200000	21500000	21500000	19500000	24400000	23400000	21400000	24200000	25600000	20700000
Q9JIK5|DDX21_MOUSE	Q9JIK5	DDX21_MOUSE	Ddx21	Ddx21	16.4	0	25300000	25400000	27100000	26000000	25300000	28900000	32400000	38700000	34900000	30100000	38500000	33100000
Q921N6|DDX27_MOUSE	Q921N6	DDX27_MOUSE	Ddx27	Ddx27	84.9	0	2440000	3390000	3500000	280000	3510000	319000	170000	238000	630000	2420000	3570000	651000
Q8VDW0|DX39A_MOUSE	Q8VDW0	DX39A_MOUSE	Ddx39a Ddx39	Ddx39a	45.9	0	6280000	6910000	19900000	7080000	7020000	19300000	10300000	15700000	9090000	18000000	8590000	8820000
Q9Z1N5|DX39B_MOUSE	Q9Z1N5	DX39B_MOUSE	Ddx39b	Ddx39b	18.5	0	133000000	140000000	125000000	136000000	151000000	97100000	105000000	106000000	121000000	98900000	106000000	76100000
Q62167|DDX3X_MOUSE	Q62167	DDX3X_MOUSE	Ddx3x D1Pas1-rs2 Ddx3 Dead3 Erh	Ddx3x	22.3	0	13400000	15500000	12400000	25500000	20300000	16200000	17100000	15300000	21200000	18600000	22900000	15200000
Q62095|DDX3Y_MOUSE	Q62095	DDX3Y_MOUSE	Ddx3y D1Pas1-rs1 Dead2	Ddx3y	174	66.6667	1116260	472000	172000	1582819	1517860	1096894	605000	1140890	940000	1098860	1172885	2102120
Q810A7|DDX42_MOUSE	Q810A7	DDX42_MOUSE	Ddx42	Ddx42	12.8	0	7200000	7510000	8730000	7710000	8420000	6450000	9420000	8550000	8960000	6230000	8480000	7200000
Q569Z5|DDX46_MOUSE	Q569Z5	DDX46_MOUSE	Ddx46 Kiaa0801	Ddx46	36.4	0	40900000	26600000	55700000	23700000	28800000	44700000	15900000	48600000	49900000	48800000	19300000	44000000
Q61656|DDX5_MOUSE	Q61656	DDX5_MOUSE	Ddx5 Tnz2	Ddx5	10.8	0	203000000	226000000	205000000	230000000	247000000	210000000	189000000	223000000	235000000	185000000	221000000	168000000
Q99MJ9|DDX50_MOUSE	Q99MJ9	DDX50_MOUSE	Ddx50	Ddx50	66.7	16.6667	748608	1230000	1079950	462000	419000	720000	1310000	526000	368000	1040000	935000	1110000
P54823|DDX6_MOUSE	P54823	DDX6_MOUSE	Ddx6	Ddx6	13.9	0	35800000	41900000	39300000	38300000	39500000	29900000	35500000	26300000	33700000	34100000	30300000	29500000
Q9CQ62|DECR_MOUSE	Q9CQ62	DECR_MOUSE	Decr1	Decr1	21.2	0	103000000	135000000	93800000	118000000	93200000	81100000	133000000	122000000	168000000	115000000	140000000	96500000
O09005|DEGS1_MOUSE	O09005	DEGS1_MOUSE	Degs1 Degs Des1 Mdes	Degs1	44.2	0	574000	1390000	954000	1820000	1680000	845000	1660000	1670000	2460000	990000	2410000	693000
Q7TNV0|DEK_MOUSE	Q7TNV0	DEK_MOUSE	Dek	Dek	22.8	0	25600000	29400000	27300000	26500000	31600000	26900000	16300000	20000000	21500000	15900000	22200000	16900000
Q9D8N2|DEN10_MOUSE	Q9D8N2	DEN10_MOUSE	Dennd10 Fam45a	Dennd10	141	0	9620000	936000	875000	895000	1090000	881000	1390000	1640000	580000	1040000	1460000	764000
Q924W7|DEN2B_MOUSE	Q924W7	DEN2B_MOUSE	Dennd2b Denn2b St5	Dennd2b	79.2	0	570000	204000	389000	438000	749000	676000	317000	222000	177000	518000	175000	1610000
A2RT67|DEND3_MOUSE	A2RT67	DEND3_MOUSE	Dennd3 Kiaa0870	Dennd3	55	0	2920000	4260000	10100000	4000000	12800000	7930000	6440000	3780000	11500000	3430000	9390000	2600000
Q9CQJ6|DENR_MOUSE	Q9CQJ6	DENR_MOUSE	Denr	Denr	16.8	0	6360000	5490000	7440000	6110000	6540000	6010000	8490000	6960000	4280000	6020000	5700000	7200000
Q570Y9|DPTOR_MOUSE	Q570Y9	DPTOR_MOUSE	Deptor Depdc6 Kiaa4200	Deptor	59.3	0	2680000	2970000	259000	3350000	3240000	3400000	1620000	266000	2130000	206000	2450000	2060000
Q91YP3|DEOC_MOUSE	Q91YP3	DEOC_MOUSE	Dera	Dera	50.7	0	1530000	1660000	1570000	1550000	785000	386000	3880000	1600000	1360000	2760000	2260000	2100000
P31001|DESM_MOUSE	P31001	DESM_MOUSE	Des	Des	34	0	249000000	238000000	228000000	408000000	418000000	348000000	295000000	551000000	492000000	448000000	671000000	411000000
O54786|DFFA_MOUSE	O54786	DFFA_MOUSE	Dffa Icad	Dffa	55.8	0	326000	4430000	6640000	4250000	5280000	2570000	9220000	279000	5940000	7840000	6040000	6040000
Q80UP3|DGKZ_MOUSE	Q80UP3	DGKZ_MOUSE	Dgkz	Dgkz	119	50	463000	531350	319000	548000	377000	397572	351042	203000	343587	333067	169000	343744
Q8BH86|GLUCM_MOUSE	Q8BH86	GLUCM_MOUSE	Dglucy	Dglucy	40.1	0	2480000	3910000	3360000	3000000	3890000	3270000	6630000	5740000	8750000	5020000	7690000	5960000
Q9QX60|DGUOK_MOUSE	Q9QX60	DGUOK_MOUSE	Dguok Dgk	Dguok	65.8	0	579000	1060000	3570000	3010000	929000	2990000	4880000	7090000	1310000	3790000	4500000	1780000
O88455|DHCR7_MOUSE	O88455	DHCR7_MOUSE	Dhcr7	Dhcr7	108	0	6120000	988000	826000	1040000	771000	6810000	767000	1010000	1160000	730000	826000	3460000
Q9DBB8|DHDH_MOUSE	Q9DBB8	DHDH_MOUSE	Dhdh	Dhdh	70.1	8.33333	1310000	601000	588000	1080000	723000	41600	578000	236000	483000	488000	389000	401019
P00375|DYR_MOUSE	P00375	DYR_MOUSE	Dhfr	Dhfr	28.8	0	699000	575000	740000	1030000	588000	467000	975000	559000	926000	407000	807000	610000
O35435|PYRD_MOUSE	O35435	PYRD_MOUSE	Dhodh	Dhodh	98	25	100000	128000	353348	181000	306659	203184	672000	413000	738000	263000	761000	268000
Q99L04|DHRS1_MOUSE	Q99L04	DHRS1_MOUSE	Dhrs1 D14ertd484e	Dhrs1	10.2	0	29200000	33400000	35500000	31600000	27500000	34900000	30900000	31600000	33300000	25400000	34100000	27800000
Q99LB2|DHRS4_MOUSE	Q99LB2	DHRS4_MOUSE	Dhrs4 D14Ucla2	Dhrs4	16.1	0	11800000	18000000	15700000	16800000	19900000	16300000	17100000	14100000	17500000	16700000	14900000	10900000
Q9CXR1|DHRS7_MOUSE	Q9CXR1	DHRS7_MOUSE	Dhrs7 Retsdr4	Dhrs7	23.5	0	20900000	25900000	25300000	21000000	27600000	17300000	14100000	19200000	25200000	30300000	20000000	14800000
Q99J47|DRS7B_MOUSE	Q99J47	DRS7B_MOUSE	Dhrs7b Sdr32c1	Dhrs7b	154	0	15100000	847000	1590000	1860000	2220000	1360000	2890000	1490000	2170000	25600000	2600000	1320000
O35286|DHX15_MOUSE	O35286	DHX15_MOUSE	Dhx15 Ddx15 Deah9	Dhx15	15.9	0	76900000	69800000	59200000	79600000	89300000	72900000	61600000	72800000	68600000	95100000	97200000	84500000
Q6PGC1|DHX29_MOUSE	Q6PGC1	DHX29_MOUSE	Dhx29	Dhx29	39.7	0	302000000	331000000	419000000	249000000	402000000	556000000	5170000	293000000	310000000	463000000	350000000	400000000
Q99PU8|DHX30_MOUSE	Q99PU8	DHX30_MOUSE	Dhx30 Helg	Dhx30	115	50	157000	515350	625470	476000	585000	504292	507000	511000	639000	580138	668515	560548
O70133|DHX9_MOUSE	O70133	DHX9_MOUSE	Dhx9	Dhx9	18.5	0	258000000	274000000	225000000	241000000	269000000	245000000	181000000	185000000	227000000	174000000	229000000	145000000
Q9JIQ3|DBLOH_MOUSE	Q9JIQ3	DBLOH_MOUSE	Diablo Smac	Diablo	38.8	0	1770000	1310000	1490000	2740000	3180000	964000	2980000	1380000	1770000	2440000	2290000	1090000
O08808|DIAP1_MOUSE	O08808	DIAP1_MOUSE	Diaph1 Diap1	Diaph1	18.8	0	12100000	11200000	16100000	11100000	11300000	8250000	12900000	9960000	14300000	11300000	9650000	9620000
O70566|DIAP2_MOUSE	O70566	DIAP2_MOUSE	Diaph2 Diap2	Diaph2	68.7	0	21900000	38700000	24200000	18800000	1340000	16500000	2060000	37300000	1270000	19700000	14400000	32700000
Q8C9B9|DIDO1_MOUSE	Q8C9B9	DIDO1_MOUSE	Dido1 Datf1 Dio1	Dido1	123	25	91000	58600000	299000	50500000	188000	184000	81556100	50700000	53500000	55552180	50600000	51391880
Q3UH60|DIP2B_MOUSE	Q3UH60	DIP2B_MOUSE	Dip2b Kiaa1463	Dip2b	39.5	0	3510000	2200000	2310000	2980000	3110000	1170000	1740000	509000	2740000	3220000	1560000	2440000
Q3USZ8|DIK2A_MOUSE	Q3USZ8	DIK2A_MOUSE	Dipk2a	Dipk2a	158	0	1200000	463000	2290000	781000	1660000	865000	559000	471000	1410000	1380000	1390000	12200000
Q9CSH3|RRP44_MOUSE	Q9CSH3	RRP44_MOUSE	Dis3 Kiaa1008 Rrp44	Dis3	103	0	15300000	4110000	3430000	4890000	4870000	4020000	4510000	16300000	5330000	3200000	4300000	33000000
Q8CI75|DI3L2_MOUSE	Q8CI75	DI3L2_MOUSE	Dis3l2	Dis3l2	86	33.3333	314000	316472	388000	145000	372000	377475	370000	387000	169000	271148	181000	324434
Q9ESX5|DKC1_MOUSE	Q9ESX5	DKC1_MOUSE	Dkc1	Dkc1	21.7	0	7780000	8690000	7340000	9900000	9040000	7680000	7260000	7010000	9280000	5650000	9710000	4170000
Q8BMF4|ODP2_MOUSE	Q8BMF4	ODP2_MOUSE	Dlat	Dlat	23.4	0	53500000	62800000	72700000	67800000	73000000	57100000	99300000	92500000	101000000	88700000	111000000	76600000
O08749|DLDH_MOUSE	O08749	DLDH_MOUSE	Dld	Dld	14.2	0	89200000	97900000	89000000	97400000	112000000	80900000	107000000	114000000	133000000	103000000	113000000	89800000
Q811D0|DLG1_MOUSE	Q811D0	DLG1_MOUSE	Dlg1 Dlgh1	Dlg1	22.4	0	7830000	11400000	10600000	9650000	10700000	8950000	6740000	7850000	9840000	6610000	7960000	5090000
P70175|DLG3_MOUSE	P70175	DLG3_MOUSE	Dlg3 Dlgh3	Dlg3	39.6	0	1190000	1630000	601000	1170000	1620000	1160000	1300000	130000	688000	1090000	1350000	1450000
B1AZP2|DLGP4_MOUSE	B1AZP2	DLGP4_MOUSE	Dlgap4 Kiaa0964 Sapap4	Dlgap4	22.5	0	7640000	6780000	8700000	7650000	6860000	5360000	4880000	4910000	4390000	6420000	4540000	6410000
Q9D2G2|ODO2_MOUSE	Q9D2G2	ODO2_MOUSE	Dlst	Dlst	26.2	0	59100000	74600000	71200000	74400000	80100000	64900000	113000000	107000000	127000000	103000000	125000000	82700000
Q9CQ00|DMAC1_MOUSE	Q9CQ00	DMAC1_MOUSE	Dmac1	Dmac1	55.5	8.33333	893000	795000	862000	952000	1130000	576000	1950000	2170000	2330000	1940000	2100000	1260000
Q9JI44|DMAP1_MOUSE	Q9JI44	DMAP1_MOUSE	Dmap1	Dmap1	127	50	454000	644000	207000	363000	268000	263266	413680	227261	299274	292937	317656	128000
P11531|DMD_MOUSE	P11531	DMD_MOUSE	Dmd	Dmd	108	0	2720000	2610000	2920000	3080000	17200000	2540000	2620000	2610000	3180000	1830000	3240000	2140000
B9EJR8|DAAF5_MOUSE	B9EJR8	DAAF5_MOUSE	Dnaaf5 Heatr2	Dnaaf5	269	25	288000	112000	255000	1304220	1588656	91800	158000	148000	5370000	205000	1369764	145000
E9Q8T7|DYH1_MOUSE	E9Q8T7	DYH1_MOUSE	Dnah1 Dhc7 Dnahc1	Dnah1	131	50	3370000	204000	2295892	1900000	2260520	2040600	1570000	1724230	1750000	1653140	1500000	2285890
P63037|DNJA1_MOUSE	P63037	DNJA1_MOUSE	Dnaja1 Dnaj2 Hsj2 Hspf4	Dnaja1	12.8	0	27400000	28100000	21400000	25800000	21700000	19000000	22300000	19800000	24000000	21400000	22500000	20700000
Q9QYJ0|DNJA2_MOUSE	Q9QYJ0	DNJA2_MOUSE	Dnaja2	Dnaja2	16.9	0	21400000	19400000	25500000	18500000	19400000	14300000	26100000	24400000	23300000	22500000	18400000	25600000
Q99M87|DNJA3_MOUSE	Q99M87	DNJA3_MOUSE	Dnaja3	Dnaja3	43.2	0	793000	1180000	1030000	792000	1220000	1490000	2850000	2560000	2080000	2230000	2590000	1600000
Q9JMC3|DNJA4_MOUSE	Q9JMC3	DNJA4_MOUSE	Dnaja4	Dnaja4	90.6	0	5140000	8510000	260000	7000000	5580000	6430000	169000	8040000	11000000	124000	188000	283000
Q9QYJ3|DNJB1_MOUSE	Q9QYJ3	DNJB1_MOUSE	Dnajb1 Hsp40 Hspf1	Dnajb1	132	0	2760000	53800000	62700000	4090000	5760000	3470000	6980000	4010000	5950000	16200000	14600000	6290000
Q99KV1|DJB11_MOUSE	Q99KV1	DJB11_MOUSE	Dnajb11	Dnajb11	27	0	34300000	19200000	30800000	33000000	19900000	23600000	40100000	40600000	47300000	36700000	44700000	35500000
Q9QYI4|DJB12_MOUSE	Q9QYI4	DJB12_MOUSE	Dnajb12	Dnajb12	65.8	0	2240000	2430000	2640000	107000	2850000	23500	1690000	2170000	1720000	1130000	99900	1370000
Q9D832|DNJB4_MOUSE	Q9D832	DNJB4_MOUSE	Dnajb4	Dnajb4	13.1	0	17700000	20400000	19000000	15900000	19900000	12400000	21100000	17700000	19400000	19400000	19500000	16600000
O54946|DNJB6_MOUSE	O54946	DNJB6_MOUSE	Dnajb6	Dnajb6	18.1	0	1580000	1510000	1810000	1380000	1430000	1440000	1210000	950000	1060000	1330000	1190000	1130000
Q61712|DNJC1_MOUSE	Q61712	DNJC1_MOUSE	Dnajc1 Dnajl1 Mtj1	Dnajc1	37.1	0	518000	1190000	1460000	456000	625000	603000	969000	1210000	903000	616000	965000	700000
Q9DC23|DJC10_MOUSE	Q9DC23	DJC10_MOUSE	Dnajc10 Erdj5 Jpdi	Dnajc10	39.5	0	2880000	8600000	4840000	7470000	5140000	6610000	3350000	6970000	10500000	3730000	4410000	4840000
Q5U458|DJC11_MOUSE	Q5U458	DJC11_MOUSE	Dnajc11	Dnajc11	33.9	0	5520000	5960000	4800000	11500000	6870000	4310000	3670000	6260000	7080000	5750000	6940000	4160000
P54103|DNJC2_MOUSE	P54103	DNJC2_MOUSE	Dnajc2 Mida1 Zrf1	Dnajc2	41.6	0	345000	351000	526000	169000	430000	349000	826000	572000	214000	458000	690000	486000
Q91YW3|DNJC3_MOUSE	Q91YW3	DNJC3_MOUSE	Dnajc3	Dnajc3	13.6	0	23500000	27700000	27000000	25200000	27500000	22100000	28800000	30300000	34700000	28700000	34800000	27700000
P60904|DNJC5_MOUSE	P60904	DNJC5_MOUSE	Dnajc5	Dnajc5	31.3	0	5900000	8850000	7400000	8630000	9240000	9310000	4200000	6810000	5510000	3890000	5800000	3860000
Q9QYI3|DNJC7_MOUSE	Q9QYI3	DNJC7_MOUSE	Dnajc7 Ttc2	Dnajc7	104	0	9410000	17500000	9700000	887000	1320000	3370000	1930000	1780000	1430000	10100000	1690000	1950000
Q6NZB0|DNJC8_MOUSE	Q6NZB0	DNJC8_MOUSE	Dnajc8	Dnajc8	45.1	0	4080000	11400000	11800000	10500000	11600000	11700000	8250000	6320000	7260000	2550000	7090000	2370000
Q91WN1|DNJC9_MOUSE	Q91WN1	DNJC9_MOUSE	Dnajc9	Dnajc9	51.3	0	1710000	1980000	2040000	613000	1420000	1120000	505000	297000	1490000	462000	2020000	1660000
P39053|DYN1_MOUSE	P39053	DYN1_MOUSE	Dnm1 Dnm Kiaa4093	Dnm1	62	0	7630000	7650000	1350000	670000	677000	4340000	4650000	7350000	3890000	3050000	3950000	3250000
Q8K1M6|DNM1L_MOUSE	Q8K1M6	DNM1L_MOUSE	Dnm1l Drp1	Dnm1l	17.9	0	14400000	12500000	12300000	12000000	13400000	10400000	18000000	9660000	14300000	16100000	12800000	11500000
P39054|DYN2_MOUSE	P39054	DYN2_MOUSE	Dnm2	Dnm2	12.1	0	116000000	123000000	128000000	113000000	117000000	101000000	144000000	148000000	139000000	141000000	147000000	141000000
Q8BZ98|DYN3_MOUSE	Q8BZ98	DYN3_MOUSE	Dnm3 Kiaa0820	Dnm3	65.9	0	494000	692000	383000	780000	534000	175000	212000	275000	153000	151000	336000	33900
P13864|DNMT1_MOUSE	P13864	DNMT1_MOUSE	Dnmt1 Dnmt Met1 Uim	Dnmt1	58.1	0	9260000	955000	10100000	10100000	1170000	10400000	5540000	1080000	8780000	5160000	6770000	5690000
O88508|DNM3A_MOUSE	O88508	DNM3A_MOUSE	Dnmt3a	Dnmt3a	53	0	14500000	21700000	13200000	20100000	19300000	21500000	8440000	32600000	39000000	8990000	11900000	7850000
Q9Z2W0|DNPEP_MOUSE	Q9Z2W0	DNPEP_MOUSE	Dnpep	Dnpep	13.7	0	75500000	65400000	83500000	60800000	63300000	58800000	84500000	75000000	72100000	84100000	65200000	85800000
Q8BUR4|DOCK1_MOUSE	Q8BUR4	DOCK1_MOUSE	Dock1	Dock1	8.39	0	14300000	14700000	13200000	14700000	13300000	11500000	12900000	12100000	12500000	13600000	12300000	11700000
P59764|DOCK4_MOUSE	P59764	DOCK4_MOUSE	Dock4 Kiaa0716	Dock4	46.5	0	1310000	1070000	1530000	810000	244000	369000	583000	607000	848000	1260000	589000	882000
Q8VDR9|DOCK6_MOUSE	Q8VDR9	DOCK6_MOUSE	Dock6 Kiaa1395	Dock6	32.6	0	4350000	7850000	3870000	7250000	4640000	5410000	5900000	2760000	5720000	3240000	4100000	3420000
Q8R1A4|DOCK7_MOUSE	Q8R1A4	DOCK7_MOUSE	Dock7 Gm430 Kiaa1771 Mnlt	Dock7	69.1	0	18000000	12100000	10300000	10200000	10100000	14900000	9790000	26400000	29100000	47000000	7750000	8200000
Q8C147|DOCK8_MOUSE	Q8C147	DOCK8_MOUSE	Dock8	Dock8	112	0	7240000	248000	1310000	1700000	1360000	923000	1610000	313000	1100000	1400000	870000	1420000
Q8BIK4|DOCK9_MOUSE	Q8BIK4	DOCK9_MOUSE	Dock9 D14Wsu89e Kiaa1058 Ziz1	Dock9	35.7	0	5090000	5940000	9840000	6280000	6660000	4250000	5690000	2810000	4430000	5840000	5260000	2440000
P31428|DPEP1_MOUSE	P31428	DPEP1_MOUSE	Dpep1	Dpep1	34.3	0	42700000	45900000	59300000	46300000	41800000	36700000	21900000	25400000	42200000	26600000	31000000	15700000
Q61103|REQU_MOUSE	Q61103	REQU_MOUSE	Dpf2 Baf45d Req Ubid4	Dpf2	59.3	0	1470000	1850000	2130000	3020000	2040000	2010000	4480000	4340000	7170000	2850000	3950000	556000
O70152|DPM1_MOUSE	O70152	DPM1_MOUSE	Dpm1	Dpm1	62.2	0	6630000	4690000	4140000	4110000	5180000	3600000	7850000	6130000	4990000	17700000	14200000	5280000
Q9D1Q4|DPM3_MOUSE	Q9D1Q4	DPM3_MOUSE	Dpm3	Dpm3	13.4	0	3970000	4840000	4940000	3710000	4610000	4820000	4420000	5250000	5330000	4230000	6070000	4740000
Q99KK7|DPP3_MOUSE	Q99KK7	DPP3_MOUSE	Dpp3	Dpp3	12.3	0	60400000	69400000	73000000	57100000	65300000	51600000	77600000	59100000	62000000	72500000	58200000	71600000
P28843|DPP4_MOUSE	P28843	DPP4_MOUSE	Dpp4	Dpp4	51.7	0	42500000	50700000	44900000	37800000	33000000	41700000	16100000	14400000	19500000	13900000	10900000	15400000
Q9ET22|DPP2_MOUSE	Q9ET22	DPP2_MOUSE	Dpp7 Dpp2 Qpp	Dpp7	48.8	8.33333	531000	636000	678000	197000	492000	653002	991000	988000	1030000	899000	1000000	917000
Q8BVG4|DPP9_MOUSE	Q8BVG4	DPP9_MOUSE	Dpp9	Dpp9	59.6	8.33333	228000	1140000	423000	992000	1010000	636490	1450000	1250000	860000	1130000	1260000	160000
Q9QZZ6|DERM_MOUSE	Q9QZZ6	DERM_MOUSE	Dpt	Dpt	29.9	0	7490000	5760000	6790000	10100000	11400000	8290000	7590000	14500000	14800000	9620000	8510000	8990000
A6X919|D19L1_MOUSE	A6X919	D19L1_MOUSE	Dpy19l1	Dpy19l1	109	8.33333	591000	137000	2650000	143000	1770000	331000	138000	515000	995000	731240	1130000	330000
Q99LT0|DPY30_MOUSE	Q99LT0	DPY30_MOUSE	Dpy30	Dpy30	10.3	0	7190000	6930000	8190000	6460000	7970000	6880000	6540000	6540000	6630000	5700000	6340000	6310000
O08553|DPYL2_MOUSE	O08553	DPYL2_MOUSE	Dpysl2	Dpysl2	26.2	0	1360000000	1270000000	1300000000	1230000000	1150000000	814000000	901000000	778000000	831000000	867000000	717000000	613000000
Q62188|DPYL3_MOUSE	Q62188	DPYL3_MOUSE	Dpysl3 Drp3 Ulip	Dpysl3	15.1	0	188000000	167000000	200000000	168000000	162000000	112000000	170000000	149000000	147000000	172000000	140000000	135000000
Q91WV0|NC2B_MOUSE	Q91WV0	NC2B_MOUSE	Dr1	Dr1	41.6	8.33333	2190000	2040000	2340000	1930000	2410000	1700000	1470000	980000	1845290	1200000	1560000	1580000
Q9D6N5|NC2A_MOUSE	Q9D6N5	NC2A_MOUSE	Drap1	Drap1	20.9	0	2580000	1590000	1900000	2190000	1700000	1480000	2300000	2430000	2240000	2080000	1210000	1900000
P32233|DRG1_MOUSE	P32233	DRG1_MOUSE	Drg1	Drg1	14.8	0	5420000	6090000	8380000	5600000	4900000	6190000	7220000	7210000	6030000	6770000	7060000	6900000
Q9QXB9|DRG2_MOUSE	Q9QXB9	DRG2_MOUSE	Drg2	Drg2	25.6	0	10200000	7620000	14500000	11700000	14600000	6940000	10800000	14400000	12700000	12900000	13600000	6900000
E9Q557|DESP_MOUSE	E9Q557	DESP_MOUSE	Dsp	Dsp	62.1	0	4820000	4140000	1800000	7010000	6540000	3180000	1700000	1730000	4900000	4350000	453000	1030000
Q9R0P5|DEST_MOUSE	Q9R0P5	DEST_MOUSE	Dstn Dsn Sid23	Dstn	18.5	0	363000000	339000000	442000000	306000000	337000000	246000000	503000000	411000000	396000000	450000000	362000000	425000000
Q9DD18|DTD1_MOUSE	Q9DD18	DTD1_MOUSE	Dtd1 Hars2	Dtd1	135	58.3333	133000	1262712	983734	863023	249000	584583	176000	562609	983383	122000	754403	292000
Q8BHA3|DTD2_MOUSE	Q8BHA3	DTD2_MOUSE	Dtd2	Dtd2	51.9	8.33333	705630	733000	834000	1310000	1010000	561000	900000	516000	962000	589000	1280000	266000
Q9D2N4|DTNA_MOUSE	Q9D2N4	DTNA_MOUSE	Dtna Dtn	Dtna	69.2	0	31500000	1950000	2040000	19700000	23100000	1690000	21000000	23100000	24300000	27300000	21300000	780000
Q91XI1|DUS3L_MOUSE	Q91XI1	DUS3L_MOUSE	Dus3l	Dus3l	108	25	181000	229000	133000	660000	365000	80700	125000	186225	499000	331915	284560	70200
Q6NT99|DUS23_MOUSE	Q6NT99	DUS23_MOUSE	Dusp23 Ldp3	Dusp23	42.7	0	717000	839000	688000	664000	676000	1320000	1010000	1240000	575000	1250000	115000	628000
Q9D7X3|DUS3_MOUSE	Q9D7X3	DUS3_MOUSE	Dusp3	Dusp3	23.8	0	44200000	39700000	36100000	59400000	61200000	41100000	63900000	32600000	35900000	58800000	59200000	47600000
Q9JHU4|DYHC1_MOUSE	Q9JHU4	DYHC1_MOUSE	Dync1h1 Dhc1 Dnch1 Dnchc1 Dyhc	Dync1h1	9.85	0	920000000	900000000	875000000	857000000	841000000	729000000	821000000	876000000	932000000	881000000	788000000	648000000
O88487|DC1I2_MOUSE	O88487	DC1I2_MOUSE	Dync1i2 Dnci2 Dncic2	Dync1i2	30.9	0	78800000	147000000	153000000	79400000	80300000	58800000	114000000	121000000	130000000	116000000	107000000	59600000
Q8R1Q8|DC1L1_MOUSE	Q8R1Q8	DC1L1_MOUSE	Dync1li1 Dncli1 Dnclic1	Dync1li1	20	0	45900000	48700000	77200000	47900000	43500000	40100000	47400000	47500000	39900000	48400000	47500000	44300000
Q6PDL0|DC1L2_MOUSE	Q6PDL0	DC1L2_MOUSE	Dync1li2 Dncli2 Dnclic2	Dync1li2	56.5	0	16600000	17100000	45800000	16000000	19000000	10600000	39300000	13200000	43100000	35000000	14800000	10900000
P63168|DYL1_MOUSE	P63168	DYL1_MOUSE	Dynll1	Dynll1	24.3	0	47800000	54300000	66100000	47200000	61400000	48900000	35000000	37600000	34500000	35400000	40300000	34200000
Q9D0M5|DYL2_MOUSE	Q9D0M5	DYL2_MOUSE	Dynll2 Dlc2	Dynll2	27.4	0	12500000	25200000	30800000	23800000	28900000	22100000	34300000	12600000	29600000	29900000	32200000	27500000
P62627|DLRB1_MOUSE	P62627	DLRB1_MOUSE	Dynlrb1 Dncl2a Dnlc2a	Dynlrb1	23.3	0	24000000	25200000	17700000	24000000	22300000	9450000	23600000	21500000	25200000	25200000	23300000	14400000
P51807|DYLT1_MOUSE	P51807	DYLT1_MOUSE	Dynlt1 Tctel1 Tctex-1 Tctex1	Dynlt1	13.1	0	10100000	10500000	10500000	10600000	9610000	7000000	12100000	10900000	11700000	12000000	9780000	9940000
Q9ESD7|DYSF_MOUSE	Q9ESD7	DYSF_MOUSE	Dysf Fer1l1	Dysf	88.8	0	1240000	11200000	1710000	2380000	2820000	1390000	3160000	8510000	13400000	14300000	4410000	2040000
P97426|ECP1_MOUSE	P97426	ECP1_MOUSE	Ear1	Ear1	50.5	0	9100000	14800000	18400000	13200000	8650000	13200000	4420000	6460000	3210000	2620000	10300000	11900000
P97425|ECP2_MOUSE	P97425	ECP2_MOUSE	Ear2	Ear2	49.2	0	10100000	13800000	17200000	13900000	6660000	11600000	2220000	4520000	5040000	5590000	9130000	9400000
Q9D903|EBP2_MOUSE	Q9D903	EBP2_MOUSE	Ebna1bp2 Ebp2	Ebna1bp2	49.6	0	427000	791000	617000	708000	530000	2130000	1370000	1700000	1400000	952000	1970000	1290000
P70245|EBP_MOUSE	P70245	EBP_MOUSE	Ebp Msi	Ebp	30.7	0	2030000	1610000	2900000	1590000	1700000	2220000	1550000	2890000	2270000	752000	2570000	2160000
Q4PZA2|ECE1_MOUSE	Q4PZA2	ECE1_MOUSE	Ece1	Ece1	39.8	0	2960000	9430000	9300000	6010000	2990000	2360000	8620000	9110000	7380000	5720000	7430000	6080000
O35459|ECH1_MOUSE	O35459	ECH1_MOUSE	Ech1	Ech1	22.1	0	29200000	36800000	37800000	34600000	42600000	25100000	36500000	47300000	56300000	43000000	45000000	31500000
Q3TLP5|ECHD2_MOUSE	Q3TLP5	ECHD2_MOUSE	Echdc2 D4Ertd765e	Echdc2	122	41.6667	1718154	2264092	126000	2689628	3127398	46500	210000	172000	339000	1455310	349000	53700
Q9D7J9|ECHD3_MOUSE	Q9D7J9	ECHD3_MOUSE	Echdc3	Echdc3	167	66.6667	5168107	303000	6093530	7909200	10538962	65900	307000	5854170	7802580	352000	5833640	3875613
Q8BH95|ECHM_MOUSE	Q8BH95	ECHM_MOUSE	Echs1	Echs1	16.3	0	71500000	78200000	92300000	68200000	88700000	74900000	99900000	106000000	107000000	91600000	113000000	88700000
P42125|ECI1_MOUSE	P42125	ECI1_MOUSE	Eci1	Eci1	16.5	0	51600000	55800000	64600000	77200000	72900000	81700000	85100000	82200000	91000000	82000000	87900000	72100000
Q9WUR2|ECI2_MOUSE	Q9WUR2	ECI2_MOUSE	Eci2	Eci2	27.9	0	10900000	12800000	12500000	9610000	15300000	11200000	23200000	20100000	20000000	17200000	17700000	19700000
Q6PDI5|ECM29_MOUSE	Q6PDI5	ECM29_MOUSE	Ecpas Ecm29 Kiaa0368	Ecpas	23.6	0	5570000	4060000	7620000	6440000	3800000	6850000	7450000	5190000	4790000	4780000	4800000	4550000
Q3TZW0|ECSCR_MOUSE	Q3TZW0	ECSCR_MOUSE	Ecscr	Ecscr	38.4	0	7540000	9140000	7680000	6740000	7810000	7490000	2560000	5650000	5470000	3310000	3360000	3200000
Q3UJB9|EDC4_MOUSE	Q3UJB9	EDC4_MOUSE	Edc4	Edc4	21.3	0	22000000	16200000	17300000	24600000	15000000	10600000	18600000	22400000	16700000	20100000	16300000	22400000
Q9JMG1|EDF1_MOUSE	Q9JMG1	EDF1_MOUSE	Edf1	Edf1	30	0	1730000	2710000	2570000	2140000	2810000	2300000	1410000	1130000	1780000	1070000	1800000	1810000
Q8BL66|EEA1_MOUSE	Q8BL66	EEA1_MOUSE	Eea1	Eea1	14.5	0	19000000	19700000	21300000	25200000	25800000	19900000	22700000	22500000	28000000	22200000	16300000	23200000
Q921E6|EED_MOUSE	Q921E6	EED_MOUSE	Eed	Eed	141	0	1400000	62000	12600000	5130000	1020000	963000	14500000	112000	105000	9950000	180000	73300
P10126|EF1A1_MOUSE	P10126	EF1A1_MOUSE	Eef1a1	Eef1a1	10.6	0	2290000000	2340000000	2450000000	2060000000	2230000000	1960000000	2660000000	2500000000	2340000000	2710000000	2370000000	2830000000
O70251|EF1B_MOUSE	O70251	EF1B_MOUSE	Eef1b	Eef1b	25.5	0	65500000	62800000	60700000	63800000	62900000	40800000	97500000	88300000	96100000	99700000	98400000	78100000
P57776|EF1D_MOUSE	P57776	EF1D_MOUSE	Eef1d	Eef1d	15.2	0	104000000	104000000	113000000	101000000	105000000	83500000	131000000	132000000	126000000	144000000	135000000	126000000
Q9D1M4|MCA3_MOUSE	Q9D1M4	MCA3_MOUSE	Eef1e1	Eef1e1	27.2	0	1300000	2370000	1860000	2160000	1430000	1490000	2680000	2380000	2380000	3310000	2480000	1850000
Q9D8N0|EF1G_MOUSE	Q9D8N0	EF1G_MOUSE	Eef1g	Eef1g	23.3	0	201000000	198000000	191000000	180000000	188000000	148000000	307000000	268000000	271000000	289000000	296000000	269000000
P58252|EF2_MOUSE	P58252	EF2_MOUSE	Eef2	Eef2	17.5	0	1070000000	1080000000	1120000000	962000000	1070000000	794000000	1510000000	1280000000	1210000000	1450000000	1230000000	1380000000
Q9JHW4|SELB_MOUSE	Q9JHW4	SELB_MOUSE	Eefsec Selb	Eefsec	11.4	0	1250000	1360000	1370000	1340000	1080000	1020000	1480000	1220000	1060000	1340000	1290000	1200000
Q8BPB5|FBLN3_MOUSE	Q8BPB5	FBLN3_MOUSE	Efemp1	Efemp1	30.5	0	23500000	28900000	32700000	22300000	16800000	16900000	38500000	38200000	44800000	38100000	40500000	37800000
Q9WVJ9|FBLN4_MOUSE	Q9WVJ9	FBLN4_MOUSE	Efemp2 Fbln4 Mbp1	Efemp2	34.1	0	8100000	9040000	10100000	9630000	9640000	20000000	6260000	12100000	10900000	7630000	12000000	15100000
Q9D8Y0|EFHD2_MOUSE	Q9D8Y0	EFHD2_MOUSE	Efhd2 Sws1	Efhd2	16.4	0	29900000	28700000	36300000	24300000	30300000	19800000	34300000	32200000	26700000	30900000	35200000	35900000
Q8C0D5|EFL1_MOUSE	Q8C0D5	EFL1_MOUSE	Efl1 Eftud1	Efl1	18.3	0	700000	923000	969000	734000	836000	711000	855000	819000	818000	772000	512000	523000
P52795|EFNB1_MOUSE	P52795	EFNB1_MOUSE	Efnb1	Efnb1	31.3	0	3670000	4900000	4290000	4060000	4350000	4680000	2010000	3720000	2070000	1720000	3070000	3000000
O08810|U5S1_MOUSE	O08810	U5S1_MOUSE	Eftud2 Snrp116	Eftud2	17.6	0	53500000	70000000	58900000	68900000	76500000	61800000	60500000	54600000	64100000	48600000	68800000	37900000
Q4VBE4|EGFLA_MOUSE	Q4VBE4	EGFLA_MOUSE	Egflam	Egflam	55.6	0	4130000	4570000	8350000	14200000	5890000	3820000	14900000	10400000	12000000	15000000	1160000	8380000
Q01279|EGFR_MOUSE	Q01279	EGFR_MOUSE	Egfr	Egfr	70.5	0	9660000	2360000	9700000	6750000	6430000	1970000	1390000	10400000	6860000	760000	2630000	2200000
Q9WVK4|EHD1_MOUSE	Q9WVK4	EHD1_MOUSE	Ehd1	Ehd1	33.5	0	211000000	192000000	212000000	177000000	167000000	122000000	106000000	114000000	115000000	104000000	95400000	80100000
Q8BH64|EHD2_MOUSE	Q8BH64	EHD2_MOUSE	Ehd2	Ehd2	22.8	0	521000000	505000000	556000000	506000000	484000000	352000000	372000000	368000000	403000000	350000000	341000000	244000000
Q9QXY6|EHD3_MOUSE	Q9QXY6	EHD3_MOUSE	Ehd3 Ehd2	Ehd3	57.2	0	4480000	9350000	4180000	5490000	10800000	3050000	3030000	12500000	11200000	2090000	9330000	3410000
Q9EQP2|EHD4_MOUSE	Q9EQP2	EHD4_MOUSE	Ehd4	Ehd4	30.4	0	295000000	322000000	363000000	266000000	289000000	211000000	178000000	196000000	195000000	176000000	175000000	136000000
Q9Z148|EHMT2_MOUSE	Q9Z148	EHMT2_MOUSE	Ehmt2 Bat8 G9a Ng36	Ehmt2	84.6	33.3333	294000	300464	332763	314000	134000	328000	138000	365000	240220	206000	333000	432487
P48024|EIF1_MOUSE	P48024	EIF1_MOUSE	Eif1 Sui1 Sui1-rs1	Eif1	18.9	0	20100000	23500000	19000000	19300000	22500000	14700000	25000000	20700000	29200000	22800000	24300000	15700000
Q60872|IF1A_MOUSE	Q60872	IF1A_MOUSE	Eif1a	Eif1a	19.6	0	1900000	1810000	2240000	1590000	1590000	1850000	2640000	2610000	1880000	2290000	2390000	2800000
Q8BMJ3|IF1AX_MOUSE	Q8BMJ3	IF1AX_MOUSE	Eif1ax	Eif1ax	17.5	0	4400000	5640000	5400000	5060000	5610000	5020000	4520000	2950000	3650000	4240000	4290000	4310000
Q8BJW6|EIF2A_MOUSE	Q8BJW6	EIF2A_MOUSE	Eif2a D3Ertd194e	Eif2a	13.4	0	17700000	13700000	20600000	15500000	19500000	17000000	22400000	21100000	20800000	20500000	20400000	19800000
Q03963|E2AK2_MOUSE	Q03963	E2AK2_MOUSE	Eif2ak2 Pkr Prkr Tik	Eif2ak2	67.7	0	1050000	2110000	734000	1410000	427000	2230000	905000	3340000	3320000	562000	679000	1350000
Q99LD9|EI2BB_MOUSE	Q99LD9	EI2BB_MOUSE	Eif2b2	Eif2b2	41.7	0	803000	913000	1140000	1150000	372000	963000	1710000	1760000	1350000	567000	667000	858000
Q61749|EI2BD_MOUSE	Q61749	EI2BD_MOUSE	Eif2b4 Eif2b Eif2bd Jgr1a	Eif2b4	35.2	0	1250000	1020000	1320000	1440000	1170000	635000	1070000	1690000	1810000	2380000	1330000	2260000
Q8CHW4|EI2BE_MOUSE	Q8CHW4	EI2BE_MOUSE	Eif2b5	Eif2b5	85.6	33.3333	358000	124000	250233	339000	351000	200184	258000	242411	316000	280000	332387	118000
Q61211|EIF2D_MOUSE	Q61211	EIF2D_MOUSE	Eif2d Lgtn	Eif2d	35.9	0	5370000	5920000	6070000	4650000	5700000	175000	7580000	7410000	8830000	7000000	7280000	6310000
Q6ZWX6|IF2A_MOUSE	Q6ZWX6	IF2A_MOUSE	Eif2s1	Eif2s1	16.2	0	46800000	59800000	52900000	48800000	50100000	44600000	67400000	69600000	66700000	67900000	68600000	59500000
Q99L45|IF2B_MOUSE	Q99L45	IF2B_MOUSE	Eif2s2	Eif2s2	15.6	0	47700000	59000000	57500000	50200000	57800000	47500000	78700000	68200000	57000000	65900000	68100000	65300000
Q9Z0N1|IF2G_MOUSE	Q9Z0N1	IF2G_MOUSE	Eif2s3x	Eif2s3x	22.9	0	21200000	22100000	32300000	29700000	46800000	26700000	29100000	28300000	25700000	36600000	33700000	34800000
P23116|EIF3A_MOUSE	P23116	EIF3A_MOUSE	Eif3a	Eif3a	20.7	0	160000000	167000000	179000000	160000000	91800000	138000000	118000000	121000000	128000000	115000000	126000000	98000000
Q8JZQ9|EIF3B_MOUSE	Q8JZQ9	EIF3B_MOUSE	Eif3b	Eif3b	17	0	66400000	67900000	76200000	69600000	82600000	54900000	88900000	90700000	100000000	85600000	97800000	79600000
Q8R1B4|EIF3C_MOUSE	Q8R1B4	EIF3C_MOUSE	Eif3c Eif3s8	Eif3c	12.7	0	68500000	94600000	72100000	76800000	81700000	66400000	91900000	92700000	94800000	89300000	92300000	79200000
O70194|EIF3D_MOUSE	O70194	EIF3D_MOUSE	Eif3d Eif3s7	Eif3d	10.1	0	47000000	50300000	49000000	49300000	56900000	53200000	63100000	58400000	60400000	59900000	60900000	51100000
P60229|EIF3E_MOUSE	P60229	EIF3E_MOUSE	Eif3e	Eif3e	18.1	0	52400000	56500000	57200000	54500000	63200000	48900000	76400000	77900000	82500000	72700000	80400000	66800000
Q9DCH4|EIF3F_MOUSE	Q9DCH4	EIF3F_MOUSE	Eif3f Eif3s5	Eif3f	19.7	0	25500000	25300000	24400000	26000000	29600000	22400000	32400000	32600000	37700000	31200000	37400000	20200000
Q9Z1D1|EIF3G_MOUSE	Q9Z1D1	EIF3G_MOUSE	Eif3g	Eif3g	11.3	0	28400000	27900000	29200000	27900000	28900000	27000000	36600000	31700000	29700000	37200000	34100000	32700000
Q91WK2|EIF3H_MOUSE	Q91WK2	EIF3H_MOUSE	Eif3h Eif3s3	Eif3h	16.6	0	28300000	28400000	21800000	29100000	26500000	22200000	30300000	32900000	36400000	27500000	36400000	25000000
Q9QZD9|EIF3I_MOUSE	Q9QZD9	EIF3I_MOUSE	Eif3i	Eif3i	16	0	44700000	47700000	47200000	47300000	46900000	43100000	61400000	62600000	70000000	55700000	59800000	52500000
Q3UGC7|EI3JA_MOUSE	Q3UGC7	EI3JA_MOUSE	Eif3j1 Eif3s1-1	Eif3j1	14.7	0	18900000	18000000	20700000	14700000	20900000	18600000	21700000	24300000	21100000	22200000	23700000	25900000
Q66JS6|EI3JB_MOUSE	Q66JS6	EI3JB_MOUSE	Eif3j2 Eif3s1-2 Gm9781	Eif3j2	14.7	0	18900000	18000000	20700000	14700000	20900000	18600000	21700000	24300000	21100000	22200000	23700000	25900000
Q9DBZ5|EIF3K_MOUSE	Q9DBZ5	EIF3K_MOUSE	Eif3k	Eif3k	25.6	0	4500000	5480000	5610000	5040000	5100000	3560000	8100000	6210000	8570000	7050000	7860000	5440000
Q8QZY1|EIF3L_MOUSE	Q8QZY1	EIF3L_MOUSE	Eif3l Eif3eip Eif3s6ip Paf67	Eif3l	17.7	0	49100000	55000000	49400000	53500000	60300000	40700000	72500000	60700000	75100000	66200000	66700000	51400000
Q99JX4|EIF3M_MOUSE	Q99JX4	EIF3M_MOUSE	Eif3m	Eif3m	24.9	0	13500000	10600000	8340000	13600000	12600000	9860000	15500000	14200000	20500000	12300000	16100000	10400000
P60843|IF4A1_MOUSE	P60843	IF4A1_MOUSE	Eif4a1	Eif4a1	15.9	0	182000000	189000000	181000000	174000000	197000000	141000000	257000000	203000000	208000000	242000000	214000000	231000000
P10630|IF4A2_MOUSE	P10630	IF4A2_MOUSE	Eif4a2 Ddx2b	Eif4a2	267	0	25900000	28700000	30000000	1160000000	26100000	21400000	32300000	25600000	30100000	30600000	31600000	23600000
Q91VC3|IF4A3_MOUSE	Q91VC3	IF4A3_MOUSE	Eif4a3 Ddx48	Eif4a3	17.4	0	71200000	87700000	59100000	77100000	70900000	59200000	66900000	79800000	76100000	49700000	82500000	52500000
Q8BGD9|IF4B_MOUSE	Q8BGD9	IF4B_MOUSE	Eif4b	Eif4b	184	0	29900000	29400000	34100000	22400000	28700000	27900000	34400000	442000000	30300000	31600000	28500000	34500000
P63073|IF4E_MOUSE	P63073	IF4E_MOUSE	Eif4e	Eif4e	15.1	0	48000000	37300000	40100000	40900000	41300000	41300000	40800000	23900000	46000000	42800000	39300000	46500000
Q9DBB5|IF4E3_MOUSE	Q9DBB5	IF4E3_MOUSE	Eif4e3	Eif4e3	88.1	33.3333	576000	866000	684000	662000	551000	609920	457707	263000	360000	505672	284000	508430
P70445|4EBP2_MOUSE	P70445	4EBP2_MOUSE	Eif4ebp2	Eif4ebp2	81.5	0	2200000	3870000	5100000	3420000	4950000	1980000	871000	850000	497000	852000	331000	889000
Q6NZJ6|IF4G1_MOUSE	Q6NZJ6	IF4G1_MOUSE	Eif4g1	Eif4g1	17.6	0	40600000	39200000	38500000	35800000	53000000	38200000	60600000	51400000	52500000	53600000	49600000	55200000
Q62448|IF4G2_MOUSE	Q62448	IF4G2_MOUSE	Eif4g2 Nat1	Eif4g2	15.8	0	13600000	16300000	15400000	23100000	15400000	12900000	17100000	18600000	15400000	16400000	16300000	16100000
Q80XI3|IF4G3_MOUSE	Q80XI3	IF4G3_MOUSE	Eif4g3	Eif4g3	38.7	0	7170000	8370000	13200000	12200000	7780000	4920000	4620000	7130000	5110000	10200000	6300000	4280000
Q9WUK2|IF4H_MOUSE	Q9WUK2	IF4H_MOUSE	Eif4h	Eif4h	16.7	0	83700000	85000000	89000000	73900000	81800000	77800000	62900000	62500000	56800000	56600000	58300000	67500000
P59325|IF5_MOUSE	P59325	IF5_MOUSE	Eif5	Eif5	20.9	0	13300000	14300000	17800000	14800000	17700000	9740000	19200000	16700000	18000000	20900000	22900000	18200000
P63242|IF5A1_MOUSE	P63242	IF5A1_MOUSE	Eif5a	Eif5a	15.5	0	265000000	252000000	266000000	238000000	265000000	202000000	353000000	300000000	265000000	302000000	312000000	342000000
Q05D44|IF2P_MOUSE	Q05D44	IF2P_MOUSE	Eif5b If2	Eif5b	30.2	0	16800000	17400000	8880000	21200000	18800000	19900000	19700000	21800000	21000000	19200000	36100000	20900000
O55135|IF6_MOUSE	O55135	IF6_MOUSE	Eif6 Itgb4bp	Eif6	19.9	0	19000000	17400000	26400000	25200000	20700000	21000000	26000000	22800000	24200000	11700000	25400000	19800000
Q80Y81|RNZ2_MOUSE	Q80Y81	RNZ2_MOUSE	Elac2	Elac2	59.1	16.6667	273000	264000	375000	245000	145000	225000	442000	336289	159000	262000	274000	290239
A2AFS3|ELAP1_MOUSE	A2AFS3	ELAP1_MOUSE	Elapor1	Elapor1	63.3	8.33333	817000	923630	1520000	677000	1040000	653000	439000	301000	493000	397000	506000	481000
P70372|ELAV1_MOUSE	P70372	ELAV1_MOUSE	Elavl1 Elra Hua	Elavl1	9.6	0	88600000	83000000	92500000	79300000	106000000	83800000	83300000	88300000	77000000	79600000	89100000	75900000
Q8BPU7|ELMO1_MOUSE	Q8BPU7	ELMO1_MOUSE	Elmo1	Elmo1	19.4	0	12000000	10700000	13400000	13000000	14800000	9190000	11800000	11200000	12300000	10100000	16900000	8710000
Q8BHL5|ELMO2_MOUSE	Q8BHL5	ELMO2_MOUSE	Elmo2 Kiaa1834	Elmo2	44.3	8.33333	728000	1090000	1130000	831000	1100000	368000	654000	801000	829000	700000	544000	553020
P54320|ELN_MOUSE	P54320	ELN_MOUSE	Eln	Eln	43.8	0	544000000	541000000	364000000	670000000	379000000	428000000	139000000	312000000	433000000	217000000	221000000	198000000
P62869|ELOB_MOUSE	P62869	ELOB_MOUSE	Elob Tceb2	Elob	21	0	34400000	29200000	32200000	26000000	35600000	21900000	33400000	26800000	18900000	36800000	36000000	40600000
P83940|ELOC_MOUSE	P83940	ELOC_MOUSE	Eloc Tceb1	Eloc	10.5	0	34200000	41200000	39500000	37500000	41500000	32300000	41300000	34800000	32400000	34700000	33000000	31800000
Q9JLJ5|ELOV1_MOUSE	Q9JLJ5	ELOV1_MOUSE	Elovl1 Ssc1	Elovl1	21.1	0	5160000	7590000	6310000	5730000	7060000	5780000	5350000	9080000	7270000	5410000	7640000	9410000
Q7TT37|ELP1_MOUSE	Q7TT37	ELP1_MOUSE	Elp1 Ikap Ikbkap	Elp1	75.9	0	2560000	2430000	2600000	2660000	2900000	1550000	1570000	1390000	1690000	7880000	1350000	649000
Q9CZX0|ELP3_MOUSE	Q9CZX0	ELP3_MOUSE	Elp3	Elp3	145	0	665000	903000	747000	991000	899000	404000	18800000	17000000	24900000	262000	155000	8340000
P21995|EMB_MOUSE	P21995	EMB_MOUSE	Emb Gp70	Emb	77.4	0	5070000	1390000	2290000	6320000	1270000	976000	2060000	4930000	10400000	2660000	3450000	1840000
Q8C7X2|EMC1_MOUSE	Q8C7X2	EMC1_MOUSE	Emc1 Kiaa0090	Emc1	59.7	0	12200000	15500000	11600000	14600000	16100000	14700000	18000000	44400000	48700000	16300000	21600000	15200000
Q9CRD2|EMC2_MOUSE	Q9CRD2	EMC2_MOUSE	Emc2	Emc2	17.3	0	5150000	5200000	4710000	4990000	6130000	4620000	7020000	7270000	7250000	6420000	7110000	6640000
Q99KI3|EMC3_MOUSE	Q99KI3	EMC3_MOUSE	Emc3 Tmem111	Emc3	24.4	0	3210000	4820000	3430000	3310000	3930000	4150000	5390000	5050000	5630000	4230000	6210000	2910000
Q9CZX9|EMC4_MOUSE	Q9CZX9	EMC4_MOUSE	Emc4 Tmem85	Emc4	29.1	0	1010000	2130000	1210000	1100000	1960000	1220000	1200000	2270000	1590000	2090000	1250000	1770000
Q9EP72|EMC7_MOUSE	Q9EP72	EMC7_MOUSE	Emc7 Orf3	Emc7	60	0	22400000	26600000	4800000	26500000	9210000	31000000	33500000	36900000	37200000	6990000	11600000	5780000
O70378|EMC8_MOUSE	O70378	EMC8_MOUSE	Emc8 Cox4al Cox4nb Noc4	Emc8	24.9	0	6650000	6700000	6240000	8590000	7370000	5200000	7900000	8900000	11100000	7250000	10900000	5360000
Q9R0H2|MUCEN_MOUSE	Q9R0H2	MUCEN_MOUSE	Emcn Muc14	Emcn	28.7	0	5530000	5680000	6510000	5190000	4020000	5540000	2730000	5880000	4890000	3020000	3290000	3010000
O08579|EMD_MOUSE	O08579	EMD_MOUSE	Emd Sta	Emd	17.8	0	15600000	28100000	20700000	20800000	23400000	29400000	22000000	28200000	27800000	26500000	29000000	22000000
Q99K41|EMIL1_MOUSE	Q99K41	EMIL1_MOUSE	Emilin1	Emilin1	24.6	0	86300000	77500000	55300000	68700000	65500000	60800000	31500000	71300000	79800000	65100000	54100000	43400000
Q05BC3|EMAL1_MOUSE	Q05BC3	EMAL1_MOUSE	Eml1	Eml1	19.1	0	24300000	34900000	36300000	23200000	24900000	22600000	38300000	36100000	37200000	32300000	28300000	32300000
Q7TNG5|EMAL2_MOUSE	Q7TNG5	EMAL2_MOUSE	Eml2	Eml2	28.9	0	40100000	25500000	47900000	25900000	33000000	20200000	55200000	38300000	46800000	53600000	45300000	47700000
Q3UMY5|EMAL4_MOUSE	Q3UMY5	EMAL4_MOUSE	Eml4	Eml4	44.8	0	25100000	28100000	29200000	24900000	27200000	8430000	11400000	13500000	13900000	13100000	9460000	11900000
P47801|EMP1_MOUSE	P47801	EMP1_MOUSE	Emp1 Tmp	Emp1	136	58.3333	167000	4121358	4417380	88500	5515623	164000	6759160	5003095	5780970	60800	5017850	109000
Q03173|ENAH_MOUSE	Q03173	ENAH_MOUSE	Enah Mena Ndpp1	Enah	52.5	0	18800000	14600000	18100000	36900000	12900000	43000000	21300000	12000000	11000000	38100000	12800000	18300000
Q8C522|ENDD1_MOUSE	Q8C522	ENDD1_MOUSE	Endod1	Endod1	25.9	0	10700000	7680000	12400000	11500000	14200000	10000000	14000000	16100000	16300000	15400000	20700000	11800000
Q63961|EGLN_MOUSE	Q63961	EGLN_MOUSE	Eng Edg	Eng	24.4	0	13700000	21800000	12300000	16400000	20000000	16100000	15400000	26000000	22400000	20000000	27400000	18800000
Q8BX80|ENASE_MOUSE	Q8BX80	ENASE_MOUSE	Engase	Engase	57.9	0	2320000	160000	155000	1880000	2320000	2120000	2070000	3010000	2950000	2060000	176000	2420000
P17182|ENOA_MOUSE	P17182	ENOA_MOUSE	Eno1 Eno-1	Eno1	16.9	0	500000000	448000000	535000000	404000000	450000000	330000000	623000000	504000000	453000000	577000000	512000000	595000000
P21550|ENOB_MOUSE	P21550	ENOB_MOUSE	Eno3 Eno-3	Eno3	72.9	0	728000	650000	3380000	3790000	2350000	339000	2240000	422000	601000	2220000	1030000	1640000
Q8BGB7|ENOPH_MOUSE	Q8BGB7	ENOPH_MOUSE	Enoph1 Masa	Enoph1	16.8	0	3550000	3770000	4160000	3510000	3290000	2660000	4150000	2960000	3170000	3960000	2340000	3170000
P16406|AMPE_MOUSE	P16406	AMPE_MOUSE	Enpep	Enpep	44.2	0	660000000	676000000	558000000	683000000	686000000	698000000	229000000	318000000	333000000	326000000	188000000	268000000
P06802|ENPP1_MOUSE	P06802	ENPP1_MOUSE	Enpp1 Npps Pc1 Pdnp1	Enpp1	51.4	0	3120000	1830000	2110000	2450000	4000000	1020000	2760000	707000	3140000	1070000	2460000	600000
Q8BTJ4|ENPP4_MOUSE	Q8BTJ4	ENPP4_MOUSE	Enpp4 Kiaa0879	Enpp4	40.6	8.33333	315000	369000	318000	448000	375000	239000	336000	272000	289000	236796	315000	152000
P60840|ENSA_MOUSE	P60840	ENSA_MOUSE	Ensa	Ensa	26.3	0	994000	992000	1170000	808000	700000	808000	986000	736000	813000	625000	435000	546000
P55772|ENTP1_MOUSE	P55772	ENTP1_MOUSE	Entpd1	Entpd1	25.9	0	6010000	5340000	6340000	6500000	6770000	5870000	2840000	4920000	5120000	3290000	4330000	3590000
Q9JIX0|ENY2_MOUSE	Q9JIX0	ENY2_MOUSE	Eny2	Eny2	32	0	3310000	2580000	2200000	4160000	2700000	1710000	3060000	2260000	4060000	2730000	2990000	1130000
Q8BYW9|EOGT_MOUSE	Q8BYW9	EOGT_MOUSE	Eogt Aer61 Eogt1	Eogt	28.7	0	4030000	5810000	4230000	4450000	5030000	4620000	5200000	3470000	3540000	2180000	2360000	2800000
P48193|EPB41_MOUSE	P48193	EPB41_MOUSE	Epb41	Epb41	63.2	0	2170000	2290000	2030000	1470000	950000	1040000	516000	374000	620000	641000	954000	350000
Q9Z2H5|E41L1_MOUSE	Q9Z2H5	E41L1_MOUSE	Epb41l1 Epb4 Epb4.1l1 Kiaa0338	Epb41l1	90.4	33.3333	562000	343000	518962	381000	481590	773000	218000	363000	383490	240000	327363	432000
O70318|E41L2_MOUSE	O70318	E41L2_MOUSE	Epb41l2 Epb4.1l2	Epb41l2	16.9	0	323000000	403000000	341000000	359000000	389000000	388000000	264000000	300000000	319000000	281000000	315000000	220000000
Q8BGS1|E41L5_MOUSE	Q8BGS1	E41L5_MOUSE	Epb41l5 Epb4.1l5 Kiaa1548	Epb41l5	20.3	0	13100000	15900000	13800000	15600000	12500000	10500000	11900000	10900000	15900000	9920000	15000000	8130000
Q99JW5|EPCAM_MOUSE	Q99JW5	EPCAM_MOUSE	Epcam Tacstd1	Epcam	33.3	0	3060000	3620000	5530000	4470000	5790000	3820000	5970000	5760000	8380000	3370000	7390000	3670000
Q99M71|EPDR1_MOUSE	Q99M71	EPDR1_MOUSE	Epdr1 Epdr2 Merp1 Merp2	Epdr1	48.9	0	1550000	1510000	3280000	1800000	1060000	1250000	1720000	967000	1550000	1010000	349000	1230000
Q03145|EPHA2_MOUSE	Q03145	EPHA2_MOUSE	Epha2 Eck Myk2 Sek2	Epha2	85.2	0	11200000	12400000	684000	25600	625000	4440000	2740000	8610000	2780000	10400000	2450000	5900000
P54761|EPHB4_MOUSE	P54761	EPHB4_MOUSE	Ephb4 Htk Mdk2 Myk1	Ephb4	67.4	16.6667	318000	374000	383000	334000	356000	569000	288960	235000	222000	87800	224661	154000
Q9D379|HYEP_MOUSE	Q9D379	HYEP_MOUSE	Ephx1	Ephx1	50.4	0	88300000	93400000	128000000	91000000	98800000	88000000	253000000	279000000	303000000	262000000	290000000	190000000
Q8VEH5|EPMIP_MOUSE	Q8VEH5	EPMIP_MOUSE	Epm2aip1 Kiaa0766	Epm2aip1	121	0	416000	612000	362000	380000	337000	134000	180000	2780000	142000	2100000	2570000	52200
Q80VP1|EPN1_MOUSE	Q80VP1	EPN1_MOUSE	Epn1	Epn1	36.8	0	3780000	5280000	6190000	4220000	5480000	3720000	2590000	2050000	2660000	3120000	2970000	2230000
Q8CHU3|EPN2_MOUSE	Q8CHU3	EPN2_MOUSE	Epn2	Epn2	87.4	0	33600000	9010000	8850000	7730000	9880000	8100000	10800000	5740000	4660000	2830000	5850000	3730000
Q91W69|EPN3_MOUSE	Q91W69	EPN3_MOUSE	Epn3	Epn3	81.2	33.3333	188000	184000	154000	273000	210808	287000	227122	138000	154000	187522	189824	187000
Q8R0W0|EPIPL_MOUSE	Q8R0W0	EPIPL_MOUSE	Eppk1 EPPK	Eppk1	29.3	0	5480000	4860000	4730000	4960000	5580000	4680000	6250000	7970000	9080000	7680000	10600000	7480000
Q8CGC7|SYEP_MOUSE	Q8CGC7	SYEP_MOUSE	Eprs1 Eprs Qprs	Eprs1	13.4	0	115000000	98900000	107000000	96500000	76200000	78900000	110000000	114000000	122000000	100000000	105000000	104000000
P42567|EPS15_MOUSE	P42567	EPS15_MOUSE	Eps15	Eps15	47	0	12100000	41700000	42800000	12700000	38100000	30500000	10200000	34600000	33200000	36300000	36800000	8320000
Q60902|EP15R_MOUSE	Q60902	EP15R_MOUSE	Eps15l1 Eps15-rs Eps15R	Eps15l1	54.4	0	21200000	65100000	26700000	54800000	62200000	22400000	61400000	20200000	69500000	21000000	76600000	16100000
Q8R5F8|ES8L1_MOUSE	Q8R5F8	ES8L1_MOUSE	Eps8l1 Eps8r1	Eps8l1	24.8	0	2150000	2900000	3950000	2900000	2880000	2310000	3280000	4610000	3520000	2030000	2680000	2940000
Q99K30|ES8L2_MOUSE	Q99K30	ES8L2_MOUSE	Eps8l2 Eps8r2	Eps8l2	26.4	0	17200000	12800000	10400000	10100000	9140000	5850000	15700000	11700000	13200000	11500000	11700000	8910000
P49290|PERE_MOUSE	P49290	PERE_MOUSE	Epx	Epx	139	0	110000000	63700000	69400000	68700000	120000000	48900000	895000000	97600000	393000000	115000000	65700000	1170000000
Q9EQH2|ERAP1_MOUSE	Q9EQH2	ERAP1_MOUSE	Erap1	Erap1	15.8	0	54200000	59200000	56100000	50900000	54300000	44200000	46900000	52600000	38700000	50800000	34400000	40100000
Q80TH2|ERBIN_MOUSE	Q80TH2	ERBIN_MOUSE	Erbin Erbb2ip Kiaa1225 Lap2	Erbin	68.7	0	22100000	5330000	4370000	5970000	4770000	3970000	21900000	21500000	20500000	17100000	23000000	2700000
Q99MI1|RB6I2_MOUSE	Q99MI1	RB6I2_MOUSE	Erc1 Cast2 Kiaa1081 Rab6ip2	Erc1	28.5	0	4130000	5940000	3730000	3540000	6180000	3480000	5360000	2080000	4580000	3520000	6060000	5120000
P81270|ERG_MOUSE	P81270	ERG_MOUSE	Erg Erg-3	Erg	46.7	0	1320000	1440000	918000	1060000	1510000	1580000	331000	2160000	2610000	1620000	556000	2220000
Q9DC16|ERGI1_MOUSE	Q9DC16	ERGI1_MOUSE	Ergic1 Ergic32	Ergic1	13.2	0	23000000	24500000	20000000	24100000	27200000	23900000	21400000	25600000	28600000	27900000	30500000	20700000
Q9CR89|ERGI2_MOUSE	Q9CR89	ERGI2_MOUSE	Ergic2	Ergic2	83.9	0	39700	361000	76600	898000	519000	108000	620000	29000	845000	417000	702000	58200
Q9CQE7|ERGI3_MOUSE	Q9CQE7	ERGI3_MOUSE	Ergic3 Erv46 Sdbcag84	Ergic3	26.3	0	2970000	4230000	2690000	3580000	2900000	2420000	2130000	4270000	4610000	2470000	3680000	2470000
P84089|ERH_MOUSE	P84089	ERH_MOUSE	Erh	Erh	14.9	0	22200000	27000000	24800000	23200000	29200000	27200000	19700000	22800000	21800000	18300000	19700000	20400000
Q8C460|ERI3_MOUSE	Q8C460	ERI3_MOUSE	Eri3 Pint1 Prnpip Prnpip1	Eri3	49.2	16.6667	1490000	1230000	1540000	1280000	1400000	1100000	1493390	1320000	1340000	1650000	1050000	1197954
Q8BFZ9|ERLN2_MOUSE	Q8BFZ9	ERLN2_MOUSE	Erlin2 Spfh2	Erlin2	13.7	0	27400000	35200000	36900000	34300000	36600000	34500000	36700000	43900000	45400000	38100000	43600000	33300000
Q3UVK0|ERMP1_MOUSE	Q3UVK0	ERMP1_MOUSE	Ermp1 D19Wsu12e Fxna Kiaa1815	Ermp1	110	0	1140000	1660000	502000	8990000	8500000	1360000	1630000	12400000	2150000	1540000	2490000	950000
Q8R180|ERO1A_MOUSE	Q8R180	ERO1A_MOUSE	Ero1a Ero1l	Ero1a	35.4	0	3530000	4970000	5910000	3410000	6200000	1940000	8450000	3970000	6460000	4550000	7290000	5310000
P57759|ERP29_MOUSE	P57759	ERP29_MOUSE	Erp29	Erp29	23.9	0	50700000	61500000	61100000	53700000	63700000	49700000	84300000	88100000	86800000	79900000	100000000	85300000
Q9D1Q6|ERP44_MOUSE	Q9D1Q6	ERP44_MOUSE	Erp44 Kiaa0573 Txndc4	Erp44	21.4	0	72400000	65500000	46000000	64400000	70600000	55500000	51900000	49700000	78100000	46900000	76000000	41400000
Q925F2|ESAM_MOUSE	Q925F2	ESAM_MOUSE	Esam	Esam	35.2	0	15800000	22800000	18600000	22700000	23300000	19000000	6300000	13500000	19300000	10800000	14300000	8260000
Q9R0P3|ESTD_MOUSE	Q9R0P3	ESTD_MOUSE	Esd	Esd	23.3	0	148000000	132000000	160000000	114000000	127000000	96200000	210000000	174000000	155000000	187000000	165000000	217000000
Q3U7R1|ESYT1_MOUSE	Q3U7R1	ESYT1_MOUSE	Esyt1 Fam62a Mbc2	Esyt1	14.5	0	80200000	104000000	91000000	91000000	97100000	90200000	98300000	118000000	129000000	98500000	117000000	86400000
Q3TZZ7|ESYT2_MOUSE	Q3TZZ7	ESYT2_MOUSE	Esyt2 D12Ertd551e Fam62b	Esyt2	22	0	22900000	32800000	32300000	28800000	32900000	21700000	20100000	23700000	28400000	23200000	27900000	14600000
Q8BWY3|ERF1_MOUSE	Q8BWY3	ERF1_MOUSE	Etf1	Etf1	17.4	0	35900000	39000000	39300000	34100000	37000000	27800000	50400000	50000000	44900000	50100000	46200000	40000000
Q99LC5|ETFA_MOUSE	Q99LC5	ETFA_MOUSE	Etfa	Etfa	29.1	0	132000000	127000000	152000000	134000000	160000000	129000000	242000000	228000000	264000000	228000000	263000000	195000000
Q9DCW4|ETFB_MOUSE	Q9DCW4	ETFB_MOUSE	Etfb	Etfb	26.6	0	165000000	176000000	231000000	173000000	213000000	182000000	248000000	304000000	334000000	235000000	338000000	197000000
Q921G7|ETFD_MOUSE	Q921G7	ETFD_MOUSE	Etfdh	Etfdh	24.4	0	30100000	36600000	43400000	37900000	44100000	36300000	22200000	25900000	34300000	23200000	34100000	21100000
Q91V16|ETFR1_MOUSE	Q91V16	ETFR1_MOUSE	Etfrf1 Lyrm5	Etfrf1	81	8.33333	359000	38900	108000	346782	231000	23300	354000	210000	553000	274000	579000	144000
Q9DCM0|ETHE1_MOUSE	Q9DCM0	ETHE1_MOUSE	Ethe1 Hsco	Ethe1	35.1	0	2020000	3520000	5640000	2860000	2570000	5030000	3320000	4940000	2370000	3240000	6020000	3870000
Q8K2Y3|EVA1B_MOUSE	Q8K2Y3	EVA1B_MOUSE	Eva1b Fam176b	Eva1b	73.6	16.6667	5570000	4120000	7960000	3960000	3530000	2500000	56776727	4100000	3480000	3030000	154000	25597313
P70429|EVL_MOUSE	P70429	EVL_MOUSE	Evl	Evl	75.1	0	8330000	10700000	8260000	8690000	6640000	7510000	11700000	4070000	32400000	16900000	5670000	3760000
Q9D952|EVPL_MOUSE	Q9D952	EVPL_MOUSE	Evpl	Evpl	52.7	0	19100000	6780000	19300000	22200000	6610000	7510000	24200000	6620000	11400000	20800000	10100000	29700000
Q61545|EWS_MOUSE	Q61545	EWS_MOUSE	Ewsr1	Ewsr1	21.3	0	49300000	58600000	59800000	53300000	56400000	52800000	36600000	42700000	38800000	34500000	34000000	37700000
Q8R3S6|EXOC1_MOUSE	Q8R3S6	EXOC1_MOUSE	Exoc1 Sec3 Sec3l1	Exoc1	43.8	0	1850000	999000	1890000	1130000	692000	1080000	2240000	1760000	1790000	1070000	2890000	771000
Q9D4H1|EXOC2_MOUSE	Q9D4H1	EXOC2_MOUSE	Exoc2 Sec5 Sec5l1	Exoc2	108	33.3333	253515	192000	207000	569000	178000	22700	336000	172804	150000	329915	343000	147480
Q6KAR6|EXOC3_MOUSE	Q6KAR6	EXOC3_MOUSE	Exoc3 Sec6l1	Exoc3	56.5	0	2250000	1440000	1990000	870000	1990000	1390000	500000	1900000	355000	294000	1350000	596000
O35382|EXOC4_MOUSE	O35382	EXOC4_MOUSE	Exoc4 Sec8 Sec8l1	Exoc4	29.9	0	14100000	12500000	9400000	11100000	18000000	13900000	25300000	11600000	11400000	18100000	13600000	17800000
Q3TPX4|EXOC5_MOUSE	Q3TPX4	EXOC5_MOUSE	Exoc5 Sec10l1	Exoc5	57.5	0	34600000	32400000	35400000	31200000	3080000	19000000	31700000	23400000	25400000	29700000	2540000	1850000
A6H5Z3|EXC6B_MOUSE	A6H5Z3	EXC6B_MOUSE	Exoc6b Sec15b Sec15l2	Exoc6b	79.3	0	5840000	507000	8110000	7220000	7270000	464000	452000	893000	6450000	147000	6440000	7410000
O35250|EXOC7_MOUSE	O35250	EXOC7_MOUSE	Exoc7 Exo70	Exoc7	57.6	0	1780000	2030000	946000	1530000	3460000	1150000	1260000	799000	324000	686000	1500000	1300000
Q6PGF7|EXOC8_MOUSE	Q6PGF7	EXOC8_MOUSE	Exoc8	Exoc8	19.4	0	5950000	5200000	5230000	4040000	3390000	4200000	3420000	4700000	4180000	3900000	3510000	3590000
Q9DAA6|EXOS1_MOUSE	Q9DAA6	EXOS1_MOUSE	Exosc1 Csl4	Exosc1	90.7	33.3333	222988	364000	174000	168000	306000	199392	127000	203347	331000	188233	160000	130000
P56960|EXOSX_MOUSE	P56960	EXOSX_MOUSE	Exosc10 Pmscl2	Exosc10	146	58.3333	1804729	2879640	129000	2806670	3452028	174000	123000	179000	385000	1993402	1537730	1131424
Q921I9|EXOS4_MOUSE	Q921I9	EXOS4_MOUSE	Exosc4 Rrp41	Exosc4	39.8	0	368000	491000	334000	586000	629000	289000	691000	492000	640000	364000	767000	116000
Q9CRA8|EXOS5_MOUSE	Q9CRA8	EXOS5_MOUSE	Exosc5 D7Wsu180e Rrp46	Exosc5	43.9	8.33333	528000	794000	602000	787000	969000	359000	613000	575000	1010000	862000	1010000	565534
Q8BTW3|EXOS6_MOUSE	Q8BTW3	EXOS6_MOUSE	Exosc6 Mtr3	Exosc6	40.1	0	970000	949000	1400000	510000	476000	1030000	531000	719000	550000	860000	1540000	780000
Q9D0M0|EXOS7_MOUSE	Q9D0M0	EXOS7_MOUSE	Exosc7 Rrp42	Exosc7	30.8	0	733000	777000	630000	797000	674000	982000	417000	342000	783000	580000	875000	364000
Q9D753|EXOS8_MOUSE	Q9D753	EXOS8_MOUSE	Exosc8 Rrp43	Exosc8	83.7	0	776000	155000	1050000	639000	1260000	122000	254000	2260000	505000	2410000	3170000	1590000
Q9JHI7|EXOS9_MOUSE	Q9JHI7	EXOS9_MOUSE	Exosc9 Pmscl1	Exosc9	58.2	16.6667	186000	822000	761000	922000	508000	854000	709000	635048	744000	749000	1010000	677698
P26040|EZRI_MOUSE	P26040	EZRI_MOUSE	Ezr Vil2	Ezr	25.7	0	263000000	246000000	272000000	209000000	226000000	135000000	168000000	231000000	177000000	156000000	152000000	127000000
O88792|JAM1_MOUSE	O88792	JAM1_MOUSE	F11r	F11r	17.5	0	28600000	33800000	31000000	27600000	29500000	26800000	21700000	26300000	28100000	20100000	24800000	17700000
Q8BH61|F13A_MOUSE	Q8BH61	F13A_MOUSE	F13a1 F13a	F13a1	14.7	0	11100000	11500000	13200000	10300000	10800000	7700000	9520000	11600000	10400000	11000000	12900000	13500000
P19221|THRB_MOUSE	P19221	THRB_MOUSE	F2	F2	107	0	1540000	3530000	7630000	3260000	380000	552000	18100000	5180000	3180000	16500000	5480000	25900000
P20352|TF_MOUSE	P20352	TF_MOUSE	F3 Cf-3 Cf3	F3	149	58.3333	364914	536010	520951	325000	369000	590000	454766	375499	272900	256000	74200	399842
O08914|FAAH1_MOUSE	O08914	FAAH1_MOUSE	Faah Faah1	Faah	23.2	0	387000	555000	784000	623000	554000	495000	639000	602000	602000	391000	825000	487000
P11404|FABPH_MOUSE	P11404	FABPH_MOUSE	Fabp3 Fabph1	Fabp3	40.1	0	20800000	13800000	29000000	13200000	23100000	10200000	18400000	7660000	19500000	18200000	8010000	12000000
P04117|FABP4_MOUSE	P04117	FABP4_MOUSE	Fabp4 Ap2	Fabp4	41	0	7920000	6150000	15000000	5760000	14000000	11000000	15700000	6790000	12200000	14600000	20400000	20200000
Q05816|FABP5_MOUSE	Q05816	FABP5_MOUSE	Fabp5 Fabpe Klbp Mal1	Fabp5	11.9	0	291000000	269000000	303000000	213000000	269000000	212000000	250000000	261000000	252000000	210000000	269000000	268000000
Q9JJE7|FADS3_MOUSE	Q9JJE7	FADS3_MOUSE	Fads3 MNCb-0629	Fads3	23.9	0	616000	971000	947000	877000	858000	1100000	935000	643000	961000	650000	1170000	519000
P54731|FAF1_MOUSE	P54731	FAF1_MOUSE	Faf1	Faf1	85.9	0	2880000	13300000	11400000	11000000	2930000	1530000	3160000	2120000	1780000	2810000	12000000	1710000
Q3TDN2|FAF2_MOUSE	Q3TDN2	FAF2_MOUSE	Faf2 Kiaa0887 Ubxd8	Faf2	25	0	14800000	9710000	21500000	11300000	10400000	17400000	14400000	17200000	13000000	10600000	13200000	12900000
P35505|FAAA_MOUSE	P35505	FAAA_MOUSE	Fah	Fah	63.2	0	4330000	1940000	3810000	2750000	3120000	1080000	11100000	8410000	4840000	6510000	2120000	7810000
Q8R0F8|FAHD1_MOUSE	Q8R0F8	FAHD1_MOUSE	Fahd1 MNCb-4134	Fahd1	107	0	5330000	419000	504000	4960000	3730000	1850000	570000	857000	657000	332000	743000	840000
Q3TC72|FAHD2_MOUSE	Q3TC72	FAHD2_MOUSE	Fahd2a	Fahd2a	52.2	0	526000	813000	1270000	273000	803000	1480000	2350000	1980000	2750000	1920000	2060000	1400000
Q3TGF2|F107B_MOUSE	Q3TGF2	F107B_MOUSE	Fam107b	Fam107b	75.7	8.33333	2100000	1390000	2210000	2220000	991000	1620000	333000	1010000	321000	1592510	1280000	4050000
Q9D281|NXP20_MOUSE	Q9D281	NXP20_MOUSE	Fam114a1 Noxp20	Fam114a1	23.2	0	10400000	7740000	7690000	11600000	10900000	7850000	10400000	5480000	7310000	9570000	12100000	6980000
Q8VE88|F1142_MOUSE	Q8VE88	F1142_MOUSE	Fam114a2	Fam114a2	92.3	0	639000	634000	403000	334000	178000	234000	358000	987000	141000	1970000	2070000	576000
Q6A0A9|F120A_MOUSE	Q6A0A9	F120A_MOUSE	FAM120A Kiaa0183 Ossa	FAM120A	9.1	0	36500000	41300000	43600000	40200000	43500000	33500000	44000000	40600000	42000000	46100000	47000000	40700000
Q9CR98|F136A_MOUSE	Q9CR98	F136A_MOUSE	Fam136a	Fam136a	39.9	0	2910000	3400000	4340000	4020000	2560000	3630000	7650000	5630000	8980000	4370000	6050000	4470000
Q9D6U8|F162A_MOUSE	Q9D6U8	F162A_MOUSE	Fam162a E2ig5	Fam162a	33.9	0	3600000	3410000	2870000	4510000	4310000	2510000	5060000	5310000	7330000	4720000	6710000	2950000
Q8BR63|F177A_MOUSE	Q8BR63	F177A_MOUSE	Fam177a1	Fam177a1	28.5	0	1520000	1890000	2820000	1600000	2480000	3410000	2120000	1470000	2400000	2310000	1780000	3150000
Q8C0Z1|F234A_MOUSE	Q8C0Z1	F234A_MOUSE	Fam234a Itfg3	Fam234a	199	25	6250000	822000	521000	768000	447000	1429224	811000	1688262	87000	223000	453000	1094043
Q91VU0|FAM3C_MOUSE	Q91VU0	FAM3C_MOUSE	Fam3c D6Wsu176e Ilei	Fam3c	16.7	0	6890000	4360000	5180000	7860000	5230000	7550000	6150000	6450000	6120000	6240000	6570000	5200000
Q9WV03|FA50A_MOUSE	Q9WV03	FA50A_MOUSE	Fam50a D0HXS9928E Xap5	Fam50a	83.3	33.3333	445000	438000	435230	604000	617000	221000	380000	445454	701000	391920	426000	367267
Q80XP8|FA76B_MOUSE	Q80XP8	FA76B_MOUSE	Fam76b	Fam76b	74.9	8.33333	307000	918000	666000	521000	534000	254000	229000	149000	133000	334000	158000	306877
Q148V8|FA83H_MOUSE	Q148V8	FA83H_MOUSE	Fam83h	Fam83h	55.7	0	2920000	3480000	3240000	2660000	3910000	2600000	1310000	1370000	2030000	676000	1180000	162000
Q3UVG3|F91A1_MOUSE	Q3UVG3	F91A1_MOUSE	Fam91a1 D15Ertd621e Kiaa0493	Fam91a1	50.9	0	717000	309000	581000	231000	159000	274000	386000	412000	755000	587000	266000	187000
Q3TJZ6|FA98A_MOUSE	Q3TJZ6	FA98A_MOUSE	Fam98a	Fam98a	30.2	0	5180000	2830000	4910000	3540000	2210000	1970000	2840000	3980000	3780000	4180000	3510000	2280000
Q80VD1|FA98B_MOUSE	Q80VD1	FA98B_MOUSE	Fam98b	Fam98b	14.8	0	8860000	9790000	11100000	10300000	10500000	8820000	7780000	8480000	7950000	7610000	7030000	7740000
Q922J9|FACR1_MOUSE	Q922J9	FACR1_MOUSE	Far1	Far1	53.5	0	3660000	4240000	1950000	1760000	2250000	2880000	1460000	1860000	1410000	125000	1940000	1210000
F8VPU2|FARP1_MOUSE	F8VPU2	FARP1_MOUSE	Farp1	Farp1	16.5	0	40100000	49900000	39900000	47300000	50500000	41600000	32900000	35500000	39600000	33000000	43200000	30400000
Q8C0C7|SYFA_MOUSE	Q8C0C7	SYFA_MOUSE	Farsa Farsla	Farsa	53.2	0	30000000	8920000	8800000	22300000	26500000	7600000	8020000	26400000	13100000	26300000	28300000	7600000
Q9WUA2|SYFB_MOUSE	Q9WUA2	SYFB_MOUSE	Farsb	Farsb	18.7	0	25200000	24500000	23300000	24700000	27200000	18500000	33200000	33100000	35700000	29100000	34800000	27900000
P19096|FAS_MOUSE	P19096	FAS_MOUSE	Fasn	Fasn	16.5	0	553000000	484000000	555000000	384000000	471000000	361000000	511000000	477000000	482000000	454000000	451000000	667000000
P62862|RS30_MOUSE	P62862	RS30_MOUSE	Fau	Fau	16.9	0	18300000	21900000	22100000	18800000	21500000	24600000	15600000	15200000	25600000	22200000	26300000	21600000
P35550|FBRL_MOUSE	P35550	FBRL_MOUSE	Fbl	Fbl	18.7	0	20300000	23500000	23800000	29400000	25600000	20000000	25000000	30500000	31800000	24500000	32900000	18400000
Q71FD7|FBLI1_MOUSE	Q71FD7	FBLI1_MOUSE	Fblim1 Cal	Fblim1	18.8	0	19000000	18300000	14500000	14400000	14300000	16800000	14600000	10900000	11400000	13800000	14900000	20400000
Q08879|FBLN1_MOUSE	Q08879	FBLN1_MOUSE	Fbln1	Fbln1	15.9	0	35700000	41200000	29000000	35900000	29600000	26400000	43700000	36300000	44600000	36700000	39200000	33800000
P37889|FBLN2_MOUSE	P37889	FBLN2_MOUSE	Fbln2	Fbln2	40.1	0	5540000	7870000	4210000	6860000	6780000	5130000	1710000	3020000	6430000	3030000	4210000	2940000
Q9WVH9|FBLN5_MOUSE	Q9WVH9	FBLN5_MOUSE	Fbln5 Dance	Fbln5	22	0	867000000	1050000000	864000000	1080000000	972000000	794000000	497000000	805000000	1040000000	677000000	812000000	587000000
Q61554|FBN1_MOUSE	Q61554	FBN1_MOUSE	Fbn1 Fbn-1	Fbn1	26.7	0	940000000	1020000000	847000000	1240000000	887000000	1050000000	476000000	1260000000	1520000000	820000000	866000000	966000000
Q61555|FBN2_MOUSE	Q61555	FBN2_MOUSE	Fbn2 Fbn-2	Fbn2	32.3	0	4680000	3410000	3860000	9250000	7960000	6740000	4140000	8570000	9270000	8700000	6950000	7200000
Q9CZV8|FXL20_MOUSE	Q9CZV8	FXL20_MOUSE	Fbxl20 Fbl2	Fbxl20	53.2	16.6667	355875	479000	443000	403000	337000	329000	208000	268000	320000	302000	352000	235771
Q78JE5|FBX22_MOUSE	Q78JE5	FBX22_MOUSE	Fbxo22 Fbx22	Fbxo22	115	0	2120000	2620000	2650000	2130000	14700000	1310000	2350000	2420000	1870000	1690000	2550000	1770000
Q8BIA4|FBXW8_MOUSE	Q8BIA4	FBXW8_MOUSE	Fbxw8	Fbxw8	106	0	214000	32400000	191000	31200000	497000	23300000	42500000	213000	34000000	193000	37200000	384000
P20491|FCERG_MOUSE	P20491	FCERG_MOUSE	Fcer1g Fce1g	Fcer1g	38.4	0	3090000	3140000	2220000	3460000	2180000	2700000	890000	1070000	3200000	1820000	1560000	1710000
Q61559|FCGRN_MOUSE	Q61559	FCGRN_MOUSE	Fcgrt Fcrn	Fcgrt	32.6	0	1740000	3470000	2800000	2760000	3330000	2850000	1060000	2430000	2010000	1410000	2450000	1670000
Q3UQN2|FCHO2_MOUSE	Q3UQN2	FCHO2_MOUSE	Fcho2	Fcho2	28.6	0	2980000	3770000	3620000	3200000	2590000	2040000	2820000	3110000	1900000	2280000	1230000	2110000
Q7TMC8|FCSK_MOUSE	Q7TMC8	FCSK_MOUSE	Fcsk Fuk	Fcsk	118	16.6667	4043570	6830000	6930000	4575795	6120000	92500	455000	240000	4050000	508000	4160000	301000
Q920E5|FPPS_MOUSE	Q920E5	FPPS_MOUSE	Fdps	Fdps	16.7	0	4600000	3680000	4210000	4220000	4350000	2570000	5600000	4930000	4450000	4400000	4520000	4230000
P46656|ADX_MOUSE	P46656	ADX_MOUSE	Fdx1	Fdx1	18.3	0	3550000	3100000	5130000	2890000	4150000	4760000	4960000	5040000	4610000	4540000	4750000	5270000
P22315|HEMH_MOUSE	P22315	HEMH_MOUSE	Fech	Fech	19.9	0	2070000	2620000	3130000	2330000	3130000	2920000	2300000	2400000	2590000	1910000	3820000	2930000
P39749|FEN1_MOUSE	P39749	FEN1_MOUSE	Fen1	Fen1	25.8	0	5280000	7630000	7290000	6530000	7800000	7030000	4140000	4320000	4040000	4050000	4760000	5700000
Q8CIB5|FERM2_MOUSE	Q8CIB5	FERM2_MOUSE	Fermt2	Fermt2	31.2	0	484000000	507000000	493000000	413000000	460000000	326000000	295000000	269000000	266000000	259000000	251000000	211000000
Q8K1B8|URP2_MOUSE	Q8K1B8	URP2_MOUSE	Fermt3 Kind3 Urp2	Fermt3	21.8	0	19100000	24300000	27100000	17900000	13900000	17100000	31800000	20500000	22300000	20900000	22500000	22400000
Q9QXC1|FETUB_MOUSE	Q9QXC1	FETUB_MOUSE	Fetub	Fetub	106	8.33333	1440000	863000	1210000	824000	1480000	1485490	4820000	1240000	1200000	2940000	1020000	7900000
E9PV24|FIBA_MOUSE	E9PV24	FIBA_MOUSE	Fga	Fga	69.3	0	15900000	45600000	32400000	23800000	37200000	39800000	153000000	95700000	64800000	156000000	125000000	146000000
Q8K0E8|FIBB_MOUSE	Q8K0E8	FIBB_MOUSE	Fgb	Fgb	70.9	0	81400000	16000000	25900000	82400000	14700000	6750000	151000000	97400000	57900000	157000000	118000000	157000000
P61148|FGF1_MOUSE	P61148	FGF1_MOUSE	Fgf1 Fgf-1 Fgfa	Fgf1	33.7	0	6850000	8690000	10100000	7280000	7570000	3850000	6180000	3660000	5660000	5470000	4070000	4070000
Q8VCM7|FIBG_MOUSE	Q8VCM7	FIBG_MOUSE	Fgg	Fgg	77.8	0	29300000	26200000	41100000	33700000	15800000	17400000	168000000	101000000	70800000	171000000	140000000	163000000
P97807|FUMH_MOUSE	P97807	FUMH_MOUSE	Fh	Fh	23.1	0	59500000	59500000	67000000	65300000	78800000	61800000	99500000	91800000	107000000	92800000	110000000	87700000
Q8CDM8|F16B1_MOUSE	Q8CDM8	F16B1_MOUSE	Fhip2a Fam160b1 Kiaa1600	Fhip2a	50.1	0	148000	931000	658000	163000	1040000	277000	1030000	728000	1030000	660000	485000	694000
P97447|FHL1_MOUSE	P97447	FHL1_MOUSE	Fhl1	Fhl1	28	0	1410000000	1400000000	1600000000	1350000000	1210000000	848000000	1030000000	786000000	775000000	1020000000	713000000	832000000
O70433|FHL2_MOUSE	O70433	FHL2_MOUSE	Fhl2	Fhl2	117	50	131000	486970	427000	429000	464000	358390	762157	301000	667940	439468	638530	254000
Q9R059|FHL3_MOUSE	Q9R059	FHL3_MOUSE	Fhl3	Fhl3	58	16.6667	672000	523000	402000	705274	917000	416000	801000	469000	664000	466000	700840	900000
Q6P9Q4|FHOD1_MOUSE	Q6P9Q4	FHOD1_MOUSE	Fhod1	Fhod1	30.5	0	107000000	116000000	122000000	110000000	97600000	70000000	90900000	52200000	53200000	92600000	54100000	61500000
Q6P6L0|FIL1L_MOUSE	Q6P6L0	FIL1L_MOUSE	Filip1l Doc1	Filip1l	14.7	0	12500000	14200000	9630000	13600000	16100000	12700000	10600000	15300000	12500000	12700000	11200000	11800000
Q9D824|FIP1_MOUSE	Q9D824	FIP1_MOUSE	Fip1l1	Fip1l1	35	0	854000	1480000	1280000	1390000	1230000	1420000	336000	1170000	1010000	626000	1130000	609000
Q9CQ92|FIS1_MOUSE	Q9CQ92	FIS1_MOUSE	Fis1	Fis1	12.9	0	13200000	13700000	13800000	12400000	13800000	13400000	17300000	18000000	17000000	15900000	16100000	17200000
Q61576|FKB10_MOUSE	Q61576	FKB10_MOUSE	Fkbp10	Fkbp10	32.3	0	31300000	34900000	31300000	32000000	43200000	33400000	61000000	62600000	66700000	55800000	73200000	51500000
Q9D1M7|FKB11_MOUSE	Q9D1M7	FKB11_MOUSE	Fkbp11	Fkbp11	28.3	0	1750000	2190000	2250000	2680000	2790000	2620000	3110000	3390000	4190000	3420000	4810000	3210000
Q6P9Q6|FKB15_MOUSE	Q6P9Q6	FKB15_MOUSE	Fkbp15 Fkbp133 Kiaa0674	Fkbp15	27.8	0	5150000	6860000	4610000	5520000	4430000	4760000	4640000	3370000	2520000	4170000	5290000	7550000
P26883|FKB1A_MOUSE	P26883	FKB1A_MOUSE	Fkbp1a Fkbp1	Fkbp1a	13.6	0	124000000	128000000	142000000	114000000	123000000	90400000	157000000	131000000	113000000	142000000	120000000	136000000
P45878|FKBP2_MOUSE	P45878	FKBP2_MOUSE	Fkbp2 Fkbp13	Fkbp2	12.4	0	17100000	17700000	19800000	16000000	20400000	15000000	20500000	17700000	22500000	17400000	21200000	17100000
Q62446|FKBP3_MOUSE	Q62446	FKBP3_MOUSE	Fkbp3 Fkbp25	Fkbp3	18.8	0	22600000	17200000	20300000	22800000	22700000	16000000	21100000	17400000	17600000	17500000	20000000	29900000
P30416|FKBP4_MOUSE	P30416	FKBP4_MOUSE	Fkbp4 Fkpb52	Fkbp4	16.7	0	57900000	59300000	74300000	63500000	70700000	90000000	64000000	63800000	68700000	86700000	79600000	93300000
Q64378|FKBP5_MOUSE	Q64378	FKBP5_MOUSE	Fkbp5 Fkbp51	Fkbp5	98.8	41.6667	257000	412000	695880	602707	786840	563318	390000	658000	618339	773000	578000	702000
O54998|FKBP7_MOUSE	O54998	FKBP7_MOUSE	Fkbp7 Fkbp23	Fkbp7	32.5	0	407000	593000	510000	644000	1280000	761000	857000	655000	888000	529000	949000	667000
O35465|FKBP8_MOUSE	O35465	FKBP8_MOUSE	Fkbp8 Fkbp38 Sam11	Fkbp8	32	0	3710000	3920000	4190000	3080000	5410000	4930000	5180000	6060000	9200000	4500000	6480000	4270000
Q9Z247|FKBP9_MOUSE	Q9Z247	FKBP9_MOUSE	Fkbp9 Fkbp60 Fkbp63	Fkbp9	22.1	0	23400000	25700000	25100000	25200000	30600000	15700000	28800000	31200000	38500000	25900000	33900000	21600000
Q9JJ28|FLII_MOUSE	Q9JJ28	FLII_MOUSE	Flii Fli1 Fliih	Flii	18.7	0	31000000	36300000	34700000	27800000	30700000	28300000	46100000	44400000	42000000	42200000	46700000	34700000
Q8BTM8|FLNA_MOUSE	Q8BTM8	FLNA_MOUSE	Flna Fln Fln1	Flna	8.68	0	4140000000	4490000000	4320000000	4390000000	4620000000	3780000000	3800000000	3990000000	3990000000	4140000000	4310000000	3330000000
Q80X90|FLNB_MOUSE	Q80X90	FLNB_MOUSE	Flnb	Flnb	14.4	0	300000000	370000000	345000000	308000000	329000000	282000000	400000000	395000000	399000000	411000000	451000000	340000000
Q8VHX6|FLNC_MOUSE	Q8VHX6	FLNC_MOUSE	Flnc Abpl Fln2	Flnc	55.1	0	129000000	215000000	174000000	61700000	64200000	103000000	50800000	58900000	119000000	61500000	65000000	56600000
O08917|FLOT1_MOUSE	O08917	FLOT1_MOUSE	Flot1	Flot1	23.1	0	10700000	14200000	11200000	13100000	12500000	12000000	13700000	17700000	15200000	11900000	20900000	9940000
Q60634|FLOT2_MOUSE	Q60634	FLOT2_MOUSE	Flot2 Esa1 M17s1	Flot2	27.2	0	14900000	9700000	18200000	11300000	8690000	10400000	9980000	9990000	15200000	8790000	15300000	9080000
Q8BGT1|FLRT3_MOUSE	Q8BGT1	FLRT3_MOUSE	Flrt3 Kiaa1469	Flrt3	102	0	502000	306000	576000	481000	464000	1810000	135000	2980000	429000	275000	2660000	3300000
Q91X85|FLVC2_MOUSE	Q91X85	FLVC2_MOUSE	Flvcr2 Mfsd7c	Flvcr2	95.7	41.6667	257751	389000	298496	269090	217000	256000	179000	208000	280000	186062	194000	208698
Q6ZPF4|FMNL3_MOUSE	Q6ZPF4	FMNL3_MOUSE	Fmnl3 Frl2 Kiaa2014	Fmnl3	259	0	5760000	4450000	6870000	6650000	5810000	8150000	5840000	192000000	3210000	5710000	2800000	2330000
P50285|FMO1_MOUSE	P50285	FMO1_MOUSE	Fmo1 Fmo-1	Fmo1	45	0	145000000	187000000	160000000	156000000	157000000	140000000	55300000	90900000	120000000	66000000	69200000	23800000
Q8K2I3|FMO2_MOUSE	Q8K2I3	FMO2_MOUSE	Fmo2	Fmo2	34.3	0	217000000	199000000	263000000	184000000	152000000	139000000	108000000	107000000	158000000	94900000	136000000	92200000
P97872|FMO5_MOUSE	P97872	FMO5_MOUSE	Fmo5	Fmo5	58.3	0	14700000	1130000	19200000	16500000	970000	16100000	17600000	19700000	19800000	513000	22200000	16900000
P50608|FMOD_MOUSE	P50608	FMOD_MOUSE	Fmod	Fmod	56.4	0	3870000	1280000	2310000	1580000	1010000	1890000	1050000	4020000	1530000	1400000	1090000	1240000
P35922|FMR1_MOUSE	P35922	FMR1_MOUSE	Fmr1 Fmr-1	Fmr1	20.2	0	3240000	5860000	4680000	4820000	4190000	3340000	5240000	3460000	4480000	3120000	4220000	3890000
P11276|FINC_MOUSE	P11276	FINC_MOUSE	Fn1	Fn1	24.7	0	656000000	896000000	532000000	856000000	821000000	796000000	544000000	1040000000	1270000000	796000000	908000000	773000000
Q8K274|KT3K_MOUSE	Q8K274	KT3K_MOUSE	Fn3krp	Fn3krp	83.8	33.3333	410000	531000	486539	328000	315000	586000	349763	523000	333000	322316	197000	477395
Q80TY0|FNBP1_MOUSE	Q80TY0	FNBP1_MOUSE	Fnbp1 Fbp17 Kiaa0554	Fnbp1	88.4	8.33333	755000	2150000	718000	363000	389000	297000	332000	1830000	2750000	1510000	3020000	1305975
Q8K012|FBP1L_MOUSE	Q8K012	FBP1L_MOUSE	Fnbp1l	Fnbp1l	30.8	0	4870000	5000000	4580000	4710000	5430000	3750000	2860000	2410000	4000000	1850000	3120000	2760000
Q6NWW9|FND3B_MOUSE	Q6NWW9	FND3B_MOUSE	Fndc3b Fad104 Kiaa4164 Ns5abp37	Fndc3b	67.3	0	2170000	3700000	2950000	2160000	3790000	2630000	4160000	10800000	12200000	5010000	4740000	3660000
Q61239|FNTA_MOUSE	Q61239	FNTA_MOUSE	Fnta	Fnta	12.4	0	3700000	4050000	3780000	3620000	3470000	3370000	4490000	3410000	3590000	4510000	4320000	3040000
Q61080|FOXF1_MOUSE	Q61080	FOXF1_MOUSE	Foxf1 Fkhl5 Foxf1a Freac1 Hfh8	Foxf1	56.2	0	579000	714000	809000	868000	852000	1160000	236000	1140000	1890000	237000	455000	737000
Q684R7|FREM1_MOUSE	Q684R7	FREM1_MOUSE	Frem1	Frem1	81.6	8.33333	591660	944000	467000	434000	492000	130000	32500	805000	1400000	954000	115000	588000
P97376|FRG1_MOUSE	P97376	FRG1_MOUSE	Frg1	Frg1	25.1	0	2040000	1680000	2880000	2840000	2270000	2600000	1500000	2130000	1770000	1650000	2130000	1280000
Q3UFK8|FRMD8_MOUSE	Q3UFK8	FRMD8_MOUSE	Frmd8	Frmd8	19	0	3930000	5240000	5040000	4940000	4620000	3360000	3680000	3390000	4910000	3080000	4560000	3320000
Q61553|FSCN1_MOUSE	Q61553	FSCN1_MOUSE	Fscn1 Fan1 Snl	Fscn1	15.3	0	58200000	61300000	60700000	61700000	61600000	40600000	65100000	47500000	49100000	55600000	44800000	45300000
Q62356|FSTL1_MOUSE	Q62356	FSTL1_MOUSE	Fstl1 Frp Fstl Tsc36	Fstl1	22	0	3320000	5210000	2370000	3000000	4710000	4700000	3060000	3480000	4550000	3940000	4210000	4340000
P09528|FRIH_MOUSE	P09528	FRIH_MOUSE	Fth1	Fth1	54.1	0	9130000	11100000	17400000	11700000	4440000	8740000	25800000	32000000	22000000	21300000	37000000	28400000
P29391|FRIL1_MOUSE	P29391	FRIL1_MOUSE	Ftl1	Ftl1	80.4	0	12100000	7860000	10000000	5580000	3000000	1890000	17100000	29500000	15900000	20700000	47300000	32700000
Q8BGW1|FTO_MOUSE	Q8BGW1	FTO_MOUSE	Fto	Fto	49.8	0	1340000	1790000	2290000	812000	1520000	1360000	709000	972000	1050000	440000	765000	426000
Q91WJ8|FUBP1_MOUSE	Q91WJ8	FUBP1_MOUSE	Fubp1	Fubp1	18	0	76200000	81100000	82100000	77600000	90500000	70700000	59300000	62000000	65600000	55900000	53600000	53900000
Q99LJ1|FUCO_MOUSE	Q99LJ1	FUCO_MOUSE	Fuca1 Fuca	Fuca1	40.1	0	334000	669000	445000	248000	517000	512000	913000	758000	748000	346000	825000	997000
Q9D6K8|FUND2_MOUSE	Q9D6K8	FUND2_MOUSE	Fundc2 Hcbp6	Fundc2	20.9	0	8180000	11000000	11400000	7290000	9910000	15000000	7530000	11600000	9500000	9810000	9120000	10200000
Q8R2K1|FUCM_MOUSE	Q8R2K1	FUCM_MOUSE	Fuom	Fuom	89.1	8.33333	84400	64900	84200	281232	35400	32400	344000	33200	310000	297000	205000	159000
P56959|FUS_MOUSE	P56959	FUS_MOUSE	Fus	Fus	19.2	0	214000000	229000000	250000000	233000000	249000000	237000000	151000000	180000000	184000000	158000000	159000000	162000000
Q8BHC9|FUT11_MOUSE	Q8BHC9	FUT11_MOUSE	Fut11	Fut11	23.5	0	2540000	2490000	1300000	2500000	2170000	1480000	2450000	1390000	1700000	1800000	1750000	2110000
Q9WTS2|FUT8_MOUSE	Q9WTS2	FUT8_MOUSE	Fut8	Fut8	95.9	25	289288	290000	388529	374000	450000	610000	132000	254545	130000	206000	102000	129000
O35943|FRDA_MOUSE	O35943	FRDA_MOUSE	Fxn Frda	Fxn	84.4	0	1130000	750000	575000	274000	605000	864000	1640000	1910000	3590000	1530000	269000	3830000
Q61584|FXR1_MOUSE	Q61584	FXR1_MOUSE	Fxr1 Fxr1h	Fxr1	21.2	0	13900000	13800000	11400000	11900000	12800000	9710000	11900000	13800000	14200000	11600000	21200000	13900000
Q9WVR4|FXR2_MOUSE	Q9WVR4	FXR2_MOUSE	Fxr2 Fxr2h	Fxr2	31	0	1740000	3550000	2090000	2950000	4770000	2520000	3040000	3140000	3850000	5210000	4070000	2890000
Q9Z239|PLM_MOUSE	Q9Z239	PLM_MOUSE	Fxyd1	Fxyd1	33.4	0	3380000	3910000	3730000	3660000	2920000	3100000	1390000	2170000	2220000	1790000	2150000	1580000
Q91Z49|UIF_MOUSE	Q91Z49	UIF_MOUSE	Fyttd1 Uif	Fyttd1	82.2	25	600000	941000	577000	993000	1080000	897000	159000	362000	374000	472425	464228	427007
O70421|FZD1_MOUSE	O70421	FZD1_MOUSE	Fzd1	Fzd1	136	8.33333	7693670	216000	13700000	669000	617000	10300000	72700	318000	371000	11700000	687000	11300000
Q9JIP6|FZD2_MOUSE	Q9JIP6	FZD2_MOUSE	Fzd2 Fzd10	Fzd2	64.7	16.6667	272000	929000	796014	965000	1100000	630630	665000	676000	896000	567000	653000	237000
Q61090|FZD7_MOUSE	Q61090	FZD7_MOUSE	Fzd7	Fzd7	64.7	16.6667	272000	929000	796014	965000	1100000	630630	665000	676000	896000	567000	653000	237000
P97855|G3BP1_MOUSE	P97855	G3BP1_MOUSE	G3bp1 G3bp	G3bp1	17.3	0	51200000	33600000	31600000	43700000	43500000	36400000	50000000	40000000	53600000	39800000	49100000	36100000
P97379|G3BP2_MOUSE	P97379	G3BP2_MOUSE	G3bp2	G3bp2	24.3	0	16400000	11300000	11400000	18400000	15000000	10700000	17100000	15600000	19300000	16300000	20900000	9410000
Q00612|G6PD1_MOUSE	Q00612	G6PD1_MOUSE	G6pdx G6pd G6pd-1	G6pdx	10.2	0	46000000	51400000	53800000	42300000	42800000	36100000	48100000	50700000	47500000	48500000	50500000	47600000
P70699|LYAG_MOUSE	P70699	LYAG_MOUSE	Gaa	Gaa	32.6	0	3530000	5200000	5470000	2860000	7040000	3210000	8300000	6710000	7730000	6550000	8210000	7690000
Q9QYY0|GAB1_MOUSE	Q9QYY0	GAB1_MOUSE	Gab1	Gab1	40.4	0	4140000	3500000	3730000	2390000	1360000	1220000	3280000	2410000	1310000	2430000	3910000	1840000
P60521|GBRL2_MOUSE	P60521	GBRL2_MOUSE	Gabarapl2	Gabarapl2	115	0	665000	5170000	717000	497000	97400	4870000	1140000	954000	770000	868000	1100000	735000
Q00422|GABPA_MOUSE	Q00422	GABPA_MOUSE	Gabpa E4tf1a	Gabpa	35.8	0	5470000	4240000	5330000	4660000	6230000	2560000	5620000	3290000	3450000	2090000	4080000	1810000
Q99KY4|GAK_MOUSE	Q99KY4	GAK_MOUSE	Gak DNAJC26	Gak	44.3	0	1980000	1880000	1400000	1980000	2030000	448000	1140000	999000	467000	719000	1260000	1350000
P54818|GALC_MOUSE	P54818	GALC_MOUSE	Galc	Galc	125	8.33333	3560000	974155	238000	61400	171000	33400	964000	1360000	1110000	505000	890000	558000
Q8R059|GALE_MOUSE	Q8R059	GALE_MOUSE	Gale	Gale	66.9	16.6667	277000	816000	1050000	752200	537000	798190	1340000	423000	711000	1290000	975000	1320000
Q9R0N0|GALK1_MOUSE	Q9R0N0	GALK1_MOUSE	Galk1 Galk Glk	Galk1	14.1	0	25200000	21800000	26100000	21700000	21200000	17700000	29300000	22000000	22800000	27900000	20400000	23800000
Q68FH4|GALK2_MOUSE	Q68FH4	GALK2_MOUSE	Galk2	Galk2	27.6	0	4030000	3540000	5710000	4040000	3200000	2900000	7410000	4260000	4910000	5640000	4150000	4530000
Q8K157|GALM_MOUSE	Q8K157	GALM_MOUSE	Galm	Galm	61.6	0	453000	261000	808000	453000	290000	375000	429000	455000	1350000	398000	196000	845000
Q571E4|GALNS_MOUSE	Q571E4	GALNS_MOUSE	Galns	Galns	68.3	0	4880000	8020000	1970000	2560000	1760000	6330000	959000	2500000	8310000	5330000	2250000	1260000
O08912|GALT1_MOUSE	O08912	GALT1_MOUSE	Galnt1	Galnt1	63.6	0	75800	769000	475000	769000	751000	466000	799000	1490000	826000	857000	2080000	457000
Q6PB93|GALT2_MOUSE	Q6PB93	GALT2_MOUSE	Galnt2	Galnt2	43.5	0	2900000	2170000	2290000	1930000	5460000	5580000	2720000	4080000	6420000	2910000	6020000	6290000
O35969|GAMT_MOUSE	O35969	GAMT_MOUSE	Gamt	Gamt	63.3	8.33333	1460000	1350000	1150000	1990000	1440000	677000	379000	1013941	1750000	1090000	136000	643000
Q8BHN3|GANAB_MOUSE	Q8BHN3	GANAB_MOUSE	Ganab G2an Kiaa0088	Ganab	13	0	145000000	158000000	138000000	142000000	165000000	132000000	166000000	168000000	197000000	146000000	185000000	135000000
P06837|NEUM_MOUSE	P06837	NEUM_MOUSE	Gap43 Basp2	Gap43	23.7	0	15100000	27300000	24600000	18400000	20800000	20100000	14000000	17300000	12500000	17600000	21600000	14800000
P16858|G3P_MOUSE	P16858	G3P_MOUSE	Gapdh	Gapdh	18.9	0	1390000000	1250000000	1470000000	1160000000	1130000000	842000000	1800000000	1530000000	1470000000	1640000000	1580000000	1590000000
Q6PAR5|GAPD1_MOUSE	Q6PAR5	GAPD1_MOUSE	Gapvd1 Gapex5 Kiaa1521	Gapvd1	46.2	0	5490000	8110000	8600000	3060000	7460000	1310000	3750000	4330000	3770000	4550000	4380000	2910000
Q9CY66|GAR1_MOUSE	Q9CY66	GAR1_MOUSE	Gar1 Nola1	Gar1	20.9	0	4050000	5410000	4120000	5280000	5290000	3060000	4830000	4070000	4990000	3440000	4720000	2720000
Q9CZD3|GARS_MOUSE	Q9CZD3	GARS_MOUSE	Gars1	Gars1	25.4	0	26500000	24100000	23000000	20300000	20100000	14200000	36200000	29800000	31400000	35900000	26900000	22500000
Q64737|PUR2_MOUSE	Q64737	PUR2_MOUSE	Gart	Gart	22.4	0	15600000	16700000	16100000	14700000	26500000	14200000	19500000	15200000	25400000	19800000	16500000	16900000
Q60780|GAS7_MOUSE	Q60780	GAS7_MOUSE	Gas7	Gas7	40.7	8.33333	527000	535000	980000	595000	898000	716600	579000	969000	776000	929000	572000	805000
Q8CHY6|P66A_MOUSE	Q8CHY6	P66A_MOUSE	Gatad2a	Gatad2a	51	0	1060000	458000	927000	1470000	1570000	706000	497000	625000	637000	391000	443000	576000
Q8VHR5|P66B_MOUSE	Q8VHR5	P66B_MOUSE	Gatad2b	Gatad2b	24.9	0	9930000	12600000	14800000	8130000	16000000	9280000	9510000	11700000	9520000	15400000	9770000	8330000
Q8BFQ8|GALD1_MOUSE	Q8BFQ8	GALD1_MOUSE	Gatd1 Pddc1	Gatd1	35.6	0	2000000	2330000	2610000	2590000	2400000	1080000	2260000	829000	2030000	1690000	1240000	965000
Q9D172|GAL3A_MOUSE	Q9D172	GAL3A_MOUSE	Gatd3 D10Jhu81e Gatd3a	Gatd3	32	0	46400000	50300000	52100000	109000000	56000000	38700000	69200000	57600000	73700000	55700000	74800000	41300000
P17439|GLCM_MOUSE	P17439	GLCM_MOUSE	Gba1 Gba	Gba1	39.6	0	1450000	4750000	4190000	3950000	5750000	1490000	4300000	3820000	6620000	3780000	6300000	3140000
Q9D6Y9|GLGB_MOUSE	Q9D6Y9	GLGB_MOUSE	Gbe1	Gbe1	27.7	0	6640000	5380000	6030000	4170000	3050000	2960000	6490000	4190000	3980000	4050000	3460000	5100000
Q9Z0E6|GBP2_MOUSE	Q9Z0E6	GBP2_MOUSE	Gbp2	Gbp2	30.5	0	9500000	7360000	10200000	7780000	7340000	6740000	4330000	4720000	5120000	4590000	6070000	4490000
Q61107|GBP4_MOUSE	Q61107	GBP4_MOUSE	Gbp3	Gbp3	35.4	0	4010000	3320000	3880000	2540000	2890000	2710000	1470000	2160000	1810000	1710000	1350000	2290000
P21614|VTDB_MOUSE	P21614	VTDB_MOUSE	Gc	Gc	76.3	0	14800000	12100000	22000000	16300000	15200000	18400000	50600000	23100000	28200000	52000000	18400000	89200000
Q60759|GCDH_MOUSE	Q60759	GCDH_MOUSE	Gcdh	Gcdh	99.3	25	410271	130000	117000	586934	260000	307814	511000	702000	980000	502000	746000	131000
P97494|GSH1_MOUSE	P97494	GSH1_MOUSE	Gclc Glclc	Gclc	78	0	187000000	18600000	233000000	183000000	28300000	13200000	194000000	185000000	61500000	60100000	54100000	50300000
O09172|GSH0_MOUSE	O09172	GSH0_MOUSE	Gclm	Gclm	55	0	2540000	1550000	2970000	1700000	2140000	1380000	5900000	2990000	3530000	5700000	5330000	7220000
E9PVA8|GCN1_MOUSE	E9PVA8	GCN1_MOUSE	Gcn1 Gcn1l1	Gcn1	27.3	0	26800000	50800000	23300000	43800000	33900000	29800000	28800000	24500000	25000000	24200000	29500000	37300000
Q91WK5|GCSH_MOUSE	Q91WK5	GCSH_MOUSE	Gcsh	Gcsh	42.9	0	1310000	2090000	2340000	1290000	2700000	1820000	4660000	4280000	4580000	4300000	4500000	4100000
Q9R111|GUAD_MOUSE	Q9R111	GUAD_MOUSE	Gda	Gda	34.7	0	2310000	1310000	1940000	3560000	2100000	1630000	2940000	3260000	2840000	2370000	2580000	4630000
Q9JL56|GDE1_MOUSE	Q9JL56	GDE1_MOUSE	Gde1 Mir16	Gde1	26.3	0	5010000	9810000	11000000	4900000	9600000	9950000	6040000	7350000	7580000	5930000	8780000	7490000
P50396|GDIA_MOUSE	P50396	GDIA_MOUSE	Gdi1 Rabgdia	Gdi1	15.3	0	77700000	80300000	92900000	75300000	78000000	53100000	98900000	73200000	74700000	88500000	69900000	70500000
Q61598|GDIB_MOUSE	Q61598	GDIB_MOUSE	Gdi2 Gdi3	Gdi2	13.6	0	364000000	350000000	378000000	353000000	340000000	227000000	416000000	339000000	302000000	381000000	336000000	332000000
Q9CRY7|GDPD1_MOUSE	Q9CRY7	GDPD1_MOUSE	Gdpd1 Gde4	Gdpd1	16.7	0	1840000	2970000	3500000	2860000	2890000	3120000	3200000	3780000	3150000	2500000	3170000	2630000
O54984|GET3_MOUSE	O54984	GET3_MOUSE	Get3	Get3	23.1	0	12600000	12600000	13000000	14000000	13400000	8190000	19900000	15600000	19500000	17200000	16400000	12000000
Q9D1H7|GET4_MOUSE	Q9D1H7	GET4_MOUSE	Get4	Get4	41.9	0	1600000	1670000	3880000	2450000	1440000	2670000	2630000	4750000	1830000	2500000	1410000	2160000
P03995|GFAP_MOUSE	P03995	GFAP_MOUSE	Gfap	Gfap	44.6	0	3570000	26400000	28600000	814000	25600000	23700000	20200000	24000000	20900000	18400000	20300000	19000000
Q8K0D5|EFGM_MOUSE	Q8K0D5	EFGM_MOUSE	Gfm1 Efg Efg1 Gfm	Gfm1	37	0	5060000	6170000	2580000	5870000	5520000	3300000	9340000	7460000	8330000	6680000	10900000	5560000
P47856|GFPT1_MOUSE	P47856	GFPT1_MOUSE	Gfpt1 Gfpt	Gfpt1	20.6	0	21500000	20400000	26900000	10200000	22900000	18600000	24500000	26400000	23200000	22400000	25000000	19200000
P23591|FCL_MOUSE	P23591	FCL_MOUSE	Gfus P35b Tsta3 Tstap35b	Gfus	72.3	0	26200000	7900000	27600000	5800000	25300000	2830000	24900000	4990000	21800000	6450000	7170000	6190000
Q8R0H9|GGA1_MOUSE	Q8R0H9	GGA1_MOUSE	Gga1	Gga1	32.3	0	4040000	3840000	5920000	4010000	4380000	4030000	6840000	8070000	8810000	4540000	4230000	5140000
Q9QYC7|VKGC_MOUSE	Q9QYC7	VKGC_MOUSE	Ggcx	Ggcx	30.5	0	1260000	2840000	4320000	3450000	3760000	3770000	2200000	3410000	4890000	3070000	4930000	3370000
Q9WTN0|GGPPS_MOUSE	Q9WTN0	GGPPS_MOUSE	Ggps1	Ggps1	74.3	25	387000	157000	232000	207000	243000	237000	256000	221612	363000	247757	339085	89000
Q91VC9|GHITM_MOUSE	Q91VC9	GHITM_MOUSE	Ghitm	Ghitm	39.5	0	4100000	1860000	1580000	2050000	1400000	3320000	5050000	4690000	4380000	3820000	4760000	4500000
Q9D7M1|GID8_MOUSE	Q9D7M1	GID8_MOUSE	Gid8	Gid8	87.2	0	224000	613000	838000	596000	2560000	298000	903000	2990000	3570000	554000	855000	1470000
Q6Y7W8|GGYF2_MOUSE	Q6Y7W8	GGYF2_MOUSE	Gigyf2 Kiaa0642 Perq2 Tnrc15	Gigyf2	30.5	0	768000	696000	998000	859000	1530000	937000	1320000	1560000	1110000	1150000	656000	1550000
Q99JY3|GIMA4_MOUSE	Q99JY3	GIMA4_MOUSE	Gimap4	Gimap4	24.2	0	182000000	171000000	168000000	157000000	155000000	124000000	116000000	110000000	116000000	105000000	104000000	83700000
Q9Z0G0|GIPC1_MOUSE	Q9Z0G0	GIPC1_MOUSE	Gipc1 Gipc Rgs19ip1 Semcap1	Gipc1	23.7	0	3160000	2980000	4530000	3320000	3780000	2590000	2700000	3280000	3250000	2290000	1710000	3670000
Q9Z2H7|GIPC2_MOUSE	Q9Z2H7	GIPC2_MOUSE	Gipc2	Gipc2	13.9	0	8950000	8450000	7950000	8490000	9650000	8110000	11900000	10300000	8640000	11300000	9870000	10900000
Q68FF6|GIT1_MOUSE	Q68FF6	GIT1_MOUSE	Git1	Git1	24.9	0	13600000	17300000	16400000	14800000	14900000	10600000	17300000	15600000	18200000	15600000	8970000	6950000
Q9JLQ2|GIT2_MOUSE	Q9JLQ2	GIT2_MOUSE	Git2	Git2	15.4	0	24700000	25300000	23300000	24800000	18400000	20400000	22500000	18500000	18500000	21500000	17700000	15600000
P23242|CXA1_MOUSE	P23242	CXA1_MOUSE	Gja1 Cxn-43	Gja1	77.4	0	1900000	3520000	361000	4120000	1130000	4240000	1250000	594000	447000	3600000	1160000	894000
Q01231|CXA5_MOUSE	Q01231	CXA5_MOUSE	Gja5 Cxn-40	Gja5	76.8	0	646000	339000	667000	668000	422000	1290000	2830000	583000	1400000	340000	922000	719000
Q64516|GLPK_MOUSE	Q64516	GLPK_MOUSE	Gk	Gk	72.7	16.6667	283096	219000	321305	149000	165000	227000	591000	589000	687000	449000	473000	300000
P23780|BGAL_MOUSE	P23780	BGAL_MOUSE	Glb1 Bgl Glb-1	Glb1	26.5	0	2770000	4150000	4040000	3090000	2930000	3250000	4140000	2620000	1620000	2070000	3890000	2760000
Q61543|GSLG1_MOUSE	Q61543	GSLG1_MOUSE	Glg1 Esl1 Mg160 Selel	Glg1	35.4	0	90100000	108000000	202000000	94000000	108000000	98200000	91900000	105000000	109000000	206000000	107000000	84900000
Q9CYL5|GAPR1_MOUSE	Q9CYL5	GAPR1_MOUSE	Glipr2 Gapr1	Glipr2	18.4	0	11500000	16900000	10000000	11400000	14300000	13100000	9680000	15500000	13900000	10400000	14300000	10800000
Q9CPU0|LGUL_MOUSE	Q9CPU0	LGUL_MOUSE	Glo1	Glo1	19.4	0	76500000	62800000	79800000	66600000	65600000	36900000	80100000	56600000	60700000	72100000	57000000	53700000
Q9CPV4|GLOD4_MOUSE	Q9CPV4	GLOD4_MOUSE	Glod4	Glod4	13.9	0	70500000	66800000	79000000	59700000	70200000	55700000	90100000	59000000	69200000	69900000	61300000	75200000
Q9QUH0|GLRX1_MOUSE	Q9QUH0	GLRX1_MOUSE	Glrx Glrx1 Grx Grx1	Glrx	20.7	0	8780000	8830000	10000000	7920000	8610000	4850000	10300000	8130000	7910000	8480000	11100000	12100000
Q9CQM9|GLRX3_MOUSE	Q9CQM9	GLRX3_MOUSE	Glrx3	Glrx3	32.3	0	11700000	11300000	18500000	14800000	9870000	7500000	24500000	20200000	16800000	21800000	18400000	20100000
Q80Y14|GLRX5_MOUSE	Q80Y14	GLRX5_MOUSE	Glrx5	Glrx5	49.8	0	3490000	5430000	5600000	4830000	6840000	4810000	4620000	4310000	7640000	14700000	5220000	4160000
D3Z7P3|GLSK_MOUSE	D3Z7P3	GLSK_MOUSE	Gls	Gls	49.2	0	6140000	8730000	5620000	8100000	10900000	6440000	19300000	18600000	23400000	17100000	22800000	14500000
Q6NSU3|GL8D1_MOUSE	Q6NSU3	GL8D1_MOUSE	Glt8d1	Glt8d1	53.4	8.33333	218000	274000	128000	210000	165000	127000	165000	80300	118000	173871	91100	83300
Q9JL62|GLTP_MOUSE	Q9JL62	GLTP_MOUSE	Gltp	Gltp	33.6	0	1440000	2070000	2500000	1090000	1040000	2160000	1460000	1840000	905000	1280000	1000000	1660000
P26443|DHE3_MOUSE	P26443	DHE3_MOUSE	Glud1	Glud1	21.5	0	252000000	291000000	275000000	248000000	301000000	255000000	382000000	406000000	429000000	359000000	441000000	321000000
P15105|GLNA_MOUSE	P15105	GLNA_MOUSE	Glul Glns	Glul	28.2	0	10800000	11800000	15900000	9060000	11500000	8940000	13900000	14900000	3860000	14200000	14100000	12600000
Q922P9|GLYR1_MOUSE	Q922P9	GLYR1_MOUSE	Glyr1 Np60	Glyr1	44.2	0	20300000	13400000	13100000	15100000	14800000	9710000	4990000	15100000	7730000	3320000	6520000	11000000
Q60648|SAP3_MOUSE	Q60648	SAP3_MOUSE	Gm2a	Gm2a	26.2	0	3980000	5270000	7730000	5970000	4030000	3550000	5810000	5900000	3930000	6240000	7930000	6270000
Q8K0C9|GMDS_MOUSE	Q8K0C9	GMDS_MOUSE	Gmds	Gmds	57.5	16.6667	574000	453000	472000	473402	461927	149000	687000	472000	604000	572000	476000	722000
Q9CQI3|GMFB_MOUSE	Q9CQI3	GMFB_MOUSE	Gmfb	Gmfb	14.9	0	16400000	13200000	15900000	15100000	12000000	9880000	11300000	13000000	15500000	15500000	15300000	13000000
Q9ERL7|GMFG_MOUSE	Q9ERL7	GMFG_MOUSE	Gmfg	Gmfg	118	0	1780000	1450000	9770000	1800000	1440000	2080000	1330000	1680000	23000000	13600000	1740000	14100000
Q922H4|GMPPA_MOUSE	Q922H4	GMPPA_MOUSE	Gmppa	Gmppa	40.7	0	1230000	1230000	1700000	1110000	1910000	232000	2370000	1220000	708000	1660000	1550000	1530000
Q8BTZ7|GMPPB_MOUSE	Q8BTZ7	GMPPB_MOUSE	Gmppb	Gmppb	27.8	0	14400000	19800000	26800000	16700000	20100000	11500000	20400000	14300000	9650000	24500000	18400000	19500000
Q9DCZ1|GMPR1_MOUSE	Q9DCZ1	GMPR1_MOUSE	Gmpr Gmpr1	Gmpr	30.1	0	729000	1160000	312000	849000	1230000	843000	897000	1040000	823000	507000	1000000	1040000
Q3THK7|GUAA_MOUSE	Q3THK7	GUAA_MOUSE	Gmps	Gmps	16	0	18100000	17500000	14500000	16600000	17500000	12000000	14900000	13100000	14800000	12200000	14000000	11200000
P21278|GNA11_MOUSE	P21278	GNA11_MOUSE	Gna11	Gna11	30	0	23500000	39200000	22700000	32300000	25600000	24600000	16600000	18800000	18800000	17900000	18300000	17000000
P27601|GNA13_MOUSE	P27601	GNA13_MOUSE	Gna13	Gna13	38	0	19100000	50300000	52000000	52900000	28600000	23900000	73000000	65200000	62800000	73700000	72400000	79200000
P30677|GNA14_MOUSE	P30677	GNA14_MOUSE	Gna14 Gna-14	Gna14	65.8	0	356000	334000	115000	269000	163000	328000	507000	266000	205000	871000	131000	223000
B2RSH2|GNAI1_MOUSE	B2RSH2	GNAI1_MOUSE	Gnai1 Gnai-1	Gnai1	31.1	0	3460000	3030000	5600000	5900000	4910000	6050000	6440000	6350000	6300000	8250000	3750000	3030000
P08752|GNAI2_MOUSE	P08752	GNAI2_MOUSE	Gnai2	Gnai2	29.7	0	187000000	234000000	203000000	209000000	218000000	182000000	106000000	143000000	155000000	101000000	137000000	90900000
Q9DC51|GNAI3_MOUSE	Q9DC51	GNAI3_MOUSE	Gnai3	Gnai3	12.3	0	21600000	26000000	26100000	21600000	26000000	25000000	19700000	23500000	20800000	18100000	20000000	21600000
P18872|GNAO_MOUSE	P18872	GNAO_MOUSE	Gnao1	Gnao1	29.4	0	16600000	17100000	11900000	16400000	12600000	15800000	10300000	10900000	10000000	9350000	9550000	5730000
P21279|GNAQ_MOUSE	P21279	GNAQ_MOUSE	Gnaq	Gnaq	25.8	0	25900000	28500000	29400000	28400000	30300000	24200000	16100000	17800000	21600000	17100000	20800000	13000000
Q6R0H7|GNAS1_MOUSE	Q6R0H7	GNAS1_MOUSE	Gnas	Gnas_Q6R0H7	23	0	36600000	42900000	39900000	39700000	42800000	40800000	24300000	30900000	33900000	23100000	30100000	21600000
P63094|GNAS2_MOUSE	P63094	GNAS2_MOUSE	Gnas	Gnas_P63094	23	0	36600000	42900000	39900000	39700000	42800000	40800000	24300000	30900000	33900000	23100000	30100000	21600000
P62874|GBB1_MOUSE	P62874	GBB1_MOUSE	Gnb1	Gnb1	28.2	0	96200000	114000000	101000000	116000000	111000000	89800000	58300000	69100000	84500000	58800000	73100000	45100000
P62880|GBB2_MOUSE	P62880	GBB2_MOUSE	Gnb2	Gnb2	17.8	0	66000000	78200000	76600000	73600000	76900000	71800000	50700000	59400000	64200000	51500000	59600000	44100000
Q61011|GBB3_MOUSE	Q61011	GBB3_MOUSE	Gnb3	Gnb3	61.5	16.6667	632000	840000	918740	620000	779002	770000	697000	135000	487000	1090000	782000	663000
P29387|GBB4_MOUSE	P29387	GBB4_MOUSE	Gnb4	Gnb4	63.3	0	11100000	14300000	12900000	14100000	12600000	14100000	2940000	4370000	5210000	2760000	3590000	1550000
Q91WG8|GLCNE_MOUSE	Q91WG8	GLCNE_MOUSE	Gne Glcne Uae1	Gne	133	58.3333	9331620	6752278	148000	8118466	9775378	80800	58901037	103000	198000	19288343	152000	29696033
Q9CXP8|GBG10_MOUSE	Q9CXP8	GBG10_MOUSE	Gng10	Gng10	26.6	0	530000	573000	485000	184000	573000	454000	385000	645000	641000	453000	688000	548000
P61953|GBG11_MOUSE	P61953	GBG11_MOUSE	Gng11	Gng11	57.1	8.33333	6320000	9440000	6890000	7010000	9920000	5110000	4243950	3320000	4680000	3120000	4180000	1840000
Q9DAS9|GBG12_MOUSE	Q9DAS9	GBG12_MOUSE	Gng12	Gng12	14.2	0	57200000	65500000	62000000	60700000	63300000	58200000	47200000	57600000	66700000	47200000	63100000	40900000
P63213|GBG2_MOUSE	P63213	GBG2_MOUSE	Gng2	Gng2	51.1	0	21600000	30900000	28400000	26400000	27600000	29700000	8630000	12000000	12600000	7820000	10100000	8030000
Q80SZ7|GBG5_MOUSE	Q80SZ7	GBG5_MOUSE	Gng5	Gng5	21.4	0	30400000	27700000	27500000	28100000	31500000	30300000	15100000	22700000	21000000	19200000	21500000	20600000
P36916|GNL1_MOUSE	P36916	GNL1_MOUSE	Gnl1 Gna-rs1 Mmr1	Gnl1	41.3	0	1300000	884000	1900000	1690000	1340000	796000	2550000	1690000	1340000	2220000	1610000	3320000
O88958|GNPI1_MOUSE	O88958	GNPI1_MOUSE	Gnpda1 Gnpi	Gnpda1	53.1	0	1320000	1450000	1570000	1190000	1510000	5830000	3340000	2470000	2520000	2900000	2270000	2510000
Q9CRC9|GNPI2_MOUSE	Q9CRC9	GNPI2_MOUSE	Gnpda2 Kiaa4008	Gnpda2	34.1	0	4100000	3230000	3010000	4200000	2430000	2060000	3230000	2520000	2580000	2930000	1510000	1050000
Q9JK38|GNA1_MOUSE	Q9JK38	GNA1_MOUSE	Gnpnat1 Gna1	Gnpnat1	31.2	0	1830000	2140000	2880000	2410000	2500000	1700000	3400000	1310000	1390000	2610000	1300000	1980000
Q8BFR4|GNS_MOUSE	Q8BFR4	GNS_MOUSE	Gns	Gns	31.5	0	11900000	11300000	10800000	9900000	11500000	9630000	12200000	13600000	14800000	24300000	10300000	10900000
Q921M4|GOGA2_MOUSE	Q921M4	GOGA2_MOUSE	Golga2	Golga2	13.7	0	7100000	9070000	8040000	7380000	8050000	8700000	9120000	7530000	7920000	7590000	11200000	9510000
P55937|GOGA3_MOUSE	P55937	GOGA3_MOUSE	Golga3 Mea2	Golga3	23.7	0	3760000	4590000	4140000	3590000	2910000	2490000	3710000	2210000	4020000	3070000	2860000	4930000
Q9QYE6|GOGA5_MOUSE	Q9QYE6	GOGA5_MOUSE	Golga5 Retii	Golga5	129	50	758360	1001560	500000	742414	323000	102000	783115	157000	1080180	177000	908970	404000
Q91W53|GOGA7_MOUSE	Q91W53	GOGA7_MOUSE	Golga7 MNCb-1213	Golga7	124	33.3333	289557	194000	294000	70300	239000	197125	87700	51200	403955	50700	484000	691865
Q8BXA1|GOLI4_MOUSE	Q8BXA1	GOLI4_MOUSE	Golim4 Df10 Golph4	Golim4	28.9	0	5570000	10500000	8970000	8460000	9690000	10600000	15800000	14600000	16400000	12600000	15400000	11100000
Q91XA2|GOLM1_MOUSE	Q91XA2	GOLM1_MOUSE	Golm1 Golph2	Golm1	132	50	215000	1060902	933738	136000	1024869	614287	169000	468000	991010	174000	801160	513000
Q6P2L7|GOLM2_MOUSE	Q6P2L7	GOLM2_MOUSE	Golm2 Casc4	Golm2	45.5	0	731000	3210000	2200000	2700000	3830000	3740000	1450000	1610000	1490000	1730000	1290000	2300000
Q9CRA5|GOLP3_MOUSE	Q9CRA5	GOLP3_MOUSE	Golph3	Golph3	33.4	0	667000	902000	1390000	911000	1160000	645000	1690000	1600000	1960000	1240000	1650000	1380000
P0C8B4|GON7_MOUSE	P0C8B4	GON7_MOUSE	Gon7	Gon7	54.3	8.33333	334831	340000	548000	292000	231000	144000	314000	288000	138000	243000	159000	349000
Q8BH60|GOPC_MOUSE	Q8BH60	GOPC_MOUSE	Gopc Cal	Gopc	43.9	0	471000	2370000	956000	1270000	1440000	1260000	1100000	995000	852000	1220000	997000	501000
Q91X51|GORS1_MOUSE	Q91X51	GORS1_MOUSE	Gorasp1	Gorasp1	61.1	8.33333	130000	478000	539000	438468	605000	342000	412000	214000	176000	392000	83800	502000
Q99JX3|GORS2_MOUSE	Q99JX3	GORS2_MOUSE	Gorasp2	Gorasp2	19.4	0	9620000	12200000	11300000	14700000	14200000	9960000	16200000	17600000	12700000	14100000	17400000	13100000
O35166|GOSR2_MOUSE	O35166	GOSR2_MOUSE	Gosr2 Gs27	Gosr2	15.1	0	2010000	2030000	1770000	1990000	3000000	2200000	2280000	1960000	2600000	2140000	2420000	2060000
P05201|AATC_MOUSE	P05201	AATC_MOUSE	Got1	Got1	37.7	0	14300000	14600000	20100000	17200000	17100000	10200000	38600000	29600000	22300000	30700000	29900000	28400000
P05202|AATM_MOUSE	P05202	AATM_MOUSE	Got2	Got2	22.7	0	221000000	237000000	226000000	213000000	276000000	221000000	357000000	314000000	374000000	319000000	395000000	315000000
P56400|GP1BB_MOUSE	P56400	GP1BB_MOUSE	Gp1bb	Gp1bb	29.2	0	1960000	3240000	2140000	2910000	2730000	1670000	2360000	3050000	2580000	4090000	3180000	1360000
Q9WTK3|GPAA1_MOUSE	Q9WTK3	GPAA1_MOUSE	Gpaa1 Gaa1	Gpaa1	27.3	0	651000	741000	1280000	1070000	1590000	920000	1580000	1630000	1280000	1390000	1620000	1430000
Q8CFZ4|GPC3_MOUSE	Q8CFZ4	GPC3_MOUSE	Gpc3	Gpc3	39.7	0	328000	206000	269000	167000	373000	369000	353000	616000	320000	360000	418000	122000
P51655|GPC4_MOUSE	P51655	GPC4_MOUSE	Gpc4	Gpc4	28.7	0	19100000	14500000	15400000	13700000	23300000	16600000	7790000	11600000	11000000	14800000	19700000	11900000
P13707|GPDA_MOUSE	P13707	GPDA_MOUSE	Gpd1 Gdc-1 Gdc1 Kiaa4010	Gpd1	48.2	0	5070000	9990000	7240000	10900000	13400000	3050000	5680000	5130000	4910000	15100000	6650000	6050000
Q3ULJ0|GPD1L_MOUSE	Q3ULJ0	GPD1L_MOUSE	Gpd1l Kiaa0089	Gpd1l	49.1	0	3580000	9750000	11200000	2960000	9760000	3130000	9900000	2570000	10300000	9340000	10500000	4150000
Q64521|GPDM_MOUSE	Q64521	GPDM_MOUSE	Gpd2 Gdm1	Gpd2	33.6	0	42000000	85600000	98000000	73600000	79800000	59500000	41500000	72300000	93600000	38700000	93400000	40100000
Q8BUV3|GEPH_MOUSE	Q8BUV3	GEPH_MOUSE	Gphn	Gphn	31.6	0	3480000	4780000	3700000	2480000	3550000	1080000	5030000	3910000	3810000	4610000	2700000	2850000
P06745|G6PI_MOUSE	P06745	G6PI_MOUSE	Gpi	Gpi	22.4	0	159000000	120000000	154000000	130000000	121000000	77000000	203000000	167000000	169000000	182000000	171000000	154000000
Q9D1N2|HDBP1_MOUSE	Q9D1N2	HDBP1_MOUSE	Gpihbp1	Gpihbp1	101	41.6667	1100000	1200000	1270000	870000	819000	1260000	1216300	860614	203000	1313910	946053	1176940
P35803|GPM6B_MOUSE	P35803	GPM6B_MOUSE	Gpm6b M6b	Gpm6b	36.2	0	1030000	1420000	741000	1160000	979000	635000	680000	817000	1280000	597000	878000	291000
Q8BHL4|RAI3_MOUSE	Q8BHL4	RAI3_MOUSE	Gprc5a Rai3 Raig1	Gprc5a	12	0	124000000	163000000	162000000	121000000	132000000	133000000	167000000	143000000	162000000	147000000	136000000	123000000
Q99LD4|CSN1_MOUSE	Q99LD4	CSN1_MOUSE	Gps1 Cops1 Csn1	Gps1	16.8	0	25100000	23500000	19600000	23200000	22500000	14300000	28700000	23800000	24700000	28000000	21000000	20900000
Q8QZR5|ALAT1_MOUSE	Q8QZR5	ALAT1_MOUSE	Gpt	Gpt	83.7	0	1040000	729000	1440000	601000	443000	19700000	25400000	20800000	24400000	24400000	24600000	24700000
P11352|GPX1_MOUSE	P11352	GPX1_MOUSE	Gpx1	Gpx1	31.6	0	36500000	37100000	39200000	37500000	36300000	27500000	76800000	64000000	57700000	62200000	63500000	60600000
P46412|GPX3_MOUSE	P46412	GPX3_MOUSE	Gpx3	Gpx3	35.2	0	46400000	68800000	71300000	64300000	61600000	49200000	96100000	102000000	137000000	111000000	128000000	84600000
O70325|GPX4_MOUSE	O70325	GPX4_MOUSE	Gpx4	Gpx4	23.6	0	34400000	34600000	37100000	31500000	33000000	22300000	55100000	47000000	47000000	47200000	48900000	46600000
Q99LJ6|GPX7_MOUSE	Q99LJ6	GPX7_MOUSE	Gpx7	Gpx7	42.6	0	19200000	22100000	21200000	23400000	23300000	16800000	10400000	8330000	24700000	8130000	11500000	6060000
Q9D7B7|GPX8_MOUSE	Q9D7B7	GPX8_MOUSE	Gpx8	Gpx8	58.8	0	2840000	13800000	11800000	15300000	4270000	2280000	5940000	4950000	11400000	5850000	7480000	4340000
Q60760|GRB10_MOUSE	Q60760	GRB10_MOUSE	Grb10 Meg1	Grb10	38.1	0	400000	222000	593000	520000	471000	596000	406000	372000	112000	249000	609000	426000
Q60631|GRB2_MOUSE	Q60631	GRB2_MOUSE	Grb2	Grb2	21.5	0	23000000	27500000	26700000	24000000	26500000	21900000	22800000	13700000	15400000	17900000	19200000	17500000
O35127|C10_MOUSE	O35127	C10_MOUSE	Grcc10 C10	Grcc10	14.3	0	2050000	2390000	2750000	2030000	2320000	2220000	2350000	2100000	1950000	1700000	1640000	2210000
Q91Z53|GRHPR_MOUSE	Q91Z53	GRHPR_MOUSE	Grhpr	Grhpr	24	0	28700000	36700000	34800000	29400000	36200000	30300000	25600000	20800000	22700000	25600000	20800000	16200000
Q8VEB1|GRK5_MOUSE	Q8VEB1	GRK5_MOUSE	Grk5 Gprk5	Grk5	95.6	8.33333	819000	4560000	790000	743000	584000	586000	3280000	3900000	1120000	475000	2245690	3910000
P28798|GRN_MOUSE	P28798	GRN_MOUSE	Grn	Grn	20.4	0	120000000	128000000	127000000	129000000	69800000	106000000	87400000	99100000	113000000	84000000	107000000	72700000
Q99LP6|GRPE1_MOUSE	Q99LP6	GRPE1_MOUSE	Grpel1	Grpel1	38	0	13300000	15900000	15800000	11800000	14600000	9210000	27900000	27100000	28200000	27200000	31400000	21400000
Q8C5Q4|GRSF1_MOUSE	Q8C5Q4	GRSF1_MOUSE	Grsf1	Grsf1	62.7	8.33333	500744	267000	304000	63500	98500	407000	643000	480000	459000	307000	671000	569000
Q810D6|GRWD1_MOUSE	Q810D6	GRWD1_MOUSE	Grwd1 A301	Grwd1	70.7	0	776000	155000	1050000	639000	1260000	943000	1640000	2260000	112000	2410000	257000	1590000
Q9EST1|GSDMA_MOUSE	Q9EST1	GSDMA_MOUSE	Gsdma	Gsdma	9.89	0	10700000	10000000	10500000	8660000	8880000	10200000	9400000	8920000	8750000	8430000	7940000	8270000
Q9D8T2|GSDMD_MOUSE	Q9D8T2	GSDMD_MOUSE	Gsdmd Gsdmdc1	Gsdmd	94.3	33.3333	158111	188000	110000	255570	41000	107000	79700	180317	308738	89700	180000	221000
Q2NL51|GSK3A_MOUSE	Q2NL51	GSK3A_MOUSE	Gsk3a	Gsk3a	61.6	0	12400000	13300000	3150000	13000000	11900000	7010000	7890000	1670000	6580000	2170000	6540000	1880000
Q9WV60|GSK3B_MOUSE	Q9WV60	GSK3B_MOUSE	Gsk3b	Gsk3b	19.7	0	9520000	10600000	16000000	9480000	15800000	10500000	14000000	11500000	11000000	10600000	11400000	9840000
P13020|GELS_MOUSE	P13020	GELS_MOUSE	Gsn	Gsn	24.5	0	457000000	565000000	625000000	525000000	503000000	379000000	884000000	764000000	784000000	807000000	724000000	656000000
Q8R050|ERF3A_MOUSE	Q8R050	ERF3A_MOUSE	Gspt1 Erf3a	Gspt1	19.6	0	16500000	17100000	20000000	14700000	13600000	11100000	23000000	20500000	15300000	20200000	19600000	19400000
P47791|GSHR_MOUSE	P47791	GSHR_MOUSE	Gsr Gr1	Gsr	19.9	0	30000000	34900000	34100000	27700000	30300000	20000000	46200000	37500000	37400000	38300000	40900000	32700000
P51855|GSHB_MOUSE	P51855	GSHB_MOUSE	Gss	Gss	29.3	0	13000000	18400000	25600000	18100000	12000000	11100000	23200000	27900000	21100000	25300000	18600000	15600000
P30115|GSTA3_MOUSE	P30115	GSTA3_MOUSE	Gsta3	Gsta3	21.8	0	14500000	12900000	16900000	12400000	8820000	11000000	16400000	15800000	18600000	19800000	17300000	17500000
P24472|GSTA4_MOUSE	P24472	GSTA4_MOUSE	Gsta4	Gsta4	37.3	0	58000000	28300000	95600000	33800000	50500000	32400000	88100000	71000000	71200000	96900000	68600000	73200000
Q9DCM2|GSTK1_MOUSE	Q9DCM2	GSTK1_MOUSE	Gstk1	Gstk1	13.7	0	47300000	36200000	46400000	37200000	50200000	35200000	39400000	42300000	43600000	34300000	48500000	36700000
P10649|GSTM1_MOUSE	P10649	GSTM1_MOUSE	Gstm1	Gstm1	20.2	0	211000000	171000000	303000000	162000000	202000000	146000000	245000000	208000000	210000000	238000000	186000000	194000000
P15626|GSTM2_MOUSE	P15626	GSTM2_MOUSE	Gstm2	Gstm2	180	0	84300000	83700000	123000000	80600000	83000000	53300000	132000000	86000000	89400000	117000000	94400000	1300000000
P48774|GSTM5_MOUSE	P48774	GSTM5_MOUSE	Gstm5 Fsc2 Gstm3	Gstm5	23.3	0	12700000	10000000	14100000	11900000	10400000	7170000	15800000	8840000	9520000	13500000	8630000	9870000
Q80W21|GSTM7_MOUSE	Q80W21	GSTM7_MOUSE	Gstm7	Gstm7	74.6	8.33333	321328	237000	240000	174000	279000	121000	760000	181000	643000	579000	656000	173000
O09131|GSTO1_MOUSE	O09131	GSTO1_MOUSE	Gsto1	Gsto1	33.5	0	127000000	97300000	223000000	99300000	128000000	119000000	228000000	262000000	198000000	226000000	213000000	231000000
P19157|GSTP1_MOUSE	P19157	GSTP1_MOUSE	Gstp1 Gstpib	Gstp1	23	0	101000000	102000000	131000000	98100000	110000000	71800000	176000000	102000000	114000000	145000000	110000000	116000000
Q64471|GSTT1_MOUSE	Q64471	GSTT1_MOUSE	Gstt1	Gstt1	19.8	0	50900000	39400000	50200000	45300000	40900000	24000000	48000000	32900000	41700000	48700000	35700000	35200000
Q61133|GSTT2_MOUSE	Q61133	GSTT2_MOUSE	Gstt2	Gstt2	11.5	0	9780000	6980000	9690000	7020000	9540000	8250000	10000000	8160000	8900000	9220000	9080000	8610000
Q99L20|GSTT3_MOUSE	Q99L20	GSTT3_MOUSE	Gstt3	Gstt3	74.9	0	29600000	22400000	33600000	24000000	28100000	18300000	31300000	28800000	28800000	114000000	26100000	24100000
Q9WVL0|MAAI_MOUSE	Q9WVL0	MAAI_MOUSE	Gstz1 Maai	Gstz1	21.2	0	11300000	8810000	13100000	9730000	11300000	6930000	16100000	10400000	13300000	12000000	11800000	9740000
Q99PM3|TF2AA_MOUSE	Q99PM3	TF2AA_MOUSE	Gtf2a1	Gtf2a1	23.6	0	102000000	87100000	85100000	101000000	82500000	48100000	84800000	71300000	101000000	84300000	78800000	42800000
P62915|TF2B_MOUSE	P62915	TF2B_MOUSE	Gtf2b	Gtf2b	44	0	1900000	7360000	6770000	4260000	6150000	1360000	1700000	3900000	4870000	5150000	5850000	4900000
Q3THK3|T2FA_MOUSE	Q3THK3	T2FA_MOUSE	Gtf2f1	Gtf2f1	95.9	0	402000	1340000	345000	230000	1310000	337000	1440000	607000	276000	3250000	223000	1310000
Q9ESZ8|GTF2I_MOUSE	Q9ESZ8	GTF2I_MOUSE	Gtf2i Bap135 Diws1t	Gtf2i	30.9	0	15000000	15300000	17300000	16500000	19600000	15300000	8770000	10700000	17200000	9950000	7690000	8030000
Q8K284|TF3C1_MOUSE	Q8K284	TF3C1_MOUSE	Gtf3c1	Gtf3c1	34.8	0	1050000	971000	659000	859000	957000	380000	672000	509000	690000	643000	786000	239000
Q8BMQ2|TF3C4_MOUSE	Q8BMQ2	TF3C4_MOUSE	Gtf3c4	Gtf3c4	39.1	0	277000	800000	1030000	1070000	1000000	1380000	903000	617000	897000	314000	591000	896000
Q8R2T8|TF3C5_MOUSE	Q8R2T8	TF3C5_MOUSE	Gtf3c5	Gtf3c5	43.8	0	5540000	811000	3870000	1020000	4830000	4610000	2440000	6440000	5080000	5990000	4610000	4890000
Q99ME9|NOG1_MOUSE	Q99ME9	NOG1_MOUSE	Gtpbp4 Crfg Nog1	Gtpbp4	44.2	0	354000	872000	1080000	1680000	912000	1260000	1920000	1820000	1230000	527000	1600000	701000
Q9ERL9|GCYA1_MOUSE	Q9ERL9	GCYA1_MOUSE	Gucy1a1 Gucy1a3	Gucy1a1	56.7	0	251000000	231000000	227000000	235000000	211000000	166000000	86300000	59500000	63900000	54100000	86500000	63500000
O54865|GCYB1_MOUSE	O54865	GCYB1_MOUSE	Gucy1b1	Gucy1b1	60.7	0	157000000	148000000	136000000	153000000	134000000	98600000	31800000	36700000	42900000	41500000	42300000	38500000
Q64520|KGUA_MOUSE	Q64520	KGUA_MOUSE	Guk1	Guk1	55.2	0	10800000	16200000	9060000	7340000	7190000	4620000	4600000	4480000	4470000	4790000	4050000	3470000
Q8K2A1|GULP1_MOUSE	Q8K2A1	GULP1_MOUSE	Gulp1	Gulp1	60.4	16.6667	917000	1100000	1630000	1040000	1660000	1100000	725000	563000	725474	688000	961000	723964
P12265|BGLR_MOUSE	P12265	BGLR_MOUSE	Gusb Gus Gus-s	Gusb	20.4	0	9410000	11900000	13400000	11300000	13800000	11600000	15100000	18400000	18300000	14900000	17200000	13000000
Q9R062|GLYG_MOUSE	Q9R062	GLYG_MOUSE	Gyg1 Gyg	Gyg1	23	0	150000000	162000000	159000000	153000000	137000000	74700000	173000000	98200000	97900000	156000000	124000000	121000000
Q9Z1E4|GYS1_MOUSE	Q9Z1E4	GYS1_MOUSE	Gys1 Gys Gys3	Gys1	44.2	0	22800000	4250000	29400000	22600000	32500000	18800000	35200000	20700000	19900000	4520000	28300000	30100000
P10922|H10_MOUSE	P10922	H10_MOUSE	H1-0 H1f0 H1fv	H1-0	35.8	0	505000000	385000000	408000000	320000000	314000000	316000000	209000000	564000000	276000000	222000000	249000000	181000000
P43275|H11_MOUSE	P43275	H11_MOUSE	H1-1	H1-1	42.9	0	107000000	129000000	122000000	118000000	118000000	134000000	43200000	58300000	55400000	47200000	51700000	54300000
P15864|H12_MOUSE	P15864	H12_MOUSE	H1-2	H1-2	31.8	0	2940000	3390000	3300000	2730000	3610000	3950000	1490000	2750000	1940000	1330000	2110000	2180000
P43277|H13_MOUSE	P43277	H13_MOUSE	H1-3	H1-3	28.8	0	12700000	15900000	15100000	14500000	14300000	16200000	6590000	10000000	9340000	7960000	10200000	8530000
P43274|H14_MOUSE	P43274	H14_MOUSE	H1-4	H1-4	26.6	0	742000000	883000000	855000000	798000000	750000000	851000000	451000000	571000000	533000000	473000000	523000000	428000000
P43276|H15_MOUSE	P43276	H15_MOUSE	H1-5	H1-5	28.2	0	848000000	1040000000	980000000	908000000	934000000	1040000000	492000000	635000000	608000000	528000000	607000000	523000000
P14434|HA2B_MOUSE	P14434	HA2B_MOUSE	H2-Aa	H2-Aa	38.5	0	5660000	9290000	9980000	6560000	7130000	3730000	11800000	11000000	17000000	9130000	14600000	11100000
P14483|HB2A_MOUSE	P14483	HB2A_MOUSE	H2-Ab1 H2-iabeta	H2-Ab1	46.3	0	7350000	24800000	24100000	10400000	6260000	5490000	22200000	28800000	24500000	21800000	25800000	25000000
P0C0S6|H2AZ_MOUSE	P0C0S6	H2AZ_MOUSE	H2az1	H2az1	17.4	0	302000000	299000000	274000000	313000000	301000000	280000000	186000000	253000000	274000000	203000000	263000000	186000000
Q3THW5|H2AV_MOUSE	Q3THW5	H2AV_MOUSE	H2az2	H2az2	17.4	0	302000000	299000000	274000000	313000000	301000000	280000000	186000000	253000000	274000000	203000000	263000000	186000000
Q8CGP1|H2B1K_MOUSE	Q8CGP1	H2B1K_MOUSE	H2bc12	H2bc12	25.5	0	14500000000	16600000000	16200000000	15100000000	16700000000	17400000000	8490000000	11200000000	11000000000	9320000000	11000000000	9340000000
P10854|H2B1M_MOUSE	P10854	H2B1M_MOUSE	H2bc14	H2bc14	25.5	0	14500000000	16600000000	16200000000	15100000000	16700000000	17400000000	8490000000	11200000000	11000000000	9320000000	11000000000	9340000000
Q64525|H2B2B_MOUSE	Q64525	H2B2B_MOUSE	H2bc18	H2bc18	25.5	0	14500000000	16600000000	16200000000	15100000000	16700000000	17400000000	8490000000	11200000000	11000000000	9320000000	11000000000	9340000000
Q64475|H2B1B_MOUSE	Q64475	H2B1B_MOUSE	H2bc3	H2bc3	25.5	0	14500000000	16600000000	16200000000	15100000000	16700000000	17400000000	8490000000	11200000000	11000000000	9320000000	11000000000	9340000000
Q6ZWY9|H2B1C_MOUSE	Q6ZWY9	H2B1C_MOUSE	H2bc4	H2bc4	25.5	0	14500000000	16600000000	16200000000	15100000000	16700000000	17400000000	8490000000	11200000000	11000000000	9320000000	11000000000	9340000000
P10853|H2B1F_MOUSE	P10853	H2B1F_MOUSE	H2bc7	H2bc7	25.5	0	14500000000	16600000000	16200000000	15100000000	16700000000	17400000000	8490000000	11200000000	11000000000	9320000000	11000000000	9340000000
Q64478|H2B1H_MOUSE	Q64478	H2B1H_MOUSE	H2bc9	H2bc9	25.5	0	14500000000	16600000000	16200000000	15100000000	16700000000	17400000000	8490000000	11200000000	11000000000	9320000000	11000000000	9340000000
P01899|HA11_MOUSE	P01899	HA11_MOUSE	H2-D1	H2-D1	16.6	0	16600000	20400000	18400000	17600000	15300000	15400000	16400000	21000000	22100000	13900000	20800000	13300000
P01901|HA1B_MOUSE	P01901	HA1B_MOUSE	H2-K1 H2-K	H2-K1	24.3	0	2720000	2280000	1770000	2930000	2380000	2230000	2680000	4110000	3490000	2260000	3560000	3180000
P62806|H4_MOUSE	P62806	H4_MOUSE	H4c1	H4c1	25.2	0	12900000000	14400000000	13400000000	13900000000	14500000000	13500000000	7380000000	9650000000	10200000000	8100000000	9950000000	6980000000
Q8CFX1|G6PE_MOUSE	Q8CFX1	G6PE_MOUSE	H6pd	H6pd	28.8	0	44100000	38000000	39000000	45600000	36000000	33400000	39300000	76700000	51500000	68200000	46200000	37700000
Q8K2C9|HACD3_MOUSE	Q8K2C9	HACD3_MOUSE	Hacd3 Ptplad1	Hacd3	18	0	29200000	32300000	27300000	33100000	30500000	25900000	18400000	29800000	35000000	23800000	34200000	22100000
Q61425|HCDH_MOUSE	Q61425	HCDH_MOUSE	Hadh Hadhsc Mschad Schad	Hadh	19	0	85100000	79200000	80400000	90800000	95200000	69500000	95600000	95200000	130000000	86700000	108000000	66400000
Q8BMS1|ECHA_MOUSE	Q8BMS1	ECHA_MOUSE	Hadha	Hadha	15.5	0	237000000	269000000	274000000	266000000	290000000	249000000	336000000	338000000	362000000	314000000	387000000	293000000
Q99JY0|ECHB_MOUSE	Q99JY0	ECHB_MOUSE	Hadhb	Hadhb	14.3	0	116000000	133000000	140000000	136000000	157000000	152000000	151000000	165000000	189000000	157000000	182000000	129000000
Q99KB8|GLO2_MOUSE	Q99KB8	GLO2_MOUSE	Hagh Glo2	Hagh	57.1	0	2380000	2560000	6490000	2540000	1550000	1460000	5710000	1840000	2240000	2100000	2210000	2410000
Q9QUP5|HPLN1_MOUSE	Q9QUP5	HPLN1_MOUSE	Hapln1 Crtl1	Hapln1	201	0	444000	112000	27200000	417000	23700000	143000	721000	1030000	1570000	1090000	860000	381000
Q61035|HARS1_MOUSE	Q61035	HARS1_MOUSE	Hars1 Hars	Hars1	22.6	0	28300000	26100000	30000000	25200000	27800000	49500000	32700000	27800000	26100000	29500000	26200000	25100000
Q99KK9|SYHM_MOUSE	Q99KK9	SYHM_MOUSE	Hars2 Harsl	Hars2	44.8	8.33333	1210000	1080000	1220000	1050000	905000	954560	1360000	1910000	1680000	1280000	1430000	488000
P01942|HBA_MOUSE	P01942	HBA_MOUSE	Hba Hba-a1	Hba	28.6	0	2410000000	2130000000	2520000000	1920000000	2980000000	3460000000	4760000000	2190000000	2440000000	3570000000	2510000000	2580000000
P02088|HBB1_MOUSE	P02088	HBB1_MOUSE	Hbb-b1	Hbb-b1	30.3	0	1110000000	850000000	934000000	879000000	1210000000	1210000000	2050000000	921000000	1120000000	1510000000	1110000000	816000000
P02089|HBB2_MOUSE	P02089	HBB2_MOUSE	Hbb-b2	Hbb-b2	52.8	0	6860000	4500000	7970000	4650000	8070000	17000000	14300000	6530000	3590000	15000000	5530000	14400000
Q69ZS7|HBS1L_MOUSE	Q69ZS7	HBS1L_MOUSE	Hbs1l	Hbs1l	147	58.3333	11889100	11808130	2560000	10548800	13601500	8895141	275000	4190000	6924210	4239570	3760000	3590000
P53702|CCHL_MOUSE	P53702	CCHL_MOUSE	Hccs Cchl	Hccs	92.6	33.3333	198000	621000	442000	276000	211000	589000	225000	362156	319949	348000	379850	431890
Q61191|HCFC1_MOUSE	Q61191	HCFC1_MOUSE	Hcfc1	Hcfc1	27	0	28200000	31300000	25600000	29300000	28700000	26200000	17100000	18600000	17500000	15300000	17300000	16000000
P08103|HCK_MOUSE	P08103	HCK_MOUSE	Hck	Hck	15.7	0	2730000	3690000	3490000	3320000	3950000	2330000	3630000	3650000	3660000	2640000	2960000	2950000
P49710|HCLS1_MOUSE	P49710	HCLS1_MOUSE	Hcls1 Hs1	Hcls1	88.5	0	20500000	18900000	3460000	3080000	5210000	18800000	3020000	4190000	3230000	3170000	23900000	5550000
O09106|HDAC1_MOUSE	O09106	HDAC1_MOUSE	Hdac1	Hdac1	25.7	0	15400000	20400000	14800000	18500000	19800000	13100000	11300000	17900000	15800000	10400000	13700000	8030000
P70288|HDAC2_MOUSE	P70288	HDAC2_MOUSE	Hdac2 Yy1bp	Hdac2	30.5	0	6840000	7990000	6640000	8790000	10100000	5080000	4700000	6120000	7330000	3810000	7030000	3550000
Q9Z2V5|HDAC6_MOUSE	Q9Z2V5	HDAC6_MOUSE	Hdac6	Hdac6	117	41.6667	230000	114000	1146051	80100	123000	477264	227000	484568	481408	632628	78300	366000
P51859|HDGF_MOUSE	P51859	HDGF_MOUSE	Hdgf Tdrm1	Hdgf	8.4	0	164000000	163000000	183000000	150000000	162000000	139000000	159000000	148000000	144000000	147000000	144000000	139000000
Q3UMU9|HDGR2_MOUSE	Q3UMU9	HDGR2_MOUSE	Hdgfl2	Hdgfl2	21.9	0	3590000	3790000	3120000	3350000	3480000	4310000	2470000	2690000	2990000	2360000	2210000	2310000
Q9JMG7|HDGR3_MOUSE	Q9JMG7	HDGR3_MOUSE	Hdgfl3	Hdgfl3	33	0	7340000	8420000	10100000	7200000	7890000	9380000	4380000	5210000	4600000	4080000	5450000	4010000
Q3UGR5|HDHD2_MOUSE	Q3UGR5	HDHD2_MOUSE	Hdhd2	Hdhd2	34.2	0	2980000	2810000	2250000	3440000	2620000	1010000	4110000	3120000	3900000	4220000	2730000	1450000
Q8VDJ3|VIGLN_MOUSE	Q8VDJ3	VIGLN_MOUSE	Hdlbp	Hdlbp	11.4	0	144000000	157000000	161000000	167000000	167000000	149000000	216000000	159000000	178000000	162000000	188000000	181000000
Q9R257|HEBP1_MOUSE	Q9R257	HEBP1_MOUSE	Hebp1 Hbp	Hebp1	17.4	0	4230000	3860000	4180000	3630000	2870000	3580000	4780000	4100000	3980000	4190000	3240000	5550000
Q69ZR2|HECD1_MOUSE	Q69ZR2	HECD1_MOUSE	Hectd1 Kiaa1131 Opm	Hectd1	141	0	326000	220000	465000	442000	136000	3620000	2200000	271000	271000	327000	535000	217000
Q9Z0Z4|HEPH_MOUSE	Q9Z0Z4	HEPH_MOUSE	Heph	Heph	100	33.3333	238000	575000	303000	581000	598000	775000	478411	478836	135000	445196	163000	497135
Q6PAV2|HERC4_MOUSE	Q6PAV2	HERC4_MOUSE	Herc4	Herc4	54	0	604000	745000	794000	632000	673000	497000	833000	718000	260000	927000	1900000	433000
P29416|HEXA_MOUSE	P29416	HEXA_MOUSE	Hexa	Hexa	31.7	0	4800000	5310000	6600000	5260000	7150000	3970000	10700000	8200000	9390000	7230000	10900000	9700000
P20060|HEXB_MOUSE	P20060	HEXB_MOUSE	Hexb	Hexb	41.7	0	5440000	6000000	6990000	4650000	5160000	3690000	11600000	11400000	11800000	9110000	13000000	13100000
Q8R409|HEXI1_MOUSE	Q8R409	HEXI1_MOUSE	Hexim1	Hexim1	29.8	0	4300000	4650000	4080000	4240000	4790000	3110000	2620000	2640000	2790000	2360000	2780000	1830000
Q99LI8|HGS_MOUSE	Q99LI8	HGS_MOUSE	Hgs Hrs	Hgs	10.3	0	19700000	21100000	23900000	19700000	20600000	16200000	20000000	18100000	17800000	19700000	17700000	18200000
Q3UDW8|HGNAT_MOUSE	Q3UDW8	HGNAT_MOUSE	Hgsnat D8Ertd354e Tmem76	Hgsnat	13.4	0	3970000	4840000	4940000	3710000	4610000	4820000	4420000	5250000	5330000	4230000	6070000	4740000
Q99L13|3HIDH_MOUSE	Q99L13	3HIDH_MOUSE	Hibadh	Hibadh	37.4	0	20900000	21600000	25400000	23700000	31100000	22800000	47800000	47400000	56700000	40100000	55200000	37100000
Q8QZS1|HIBCH_MOUSE	Q8QZS1	HIBCH_MOUSE	Hibch	Hibch	21.6	0	14700000	13400000	16200000	23500000	23200000	11500000	18600000	19000000	20900000	18700000	19000000	13900000
Q8R1F6|HID1_MOUSE	Q8R1F6	HID1_MOUSE	Hid1	Hid1	62.3	0	220000	1060000	969000	1070000	667000	182000	547000	224000	388000	194000	837000	360000
Q9DD02|HIKES_MOUSE	Q9DD02	HIKES_MOUSE	Hikeshi L7rn6	Hikeshi	75.5	25	538000	630000	549000	421000	464000	521000	282000	296000	376340	664292	93400	459454
P70349|HINT1_MOUSE	P70349	HINT1_MOUSE	Hint1 Hint Pkci Pkci1 Prkcnh1	Hint1	25.9	0	99800000	75500000	93100000	91000000	106000000	59900000	140000000	94600000	79100000	115000000	92900000	152000000
Q9D0S9|HINT2_MOUSE	Q9D0S9	HINT2_MOUSE	Hint2	Hint2	38.5	0	8660000	11500000	10800000	11600000	11000000	9320000	22700000	18100000	25300000	19300000	23800000	14900000
Q9CPS6|HINT3_MOUSE	Q9CPS6	HINT3_MOUSE	Hint3 Hint4	Hint3	40.4	8.33333	593904	898000	690000	308000	854000	651000	496000	699000	786000	655000	686000	791000
Q8VD75|HIP1_MOUSE	Q8VD75	HIP1_MOUSE	Hip1 Kiaa4113	Hip1	25.9	0	27400000	47600000	50800000	36700000	35900000	41400000	24300000	27000000	28800000	26900000	28200000	42300000
Q9JKY5|HIP1R_MOUSE	Q9JKY5	HIP1R_MOUSE	Hip1r	Hip1r	27.4	0	1360000	2330000	1860000	2820000	2110000	1980000	2640000	3380000	2850000	2090000	2760000	1290000
Q8CGP2|H2B1P_MOUSE	Q8CGP2	H2B1P_MOUSE	Hist1h2bp	Hist1h2bp	25.5	0	14500000000	16600000000	16200000000	15100000000	16700000000	17400000000	8490000000	11200000000	11000000000	9320000000	11000000000	9340000000
P17710|HXK1_MOUSE	P17710	HXK1_MOUSE	Hk1	Hk1	25.3	0	131000000	67900000	62400000	67000000	79400000	58300000	87400000	97200000	97500000	90500000	115000000	81200000
O08528|HXK2_MOUSE	O08528	HXK2_MOUSE	Hk2	Hk2	134	0	6780000	57800000	67400000	7260000	8970000	6800000	8580000	3240000	11000000	10900000	2350000	5200000
Q9D8V0|HM13_MOUSE	Q9D8V0	HM13_MOUSE	Hm13	Hm13	15.7	0	16300000	16800000	18000000	17800000	18800000	19300000	20800000	24700000	23100000	19900000	26500000	19700000
P22907|HEM3_MOUSE	P22907	HEM3_MOUSE	Hmbs Uros1	Hmbs	17.5	0	994000	1000000	1290000	967000	992000	609000	1150000	936000	1040000	817000	1120000	870000
D3YXG0|HMCN1_MOUSE	D3YXG0	HMCN1_MOUSE	Hmcn1	Hmcn1	32.3	0	84700000	115000000	82500000	110000000	102000000	88500000	39400000	50200000	62300000	61700000	96800000	48900000
P17095|HMGA1_MOUSE	P17095	HMGA1_MOUSE	Hmga1 Hmgi Hmgiy	Hmga1	22.2	0	12500000	19600000	21400000	17500000	15400000	24000000	12900000	17500000	19200000	13600000	16200000	12300000
P52927|HMGA2_MOUSE	P52927	HMGA2_MOUSE	Hmga2 Hmgic	Hmga2	29.5	0	850000	766000	654000	863000	451000	1220000	793000	943000	1370000	693000	659000	908000
P63158|HMGB1_MOUSE	P63158	HMGB1_MOUSE	Hmgb1	Hmgb1	23.6	0	533000000	544000000	557000000	518000000	560000000	460000000	340000000	357000000	375000000	315000000	380000000	290000000
P30681|HMGB2_MOUSE	P30681	HMGB2_MOUSE	Hmgb2 Hmg2	Hmgb2	28	0	555000000	540000000	322000000	554000000	622000000	616000000	174000000	512000000	463000000	591000000	521000000	721000000
O54879|HMGB3_MOUSE	O54879	HMGB3_MOUSE	Hmgb3	Hmgb3	36.9	0	27300000	30600000	27900000	26800000	33400000	26800000	13900000	14500000	16300000	13300000	15400000	11600000
P38060|HMGCL_MOUSE	P38060	HMGCL_MOUSE	Hmgcl	Hmgcl	30.3	0	8890000	8130000	7400000	11600000	9180000	5770000	5410000	6400000	6670000	4250000	7100000	4230000
Q8JZK9|HMCS1_MOUSE	Q8JZK9	HMCS1_MOUSE	Hmgcs1	Hmgcs1	47.3	8.33333	960453	419000	662000	738000	243000	1060000	598000	497000	607000	643000	607000	845000
P54869|HMCS2_MOUSE	P54869	HMCS2_MOUSE	Hmgcs2	Hmgcs2	36.3	0	5380000	5830000	9410000	5690000	4910000	6450000	11100000	6180000	13600000	7760000	7510000	5040000
P18608|HMGN1_MOUSE	P18608	HMGN1_MOUSE	Hmgn1	Hmgn1	17.7	0	15100000	15100000	12600000	15700000	17000000	16800000	11200000	12400000	14100000	10200000	14000000	9840000
P09602|HMGN2_MOUSE	P09602	HMGN2_MOUSE	Hmgn2	Hmgn2	30.8	0	12400000	12800000	8850000	14300000	14300000	12800000	6050000	8340000	7050000	6880000	8400000	7730000
Q9JL35|HMGN5_MOUSE	Q9JL35	HMGN5_MOUSE	Hmgn5	Hmgn5	21.4	0	24200000	25500000	30900000	24500000	28500000	23700000	19600000	18800000	17600000	18300000	15600000	18800000
P14901|HMOX1_MOUSE	P14901	HMOX1_MOUSE	Hmox1	Hmox1	43.9	0	5310000	4690000	4260000	4600000	4440000	3300000	7680000	4690000	10600000	4450000	10000000	3300000
O70252|HMOX2_MOUSE	O70252	HMOX2_MOUSE	Hmox2	Hmox2	21.5	0	18000000	16500000	13300000	20400000	17500000	12100000	16300000	18300000	22300000	13700000	18500000	10100000
Q91VF2|HNMT_MOUSE	Q91VF2	HNMT_MOUSE	Hnmt Hmt	Hnmt	35.8	0	517000	411000	756000	442000	196000	318000	476000	236000	548000	298000	436000	446000
Q9CX86|ROA0_MOUSE	Q9CX86	ROA0_MOUSE	Hnrnpa0 Hnrpa0	Hnrnpa0	29.1	0	24500000	22400000	17300000	28500000	24800000	15700000	17100000	15000000	22200000	15100000	19700000	8050000
P49312|ROA1_MOUSE	P49312	ROA1_MOUSE	Hnrnpa1	Hnrnpa1	16	0	248000000	231000000	211000000	256000000	268000000	197000000	186000000	207000000	235000000	179000000	195000000	155000000
O88569|ROA2_MOUSE	O88569	ROA2_MOUSE	Hnrnpa2b1	Hnrnpa2b1	14.4	0	1120000000	1200000000	1150000000	1130000000	1270000000	1040000000	855000000	1010000000	1040000000	821000000	923000000	830000000
Q8BG05|ROA3_MOUSE	Q8BG05	ROA3_MOUSE	Hnrnpa3	Hnrnpa3	11.2	0	755000000	760000000	761000000	758000000	802000000	703000000	634000000	711000000	763000000	601000000	660000000	542000000
Q99020|ROAA_MOUSE	Q99020	ROAA_MOUSE	Hnrnpab Cbf-a Cgbfa Hnrpab	Hnrnpab	8.08	0	113000000	112000000	107000000	110000000	131000000	103000000	110000000	105000000	121000000	104000000	117000000	97900000
Q9Z204|HNRPC_MOUSE	Q9Z204	HNRPC_MOUSE	Hnrnpc	Hnrnpc	13.7	0	195000000	215000000	188000000	211000000	230000000	186000000	158000000	180000000	198000000	162000000	195000000	138000000
Q60668|HNRPD_MOUSE	Q60668	HNRPD_MOUSE	Hnrnpd	Hnrnpd	16	0	164000000	163000000	162000000	171000000	177000000	143000000	126000000	125000000	142000000	118000000	132000000	106000000
Q9Z130|HNRDL_MOUSE	Q9Z130	HNRDL_MOUSE	Hnrnpdl Hnrpdl Jktbp	Hnrnpdl	12.8	0	33400000	32200000	32100000	34400000	37300000	31300000	31200000	32400000	36200000	24500000	33600000	23700000
Q9Z2X1|HNRPF_MOUSE	Q9Z2X1	HNRPF_MOUSE	Hnrnpf Hnrpf	Hnrnpf	13.4	0	136000000	156000000	132000000	118000000	143000000	115000000	121000000	104000000	141000000	108000000	112000000	108000000
O35737|HNRH1_MOUSE	O35737	HNRH1_MOUSE	Hnrnph1	Hnrnph1	18.8	0	83800000	92100000	83000000	93000000	94700000	77200000	58600000	67100000	76900000	61800000	68800000	51800000
P70333|HNRH2_MOUSE	P70333	HNRH2_MOUSE	Hnrnph2 Hnrph2	Hnrnph2	23.5	0	30000000	40600000	35500000	40000000	46800000	26200000	33300000	24000000	37000000	27400000	36700000	20100000
P61979|HNRPK_MOUSE	P61979	HNRPK_MOUSE	Hnrnpk	Hnrnpk	12.3	0	820000000	834000000	839000000	828000000	886000000	755000000	659000000	708000000	717000000	639000000	655000000	621000000
Q8R081|HNRPL_MOUSE	Q8R081	HNRPL_MOUSE	Hnrnpl Hnrpl	Hnrnpl	14.3	0	384000000	503000000	474000000	476000000	510000000	417000000	364000000	409000000	444000000	354000000	404000000	325000000
Q921F4|HNRLL_MOUSE	Q921F4	HNRLL_MOUSE	Hnrnpll Hnrpll	Hnrnpll	22.4	0	45200000	47800000	38000000	50800000	50300000	33400000	39100000	31000000	44000000	31500000	35500000	22600000
Q9D0E1|HNRPM_MOUSE	Q9D0E1	HNRPM_MOUSE	Hnrnpm Hnrpm	Hnrnpm	16.7	0	482000000	483000000	526000000	430000000	465000000	379000000	367000000	369000000	388000000	314000000	382000000	315000000
Q8VEK3|HNRPU_MOUSE	Q8VEK3	HNRPU_MOUSE	Hnrnpu	Hnrnpu	14.8	0	635000000	686000000	650000000	663000000	701000000	605000000	481000000	554000000	598000000	468000000	546000000	446000000
Q8VDM6|HNRL1_MOUSE	Q8VDM6	HNRL1_MOUSE	Hnrnpul1	Hnrnpul1	24.1	0	41100000	47200000	49300000	47700000	54000000	37600000	32500000	31100000	33300000	28900000	33400000	24900000
Q00PI9|HNRL2_MOUSE	Q00PI9	HNRL2_MOUSE	Hnrnpul2	Hnrnpul2	11.3	0	156000000	165000000	168000000	147000000	154000000	142000000	128000000	137000000	136000000	118000000	139000000	119000000
Q99JP6|HOME3_MOUSE	Q99JP6	HOME3_MOUSE	Homer3	Homer3	49.3	0	12500000	14000000	11800000	12000000	12800000	10100000	11000000	10800000	12000000	34600000	14900000	27000000
Q8BUK6|HOOK3_MOUSE	Q8BUK6	HOOK3_MOUSE	Hook3	Hook3	51.1	0	13500000	8520000	16100000	5360000	12400000	6680000	5490000	17200000	3720000	5200000	7550000	6220000
Q8R1H0|HOP_MOUSE	Q8R1H0	HOP_MOUSE	Hopx Hod Hop Ob1	Hopx	25.7	0	41800000	45600000	52100000	41400000	32300000	17700000	56400000	38000000	42000000	44000000	36000000	30000000
P09021|HXA5_MOUSE	P09021	HXA5_MOUSE	Hoxa5 Hox-1.3 Hoxa-5	Hoxa5	41.7	0	2180000	1660000	2870000	1120000	901000	889000	1880000	2290000	1380000	1540000	594000	1740000
Q61646|HPT_MOUSE	Q61646	HPT_MOUSE	Hp	Hp	60.3	0	84800000	52400000	97100000	49600000	57600000	97500000	241000000	163000000	130000000	234000000	192000000	312000000
Q3TEA8|HP1B3_MOUSE	Q3TEA8	HP1B3_MOUSE	Hp1bp3	Hp1bp3	29.4	0	96400000	115000000	101000000	109000000	107000000	100000000	58100000	68200000	72200000	55600000	63300000	46200000
P62748|HPCL1_MOUSE	P62748	HPCL1_MOUSE	Hpcal1	Hpcal1	26.5	0	34500000	34700000	28000000	35600000	32300000	24800000	21900000	26300000	36500000	19400000	28900000	12500000
Q8VCC1|PGDH_MOUSE	Q8VCC1	PGDH_MOUSE	Hpgd	Hpgd	50	0	23400000	25600000	20100000	26000000	19700000	11200000	8970000	8380000	8810000	8820000	8150000	9130000
P00493|HPRT_MOUSE	P00493	HPRT_MOUSE	Hprt1	Hprt1	25.4	0	26200000	21400000	21300000	21900000	23400000	13800000	37800000	31600000	30800000	33800000	32300000	31200000
Q91X72|HEMO_MOUSE	Q91X72	HEMO_MOUSE	Hpx	Hpx	102	0	31200000	26500000	66300000	31400000	28500000	23300000	195000000	82500000	81800000	176000000	125000000	385000000
Q61411|RASH_MOUSE	Q61411	RASH_MOUSE	Hras Hras1	Hras	101	33.3333	1150000	618000	1030000	674465	786165	287000	247000	578645	196000	1030000	845000	598702
Q9ESB3|HRG_MOUSE	Q9ESB3	HRG_MOUSE	Hrg	Hrg	87.7	0	912000	1730000	1500000	503000	3240000	852000	6240000	1930000	1480000	3000000	3010000	8630000
Q3TC93|H1BP3_MOUSE	Q3TC93	H1BP3_MOUSE	Hs1bp3	Hs1bp3	37.5	0	340000	308000	408000	326000	315000	120000	516000	207000	180000	409000	243000	216000
Q8R3H7|HS2ST_MOUSE	Q8R3H7	HS2ST_MOUSE	Hs2st1	Hs2st1	25.4	0	4080000	5820000	4110000	5020000	5860000	5640000	8290000	8560000	7970000	7820000	8170000	7630000
Q9CQZ1|HSBP1_MOUSE	Q9CQZ1	HSBP1_MOUSE	Hsbp1	Hsbp1	23.7	0	2050000	1910000	1990000	2000000	2040000	1130000	2370000	2070000	2480000	1930000	2200000	927000
P50172|DHI1_MOUSE	P50172	DHI1_MOUSE	Hsd11b1 Hsd11	Hsd11b1	27.1	0	13300000	16600000	12800000	10800000	11800000	11600000	9000000	12400000	8830000	10500000	20600000	9940000
O08756|HCD2_MOUSE	O08756	HCD2_MOUSE	Hsd17b10	Hsd17b10	25.3	0	30700000	36500000	35500000	35600000	42100000	35100000	55700000	62000000	60400000	52900000	60700000	46900000
Q9EQ06|DHB11_MOUSE	Q9EQ06	DHB11_MOUSE	Hsd17b11	Hsd17b11	32.9	0	81900000	72900000	119000000	69000000	63600000	52300000	51200000	55900000	58900000	42700000	57800000	40200000
O70503|DHB12_MOUSE	O70503	DHB12_MOUSE	Hsd17b12	Hsd17b12	34.2	0	15200000	19200000	16200000	17100000	20900000	19400000	30700000	35100000	39500000	29500000	37700000	26600000
P51660|DHB4_MOUSE	P51660	DHB4_MOUSE	Hsd17b4 Edh17b4	Hsd17b4	18.4	0	60600000	73700000	83900000	78400000	90000000	89700000	81700000	114000000	121000000	83400000	94300000	89500000
O88736|DHB7_MOUSE	O88736	DHB7_MOUSE	Hsd17b7 17hsd7	Hsd17b7	63.6	16.6667	466393	445000	472990	305000	141000	413000	431000	561000	639000	273000	523000	228000
P50171|DHB8_MOUSE	P50171	DHB8_MOUSE	Hsd17b8 H2-Ke6 Hke6	Hsd17b8	28.2	0	2860000	1880000	4570000	4640000	4850000	4810000	4900000	4530000	6040000	2490000	4800000	4360000
Q8BTX9|HSDL1_MOUSE	Q8BTX9	HSDL1_MOUSE	Hsdl1	Hsdl1	66.2	0	2940000	524000	2120000	6570000	3090000	1690000	2370000	3130000	1330000	2360000	3820000	246000
Q2TPA8|HSDL2_MOUSE	Q2TPA8	HSDL2_MOUSE	Hsdl2	Hsdl2	45.8	0	2080000	6080000	6880000	4440000	3700000	3670000	6190000	10700000	11900000	8450000	6250000	5170000
P07901|HS90A_MOUSE	P07901	HS90A_MOUSE	Hsp90aa1 Hsp86 Hsp86-1 Hspca	Hsp90aa1	19.3	0	284000000	234000000	303000000	226000000	267000000	165000000	357000000	320000000	331000000	344000000	303000000	297000000
P11499|HS90B_MOUSE	P11499	HS90B_MOUSE	Hsp90ab1 Hsp84 Hsp84-1 Hspc3 Hspcb	Hsp90ab1	11.7	0	1020000000	943000000	1000000000	933000000	963000000	692000000	1130000000	945000000	1090000000	1110000000	942000000	939000000
P08113|ENPL_MOUSE	P08113	ENPL_MOUSE	Hsp90b1 Grp94 Hspc4 Tra-1 Tra1	Hsp90b1	8.57	0	1210000000	1170000000	1070000000	1060000000	1310000000	1190000000	1120000000	1230000000	1390000000	1200000000	1340000000	1160000000
Q9CZJ2|HS12B_MOUSE	Q9CZJ2	HS12B_MOUSE	Hspa12b	Hspa12b	26.8	0	65700000	87100000	74400000	61100000	71500000	52500000	46500000	55800000	52800000	41200000	57300000	29500000
Q8BM72|HSP13_MOUSE	Q8BM72	HSP13_MOUSE	Hspa13 Stch	Hspa13	234	83.3333	27858970	25019800	227000	58183250	23372960	22063337	228000	32376560	33927780	22552870	31532880	17915490
Q99M31|HSP7E_MOUSE	Q99M31	HSP7E_MOUSE	Hspa14 Hsp70-4	Hspa14	81.7	33.3333	186000	269000	249000	257326	234427	150164	301000	98900	309000	212000	241000	186172
Q61696|HS71A_MOUSE	Q61696	HS71A_MOUSE	Hspa1a Hsp70-3 Hsp70A1	Hspa1a	106	25	189000	658000	587000	787000	110000	171000	188000	89900	424349	325000	342386	317161
P17879|HS71B_MOUSE	P17879	HS71B_MOUSE	Hspa1b	Hspa1b	73.2	0	976000	795000	996000	1480000	674000	297000	324000	164000	320000	194000	428000	178000
P17156|HSP72_MOUSE	P17156	HSP72_MOUSE	Hspa2 Hcp70.2 Hsp70-2	Hspa2	150	0	6530000	5920000	19400000	13300000	8060000	10800000	3330000	3980000	13100000	5740000	97500000	18900000
Q61316|HSP74_MOUSE	Q61316	HSP74_MOUSE	Hspa4 Apg2 Hsp110 Hsph2	Hspa4	14.6	0	190000000	192000000	225000000	168000000	183000000	139000000	241000000	207000000	208000000	239000000	198000000	216000000
P48722|HS74L_MOUSE	P48722	HS74L_MOUSE	Hspa4l Apg1 Hsp4l Hsph3 Osp94	Hspa4l	16.1	0	8510000	8010000	12700000	8340000	8280000	8130000	10200000	9410000	10900000	9830000	11100000	11700000
P20029|BIP_MOUSE	P20029	BIP_MOUSE	Hspa5 Grp78	Hspa5	9.66	0	1160000000	1230000000	1180000000	1120000000	1290000000	1140000000	1190000000	1470000000	1450000000	1220000000	1400000000	1240000000
P63017|HSP7C_MOUSE	P63017	HSP7C_MOUSE	Hspa8 Hsc70 Hsc73	Hspa8	7.42	0	1570000000	1490000000	1600000000	1400000000	1550000000	1220000000	1460000000	1390000000	1480000000	1450000000	1410000000	1310000000
P38647|GRP75_MOUSE	P38647	GRP75_MOUSE	Hspa9 Grp75 Hsp74 Hspa9a	Hspa9	28.7	0	200000000	226000000	190000000	165000000	201000000	216000000	340000000	361000000	355000000	308000000	375000000	303000000
P14602|HSPB1_MOUSE	P14602	HSPB1_MOUSE	Hspb1 Hsp25 Hsp27	Hspb1	36	0	48500000	45200000	55400000	42100000	41200000	21500000	87900000	27000000	45400000	49100000	68900000	48000000
Q9JK92|HSPB8_MOUSE	Q9JK92	HSPB8_MOUSE	Hspb8 Cryac Hsp22	Hspb8	61	0	1940000	1370000	3100000	4190000	4280000	9470000	2420000	3030000	2470000	3560000	2050000	3420000
P63038|CH60_MOUSE	P63038	CH60_MOUSE	Hspd1	Hspd1	22.9	0	265000000	266000000	282000000	266000000	311000000	263000000	414000000	430000000	448000000	396000000	458000000	370000000
Q64433|CH10_MOUSE	Q64433	CH10_MOUSE	Hspe1	Hspe1	29.7	0	90200000	101000000	110000000	91300000	118000000	102000000	178000000	179000000	178000000	172000000	201000000	168000000
Q05793|PGBM_MOUSE	Q05793	PGBM_MOUSE	Hspg2	Hspg2	22.9	0	994000000	1320000000	988000000	1140000000	1030000000	986000000	608000000	1030000000	1440000000	840000000	936000000	727000000
Q61699|HS105_MOUSE	Q61699	HS105_MOUSE	Hsph1 Hsp105 Hsp110 Kiaa0201	Hsph1	26.2	0	7450000	6820000	10900000	7510000	7880000	14400000	13500000	11500000	13800000	11900000	8580000	12700000
Q9R118|HTRA1_MOUSE	Q9R118	HTRA1_MOUSE	Htra1	Htra1	151	58.3333	1968825	1519010	4252910	1092072	427000	525000	141000	955885	210000	155000	1387985	2648500
Q9JIY5|HTRA2_MOUSE	Q9JIY5	HTRA2_MOUSE	Htra2	Htra2	55.4	0	2090000	2590000	1540000	2050000	2360000	1790000	6510000	4260000	6800000	5900000	6880000	3190000
Q7TMY8|HUWE1_MOUSE	Q7TMY8	HUWE1_MOUSE	Huwe1 Kiaa0312 Ureb1	Huwe1	32.4	0	7720000	7710000	7050000	8730000	7870000	3660000	5490000	10500000	11100000	8700000	11500000	4030000
Q6P9N1|HYCCI_MOUSE	Q6P9N1	HYCCI_MOUSE	Hycc1 Drctnnb1a Fam126a	Hycc1	83.7	33.3333	166319	155000	168000	133000	140000	190000	160942	54000	113000	196763	124681	95000
Q9JKR6|HYOU1_MOUSE	Q9JKR6	HYOU1_MOUSE	Hyou1 Grp170 Hsph4	Hyou1	11.7	0	83300000	103000000	87100000	104000000	110000000	83500000	96000000	110000000	115000000	89200000	111000000	94400000
Q9DB29|IAH1_MOUSE	Q9DB29	IAH1_MOUSE	Iah1	Iah1	14.6	0	31500000	27000000	35000000	25000000	25900000	25400000	27400000	22700000	21500000	23800000	25500000	23200000
Q8BU30|SYIC_MOUSE	Q8BU30	SYIC_MOUSE	Iars1	Iars1	18.5	0	24800000	26400000	26300000	22400000	21800000	17200000	33800000	24700000	33800000	28100000	29200000	23500000
Q8BIJ6|SYIM_MOUSE	Q8BIJ6	SYIM_MOUSE	Iars2	Iars2	30.5	0	19600000	33300000	23100000	20000000	25400000	18000000	38700000	32900000	42700000	27200000	42700000	24800000
P13597|ICAM1_MOUSE	P13597	ICAM1_MOUSE	Icam1	Icam1	29.7	0	123000000	118000000	93400000	96700000	87900000	85300000	176000000	178000000	192000000	157000000	182000000	142000000
P35330|ICAM2_MOUSE	P35330	ICAM2_MOUSE	Icam2 Icam-2	Icam2	20.6	0	41800000	48200000	34500000	39300000	45300000	41400000	28000000	43400000	50300000	34300000	44700000	23000000
Q9JHR7|IDE_MOUSE	Q9JHR7	IDE_MOUSE	Ide	Ide	34	0	11900000	8250000	11300000	7760000	7670000	4030000	12000000	14500000	16700000	16400000	10600000	11000000
O88844|IDHC_MOUSE	O88844	IDHC_MOUSE	Idh1	Idh1	18.1	0	200000000	155000000	227000000	168000000	173000000	118000000	212000000	141000000	153000000	195000000	163000000	198000000
P54071|IDHP_MOUSE	P54071	IDHP_MOUSE	Idh2	Idh2	15.3	0	344000000	325000000	342000000	350000000	412000000	334000000	422000000	442000000	503000000	411000000	466000000	337000000
Q9D6R2|IDH3A_MOUSE	Q9D6R2	IDH3A_MOUSE	Idh3a	Idh3a	30.5	0	83100000	83300000	88200000	82600000	100000000	82500000	149000000	160000000	148000000	126000000	184000000	126000000
P70404|IDHG1_MOUSE	P70404	IDHG1_MOUSE	Idh3g	Idh3g	51.5	0	9570000	13300000	12500000	18300000	17900000	8140000	29100000	24000000	38000000	25900000	36100000	9320000
P58044|IDI1_MOUSE	P58044	IDI1_MOUSE	Idi1	Idi1	23.1	0	2150000	2290000	1880000	1430000	2260000	1810000	3190000	3090000	1860000	2370000	2590000	2790000
Q9CR20|IR3IP_MOUSE	Q9CR20	IR3IP_MOUSE	Ier3ip1	Ier3ip1	30.7	0	4810000	5330000	4070000	5070000	4860000	4040000	7470000	6800000	9600000	7150000	9220000	5360000
Q9ESY9|GILT_MOUSE	Q9ESY9	GILT_MOUSE	Ifi30 Gilt Ip30	Ifi30	21	0	13800000	15200000	17500000	12800000	11600000	8260000	11200000	10200000	12000000	9430000	12400000	10800000
Q9D8C4|IN35_MOUSE	Q9D8C4	IN35_MOUSE	Ifi35 Ifp35	Ifi35	213	0	2800000	3030000	2680000	2620000	3130000	1200000	3490000	143000000	83200000	2520000	3010000	1910000
Q64345|IFIT3_MOUSE	Q64345	IFIT3_MOUSE	Ifit3 Garg49 Ifi49 Isg49	Ifit3	85.5	0	7200000	19900000	8380000	289000	8560000	17000000	5160000	6060000	4670000	25400000	233000	5960000
Q99J93|IFM2_MOUSE	Q99J93	IFM2_MOUSE	Ifitm2	Ifitm2	16.7	0	7430000	8330000	8830000	8160000	8930000	8740000	5170000	7340000	7270000	5590000	7970000	6310000
Q9CQW9|IFM3_MOUSE	Q9CQW9	IFM3_MOUSE	Ifitm3	Ifitm3	37	0	8430000	6110000	7610000	6530000	6070000	4730000	10900000	12500000	13900000	10700000	15400000	7690000
Q61249|IGBP1_MOUSE	Q61249	IGBP1_MOUSE	Igbp1 Pc52	Igbp1	82.8	0	14800000	3510000	4570000	2420000	13500000	1620000	3750000	3840000	16000000	4180000	3860000	3290000
Q5SF07|IF2B2_MOUSE	Q5SF07	IF2B2_MOUSE	Igf2bp2 Imp2 Vickz2	Igf2bp2	24.7	0	2200000	2900000	3030000	2650000	1310000	2730000	3490000	1670000	2670000	2560000	2930000	3490000
Q9CPN8|IF2B3_MOUSE	Q9CPN8	IF2B3_MOUSE	Igf2bp3	Igf2bp3	61.8	16.6667	625290	651210	368000	639000	596000	341000	1000000	1040000	756000	805000	1210000	773000
Q07113|MPRI_MOUSE	Q07113	MPRI_MOUSE	Igf2r	Igf2r	36.8	0	44100000	32600000	47500000	36000000	48300000	48600000	83800000	88100000	93300000	84100000	95500000	73100000
P47877|IBP2_MOUSE	P47877	IBP2_MOUSE	Igfbp2 Igfbp-2	Igfbp2	22.7	0	1180000	1840000	1530000	1410000	1780000	1640000	1750000	1690000	1070000	1410000	735000	1350000
Q61581|IBP7_MOUSE	Q61581	IBP7_MOUSE	Igfbp7	Igfbp7	51.8	0	39100000	52700000	185000000	43800000	51700000	40400000	102000000	106000000	121000000	95000000	126000000	73000000
P01868|IGHG1_MOUSE	P01868	IGHG1_MOUSE	Ighg1 Igh-4	Ighg1	71.9	0	17000000	26400000	32900000	27400000	7260000	19300000	38700000	15100000	39600000	28200000	33500000	97900000
P01869|IGH1M_MOUSE	P01869	IGH1M_MOUSE	Ighg1 Igh-4	Ighg4	71.9	0	17000000	26400000	32900000	27400000	7260000	19300000	38700000	15100000	39600000	28200000	33500000	97900000
P01867|IGG2B_MOUSE	P01867	IGG2B_MOUSE	Ighg2b Igh-3	Ighg2b	162	0	3250000	4040000	46000000	48000000	29800000	14500000	61300000	22000000	80100000	43300000	118000000	464000000
P01837|IGKC_MOUSE	P01837	IGKC_MOUSE	Igkc	Igkc	162	8.33333	513000	4514670	3830000	4590000	2620000	1820000	6180000	2280000	5880000	4250000	10600000	42000000
P01635|KV5A3_MOUSE	P01635	KV5A3_MOUSE	Igkv12-41 Gm16848	Igkv12-41	74	25	545288	339000	516000	694113	897000	630000	199000	794000	846070	546000	594000	529000
Q9QZ85|IIGP1_MOUSE	Q9QZ85	IIGP1_MOUSE	Iigp1	Iigp1	32.2	0	5510000	6400000	5600000	7690000	5500000	6430000	12000000	9080000	9420000	11800000	12800000	10800000
Q9Z1M8|RED_MOUSE	Q9Z1M8	RED_MOUSE	Ik Red Rer	Ik	35.9	0	1830000	2470000	1980000	3230000	1570000	2050000	2090000	1070000	2560000	647000	2950000	1990000
Q9DBZ1|IKIP_MOUSE	Q9DBZ1	IKIP_MOUSE	Ikbip Ikip	Ikbip	113	0	11700000	13600000	86400000	11500000	14500000	94600000	10600000	19200000	14100000	15000000	17200000	9520000
O88522|NEMO_MOUSE	O88522	NEMO_MOUSE	Ikbkg Nemo	Ikbkg	46.9	0	1090000	1310000	1560000	200000	1160000	1110000	1650000	1480000	1530000	2080000	1320000	91600
Q00560|IL6RB_MOUSE	Q00560	IL6RB_MOUSE	Il6st	Il6st	39.3	0	1430000	2160000	1630000	1190000	1260000	1020000	799000	474000	971000	2180000	1950000	1870000
Q9CXY6|ILF2_MOUSE	Q9CXY6	ILF2_MOUSE	Ilf2	Ilf2	21.6	0	40500000	43700000	37800000	45000000	58800000	41300000	34000000	33600000	44100000	32200000	40600000	24000000
Q9Z1X4|ILF3_MOUSE	Q9Z1X4	ILF3_MOUSE	Ilf3	Ilf3	26.5	0	111000000	71300000	115000000	68600000	83800000	115000000	61400000	132000000	132000000	101000000	112000000	148000000
O55222|ILK_MOUSE	O55222	ILK_MOUSE	Ilk	Ilk	22.2	0	277000000	259000000	276000000	255000000	223000000	183000000	187000000	171000000	219000000	187000000	171000000	132000000
Q8BU33|HACL2_MOUSE	Q8BU33	HACL2_MOUSE	Ilvbl Hacl2	Ilvbl	20.6	0	3810000	4310000	4780000	4760000	4170000	3190000	6020000	5650000	6680000	5640000	5830000	4660000
Q8CAQ8|MIC60_MOUSE	Q8CAQ8	MIC60_MOUSE	Immt	Immt	24.4	0	79700000	96800000	88200000	96700000	96500000	91300000	131000000	150000000	153000000	120000000	159000000	105000000
O55023|IMPA1_MOUSE	O55023	IMPA1_MOUSE	Impa1	Impa1	14.5	0	74500000	67700000	73000000	75300000	66600000	48400000	84100000	66000000	61000000	69400000	52800000	66700000
P50096|IMDH1_MOUSE	P50096	IMDH1_MOUSE	Impdh1	Impdh1	25.9	0	22400000	18800000	22300000	18100000	17300000	13500000	17500000	30900000	18400000	16600000	18100000	11700000
P24547|IMDH2_MOUSE	P24547	IMDH2_MOUSE	Impdh2	Impdh2	10	0	14300000	12800000	13300000	13800000	14500000	12300000	13600000	10100000	11400000	13200000	11800000	12400000
Q0GNC1|INF2_MOUSE	Q0GNC1	INF2_MOUSE	Inf2	Inf2	87.5	8.33333	3060000	3850000	3423164	3180000	70600	3880000	544000	576000	2240000	837000	1340000	626000
Q9DBD0|ICA_MOUSE	Q9DBD0	ICA_MOUSE	Inhca	Inhca	82.2	0	2690000	617000	1500000	480000	335000	2780000	8000000	4220000	4810000	6570000	3030000	9790000
Q3TXT3|SOSSC_MOUSE	Q3TXT3	SOSSC_MOUSE	Inip Ssbip1	Inip	66.4	0	88700	547000	316000	62600	740000	73600	290000	336000	350000	151000	528000	301000
P40936|INMT_MOUSE	P40936	INMT_MOUSE	Inmt	Inmt	106	0	198000000	131000000	406000000	125000000	76100000	51100000	49200000	26100000	46000000	37800000	33000000	47300000
P49442|INPP_MOUSE	P49442	INPP_MOUSE	Inpp1	Inpp1	60.4	0	1050000	1690000	1220000	696000	752000	2340000	1370000	2860000	3790000	666000	3550000	1740000
Q7TNC9|I5P1_MOUSE	Q7TNC9	I5P1_MOUSE	Inpp5a	Inpp5a	42.2	0	12400000	15400000	16600000	13200000	15200000	13800000	13800000	6050000	21600000	5100000	6420000	6290000
Q8K337|I5P2_MOUSE	Q8K337	I5P2_MOUSE	Inpp5b	Inpp5b	27.3	0	3040000	4060000	5190000	3790000	2980000	2210000	5000000	2510000	3740000	3380000	3350000	2420000
P15208|INSR_MOUSE	P15208	INSR_MOUSE	Insr	Insr	96.9	33.3333	50700	100000	104000	1000434	123000	1396452	21200	1316620	39300	76000	43500	3111025
Q9CWS4|INT11_MOUSE	Q9CWS4	INT11_MOUSE	Ints11 Cpsf3l	Ints11	56.7	0	1220000	576000	471000	379000	508000	1860000	801000	968000	919000	611000	496000	365000
Q8QZV7|INT13_MOUSE	Q8QZV7	INT13_MOUSE	IntS13 Asun Spata30	IntS13	65.5	0	2400000	430000	341000	2500000	343000	1540000	2090000	2350000	119000	2350000	1880000	928000
Q7TQK1|INT7_MOUSE	Q7TQK1	INT7_MOUSE	Ints7	Ints7	61.9	0	189000	2560000	2060000	2180000	280000	177000	1940000	2130000	2650000	2130000	2200000	505000
Q8K114|INT9_MOUSE	Q8K114	INT9_MOUSE	Ints9 D14Ertd231e	Ints9	93.7	0	45800000	51100000	261000	181000	103000	50600000	87700000	80800000	300000	79000000	98100	76600000
Q8VI75|IPO4_MOUSE	Q8VI75	IPO4_MOUSE	Ipo4 Imp4a Ranbp4	Ipo4	34.5	0	6640000	7550000	5700000	7340000	6340000	6710000	4510000	11500000	9630000	13000000	6160000	12400000
Q8BKC5|IPO5_MOUSE	Q8BKC5	IPO5_MOUSE	Ipo5 Kpnb3 Ranbp5	Ipo5	17.9	0	41100000	37300000	38600000	32500000	35400000	35100000	57900000	50800000	50800000	45900000	42100000	44500000
Q9EPL8|IPO7_MOUSE	Q9EPL8	IPO7_MOUSE	Ipo7	Ipo7	22.9	0	15400000	17000000	16200000	10300000	19300000	12800000	23300000	14800000	15800000	23500000	15600000	17900000
Q91YE6|IPO9_MOUSE	Q91YE6	IPO9_MOUSE	Ipo9 Imp9 Ranbp9	Ipo9	24.1	0	5920000	3960000	7040000	4970000	4520000	4010000	7200000	4830000	8430000	6770000	6360000	6690000
Q9JKF1|IQGA1_MOUSE	Q9JKF1	IQGA1_MOUSE	Iqgap1	Iqgap1	9.09	0	687000000	682000000	761000000	638000000	653000000	507000000	691000000	706000000	697000000	654000000	664000000	636000000
Q3UQ44|IQGA2_MOUSE	Q3UQ44	IQGA2_MOUSE	Iqgap2	Iqgap2	91.8	25	133000	241024	273000	267000	254180	72000	209000	113000	183000	200000	530000	145869
Q8R0S2|IQEC1_MOUSE	Q8R0S2	IQEC1_MOUSE	Iqsec1 Kiaa0763	Iqsec1	139	0	4600000	4940000	3430000	5360000	5160000	4060000	3110000	10200000	2520000	11400000	2610000	45400000
Q8R4K2|IRAK4_MOUSE	Q8R4K2	IRAK4_MOUSE	Irak4	Irak4	55.6	16.6667	163000	236000	246000	280960	318000	133000	183000	260862	171000	198000	252000	302000
E9Q1P8|I2BP2_MOUSE	E9Q1P8	I2BP2_MOUSE	Irf2bp2	Irf2bp2	29.9	0	4130000	3880000	4630000	4050000	4630000	2610000	3120000	2220000	4240000	2380000	2130000	2200000
Q8K3X4|I2BPL_MOUSE	Q8K3X4	I2BPL_MOUSE	Irf2bpl Eap1 Kiaa1865	Irf2bpl	42.5	0	631000	732000	659000	827000	1180000	390000	1510000	749000	253000	1160000	1080000	775000
P70671|IRF3_MOUSE	P70671	IRF3_MOUSE	Irf3	Irf3	35	0	487000	1060000	846000	1470000	952000	528000	1350000	762000	1160000	1140000	665000	618000
Q60766|IRGM1_MOUSE	Q60766	IRGM1_MOUSE	Irgm1	Irgm1	117	8.33333	245000	281000	336000	129000	256000	1980000	3440000	3040000	3870000	452000	776000	2527598
Q8VIM9|IRGQ_MOUSE	Q8VIM9	IRGQ_MOUSE	Irgq Irgq1 Fksg27	Irgq	82.5	33.3333	307793	360000	295000	309000	157000	239828	365000	294177	298000	218000	347770	159000
Q9QY61|IRX4_MOUSE	Q9QY61	IRX4_MOUSE	Irx4 Irxa3	Irx4	31.9	0	972000	840000	1910000	930000	1320000	2490000	2050000	1730000	1470000	1510000	1690000	1980000
Q9D924|ISCA1_MOUSE	Q9D924	ISCA1_MOUSE	Isca1 Hbld2	Isca1	120	50	228669	118000	353867	116000	283000	248568	102000	430558	236000	260000	315908	406871
Q9DCB8|ISCA2_MOUSE	Q9DCB8	ISCA2_MOUSE	Isca2 Hbld1	Isca2	47.6	0	1030000	381000	437000	336000	439000	406000	248000	437000	188000	374000	551000	629000
Q9D7P6|ISCU_MOUSE	Q9D7P6	ISCU_MOUSE	Iscu	Iscu	33.3	0	756000	621000	766000	871000	1030000	745000	666000	393000	399000	519000	309000	573000
Q6GU68|ISLR_MOUSE	Q6GU68	ISLR_MOUSE	Islr	Islr	85.7	0	705000	1860000	385000	2680000	3370000	2010000	347000	324000	819000	659000	867000	377000
Q91V64|ISOC1_MOUSE	Q91V64	ISOC1_MOUSE	Isoc1	Isoc1	25.6	0	24900000	21000000	26400000	23600000	21100000	12000000	35200000	20100000	21800000	32200000	19900000	22800000
Q9CX00|IST1_MOUSE	Q9CX00	IST1_MOUSE	Ist1 Kiaa0174	Ist1	228	0	12700000	13500000	10200000	14700000	7550000	11100000	11800000	9670000	15600000	275000000	9430000	9520000
Q9JHU9|INO1_MOUSE	Q9JHU9	INO1_MOUSE	Isyna1	Isyna1	74.3	0	234000	275000	624000	226000	501000	79400	1720000	731000	1460000	1660000	1570000	875000
Q99KW9|TIP_MOUSE	Q99KW9	TIP_MOUSE	Itfg1 D8Wsu49e Lnkn-1 Tip	Itfg1	64.5	0	1080000	459000	1290000	263000	291000	1740000	304000	917000	491000	775000	312000	752000
Q3V3R4|ITA1_MOUSE	Q3V3R4	ITA1_MOUSE	Itga1	Itga1	39.8	0	235000000	312000000	254000000	275000000	263000000	236000000	104000000	174000000	145000000	86700000	126000000	114000000
Q62469|ITA2_MOUSE	Q62469	ITA2_MOUSE	Itga2	Itga2	34.9	0	18800000	29100000	17900000	24300000	21600000	21400000	14900000	12100000	16900000	12500000	14200000	6350000
Q9QUM0|ITA2B_MOUSE	Q9QUM0	ITA2B_MOUSE	Itga2b	Itga2b	45.8	0	17600000	26000000	20900000	22400000	24900000	31100000	36000000	36400000	34000000	6180000	37300000	3650000
Q62470|ITA3_MOUSE	Q62470	ITA3_MOUSE	Itga3	Itga3	14.9	0	74400000	86500000	79600000	68300000	77900000	69000000	70700000	99400000	101000000	90500000	95500000	69600000
P11688|ITA5_MOUSE	P11688	ITA5_MOUSE	Itga5	Itga5	19.5	0	10600000	13500000	8520000	11200000	11600000	11900000	6860000	10900000	12100000	7110000	10800000	9500000
Q61739|ITA6_MOUSE	Q61739	ITA6_MOUSE	Itga6	Itga6	37.7	0	32400000	46000000	37400000	38500000	42800000	40800000	16000000	23400000	25500000	17200000	23100000	14400000
A2ARA8|ITA8_MOUSE	A2ARA8	ITA8_MOUSE	Itga8	Itga8	27.3	0	68000000	80000000	68400000	76800000	67900000	67200000	34300000	44600000	59500000	44400000	44400000	37900000
B8JK39|ITA9_MOUSE	B8JK39	ITA9_MOUSE	Itga9	Itga9	63.9	0	8130000	3600000	912000	3150000	12200000	3890000	6800000	2300000	1410000	7930000	7850000	4940000
P05555|ITAM_MOUSE	P05555	ITAM_MOUSE	Itgam	Itgam	44.5	0	16400000	19300000	10600000	17500000	15100000	8340000	19700000	25400000	27500000	20300000	902000	15200000
P43406|ITAV_MOUSE	P43406	ITAV_MOUSE	Itgav	Itgav	44.7	0	62400000	70800000	29300000	39100000	36600000	59700000	29100000	34300000	37900000	99100000	43100000	31100000
Q9QXH4|ITAX_MOUSE	Q9QXH4	ITAX_MOUSE	Itgax	Itgax	86.7	33.3333	1150000	868520	729270	635070	563000	378000	404000	584000	767000	600000	1195610	704000
P09055|ITB1_MOUSE	P09055	ITB1_MOUSE	Itgb1	Itgb1	27.1	0	612000000	780000000	640000000	674000000	691000000	655000000	344000000	491000000	523000000	398000000	457000000	321000000
P11835|ITB2_MOUSE	P11835	ITB2_MOUSE	Itgb2	Itgb2	47.6	0	10400000	13700000	14900000	10300000	11500000	8790000	17300000	23200000	19500000	37400000	29300000	20900000
O54890|ITB3_MOUSE	O54890	ITB3_MOUSE	Itgb3	Itgb3	31.5	0	2180000	26500000	34000000	23300000	28600000	26100000	27200000	25800000	33300000	24400000	27500000	24900000
O70309|ITB5_MOUSE	O70309	ITB5_MOUSE	Itgb5	Itgb5	48.2	0	598000	1430000	1250000	1650000	1540000	946000	99700	924000	802000	977000	1090000	348000
Q9Z0T9|ITB6_MOUSE	Q9Z0T9	ITB6_MOUSE	Itgb6	Itgb6	66.7	0	19700000	11000000	16800000	8970000	20400000	13200000	10900000	2510000	3330000	1890000	11000000	1570000
Q61702|ITIH1_MOUSE	Q61702	ITIH1_MOUSE	Itih1	Itih1	68.3	0	7610000	66900	6920000	11000000	9430000	9690000	4570000	2200000	2400000	3550000	989000	5330000
Q61703|ITIH2_MOUSE	Q61703	ITIH2_MOUSE	Itih2	Itih2	49.4	0	8950000	12800000	12600000	13300000	14400000	11600000	34500000	10300000	14800000	30400000	18300000	28900000
Q61704|ITIH3_MOUSE	Q61704	ITIH3_MOUSE	Itih3	Itih3	74.7	0	3020000	3050000	3660000	106000	2540000	2990000	11500000	6400000	2940000	8290000	7540000	13900000
A6X935|ITIH4_MOUSE	A6X935	ITIH4_MOUSE	Itih4	Itih4	29.7	0	15000000	16900000	6900000	16100000	16600000	6420000	18700000	12800000	19600000	15200000	14300000	20500000
Q8BJD1|ITIH5_MOUSE	Q8BJD1	ITIH5_MOUSE	Itih5	Itih5	147	8.33333	315000	74400000	71800000	54700000	63200000	329000	11973782	466000	456000	430000	627000	408000
O89051|ITM2B_MOUSE	O89051	ITM2B_MOUSE	Itm2b	Itm2b	17	0	4690000	4010000	3420000	3220000	3420000	3920000	2610000	2950000	3060000	3830000	4190000	3060000
Q9D892|ITPA_MOUSE	Q9D892	ITPA_MOUSE	Itpa	Itpa	20.9	0	20400000	18200000	20100000	20700000	20800000	12000000	24700000	12800000	16200000	19400000	13800000	17600000
P11881|ITPR1_MOUSE	P11881	ITPR1_MOUSE	Itpr1 Insp3r Pcd6 Pcp1	Itpr1	96.4	0	4450000	4650000	5100000	4720000	4600000	1320000	1210000	5310000	16400000	1310000	1840000	1120000
P70227|ITPR3_MOUSE	P70227	ITPR3_MOUSE	Itpr3	Itpr3	117	0	1420000	1440000	967000	1260000	701000	1280000	6950000	6950000	8090000	306000	467000	349000
Q9Z0R4|ITSN1_MOUSE	Q9Z0R4	ITSN1_MOUSE	Itsn1 Ese1 Itsn	Itsn1	27.6	0	30800000	34800000	32200000	31200000	31500000	29000000	21500000	27600000	29100000	26400000	21300000	7130000
Q9Z0R6|ITSN2_MOUSE	Q9Z0R6	ITSN2_MOUSE	Itsn2 Ese2 Sh3d1B	Itsn2	85.1	33.3333	1320000	1400000	1200000	1260861	797000	1163600	1200260	1341403	1660000	346000	1130000	1330000
Q9JHI5|IVD_MOUSE	Q9JHI5	IVD_MOUSE	Ivd	Ivd	12.4	0	36200000	52000000	61000000	44200000	56300000	49100000	49200000	55700000	50800000	47900000	53000000	51600000
Q8C1D8|IWS1_MOUSE	Q8C1D8	IWS1_MOUSE	Iws1 Iws1l	Iws1	55.4	8.33333	491000	1120000	1150000	956000	799000	906230	464000	1570000	749000	920000	226000	898000
Q5XKN4|JAGN1_MOUSE	Q5XKN4	JAGN1_MOUSE	Jagn1	Jagn1	29.2	0	1100000	1350000	967000	1150000	1180000	785000	1810000	1300000	1770000	662000	1340000	940000
P52332|JAK1_MOUSE	P52332	JAK1_MOUSE	Jak1	Jak1	60.9	0	2040000	3330000	2680000	1680000	2170000	1670000	694000	1010000	1320000	316000	1500000	123000
Q5DTX6|JCAD_MOUSE	Q5DTX6	JCAD_MOUSE	Jcad	Jcad	31.8	0	17900000	29200000	25000000	21700000	26200000	26000000	12200000	18900000	13100000	16200000	18100000	9710000
P97825|JUPI1_MOUSE	P97825	JUPI1_MOUSE	Jpt1	Jpt1	19.3	0	4340000	4080000	4300000	3330000	4210000	3630000	2730000	2950000	2570000	3040000	2810000	4100000
Q6PGH2|JUPI2_MOUSE	Q6PGH2	JUPI2_MOUSE	Jpt2	Jpt2	23.1	0	2630000	2770000	3150000	2330000	3500000	3240000	3820000	4920000	3500000	3440000	3220000	4910000
O88824|JTB_MOUSE	O88824	JTB_MOUSE	Jtb Gm622	Jtb	40.4	0	1150000	1090000	1100000	1000000	986000	980000	800000	239000	529000	888000	898000	163000
Q02257|PLAK_MOUSE	Q02257	PLAK_MOUSE	Jup	Jup	35	0	87100000	113000000	90600000	87700000	98200000	88100000	39300000	56800000	62100000	45100000	54900000	39500000
A2CG49|KALRN_MOUSE	A2CG49	KALRN_MOUSE	Kalrn	Kalrn	111	50	134000	125000	163000	489426	102000	246429	70100	498580	417428	274868	106000	532059
Q8BX02|KANK2_MOUSE	Q8BX02	KANK2_MOUSE	Kank2 Ankrd25	Kank2	21.8	0	82600000	113000000	106000000	79100000	103000000	87100000	75800000	83900000	69000000	60600000	64700000	59200000
Q9Z1P7|KANK3_MOUSE	Q9Z1P7	KANK3_MOUSE	Kank3 Ankrd47 D17Ertd288e Ng28	Kank3	46.1	0	38000000	46300000	43700000	33200000	34100000	39400000	16800000	69200000	17500000	66100000	14400000	57600000
Q6P9J5|KANK4_MOUSE	Q6P9J5	KANK4_MOUSE	Kank4 Ankrd38	Kank4	125	50	798519	779000	688000	749000	795000	629511	459400	583926	642800	235000	163000	502317
Q99MN1|SYK_MOUSE	Q99MN1	SYK_MOUSE	Kars1 Kars	Kars1	17.5	0	47200000	48400000	46500000	59200000	50700000	34100000	61600000	59300000	66700000	55000000	59800000	43800000
Q5SVQ0|KAT7_MOUSE	Q5SVQ0	KAT7_MOUSE	Kat7 Hbo1 Myst2	Kat7	70.6	8.33333	82400	221000	695000	361000	383000	345000	782000	525000	169000	620000	120000	513332
Q6WVG3|KCD12_MOUSE	Q6WVG3	KCD12_MOUSE	Kctd12 Pfet1	Kctd12	12.3	0	36300000	28300000	39800000	33300000	32100000	26800000	34100000	33900000	34300000	32400000	34200000	25500000
Q6ZQ88|KDM1A_MOUSE	Q6ZQ88	KDM1A_MOUSE	Kdm1a Aof2 Kiaa0601 Lsd1	Kdm1a	35.4	0	1910000	3050000	1530000	2470000	2370000	1880000	2120000	1320000	1440000	1330000	2280000	586000
P35918|VGFR2_MOUSE	P35918	VGFR2_MOUSE	Kdr Flk-1 Flk1	Kdr	93.8	41.6667	342008	367000	535498	412370	385000	415698	284000	380000	204000	382161	226000	266000
Q6GV12|KDSR_MOUSE	Q6GV12	KDSR_MOUSE	Kdsr Fvt1	Kdsr	28.3	0	4790000	5940000	5890000	4160000	6570000	4320000	3650000	5600000	4160000	8450000	5380000	3110000
Q9Z2X8|KEAP1_MOUSE	Q9Z2X8	KEAP1_MOUSE	Keap1 Inrf2 Kiaa0132	Keap1	135	58.3333	449010	523000	524208	343201	245000	382780	468811	371094	189000	345805	378000	396000
Q9CQX8|RT36_MOUSE	Q9CQX8	RT36_MOUSE	Kgd4 Mrps36	Kgd4	40.7	0	5790000	12400000	10300000	11400000	16400000	8170000	13100000	8930000	16900000	6110000	16700000	4060000
Q60749|KHDR1_MOUSE	Q60749	KHDR1_MOUSE	Khdrbs1	Khdrbs1	22.5	0	51400000	52300000	47800000	58400000	61500000	47900000	34400000	38300000	45700000	36100000	36300000	29200000
Q9R226|KHDR3_MOUSE	Q9R226	KHDR3_MOUSE	Khdrbs3	Khdrbs3	32.7	0	1760000	1920000	1700000	1970000	1690000	1960000	2950000	3440000	3450000	2450000	4040000	2280000
Q3U0V1|FUBP2_MOUSE	Q3U0V1	FUBP2_MOUSE	Khsrp	Khsrp	12.2	0	120000000	130000000	130000000	116000000	116000000	114000000	98900000	103000000	98400000	97300000	90000000	101000000
Q9EQW7|KI13A_MOUSE	Q9EQW7	KI13A_MOUSE	Kif13a	Kif13a	121	50	423000	490480	577000	475000	310000	373000	744246	427783	604960	667320	553376	79200
Q60575|KIF1B_MOUSE	Q60575	KIF1B_MOUSE	Kif1b	Kif1b	32	0	1970000	1520000	1300000	1610000	1300000	1400000	1670000	681000	779000	996000	1170000	2150000
P28740|KIF2A_MOUSE	P28740	KIF2A_MOUSE	Kif2a	Kif2a	21.6	0	2790000	3550000	3800000	3090000	3710000	3080000	2370000	2490000	3920000	2080000	2430000	2410000
Q61768|KINH_MOUSE	Q61768	KINH_MOUSE	Kif5b Khcs Kns1	Kif5b	12.1	0	95400000	89300000	98600000	84900000	80300000	63400000	104000000	87900000	83400000	96300000	81600000	86300000
P70188|KIFA3_MOUSE	P70188	KIFA3_MOUSE	Kifap3	Kifap3	35.9	0	1570000	4210000	3930000	2010000	4140000	2380000	3560000	2190000	1540000	2190000	3130000	2160000
O88447|KLC1_MOUSE	O88447	KLC1_MOUSE	Klc1 Kns2	Klc1	19.4	0	13400000	16000000	16800000	16000000	11700000	8360000	13800000	12800000	12300000	14400000	10400000	10800000
O88448|KLC2_MOUSE	O88448	KLC2_MOUSE	Klc2	Klc2	31	0	3990000	8350000	4080000	7610000	6130000	5400000	9600000	8230000	7690000	3070000	6760000	7660000
Q9DBS5|KLC4_MOUSE	Q9DBS5	KLC4_MOUSE	Klc4 Knsl8	Klc4	40.2	0	2030000	2940000	5570000	3440000	1730000	2500000	2380000	3680000	2790000	4560000	2430000	1460000
O08677|KNG1_MOUSE	O08677	KNG1_MOUSE	Kng1 Kng	Kng1	96.4	0	19200000	23500000	36500000	24200000	19200000	20500000	174000000	71400000	49200000	114000000	61300000	223000000
Q60960|IMA5_MOUSE	Q60960	IMA5_MOUSE	Kpna1 Rch2	Kpna1	96.2	0	5300000	4970000	6660000	194000	159000	11400000	229000	333000	4660000	5880000	4360000	201000
P52293|IMA1_MOUSE	P52293	IMA1_MOUSE	Kpna2 Rch1	Kpna2	88	33.3333	311000	267549	271000	362000	143000	249711	426327	384085	404000	130000	446000	447000
O35344|IMA4_MOUSE	O35344	IMA4_MOUSE	Kpna3	Kpna3	33.3	0	2580000	3440000	2460000	3160000	3210000	1530000	4690000	3990000	4890000	5440000	5120000	3020000
O35343|IMA3_MOUSE	O35343	IMA3_MOUSE	Kpna4 Qip1	Kpna4	15	0	5880000	6110000	5730000	5670000	6710000	3720000	5580000	6320000	6260000	4820000	5750000	4580000
O35345|IMA7_MOUSE	O35345	IMA7_MOUSE	Kpna6 Kpna5	Kpna6	30	0	884000	1480000	1190000	1220000	986000	1300000	1030000	532000	1070000	1610000	1610000	1870000
P70168|IMB1_MOUSE	P70168	IMB1_MOUSE	Kpnb1 Impnb	Kpnb1	10.8	0	118000000	120000000	94000000	106000000	116000000	89200000	102000000	98800000	110000000	114000000	103000000	85600000
P32883|RASK_MOUSE	P32883	RASK_MOUSE	Kras	Kras	23.4	0	5640000	6790000	6290000	5330000	5460000	6560000	3450000	4510000	5270000	3320000	4800000	3550000
P04104|K2C1_MOUSE	P04104	K2C1_MOUSE	Krt1 Krt2-1	Krt1	43.5	0	755000	2150000	1580000	1820000	1750000	784000	1480000	1990000	2350000	2910000	3020000	740000
P02535|K1C10_MOUSE	P02535	K1C10_MOUSE	Krt10 Krt1-10	Krt10	85.4	16.6667	243000	452726	444000	670000	216000	173000	566000	903000	659000	1200000	169000	665590
P05784|K1C18_MOUSE	P05784	K1C18_MOUSE	Krt18	Krt18	32.2	0	107000000	134000000	161000000	109000000	133000000	125000000	223000000	267000000	248000000	198000000	238000000	211000000
P19001|K1C19_MOUSE	P19001	K1C19_MOUSE	Krt19	Krt19	29.4	0	424000000	412000000	561000000	333000000	430000000	419000000	716000000	796000000	767000000	638000000	802000000	628000000
Q9DCV7|K2C7_MOUSE	Q9DCV7	K2C7_MOUSE	Krt7 Krt2-7	Krt7	116	0	3120000000	314000000	376000000	221000000	340000000	325000000	514000000	594000000	650000000	506000000	686000000	480000000
P11679|K2C8_MOUSE	P11679	K2C8_MOUSE	Krt8	Krt8	31	0	228000000	190000000	379000000	187000000	243000000	211000000	395000000	438000000	435000000	337000000	411000000	341000000
Q99M74|KRT82_MOUSE	Q99M74	KRT82_MOUSE	Krt82 Krt2-20 Krthb2	Krt82	101	0	7110000	62600	8310000	7030000	7280000	8330000	253000	128000	108000	8220000	159000	261000
Q5RL79|KTAP2_MOUSE	Q5RL79	KTAP2_MOUSE	Krtcap2	Krtcap2	68.3	25	589000	858000	582000	692050	394000	741000	960000	833060	1030000	657000	916960	917000
Q61595|KTN1_MOUSE	Q61595	KTN1_MOUSE	Ktn1	Ktn1	25.3	0	32700000	28400000	32200000	24400000	35200000	26400000	15900000	28000000	18600000	15300000	26600000	32000000
Q8BTY1|KAT1_MOUSE	Q8BTY1	KAT1_MOUSE	Kyat1 Ccbl1 Kat	Kyat1	54.1	0	3110000	3570000	402000	2810000	3920000	2920000	398000	244000	3610000	3710000	3800000	2950000
Q9CXA2|T3HPD_MOUSE	Q9CXA2	T3HPD_MOUSE	L3hypdh	L3hypdh	55	0	7460000	9590000	10900000	16900000	9700000	3320000	11300000	2220000	9270000	1740000	7400000	5290000
Q9EP89|LACTB_MOUSE	Q9EP89	LACTB_MOUSE	Lactb Lact1	Lactb	83.4	0	1710000	70400000	1350000	57200000	64000000	42600000	57100000	4780000	55200000	3390000	56100000	2340000
Q99KR3|LACB2_MOUSE	Q99KR3	LACB2_MOUSE	Lactb2	Lactb2	25.7	0	1880000	1860000	2050000	1610000	1920000	762000	2650000	1340000	1710000	1870000	2070000	2270000
Q60675|LAMA2_MOUSE	Q60675	LAMA2_MOUSE	Lama2	Lama2	30.9	0	84600000	136000000	103000000	133000000	126000000	115000000	57400000	104000000	176000000	89000000	88200000	67700000
Q61789|LAMA3_MOUSE	Q61789	LAMA3_MOUSE	Lama3	Lama3	22	0	266000000	373000000	307000000	321000000	278000000	294000000	247000000	388000000	514000000	371000000	360000000	286000000
P97927|LAMA4_MOUSE	P97927	LAMA4_MOUSE	Lama4	Lama4	30.1	0	134000000	188000000	154000000	158000000	187000000	135000000	66400000	134000000	169000000	115000000	104000000	68400000
Q61001|LAMA5_MOUSE	Q61001	LAMA5_MOUSE	Lama5	Lama5	25.9	0	604000000	853000000	598000000	765000000	631000000	707000000	426000000	776000000	1130000000	663000000	611000000	541000000
P02469|LAMB1_MOUSE	P02469	LAMB1_MOUSE	Lamb1 Lamb-1 Lamb1-1	Lamb1	25.2	0	410000000	544000000	382000000	486000000	493000000	455000000	221000000	467000000	566000000	329000000	406000000	268000000
Q61292|LAMB2_MOUSE	Q61292	LAMB2_MOUSE	Lamb2 Lams	Lamb2	23.8	0	544000000	737000000	585000000	706000000	555000000	598000000	369000000	664000000	969000000	656000000	558000000	501000000
Q61087|LAMB3_MOUSE	Q61087	LAMB3_MOUSE	Lamb3	Lamb3	23.5	0	142000000	202000000	149000000	153000000	136000000	164000000	140000000	227000000	276000000	208000000	187000000	179000000
P02468|LAMC1_MOUSE	P02468	LAMC1_MOUSE	Lamc1 Lamb-2 Lamc-1	Lamc1	20.2	0	923000000	1160000000	933000000	1080000000	958000000	1030000000	586000000	1030000000	1410000000	896000000	827000000	896000000
Q61092|LAMC2_MOUSE	Q61092	LAMC2_MOUSE	Lamc2	Lamc2	39.6	0	48200000	60400000	38900000	48100000	42500000	46100000	110000000	57900000	79600000	48200000	47700000	105000000
P11438|LAMP1_MOUSE	P11438	LAMP1_MOUSE	Lamp1 Lamp-1	Lamp1	12.6	0	41500000	56600000	51100000	49100000	50800000	49300000	52900000	61200000	59000000	43500000	60000000	61400000
P17047|LAMP2_MOUSE	P17047	LAMP2_MOUSE	Lamp2 Lamp-2	Lamp2	7.84	0	54700000	62500000	60600000	57800000	68700000	64400000	62400000	67400000	71300000	68600000	68400000	61200000
Q7TST5|LAMP3_MOUSE	Q7TST5	LAMP3_MOUSE	Lamp3	Lamp3	19.9	0	9750000	12600000	12100000	11300000	12200000	8050000	8300000	11400000	12800000	6720000	10200000	8430000
Q9CQ22|LTOR1_MOUSE	Q9CQ22	LTOR1_MOUSE	Lamtor1	Lamtor1	21.1	0	4120000	5620000	4710000	5490000	4490000	4520000	5190000	5180000	7400000	4950000	6020000	3080000
Q9JHS3|LTOR2_MOUSE	Q9JHS3	LTOR2_MOUSE	Lamtor2 Mapbpip Robld3	Lamtor2	30.2	0	5360000	6810000	6190000	6770000	8250000	4510000	5800000	6140000	7050000	1950000	8460000	4250000
O88653|LTOR3_MOUSE	O88653	LTOR3_MOUSE	Lamtor3 Map2k1ip1 Mapbp Mapksp1	Lamtor3	26.4	0	1770000	1460000	1100000	2030000	1440000	989000	1660000	1430000	2220000	1460000	1630000	873000
Q9D1L9|LTOR5_MOUSE	Q9D1L9	LTOR5_MOUSE	Lamtor5 Hbxip Xip	Lamtor5	49.5	0	1050000	1560000	1960000	1990000	1420000	1220000	616000	999000	1520000	482000	2550000	423000
O89112|LANC1_MOUSE	O89112	LANC1_MOUSE	Lancl1	Lancl1	35	0	6420000	8640000	8380000	8760000	10200000	4660000	5850000	4280000	4050000	5450000	4130000	4290000
Q9JJK2|LANC2_MOUSE	Q9JJK2	LANC2_MOUSE	Lancl2 Tasp	Lancl2	25.7	0	4090000	4920000	6650000	4250000	5730000	3180000	5050000	3550000	3790000	3080000	3420000	3640000
Q9CPY7|AMPL_MOUSE	Q9CPY7	AMPL_MOUSE	Lap3	Lap3	33	0	51500000	41800000	44700000	44500000	42100000	34800000	96400000	71800000	72800000	82200000	69600000	80900000
Q6ZQ58|LARP1_MOUSE	Q6ZQ58	LARP1_MOUSE	Larp1 Kiaa0731 Larp	Larp1	26.9	0	1610000	1190000	1690000	988000	2420000	1620000	2250000	2580000	2020000	1710000	2130000	1450000
Q6A0A2|LAR4B_MOUSE	Q6A0A2	LAR4B_MOUSE	Larp4b D13Wsu64e Kiaa0217 Larp5	Larp4b	83.3	0	1410000	224000	287000	158000	317000	248000	1050000	1170000	229000	299000	1490000	465000
Q05CL8|LARP7_MOUSE	Q05CL8	LARP7_MOUSE	Larp7 D3Wsu161e	Larp7	23.5	0	2140000	2750000	3040000	1830000	3660000	2430000	1970000	2660000	2650000	2440000	2180000	1520000
Q8BMJ2|SYLC_MOUSE	Q8BMJ2	SYLC_MOUSE	Lars1 Lars	Lars1	55.7	0	121000000	132000000	35600000	117000000	26100000	85500000	36000000	37300000	92800000	46600000	84700000	31300000
Q8VDC0|SYLM_MOUSE	Q8VDC0	SYLM_MOUSE	Lars2	Lars2	95.2	41.6667	302573	218000	526000	290884	300000	352000	404052	388465	339000	308000	308000	384658
Q61792|LASP1_MOUSE	Q61792	LASP1_MOUSE	Lasp1 Mln50	Lasp1	11.2	0	206000000	222000000	256000000	199000000	235000000	196000000	193000000	195000000	171000000	195000000	185000000	204000000
Q61805|LBP_MOUSE	Q61805	LBP_MOUSE	Lbp	Lbp	111	50	437770	468620	514230	455672	303000	437120	641396	507000	708000	572000	672000	438000
Q3U9G9|LBR_MOUSE	Q3U9G9	LBR_MOUSE	Lbr	Lbr	30.3	0	55900000	74900000	68300000	64300000	76200000	74000000	34900000	58800000	49000000	28500000	46500000	34800000
Q3UN02|LCLT1_MOUSE	Q3UN02	LCLT1_MOUSE	Lclat1 Agpat8 Alcat1 Gm91 Lycat	Lclat1	61.8	0	46500000	41100000	65600000	37200000	1510000	31000000	53400000	45300000	2790000	54500000	2880000	38900000
P11672|NGAL_MOUSE	P11672	NGAL_MOUSE	Lcn2	Lcn2	63.1	0	2870000	32700000	3490000	29900000	682000	27500000	27400000	20100000	8680000	16900000	24000000	21500000
Q61233|PLSL_MOUSE	Q61233	PLSL_MOUSE	Lcp1 Pls2	Lcp1	16.7	0	294000000	261000000	322000000	238000000	225000000	185000000	319000000	302000000	262000000	244000000	320000000	327000000
Q8BVA5|LDAH_MOUSE	Q8BVA5	LDAH_MOUSE	Ldah	Ldah	23.5	0	971000	1070000	1100000	967000	1290000	825000	1650000	1670000	1410000	1130000	1470000	1660000
Q9JKS4|LDB3_MOUSE	Q9JKS4	LDB3_MOUSE	Ldb3 Kiaa0613	Ldb3	26.9	0	1180000	1190000	628000	885000	1280000	864000	865000	1030000	400000	817000	831000	985000
P06151|LDHA_MOUSE	P06151	LDHA_MOUSE	Ldha	Ldha	20.3	0	496000000	432000000	514000000	385000000	417000000	299000000	640000000	556000000	512000000	605000000	516000000	613000000
P16125|LDHB_MOUSE	P16125	LDHB_MOUSE	Ldhb	Ldhb	38	0	82600000	54400000	129000000	63200000	84000000	52900000	173000000	135000000	148000000	157000000	138000000	108000000
Q6DVA0|LEMD2_MOUSE	Q6DVA0	LEMD2_MOUSE	Lemd2 Lem2	Lemd2	108	0	26800000	3560000	2130000	1890000	2880000	3110000	3350000	30900000	4130000	27300000	23700000	3150000
Q9WU40|MAN1_MOUSE	Q9WU40	MAN1_MOUSE	Lemd3 Man1	Lemd3	27.5	0	2360000	2840000	2240000	1870000	2260000	3010000	1650000	2370000	2830000	975000	2930000	1680000
Q5XJE5|LEO1_MOUSE	Q5XJE5	LEO1_MOUSE	Leo1 Gm185	Leo1	90	0	104000	497000	255000	1990000	440000	1730000	211000	314000	2360000	2150000	253000	2190000
P48356|LEPR_MOUSE	P48356	LEPR_MOUSE	Lepr Db Obr	Lepr	55.5	0	8700000	75500	11800000	9470000	9840000	65800	17400000	18000000	19600000	13200000	16300000	13600000
O89013|OBRG_MOUSE	O89013	OBRG_MOUSE	Leprot Lepr Obr	Leprot	60.2	0	443000	654000	1050000	312000	228000	568000	589000	405000	141000	1160000	274000	1040000
Q9Z2I0|LETM1_MOUSE	Q9Z2I0	LETM1_MOUSE	Letm1	Letm1	32.8	0	13500000	16400000	18900000	16500000	20800000	13300000	28800000	28000000	34100000	24500000	34700000	23800000
P16045|LEG1_MOUSE	P16045	LEG1_MOUSE	Lgals1	Lgals1	18.8	0	628000000	733000000	669000000	679000000	853000000	665000000	842000000	1000000000	904000000	876000000	1150000000	849000000
P16110|LEG3_MOUSE	P16110	LEG3_MOUSE	Lgals3	Lgals3	51.3	0	32700000	35100000	31300000	31100000	33900000	26100000	64800000	101000000	94600000	59900000	98100000	59600000
Q07797|LG3BP_MOUSE	Q07797	LG3BP_MOUSE	Lgals3bp Cycap Mama	Lgals3bp	36.1	0	6230000	7770000	4170000	7040000	4740000	7570000	12900000	5910000	11600000	8810000	11500000	12400000
O08573|LEG9_MOUSE	O08573	LEG9_MOUSE	Lgals9	Lgals9	15.7	0	17900000	21500000	16700000	17300000	15900000	14900000	13600000	19900000	20300000	14400000	21000000	15100000
Q8VED9|LEGL_MOUSE	Q8VED9	LEGL_MOUSE	Lgalsl	Lgalsl	52.8	0	3380000	4560000	3270000	4800000	3990000	2600000	3840000	659000	1610000	1930000	1300000	858000
O89017|LGMN_MOUSE	O89017	LGMN_MOUSE	Lgmn	Lgmn	28.9	0	10800000	8840000	8820000	10300000	10200000	10100000	19700000	15800000	16100000	11400000	17600000	14600000
Q9ERG0|LIMA1_MOUSE	Q9ERG0	LIMA1_MOUSE	Lima1	Lima1	17.3	0	49000000	64200000	61400000	53900000	65000000	54400000	42300000	46900000	48600000	42000000	53900000	37300000
Q3UH68|LIMC1_MOUSE	Q3UH68	LIMC1_MOUSE	Limch1	Limch1	26.8	0	265000000	324000000	314000000	278000000	256000000	219000000	181000000	151000000	191000000	181000000	174000000	163000000
Q9QXD8|LIMD1_MOUSE	Q9QXD8	LIMD1_MOUSE	Limd1	Limd1	82.5	0	6600000	7240000	22600000	6650000	7850000	5930000	10900000	2210000	3120000	3360000	3410000	2130000
Q8BGB5|LIMD2_MOUSE	Q8BGB5	LIMD2_MOUSE	Limd2	Limd2	65.2	16.6667	836000	1480000	1860000	977000	1080000	879000	633000	955740	526000	639000	1142780	877000
Q99JW4|LIMS1_MOUSE	Q99JW4	LIMS1_MOUSE	Lims1	Lims1	20.7	0	82000000	86600000	86600000	80500000	83900000	54600000	64300000	61300000	59900000	57700000	52600000	51600000
O88952|LIN7C_MOUSE	O88952	LIN7C_MOUSE	Lin7c Mals3 Veli3	Lin7c	24.2	0	17000000	23300000	19800000	18100000	19700000	22500000	11400000	15400000	16200000	18600000	12200000	10600000
Q9Z0M5|LICH_MOUSE	Q9Z0M5	LICH_MOUSE	Lipa Lip1	Lipa	59.7	8.33333	1182600	1780000	1220000	2400000	1690000	706000	1300000	653000	2510000	919000	2040000	552000
P54310|LIPS_MOUSE	P54310	LIPS_MOUSE	Lipe	Lipe	77.4	25	375000	855000	630440	605630	674000	273000	502000	388735	360000	268000	650000	360000
Q80Y17|L2GL1_MOUSE	Q80Y17	L2GL1_MOUSE	Llgl1 Llglh	Llgl1	88.3	25	638000	1380000	439000	810000	1210000	1120000	467000	838072	997290	583000	856450	66600
Q3TJ91|L2GL2_MOUSE	Q3TJ91	L2GL2_MOUSE	Llgl2 Llglh2	Llgl2	81.1	0	4240000	6480000	22500000	6530000	25500000	11500000	4010000	8380000	4010000	3310000	14600000	2530000
Q9D0F3|LMAN1_MOUSE	Q9D0F3	LMAN1_MOUSE	Lman1 Ergic53	Lman1	24	0	29200000	33200000	21700000	39600000	34300000	28400000	38400000	43200000	51300000	35200000	46900000	27800000
Q9DBH5|LMAN2_MOUSE	Q9DBH5	LMAN2_MOUSE	Lman2	Lman2	13.4	0	33500000	36800000	40300000	37000000	35500000	39000000	39600000	43400000	49700000	34500000	45100000	48800000
P59481|LMA2L_MOUSE	P59481	LMA2L_MOUSE	Lman2l Vipl	Lman2l	58.8	8.33333	383000	470000	463906	387000	447000	211000	701000	773000	401000	227000	1020000	586000
Q8VEE1|LMCD1_MOUSE	Q8VEE1	LMCD1_MOUSE	Lmcd1	Lmcd1	32.5	0	37700000	38300000	35600000	36400000	36500000	27400000	20800000	16700000	21600000	19700000	19100000	17900000
Q3U3R4|LMF1_MOUSE	Q3U3R4	LMF1_MOUSE	Lmf1 Tmem112	Lmf1	40.3	0	925000	2160000	1160000	1160000	2530000	2340000	2770000	1720000	2760000	1170000	1210000	1180000
Q8C3X8|LMF2_MOUSE	Q8C3X8	LMF2_MOUSE	Lmf2 Tmem112b Tmem153	Lmf2	31.6	0	1830000	2770000	1280000	3090000	3190000	2470000	1900000	2270000	2710000	2250000	2510000	785000
P48678|LMNA_MOUSE	P48678	LMNA_MOUSE	Lmna	Lmna	19.4	0	1040000000	1200000000	1200000000	1080000000	1210000000	1160000000	1420000000	1770000000	1670000000	1470000000	1800000000	1350000000
P14733|LMNB1_MOUSE	P14733	LMNB1_MOUSE	Lmnb1	Lmnb1	25.3	0	796000000	923000000	880000000	846000000	908000000	908000000	485000000	625000000	641000000	495000000	584000000	472000000
P21619|LMNB2_MOUSE	P21619	LMNB2_MOUSE	Lmnb2	Lmnb2	41.7	0	127000000	62400000	56700000	53300000	53800000	70500000	36500000	63200000	118000000	38600000	54400000	84500000
Q8BVA4|LMOD1_MOUSE	Q8BVA4	LMOD1_MOUSE	Lmod1	Lmod1	20.9	0	1620000	1760000	2310000	1690000	2400000	1440000	2100000	1850000	2510000	1790000	2230000	1230000
Q8C129|LCAP_MOUSE	Q8C129	LCAP_MOUSE	Lnpep	Lnpep	54.3	0	2490000	6460000	7280000	3300000	8210000	3340000	4020000	13100000	12600000	11400000	5700000	4640000
Q7TQ95|LNP_MOUSE	Q7TQ95	LNP_MOUSE	Lnpk Kiaa1715 Lnp Uln	Lnpk	35.3	0	400000	310000	544000	334000	480000	181000	198000	439000	506000	559000	677000	386000
Q8CGK3|LONM_MOUSE	Q8CGK3	LONM_MOUSE	Lonp1	Lonp1	25.6	0	19600000	26300000	22400000	25700000	28300000	27600000	39200000	41100000	43900000	33800000	41700000	31500000
Q9DBN5|LONP2_MOUSE	Q9DBN5	LONP2_MOUSE	Lonp2	Lonp2	37.1	0	243000	242000	185000	122000	284000	176000	112000	95100	186000	135000	145000	95700
P28301|LYOX_MOUSE	P28301	LYOX_MOUSE	Lox Rrg	Lox	43.4	0	4910000	5040000	4280000	6780000	2850000	3310000	801000	5270000	4780000	1240000	4410000	3480000
P97873|LOXL1_MOUSE	P97873	LOXL1_MOUSE	Loxl1 Lox2 Loxl	Loxl1	41.1	0	17700000	24900000	15600000	34500000	17000000	20800000	11300000	19100000	20500000	9180000	11500000	9530000
P58022|LOXL2_MOUSE	P58022	LOXL2_MOUSE	Loxl2	Loxl2	34.8	0	622000	1320000	1510000	1290000	1610000	2550000	1170000	2160000	2580000	1380000	1760000	1630000
P61793|LPAR1_MOUSE	P61793	LPAR1_MOUSE	Lpar1 Edg2 Gpcr26 Lpa1 Vzg1	Lpar1	97.2	25	209000	179000	486000	264230	180000	267000	217687	190000	238750	31800	232000	31800
Q3TFD2|PCAT1_MOUSE	Q3TFD2	PCAT1_MOUSE	Lpcat1	Lpcat1	36.1	0	12700000	17100000	14300000	18900000	18400000	13200000	7530000	8460000	14300000	7130000	8870000	6940000
Q91V01|MBOA5_MOUSE	Q91V01	MBOA5_MOUSE	Lpcat3	Lpcat3	26.6	0	5230000	8140000	5460000	6040000	8660000	5570000	10500000	9350000	11600000	9270000	10400000	8180000
Q91YX5|LGAT1_MOUSE	Q91YX5	LGAT1_MOUSE	Lpgat1 Fam34a	Lpgat1	59.1	0	4270000	3550000	391000	4810000	2870000	1690000	4580000	3560000	449000	4070000	860000	1950000
P11152|LIPL_MOUSE	P11152	LIPL_MOUSE	Lpl	Lpl	103	25	249532	269000	25800	194000	156000	63200	183000	155935	294000	231331	409000	14600
Q8BFW7|LPP_MOUSE	Q8BFW7	LPP_MOUSE	Lpp	Lpp	9.87	0	171000000	196000000	195000000	173000000	180000000	138000000	170000000	164000000	156000000	167000000	173000000	150000000
Q9ESE1|LRBA_MOUSE	Q9ESE1	LRBA_MOUSE	Lrba Bgl Lba	Lrba	68.3	8.33333	377000	484000	200000	639000	343000	344554	886000	220000	124000	797000	209000	642000
P62046|LRCH1_MOUSE	P62046	LRCH1_MOUSE	Lrch1 Chdc1 Kiaa1016	Lrch1	58.4	0	4040000	1320000	4110000	4920000	5110000	646000	6720000	8380000	674000	5550000	8870000	6290000
Q8BVU0|LRCH3_MOUSE	Q8BVU0	LRCH3_MOUSE	Lrch3	Lrch3	48	0	894000	1150000	944000	1090000	1090000	295000	410000	987000	519000	405000	878000	155000
Q91ZX7|LRP1_MOUSE	Q91ZX7	LRP1_MOUSE	Lrp1 A2mr	Lrp1	19.2	0	180000000	214000000	194000000	193000000	204000000	179000000	141000000	176000000	277000000	159000000	187000000	142000000
P55302|AMRP_MOUSE	P55302	AMRP_MOUSE	Lrpap1	Lrpap1	22.6	0	45900000	83800000	49200000	58200000	58400000	56000000	79100000	82200000	91600000	77200000	88100000	70500000
Q6PB66|LPPRC_MOUSE	Q6PB66	LPPRC_MOUSE	Lrpprc Lrp130	Lrpprc	26.8	0	47400000	35900000	58900000	43600000	41400000	28000000	59300000	66300000	77100000	54300000	66600000	59800000
Q80VQ1|LRRC1_MOUSE	Q80VQ1	LRRC1_MOUSE	Lrrc1	Lrrc1	80.8	8.33333	117000	361000	155000	263000	113000	254000	170000	210491	21900	67200	48800	60300
Q505F5|LRC47_MOUSE	Q505F5	LRC47_MOUSE	Lrrc47 Kiaa1185	Lrrc47	16.1	0	14600000	15600000	21000000	17100000	17100000	12200000	16700000	15400000	16300000	16800000	16100000	10900000
Q9D1G5|LRC57_MOUSE	Q9D1G5	LRC57_MOUSE	Lrrc57	Lrrc57	19.5	0	3780000	4980000	4960000	4770000	5420000	3660000	5050000	4320000	4080000	4280000	3790000	2360000
Q922Q8|LRC59_MOUSE	Q922Q8	LRC59_MOUSE	Lrrc59	Lrrc59	23.2	0	56100000	63500000	46300000	63300000	66900000	48300000	68000000	82600000	92000000	67100000	94200000	55600000
Q8R502|LRC8C_MOUSE	Q8R502	LRC8C_MOUSE	Lrrc8c Ad158 Fad158	Lrrc8c	31.8	0	802000	1720000	1070000	1660000	874000	671000	983000	1430000	1650000	1460000	1580000	841000
Q3UZ39|LRRF1_MOUSE	Q3UZ39	LRRF1_MOUSE	Lrrfip1 Flap	Lrrfip1	23.3	0	9830000	7770000	14600000	8810000	9310000	9560000	12200000	10400000	11800000	13500000	13200000	16800000
Q91WK0|LRRF2_MOUSE	Q91WK0	LRRF2_MOUSE	Lrrfip2	Lrrfip2	23	0	3700000	3560000	2870000	3720000	3080000	3300000	1840000	2720000	2140000	2370000	4010000	2560000
Q8K2F8|LS14A_MOUSE	Q8K2F8	LS14A_MOUSE	Lsm14a	Lsm14a	62.8	8.33333	3190000	4730000	4710000	2990000	4580000	2910000	2440000	928000	796000	1320000	1815910	2030000
O35900|LSM2_MOUSE	O35900	LSM2_MOUSE	Lsm2 G7b	Lsm2	14.5	0	17500000	19000000	19600000	19800000	17600000	14600000	17600000	14500000	18000000	16000000	16100000	11400000
P62311|LSM3_MOUSE	P62311	LSM3_MOUSE	Lsm3	Lsm3	11.1	0	10200000	10800000	13200000	10400000	11900000	9130000	11600000	10700000	9080000	10200000	10200000	9860000
Q9QXA5|LSM4_MOUSE	Q9QXA5	LSM4_MOUSE	Lsm4	Lsm4	16.6	0	7560000	8030000	8080000	7980000	9130000	5230000	7840000	6460000	8210000	7420000	8300000	5100000
P62313|LSM6_MOUSE	P62313	LSM6_MOUSE	Lsm6	Lsm6	8.68	0	9300000	9760000	11100000	8620000	9330000	9140000	8910000	9310000	8030000	9150000	8210000	8900000
Q9CQQ8|LSM7_MOUSE	Q9CQQ8	LSM7_MOUSE	Lsm7	Lsm7	11.1	0	11100000	10700000	11700000	9800000	10400000	10300000	9690000	10200000	7630000	9330000	8700000	9150000
Q6ZWM4|LSM8_MOUSE	Q6ZWM4	LSM8_MOUSE	Lsm8	Lsm8	19	0	9890000	8050000	7720000	9370000	8090000	6320000	7260000	7160000	9510000	6440000	7280000	4880000
P19973|LSP1_MOUSE	P19973	LSP1_MOUSE	Lsp1 Pp52 S37 Wp34	Lsp1	23.6	0	23800000	31600000	39300000	20200000	23000000	25900000	22900000	33300000	21600000	17700000	29000000	24300000
Q8BLN5|LSS_MOUSE	Q8BLN5	LSS_MOUSE	Lss	Lss	194	75	10508280	12214179	102000	10370706	10523836	8256469	9387250	216000	8937380	5050330	6780066	248000
P24527|LKHA4_MOUSE	P24527	LKHA4_MOUSE	Lta4h	Lta4h	17.9	0	188000000	173000000	225000000	169000000	165000000	126000000	173000000	130000000	134000000	144000000	140000000	149000000
O08999|LTBP2_MOUSE	O08999	LTBP2_MOUSE	Ltbp2	Ltbp2	29.7	0	72200000	97400000	46500000	106000000	104000000	106000000	34500000	79800000	81800000	66100000	86700000	63600000
Q8K4G1|LTBP4_MOUSE	Q8K4G1	LTBP4_MOUSE	Ltbp4	Ltbp4	93.3	0	227000000	278000000	240000000	252000000	214000000	207000000	864000000	157000000	470000000	108000000	157000000	1250000000
P08071|TRFL_MOUSE	P08071	TRFL_MOUSE	Ltf	Ltf	57.8	0	65600000	52600000	58900000	18900000	20400000	26900000	67600000	58800000	27600000	61000000	132000000	45000000
Q9CYI4|LUC7L_MOUSE	Q9CYI4	LUC7L_MOUSE	Luc7l	Luc7l	108	0	6450000	677000	6750000	1020000	917000	545000	10900000	10600000	519000	9990000	634000	375000
Q7TNC4|LC7L2_MOUSE	Q7TNC4	LC7L2_MOUSE	Luc7l2	Luc7l2	27.2	0	17200000	18500000	19100000	20700000	18800000	17800000	11500000	12500000	14500000	10400000	12700000	7810000
Q5SUF2|LC7L3_MOUSE	Q5SUF2	LC7L3_MOUSE	Luc7l3	Luc7l3	26.4	0	3880000	4450000	4010000	4400000	4290000	2870000	2780000	2680000	3680000	2380000	3130000	1740000
P51885|LUM_MOUSE	P51885	LUM_MOUSE	Lum	Lum	37.1	0	54500000	51500000	132000000	97800000	77200000	57100000	119000000	143000000	146000000	146000000	163000000	142000000
Q8R4U7|LUZP1_MOUSE	Q8R4U7	LUZP1_MOUSE	Luzp1 Luzp	Luzp1	59.1	0	36200000	8400000	17800000	31700000	37600000	8030000	16400000	824000	28400000	27100000	27200000	9240000
P70202|LXN_MOUSE	P70202	LXN_MOUSE	Lxn	Lxn	25.8	0	55400000	53900000	59800000	51900000	51100000	36800000	40400000	30600000	32900000	37100000	30800000	30800000
P05533|LY6A_MOUSE	P05533	LY6A_MOUSE	Ly6a Ly6	Ly6a	46.7	0	1540000	2100000	1830000	2230000	2450000	995000	3070000	4050000	4290000	2990000	4890000	1340000
P0CW02|LY6C1_MOUSE	P0CW02	LY6C1_MOUSE	Ly6c1	Ly6c1	62	8.33333	1018150	1190000	1170000	1360000	1370000	782000	724000	406000	562000	714000	43000	646000
Q64253|LY6E_MOUSE	Q64253	LY6E_MOUSE	Ly6e	Ly6e	33.1	0	5650000	7590000	7090000	5510000	6530000	5530000	2850000	4380000	4990000	2700000	3460000	3340000
Q08288|LYAR_MOUSE	Q08288	LYAR_MOUSE	Lyar	Lyar	87.4	0	16900000	19100000	892000	15600000	240000	632000	17000000	26000000	22700000	18300000	613000	389000
P25911|LYN_MOUSE	P25911	LYN_MOUSE	Lyn	Lyn	55.6	0	26800000	35300000	31200000	31000000	26800000	28900000	8450000	13600000	12700000	5940000	10600000	6910000
P97823|LYPA1_MOUSE	P97823	LYPA1_MOUSE	Lypla1 Apt1 Pla1a	Lypla1	19.7	0	15500000	16400000	17700000	14600000	14500000	9130000	19200000	9600000	16600000	15600000	16400000	14800000
Q9WTL7|LYPA2_MOUSE	Q9WTL7	LYPA2_MOUSE	Lypla2	Lypla2	13.1	0	16700000	14700000	15100000	15000000	13600000	11300000	17200000	12700000	12100000	13700000	12000000	13500000
Q3UFF7|LYPL1_MOUSE	Q3UFF7	LYPL1_MOUSE	Lyplal1	Lyplal1	86.2	33.3333	575000	1060000	1570000	872000	706000	844500	1550000	906070	764000	922000	877960	1031870
Q8BHC0|LYVE1_MOUSE	Q8BHC0	LYVE1_MOUSE	Lyve1 Crsbp1 Xlkd1	Lyve1	33.8	0	10300000	11600000	5660000	6020000	6470000	5870000	5230000	5900000	7270000	12600000	6750000	6080000
P17897|LYZ1_MOUSE	P17897	LYZ1_MOUSE	Lyz1 Lzp-s	Lyz1	66.3	0	1630000	4320000	3080000	3810000	2170000	744000	1440000	730000	1410000	1040000	2100000	322000
P08905|LYZ2_MOUSE	P08905	LYZ2_MOUSE	Lyz2 Lyz Lyzs	Lyz2	21.8	0	70100000	88500000	114000000	76200000	71700000	46900000	86500000	102000000	90800000	67800000	79300000	99200000
Q8K3C3|LZIC_MOUSE	Q8K3C3	LZIC_MOUSE	Lzic	Lzic	71.7	0	8930000	29900000	10400000	8390000	5820000	6710000	8780000	23900000	5120000	7880000	6150000	7790000
Q9JHQ5|LZTL1_MOUSE	Q9JHQ5	LZTL1_MOUSE	Lztfl1	Lztfl1	52	0	1480000	2110000	3140000	824000	2360000	730000	2130000	1430000	470000	1070000	857000	1750000
P24668|MPRD_MOUSE	P24668	MPRD_MOUSE	M6pr 46mpr	M6pr	22.1	0	17400000	33300000	28000000	28400000	28300000	23100000	35900000	27300000	37400000	34000000	41300000	25600000
Q8CEZ4|MB214_MOUSE	Q8CEZ4	MB214_MOUSE	Mab21l4	Mab21l4	73.8	0	1520000	1660000	2520000	306000	1720000	2110000	282000	283000	147000	282000	2430000	2010000
Q9QXZ0|MACF1_MOUSE	Q9QXZ0	MACF1_MOUSE	Macf1	Macf1	33.5	0	1780000000	1940000000	1770000000	1830000000	1620000000	1350000000	970000000	876000000	901000000	1030000000	927000000	810000000
Q922B1|MACD1_MOUSE	Q922B1	MACD1_MOUSE	Macrod1 Lrp16	Macrod1	13.4	0	2090000	1940000	2880000	1940000	2380000	2060000	2540000	2300000	2530000	2460000	2490000	1900000
Q9QZQ8|H2AY_MOUSE	Q9QZQ8	H2AY_MOUSE	Macroh2a1 H2afy	Macroh2a1	20.7	0	187000000	198000000	200000000	204000000	214000000	180000000	135000000	189000000	215000000	151000000	209000000	90500000
Q8CCK0|H2AW_MOUSE	Q8CCK0	H2AW_MOUSE	Macroh2a2	Macroh2a2	29.4	0	99700000	118000000	97700000	116000000	115000000	112000000	54700000	68100000	79700000	59500000	76100000	49600000
Q9WTX8|MD1L1_MOUSE	Q9WTX8	MD1L1_MOUSE	Mad1l1 Mad1	Mad1l1	93.2	8.33333	885000	292000	1930000	416000	65500	638000	78400	1260000	294000	897985	1850000	910000
Q9QYH6|MAGD1_MOUSE	Q9QYH6	MAGD1_MOUSE	Maged1 Nrage	Maged1	45.3	0	4620000	6000000	17900000	4060000	5040000	10800000	15500000	13100000	16100000	13100000	12900000	9200000
Q6RHR9|MAGI1_MOUSE	Q6RHR9	MAGI1_MOUSE	Magi1 Baiap1 Bap1	Magi1	72.1	0	557000	564000	1540000	844000	854000	613000	3460000	2430000	2450000	2900000	3210000	219000
Q9EQJ9|MAGI3_MOUSE	Q9EQJ9	MAGI3_MOUSE	Magi3 Kiaa1634	Magi3	38.5	0	780000	2370000	1130000	1630000	730000	1540000	949000	1340000	969000	1070000	1050000	871000
P61327|MGN_MOUSE	P61327	MGN_MOUSE	Magoh	Magoh	18.2	0	18600000	20800000	20200000	22200000	25400000	17900000	17300000	16100000	20500000	15000000	18500000	12500000
Q9CQL1|MGN2_MOUSE	Q9CQL1	MGN2_MOUSE	Magohb Magoh-rs1 Magoh2	Magohb	18.2	0	18600000	20800000	20200000	22200000	25400000	17900000	17300000	16100000	20500000	15000000	18500000	12500000
Q9CQY5|MAGT1_MOUSE	Q9CQY5	MAGT1_MOUSE	Magt1 Iag2	Magt1	20.8	0	4340000	9000000	7700000	8180000	8730000	9790000	6700000	9000000	9070000	6930000	9670000	6010000
[truncated: 2,202 more rows]

## Sheet: Orbitrap Exploris 480 DIA
Accession	Uniprot	Uniprot.Name	Gene.Names	CV	Missingness	T995_RA	T996_RA	T1003_RA	T1026_RA	T1027_RA	T1028_RA	T997_HO	T998_HO	T1005_HO	T1001_HO	T1029_HO	T1030_HO
Q9D809	Q9D809	Q9D809_MOUSE	2200002D01Rik	37.4622	0	5474.65	12271.5	15417.6	8700.41	10595.4	9357.68	16448.9	15181.1	11338	14679.4	10924.7	2676.66
Q3TE80	Q3TE80	Q3TE80_MOUSE	2410002F23Rik	32.4447	0	24283.3	31536.2	20543.5	20326.4	22078.5	33122.1	14078.2	15402.2	21771.4	17550.8	9016.97	25114
A0A1B0GR85	A0A1B0GR85	A0A1B0GR85_MOUSE	2900026A02Rik	25.0042	0	16398	16368.3	15893.7	16075.8	13266.8	14444.7	10831.6	13292.9	7746.03	13709.5	10711.8	7087.6
A0A0N4SUT6	A0A0N4SUT6	A0A0N4SUT6_MOUSE	4933427D14Rik	76.7484	0	313725	105992	168041	1.11631e+06	154042	372645	449413	411996	203708	393307	750897	146759
P58742	P58742	AAAS_MOUSE	Aaas	21.3637	0	12899.2	17753.6	13213	19080.3	17208.6	22664.4	18750.9	21972	23884.1	14886.9	22684.9	14327.8
Q9D2R0	Q9D2R0	AACS_MOUSE	Aacs	29.3652	0	15663.1	16515.6	18511.2	14370.9	17009.4	12704.9	32783.1	23577.6	22077	27516.8	25915.5	18983.4
Q3UHJ0	Q3UHJ0	AAK1_MOUSE	Aak1	12.9144	0	33243.4	32216.5	34088.1	33316.4	31646.3	25699.3	33016.2	27610.8	27897.3	30955.9	25928.1	22101.2
A0A571BEI2	A0A571BEI2	A0A571BEI2_MOUSE	Aak1	29.3699	0	51998.1	50149.9	55751.9	50965.6	49024.1	44329.9	45317.4	39540.6	40972.9	46817.4	37843	6673.1
Q9D2V5	Q9D2V5	AAR2_MOUSE	Aar2	15.1261	41.6667	1179.47	9639.15	8663.3	677.021	8873.38	721.904	1429.94	6094.16	7113.48	7996.52	7362.08	2270.34
Q8BGQ7	Q8BGQ7	SYAC_MOUSE	Aars1	12.0033	0	180706	144203	151957	160106	153804	133457	185529	149958	137678	176765	155690	126972
Q14CH7	Q14CH7	SYAM_MOUSE	Aars2	27.636	25	3457.24	6208.68	9581.2	3223.51	1575.99	7304.85	9722.4	9726.7	7472.69	7805.12	1930.08	6122.51
Q3THG9	Q3THG9	AASD1_MOUSE	Aarsd1	14.4572	0	28649.8	25602.1	28636.2	28280.4	28777.4	22876.9	36342	26678.4	27237.5	30043.2	26817.9	19884
Q9CQF6	Q9CQF6	ADPPT_MOUSE	Aasdhppt	24.3244	16.6667	4581.67	4324.49	4491.24	8335.81	4611.91	2340.37	4974.67	5160.06	4842.25	3879.34	2339.93	5106.78
Q99K67	Q99K67	AASS_MOUSE	Aass	52.5074	16.6667	1185.21	1108.21	1353.47	1359.14	801.714	1527.72	3086.43	2348.14	4195.31	2767.2	2711.88	1273.34
Q9JKX4	Q9JKX4	AATF_MOUSE	Aatf	31.6271	0	4971.09	8459.27	7685.08	8099.83	9119.85	7954.8	13402.6	13682.9	13641.8	12484.7	12252.3	6093.2
P61922	P61922	GABT_MOUSE	Abat	28.0849	8.33333	8091.57	11165.5	9190.37	10627.5	13946.1	9126.61	10792.7	13794.4	10698.6	14348.9	19967.1	2470.07
P41233	P41233	ABCA1_MOUSE	Abca1	32.7403	0	9320.55	16533.1	16967.2	16096.6	14854.6	16155.1	6649.56	11582.8	9925.11	7590.62	10022.7	7805.96
E9Q876	E9Q876	ABCAC_MOUSE	Abca12	23.3884	16.6667	35706.4	37165.7	36103.3	35378.7	40640.5	1289.98	25597.1	22332.2	24428.9	19858	32658.6	2016.45
Q5SSE9	Q5SSE9	ABCAD_MOUSE	Abca13	40.0728	25	6318.53	3113.35	5770.48	5951.11	5440.58	2222.73	4426.37	2535.99	10503.9	4998.1	6279.65	2766.74
Q8R420	Q8R420	ABCA3_MOUSE	Abca3	21.4863	0	87774.6	91304.8	87239.3	93956.6	91137.5	92664	55543.6	72527.7	72187.8	49189.4	62493.8	59254.1
Q8K448	Q8K448	ABCA5_MOUSE	Abca5	15.2994	8.33333	7738.98	9546.08	9223.58	8464.63	7070.59	8517.88	7332.31	8297.99	6382.02	5691.03	7024.01	1569.77
Q8K441	Q8K441	ABCA6_MOUSE	Abca6	27.5633	8.33333	13332.9	12137	11860.4	11637.7	12767	10683.4	5243.06	8055.27	6640.22	8529.98	7857.32	4020.35
Q8K449	Q8K449	ABCA9_MOUSE	Abca9	25.958	8.33333	1617.46	1689.76	1841.92	1907.64	2444.2	1723.16	1266.06	1269.15	2390.84	1044.44	1498.82	1103.34
Q9JI39	Q9JI39	ABCBA_MOUSE	Abcb10	31.2621	0	20589.5	21489.9	17905.9	20875.6	20964.2	17405.9	25530	24433.6	29704.9	28913.7	29169	4884.69
P21447	P21447	MDR1A_MOUSE	Abcb1a	42.6032	0	26693.9	31781	26722.6	31785.1	29062.5	28303.9	13105.9	15688.6	20797.1	11656.3	15774.4	4123.14
Q9DC29	Q9DC29	ABCB6_MOUSE	Abcb6	34.1586	16.6667	1612.47	2623.28	2454.96	3853.77	2841.02	2112.23	2993.39	3461.51	5217.95	2431	5297.39	1150.59
Q61102	Q61102	ABCB7_MOUSE	Abcb7	28.7729	0	29812.2	30350.8	27156.2	30802.1	33567.2	32231.1	46413.6	50596.9	51983.1	41785.8	56533.2	24483.9
Q9CXJ4	Q9CXJ4	MITOS_MOUSE	Abcb8	22.918	0	4160.85	4947.8	5375.03	6092.66	6230.02	5287.92	7608.08	8380.07	8372.45	7258.58	8515.04	5714.91
O35379	O35379	MRP1_MOUSE	Abcc1	26.3615	0	7121.16	8695.66	9543.35	11635.3	10828.4	10043.5	11974.4	12795.1	13045.7	11373.1	14058.1	4260.01
Q9R1X5	Q9R1X5	MRP5_MOUSE	Abcc5	31.9804	8.33333	2267.06	8136.48	6788.24	7027.45	7972.09	5746.18	8279.55	8097.79	9006.19	6258.36	3418.86	2662.54
P48410	P48410	ABCD1_MOUSE	Abcd1	23.3309	0	41105	36269.6	34844.5	37145.1	38120.3	44561.5	21912.9	32395.8	34534.2	23039.5	30731.9	20279.6
Q61285	Q61285	ABCD2_MOUSE	Abcd2	26.305	0	11870.8	14062.1	12802.4	20466.1	17307.6	16245	11809.3	16066.1	17950.5	11749.7	15425.5	6132.54
P55096	P55096	ABCD3_MOUSE	Abcd3	27.6229	0	63087.2	68979.3	61070.7	68749.6	68026.8	66222.9	57549.8	71302.8	77860.3	49305.8	68191.3	12664.4
P61222	P61222	ABCE1_MOUSE	Abce1	27.6915	0	93664.5	85503.1	92431	97997	103907	72235.1	71606.6	59472.6	69501.1	58834.9	61008.6	31978.8
Q6P542	Q6P542	ABCF1_MOUSE	Abcf1	9.68071	0	92073.8	81850.4	82885.1	92162.5	88619.9	75818.1	100170	85523.8	98473	92278.3	99426.1	75416
Q99LE6	Q99LE6	ABCF2_MOUSE	Abcf2	26.3391	0	48622.8	50483.7	41647.4	49453.9	49802.4	44197.9	59314.6	58760.7	67604.4	61110.9	65649.1	17343.3
Q8K268	Q8K268	ABCF3_MOUSE	Abcf3	11.3925	0	22132	20107.4	21311.4	24976.5	21246.2	16819.1	26574	22044.9	21560.2	22606.7	21623	19483.9
Q6PE15	Q6PE15	ABHDA_MOUSE	Abhd10	37.3619	0	8625.71	14913.1	12193.5	13322.4	18688.3	13086.5	25839.4	21453.4	24613.6	17098	26765.4	8695.41
Q99LR1	Q99LR1	ABD12_MOUSE	Abhd12	26.8152	0	25339.1	27860.7	25383.1	32171.3	29053.2	30178.9	25734.6	32086.1	37328.1	25466.9	37269.4	8433.1
Q80UX8	Q80UX8	ABHDD_MOUSE	Abhd13	9.73178	25	2650.11	2371.65	825.198	2756.28	2724.48	1981.65	2830.03	2747.04	3409.22	2778.68	2842.41	1898.64
Q9Z1Q2	Q9Z1Q2	ABHGA_MOUSE	Abhd16a	22.3966	0	59994.6	61993	66766.9	64478.1	64658	62911.8	67588.6	75212.1	84995.2	63868.6	74297.1	24442.4
Q9DBL9	Q9DBL9	ABHD5_MOUSE	Abhd5	40.0982	8.33333	7942.71	3728.97	4939.96	9301.07	5643.33	3662.19	9313.26	9756.38	13587.5	6623.35	10156.1	1228.27
Q8R2Y0	Q8R2Y0	ABHD6_MOUSE	Abhd6	27.0321	50	6499.04	1025.62	2031.53	7536.06	6800.31	1166.11	2309.81	8641.51	12776.3	660.39	9676.41	1006.09
Q8BYZ1	Q8BYZ1	ABI3_MOUSE	Abi3	16.5844	0	14736	14755.2	15967.4	12025.6	12239	12525.3	11984.9	12901.5	12960	10739.3	12233.8	7841.08
Q80ZQ9	Q80ZQ9	ABITM_MOUSE	Abitram	26.1771	8.33333	7432.26	4826.38	4774.87	7234.22	3485.47	3489.9	7364.77	5647.61	7343.89	5503.8	5624.47	737.835
P00520	P00520	ABL1_MOUSE	Abl1	22.964	0	3633.61	4407.65	3823.55	3429.84	3139.86	3188.35	2563.11	3257.55	2355.68	2386.24	2393.98	2131.75
Q69ZX8	Q69ZX8	ABLM3_MOUSE	Ablim3	9.14331	0	42412.8	50131.8	45245.5	50123.7	46581	51447.7	46366.9	42450	48243.8	48206.9	45015.2	36312.4
Q921H8	Q921H8	THIKA_MOUSE	Acaa1a	28.3213	0	81342	86448.2	78599	90540.3	94117.3	88137.3	89305.7	104977	122514	81478.2	119706	23313.2
Q8VCH0	Q8VCH0	THIKB_MOUSE	Acaa1b	21.1616	41.6667	26170.8	30395.2	26577	26159.8	744.696	1677.15	33334	41694.9	2119.67	949.8	23093.3	1260.76
Q8BWT1	Q8BWT1	THIM_MOUSE	Acaa2	24.1918	0	520819	453222	473446	508330	529381	551124	480306	460162	555254	434450	491450	129206
Q5SWU9	Q5SWU9	ACACA_MOUSE	Acaca	20.2752	0	43484.7	36468.9	39968.2	39493	38009.7	31321.9	39314.4	36703.3	40111.5	36058.2	35278.4	14911.9
Q8K370	Q8K370	ACD10_MOUSE	Acad10	25.5132	0	12820.2	8736.95	13361.9	8864.28	10959.8	11800.3	17772.7	16104.7	13493.2	14386.6	19697.8	10691.1
D3Z7X0	D3Z7X0	D3Z7X0_MOUSE	Acad12	25.2665	0	20674.2	18514.5	21689.7	22311.1	24088.6	19267.7	28356.9	29175.1	33806.6	24189.3	30830.2	12297.4
Q8JZN5	Q8JZN5	ACAD9_MOUSE	Acad9	23.9017	0	114745	113342	113987	122087	129866	131924	169254	171289	195288	162585	202172	101895
A0A0R4J083	A0A0R4J083	A0A0R4J083_MOUSE	Acadl	29.7253	0	597434	525575	546274	616377	707597	675085	937607	895152	1.08665e+06	829363	1.04355e+06	391838
P45952	P45952	ACADM_MOUSE	Acadm	15.9282	0	156622	139609	170408	155782	179895	164819	220208	195894	214027	212904	229935	173388
Q07417	Q07417	ACADS_MOUSE	Acads	28.4154	0	129221	132468	124159	164246	162926	151238	211275	198766	233706	181279	239904	81682.4
Q9DBL1	Q9DBL1	ACDSB_MOUSE	Acadsb	26.849	0	285888	324571	292300	322558	341784	346139	475626	470750	558585	447244	572737	286610
P50544	P50544	ACADV_MOUSE	Acadvl	32.5364	0	233427	228500	217220	252708	280912	244671	415056	381707	473437	368926	478412	202940
Q8QZT1	Q8QZT1	THIL_MOUSE	Acat1	19.3315	0	479494	438643	440437	528462	523532	511662	456891	509142	593031	482553	570729	227305
Q8CAY6	Q8CAY6	THIC_MOUSE	Acat2	36.1084	0	90193.2	53165	61814.5	82654.9	65759.3	40642.2	92258.7	69126.1	77369.8	82099	72413.5	7078.85
Q9D061	Q9D061	ACBD6_MOUSE	Acbd6	45.8803	16.6667	780.631	1863.18	2859.04	1481.65	3693.21	1005.02	2807.7	3157.47	2054.2	3741.7	731.193	1696.65
A2AIG8	A2AIG8	1A1L1_MOUSE	Accs	42.0937	0	23165.4	20034.3	21046.8	23937.6	18122.5	15994.1	10320.1	14513.6	10836.9	10538	9164.54	3517.34
Q5EE38	Q5EE38	ACD_MOUSE	Acd	39.5507	50	498.913	724.451	1401.18	1069.19	2100.04	971.182	1969.47	552.918	737.796	1646.55	1475.75	666.78
P09470	P09470	ACE_MOUSE	Ace	54.9956	0	401964	484788	429274	476729	462162	433599	116974	159793	208449	132232	166102	81595.5
Q9JIX8	Q9JIX8	ACINU_MOUSE	Acin1	14.8086	0	77317.9	80406.7	74753	84264.4	79922	81844	61136.3	70565.7	67713.3	66986.6	72053.6	46157.5
P56485	P56485	ACKR3_MOUSE	Ackr3	21.0879	33.3333	1654.18	1658.57	1630.17	688.834	1522.37	2702.65	1732.31	2617.03	2474.28	1939.47	2241.77	859.365
Q3V117	Q3V117	Q3V117_MOUSE	Acly	27.2694	0	153336	114112	132700	128336	130673	104146	105938	96507.6	105118	100087	93476.5	33768.8
P28271	P28271	ACOHC_MOUSE	Aco1	75.1754	0	276015	198169	231680	242742	215476	161504	41300.9	43534.2	42227.4	39868.5	42977.4	30768.8
Q99KI0	Q99KI0	ACON_MOUSE	Aco2	20.0536	0	654998	624933	696498	670661	784470	714211	789146	757332	866398	736787	874731	330970
O55137	O55137	ACOT1_MOUSE	Acot1	26.194	0	514860	408412	515807	496288	498853	445781	744239	563881	630189	609513	564460	192316
Q9CQR4	Q9CQR4	ACO13_MOUSE	Acot13	45.3908	0	115261	82327.4	121008	120025	135044	105041	229671	205634	229701	183860	261561	34878.8
Q9QYR9	Q9QYR9	ACOT2_MOUSE	Acot2	47.0812	0	69811.9	45657.4	66045.5	139768	96883.5	73922.2	131634	110774	214976	104460	155703	50555.9
P58137	P58137	ACOT8_MOUSE	Acot8	15.2256	0	6679.95	6880.36	7945.76	7181.72	7265.75	6241.98	7742.42	8640.87	10268.9	6793.08	8363.46	6396.17
Q9R0X4	Q9R0X4	ACOT9_MOUSE	Acot9	37.0681	0	136067	143347	134400	147043	167639	146377	242094	233528	264046	222253	272637	49439.6
Q9R0H0	Q9R0H0	ACOX1_MOUSE	Acox1	31.9402	0	32105.6	35843.1	34348.6	36900.6	38866.5	37598	33716.6	44919.2	52204.6	29217.4	47695	6334.48
Q9DBS4	Q9DBS4	ACOXL_MOUSE	Acoxl	70.7538	8.33333	17186.8	17072.3	15009.2	20053	15961.9	14329.3	2242.9	2808.18	4993.63	2009.87	1919.63	2433.66
Q9D358	Q9D358	PPAC_MOUSE	Acp1	16.327	0	207429	205441	244126	188868	216091	184364	291838	210176	186502	219852	203352	154038
Q8BP40	Q8BP40	PPA6_MOUSE	Acp6	28.5558	0	28187.7	28976.6	35182.9	33359.2	37551.4	27250.7	50182.2	39461.7	47048	44557.5	43382.7	13919.2
Q08EE8	Q08EE8	Q08EE8_MOUSE	Acsbg3	35.9893	8.33333	10481	12740.8	14849.3	13406	11475.5	14886.2	23358.5	24005.4	29794.6	18998.1	25265	1234.61
Q8VCW8	Q8VCW8	ACSF2_MOUSE	Acsf2	21.6608	0	90053.7	80893.5	115224	97836	113351	96250.2	98930	95836.5	119359	82951.5	99308.5	41673.3
Q3URE1	Q3URE1	ACSF3_MOUSE	Acsf3	34.5375	0	21642.9	23798.1	23446.4	23823.5	28034.1	24494.1	46880.3	40483.4	48162.2	38336.7	44855.3	18377.8
Q9CZW4	Q9CZW4	ACSL3_MOUSE	Acsl3	26.1055	0	26426.1	23448.5	32990.7	20243.7	28093.1	26115.6	34158.4	35494.5	31059.6	31182.2	37088.9	11121.8
Q9QUJ7	Q9QUJ7	ACSL4_MOUSE	Acsl4	28.0784	0	39169.1	37557.5	41849.5	41295.4	44635.6	41105.6	46053	65260.2	66285.4	41239.8	66306.6	24602.9
Q8JZR0	Q8JZR0	ACSL5_MOUSE	Acsl5	15.3755	0	185860	188244	196312	175511	212548	205503	135374	181185	188186	136198	171654	134160
Q99NB1	Q99NB1	ACS2L_MOUSE	Acss1	27.3061	0	56957.7	47095.5	83268.5	60545.8	73981.6	56127.5	84167.8	81949.6	112869	81592.6	88478.6	45521
Q14DH7	Q14DH7	ACSS3_MOUSE	Acss3	24.9401	0	7510.82	7125.56	7291.78	8621.07	8435.65	8775.43	7341.23	6497.13	7848.21	7171	6552.77	1994.5
P68134	P68134	ACTS_MOUSE	Acta1	45.0006	8.33333	81415.9	90881.1	61435.5	57440.5	52937.2	119948	28655.3	50303.9	39813.8	60707.1	28153.9	1034.42
P62737	P62737	ACTA_MOUSE	Acta2	39.5492	0	1.95053e+06	1.23674e+06	1.82145e+06	3135576	2.61121e+06	2.16787e+06	1.54172e+06	2.37509e+06	2297544	2347573	2.70049e+06	80886.6
P60710	P60710	ACTB_MOUSE	Actb	25.4354	0	35697216	36666996	33641344	38442220	35441404	35083900	32590918	33476418	37753344	32601904	35100832	6.97958e+06
Q8BFZ3	Q8BFZ3	ACTBL_MOUSE	Actbl2	29.379	0	418227	407453	336527	439508	435964	412595	369799	392226	409552	364353	405248	38044.3
P63260	P63260	ACTG_MOUSE	Actg1	30.5969	8.33333	86040.6	60530	86918.8	66292.9	133601	97734.8	60499	99116.9	71809.3	144502	109903	6143.1
Q9Z2N8	Q9Z2N8	ACL6A_MOUSE	Actl6a	21.6244	0	161259	140574	136612	185776	155025	145171	126698	127795	148408	124620	135090	60532.9
A1BN54	A1BN54	A1BN54_MOUSE	Actn1	22.3037	0	66709.5	76109.3	58360.2	85797	90417.9	95618.9	59745.3	89886.6	90611.5	83755.7	86560	39654.9
Q7TPR4	Q7TPR4	ACTN1_MOUSE	Actn1	33.0645	0	617367	547541	480496	719976	708210	640952	764649	762493	845520	768529	994135	114454
Q9JI91	Q9JI91	ACTN2_MOUSE	Actn2	82.3992	0	25525.3	4763.61	29105.6	45200.3	54976.3	11298.2	8789.57	12157.2	6865.26	12215.6	16144.4	7823.15
O88990	O88990	ACTN3_MOUSE	Actn3	44.1517	16.6667	2344.9	1600.73	2973.99	4976.07	5966.56	1441.12	1838.77	3527.25	2204.73	4043.97	5201.06	1452.22
P57780	P57780	ACTN4_MOUSE	Actn4	26.5829	0	674590	721211	646887	799696	774438	729938	792692	854129	942566	787316	961534	193038
Q9QZB7	Q9QZB7	ARP10_MOUSE	Actr10	14.5885	0	51420.5	56178.9	55562.6	53841.4	46763.4	48418.9	62864.6	51594.2	52375.4	53255.9	52908.5	31318.7
P61164	P61164	ACTZ_MOUSE	Actr1a	13.8192	0	361283	337160	364268	354967	332972	282652	395667	321844	374185	383296	349043	225325
Q8R5C5	Q8R5C5	ACTY_MOUSE	Actr1b	23.1816	0	44038.9	39531.5	36306	48218.3	37296.7	31415.3	55071.4	46118.1	52571.5	47486.5	43369.4	19966.1
P61161	P61161	ARP2_MOUSE	Actr2	18.4212	0	696903	648906	628389	653056	562661	551459	695519	589046	615948	569401	562347	284086
Q99JY9	Q99JY9	ARP3_MOUSE	Actr3	11.458	0	916633	817760	887936	874480	780555	766079	914691	774017	799484	824368	803444	569465
Q8R2S9	Q8R2S9	ARP8_MOUSE	Actr8	25.2126	8.33333	1378.22	2267.33	2381.91	2796.7	3311.1	3426.81	2972.06	1933.12	2028.13	2222.63	3036.45	2318.58
Q61288	Q61288	ACVL1_MOUSE	Acvrl1	21.9831	0	48470.6	46825.3	41037.2	50905.1	42874.5	46922.4	31125.9	42952.4	48462.7	34950.6	39814.8	19143.1
Q91XE4	Q91XE4	ACY3_MOUSE	Acy3	16.0227	0	39133.9	26510.7	34507.4	35858.6	27954.1	28750.8	31382.3	27499.5	27337.5	30874.9	26322.3	21867.2
P56375	P56375	ACYP2_MOUSE	Acyp2	30.9786	0	75682.9	47354.7	59655.9	64962.2	57264.6	42212.5	99459.9	62334.8	59561.3	80392	62371	24616.5
P03958	P03958	ADA_MOUSE	Ada	28.1994	0	43726.6	39083.2	42337.9	40960.5	40423.9	30978.8	43310.9	32885.3	30136.8	37528.5	43712.8	7719.18
O35598	O35598	ADA10_MOUSE	Adam10	11.4288	0	131316	164846	137786	153834	156560	143048	119968	140941	135933	122092	145159	110936
O88839	O88839	ADA15_MOUSE	Adam15	38.3521	0	10360.8	15607	14820.6	13285.4	16201.9	9938.2	11884.8	24713.1	24245.2	11367	21659.8	6729.96
Q9Z0F8	Q9Z0F8	ADA17_MOUSE	Adam17	13.4572	0	46452.4	55482.4	50984.8	54855.5	57029.6	51524.5	41269.9	54376.2	53976	43539.1	56826.4	36408.6
E9Q4D1	E9Q4D1	E9Q4D1_MOUSE	Adamts17	41.905	8.33333	18607.4	19096.6	16634.7	18943.9	15352	15856.9	6510.4	7007.39	12823.8	6995.04	5661.04	4674.97
Q4VC17	Q4VC17	ATS18_MOUSE	Adamts18	43.6352	91.6667	1481.07	2751.29	1388.99	2580.24	1302.63	2419.82	1221.64	3178.47	1914.62	1021.34	915.393	1074.95
E9PUN6	E9PUN6	E9PUN6_MOUSE	Adamts9	12.7854	0	31042	41904.7	35761.6	41658.6	43602.6	41109.5	32461.8	44006.1	43555.1	36489.1	40455.4	31385.2
Q7TSK7	Q7TSK7	ATL2_MOUSE	Adamtsl2	23.2315	0	6900.8	8704.77	8865.94	7105.23	6072.79	4766.01	6204.3	5546.28	7542.74	8128.56	5703.8	3918.77
Q80T21	Q80T21	ATL4_MOUSE	Adamtsl4	36.489	0	10665.3	11338.9	13692	10886.5	10556.1	6667.94	19036.2	24725.5	21037.2	17665.3	22062.3	15387.3
Q99MU3	Q99MU3	DSRAD_MOUSE	Adar	32.934	0	7796.86	9422.69	10137.4	7186.91	7818.31	11177.9	14158	14425.8	15582.3	13649.1	15231.6	4883.16
Q91ZS8	Q91ZS8	RED1_MOUSE	Adarb1	14.4155	0	21835.3	22267.4	27362.7	25718.3	28732.4	27784.2	30759.1	26559.7	30775.7	26814.2	30716.9	18836.9
Q6P6J0	Q6P6J0	ADAT2_MOUSE	Adat2	32.8397	0	4052.44	9679.35	5837.49	6138.38	7821.55	5371.24	8803.04	11641.2	7975.01	13615.6	9586.31	9593.23
Q9D0L4	Q9D0L4	ADCK1_MOUSE	Adck1	46.3649	0	5897.34	5768.47	5815.42	8267.68	6221.09	5756.8	14993.8	12387.7	18175.4	10427.3	15873.8	7514.27
Q91WF3	Q91WF3	ADCY4_MOUSE	Adcy4	29.0127	0	7267.4	6741.88	4956.99	7339.23	8665.88	5416.81	7979.31	11371	7573.75	5826.41	7124	3332.37
P51830	P51830	ADCY9_MOUSE	Adcy9	37.7643	0	8358.47	10122	18298.6	8702.83	12067.4	12542.2	4947.62	7214.67	12416.4	7411.78	8210.62	6055.03
Q9QYC0	Q9QYC0	ADDA_MOUSE	Add1	27.6003	0	270745	260761	254869	258993	261121	248873	154158	162805	171338	156333	153920	119893
E9Q1K3	E9Q1K3	E9Q1K3_MOUSE	Add1	51.3136	16.6667	2555.62	1536.51	808.684	1099.71	1465.51	2515.34	852.613	1059.67	2616.37	801.93	858.947	881.487
Q9QYB5	Q9QYB5	ADDG_MOUSE	Add3	35.289	0	239610	223823	219970	225363	225090	219743	120347	144612	150825	132996	138589	40696.6
A0A494B9K4	A0A494B9K4	A0A494B9K4_MOUSE	Add3	52.3405	0	14624.6	15296.5	18128.5	17275	12605	11111	5446.75	9656.3	8724.68	1442.94	6590.67	3529.36
Q61549	Q61549	AGRE1_MOUSE	Adgre1	52.3433	50	1169.29	2633.39	6533.64	671.181	1329.47	715.677	17193.5	14782.6	904.514	8815.43	21707.5	5436.9
A0A286YDT5	A0A286YDT5	A0A286YDT5_MOUSE	Adgrf5	36.4572	0	15839.3	20249	17973.5	19702.9	20089.2	21511.3	9802.39	11867.2	14574.1	10763.7	8549.38	5375.67
G5E8Q8	G5E8Q8	AGRF5_MOUSE	Adgrf5	44.3352	0	47429.7	60842.1	51356.4	57898.2	55654.1	50587.4	20060.3	26632.3	32312.6	22020.8	24474.2	12845.2
Q8K209	Q8K209	AGRG1_MOUSE	Adgrg1	75.3172	0	25483.4	33758.3	84385.8	47969.5	53575.4	43198.7	186108	161273	220132	113796	240267	37609.1
P00329	P00329	ADH1_MOUSE	Adh1	37.3541	0	1.84592e+06	1.48055e+06	1662254	1.82443e+06	1.50824e+06	1.08134e+06	2.79882e+06	1.4164e+06	1.42497e+06	2.26456e+06	1413616	374007
P28474	P28474	ADHX_MOUSE	Adh5	26.593	0	288843	235035	272094	233556	238441	211980	326532	220782	209951	275764	223595	71335.3
Q64437	Q64437	ADH7_MOUSE	Adh7	69.3516	0	123703	73375.7	425085	84312	125421	80150.1	144601	181112	96797.8	136244	124198	69018
Q99JT9	Q99JT9	MTND_MOUSE	Adi1	17.5442	0	26986.6	22213.1	26976.4	25351.9	24809.3	19588.4	20732.3	18071.5	18904.4	19790.1	18204.4	15764.9
Q60994	Q60994	ADIPO_MOUSE	Adipoq	50.6904	0	33428.9	22743.5	60900.7	35103	31461.5	17075.2	95976.1	84341.2	61190.9	86836.4	85020.6	96061.4
P55264	P55264	ADK_MOUSE	Adk	11.9384	0	501653	448374	501702	452210	462896	393920	475083	379756	393117	402988	359545	369174
Q9Z103	Q9Z103	ADNP_MOUSE	Adnp	20.9764	0	18440.6	19509.2	17961.3	20512.3	21162.8	22147.3	13700	13945.7	17104.4	13423.7	14925	10935
A0AA74KTB8	A0AA74KTB8	A0AA74KTB8_MOUSE	Ado	11.2376	0	41912	40710.9	49769.6	39886.9	41760.3	36828.7	40262.6	37042.2	31669.1	40264.8	34680.8	40657.9
P54923	P54923	ADPRH_MOUSE	Adprh	24.7258	0	72288.3	63472.3	60006.5	70453.1	66713.3	52070.8	57042.9	48234.8	38389.1	51066.2	51266.2	25376.2
Q8CG72	Q8CG72	ADPRS_MOUSE	Adprs	12.5295	0	53800	40899	54851.2	45023.4	51307.7	42891	48531.5	40074.1	40062.5	46298.5	42532.2	37794.2
P54822	P54822	PUR8_MOUSE	Adsl	26.1242	0	72769.4	47570.5	57451.3	66059.5	55096.1	44453.3	72131.5	50907.5	61056.7	63880.4	51618.4	19747.4
P46664	P46664	PURA2_MOUSE	Adss2	31.733	0	50913.5	40305.5	46941.3	44267.6	46641.8	34780	79270.1	55266.2	57509.2	69906.3	71658.8	21809.8
Q640N1	Q640N1	AEBP1_MOUSE	Aebp1	43.7014	0	26471.8	20939.3	36037	28221.7	30316.7	26182.4	63339.1	68618.8	59556.6	60169.3	79878	55566.6
Q80YS6	Q80YS6	AFAP1_MOUSE	Afap1	17.6081	0	32608.2	28886	25065.1	30032.1	28052	25503.7	32889.6	29565.4	29218.5	28826.7	29640.3	14113.3
Q8BZI0	Q8BZI0	AF1L1_MOUSE	Afap1l1	43.1674	0	69208.1	82043.3	65712.7	69761.6	70328.4	68384.4	29112.9	36560.4	38206.2	29392.4	32583.5	18009.4
Q5DTU0	Q5DTU0	AF1L2_MOUSE	Afap1l2	33.5887	0	29631.2	31039.6	23390.3	32314.9	30319.4	25992.2	20355.4	17034.3	17150.3	20739.2	15238.3	7689.92
E9Q852	E9Q852	E9Q852_MOUSE	Afdn	20.8873	8.33333	54429.6	52320.1	39458.7	40688.1	45793.9	65142	40102.5	35893.1	36010.1	41010	37166.8	1349.38
E9Q9C3	E9Q9C3	E9Q9C3_MOUSE	Afdn	24.2642	0	109795	123390	115232	122951	115648	116884	82349.7	89946.6	88787.9	78746.1	84894	44334.6
D3YUD2	D3YUD2	D3YUD2_MOUSE	Afdn	54.7605	0	8829.11	6023.46	13695.3	19480.7	14469.7	13050	6840.8	6677.6	16662.8	3795.62	4529.86	4015.48
Q9ESC8	Q9ESC8	AFF4_MOUSE	Aff4	20.8993	25	6144.62	2803.62	4654.53	5278.48	4426.18	4140.17	3941.67	868.229	4111.07	4241.27	961.971	1022.9
Q920A7	Q920A7	AFG31_MOUSE	Afg3l1	42.5872	0	22577.3	26562.7	28050.4	25665.3	28925.9	29871.8	53062.6	65122.8	66828	57706.6	57404.4	28209.6
Q8JZQ2	Q8JZQ2	AFG32_MOUSE	Afg3l2	15.8128	0	37526.9	41010.1	41146.6	41970.7	48333.5	45874.5	51427.3	55288.5	56364.8	45918.6	58709.7	37061
O89020	O89020	AFAM_MOUSE	Afm	99.5556	0	3829.99	4429.91	8774.9	4587.07	3331.57	3906.68	49577.3	16914	17520.1	46659.7	13061.3	23116.4
P02772	P02772	FETA_MOUSE	Afp	111.337	0	17283.5	23571.7	25129.9	50486	54138.3	41927.5	336482	109159	58556.7	346340	68289.9	108525
Q80WT5	Q80WT5	AFTIN_MOUSE	Aftph	22.7773	0	9517.38	10362.9	12385.7	10471.1	10986.5	12522.1	15813.9	12855.2	11630.3	12780	10772.2	5016.45
Q64191	Q64191	ASPG_MOUSE	Aga	22.7551	0	39472.9	43516.6	44743.9	44069.2	46369.6	44124.6	72754.9	62546.2	71334.6	63002.3	57184.5	42875.8
Q62151	Q62151	RAGE_MOUSE	Ager	23.503	0	5.10045e+06	5549748	5.16705e+06	5583939	5213012	5.19835e+06	4324128	4.45568e+06	5133211	4.61718e+06	5.10548e+06	1.42663e+06
Q9ESW4	Q9ESW4	AGK_MOUSE	Agk	24.3004	0	60900.9	66641.5	59164.4	71020.6	70301.2	75011.7	85728.5	88119.9	91785.6	78888.6	92814.6	29929.7
F8VPN4	F8VPN4	F8VPN4_MOUSE	Agl	23.8463	0	18282.7	14762.6	17360	16134.8	20105.6	12719.3	19987.5	20582.6	15672	22049.4	20539.2	7655.95
Q8CJG0	Q8CJG0	AGO2_MOUSE	Ago2	13.6323	0	52469.4	50322.8	51785.6	57116.5	53517.8	45248.8	58123.6	54888.4	55199.8	50098.7	54924.2	32037
Q8CJF8	Q8CJF8	AGO4_MOUSE	Ago4	19.7452	16.6667	9063.92	14514.4	10286.6	13761.2	13876.4	2751.49	17227.5	10690.9	15392.3	12265.5	11500.2	945.371
Q8K3K7	Q8K3K7	PLCB_MOUSE	Agpat2	28.4694	0	11304.4	11652.3	12724.5	10895.5	12473	13122	16367.9	16008.2	16262.9	13644	14892.4	2986.48
Q9D517	Q9D517	PLCC_MOUSE	Agpat3	12.5947	0	49506.3	52826	47804.6	57301.9	60000	52424	48857.2	60981.8	63346	55285.6	69832.5	47702.4
Q8K4X7	Q8K4X7	PLCD_MOUSE	Agpat4	28.8048	0	65454.9	75988.9	50552.9	68146.4	73217.9	73974.6	74559.3	80252.2	96995.4	87780.7	100145	21914.1
O88312	O88312	AGR2_MOUSE	Agr2	153.078	33.3333	10594.9	1872.44	55305.3	5571.38	8639.89	1867.26	4219.6	4199.77	1867.26	912.912	1294.84	2970.36
Q8R3W7	Q8R3W7	AGR3_MOUSE	Agr3	41.5557	8.33333	6040.59	861.838	16498.1	4891.82	10619	4771.88	12431.5	11160	11255.2	10003.2	11159.2	4171.12
M0QWP1	M0QWP1	M0QWP1_MOUSE	Agrn	23.3875	0	386741	477445	383023	496260	410523	433426	361690	492823	653005	488172	464255	222555
Q8CJF7	Q8CJF7	ELYS_MOUSE	Ahctf1	22.1564	0	11918.2	13624.6	12550.3	13793.6	13262.2	14864.1	10841.9	13215.8	11283.6	10429.5	12489.1	4606.83
P50247	P50247	SAHH_MOUSE	Ahcy	16.3	0	440946	359519	428107	397134	398427	386834	514304	394302	429515	420763	413640	232044
Q80SW1	Q80SW1	SAHH2_MOUSE	Ahcyl1	15.8191	0	48948.2	33402.3	44301.9	42034.3	46130.3	33512.9	53434.4	37265.3	42842.8	50763.2	42042.3	34823.7
Q6PAL7	Q6PAL7	AHDC1_MOUSE	Ahdc1	23.8495	8.33333	7509	10227.9	9344.52	8330.15	7764.45	8623.51	5355.21	5069.89	7723.3	5160.13	6012.8	3041.54
E9Q616	E9Q616	E9Q616_MOUSE	Ahnak	24.7538	0	2.80601e+06	2551827	2785360	2.55842e+06	2.44409e+06	2.63345e+06	2599543	2.33244e+06	2.47329e+06	2.2955e+06	2278765	587582
A0A7N9VR94	A0A7N9VR94	A0A7N9VR94_MOUSE	Ahnak2	67.4942	0	183446	117173	193199	138597	165163	118184	672100	559362	496935	635721	633549	206014
Q3U5D9	Q3U5D9	Q3U5D9_MOUSE	Ahr	38.3911	0	19791	18412.9	17293.2	22127.1	20649.8	16962.4	8934.52	11569.7	12257.5	11977.1	8917.51	4364.46
Q8BK64	Q8BK64	AHSA1_MOUSE	Ahsa1	13.4386	0	85996.6	77872.5	91172.7	84329.4	79789.4	63948.4	95398.3	77261.5	84468.5	96577.8	81267.2	60795.2
P29699	P29699	FETUA_MOUSE	Ahsg	80.8155	0	197393	210506	351263	243902	171680	125016	1.47238e+06	634766	511222	1.21413e+06	510441	1.00206e+06
Q8C4Q6	Q8C4Q6	AIDA_MOUSE	Aida	23.7872	0	12625.2	11076.7	11927.9	11018.9	11311.7	11848.1	7035.14	7916.02	7550.65	6671.52	8658.78	6959.66
O70200	O70200	AIF1_MOUSE	Aif1	53.1934	0	8158.35	8566.54	8038.62	13743.9	8556.36	9936.5	26817.5	26718.2	26111.4	23267	31218	32285.9
Q8BUE4	Q8BUE4	FSP1_MOUSE	Aifm2	26.5301	0	44336.4	41235.1	38262.2	41277.7	38716.6	42295.7	39314	42045.2	42864.6	32098.2	46923	8180.63
P31230	P31230	AIMP1_MOUSE	Aimp1	28.1925	0	98964.6	95829.5	94835.4	108494	84978.1	87267	126253	112939	121875	121117	125510	23637.8
Q8R010	Q8R010	AIMP2_MOUSE	Aimp2	22.8697	0	73791	56189.4	50220.2	66521.9	59245.3	62146	79389.3	69696.4	76699.1	74810.5	77939.7	28198.2
O08915	O08915	AIP_MOUSE	Aip	13.6529	0	54233.5	53097.7	53607.1	50507.3	50193.1	49044.6	54013	51075.8	45308.3	49905.8	45433.5	29919.9
Q91XC0	Q91XC0	AJUBA_MOUSE	Ajuba	22.9258	8.33333	4817.08	4441.09	5270.66	6270.89	4980.29	3808.94	6572.22	5370.14	5031.66	2410.62	5091.76	2893.1
Q9R0Y5	Q9R0Y5	KAD1_MOUSE	Ak1	47.8607	0	55120.8	38791.2	49653.9	43719.5	45160.3	40455.8	122613	79512.5	75088.2	103832	91030.3	20461.9
Q9WTP6	Q9WTP6	KAD2_MOUSE	Ak2	36.3619	0	170760	159620	161953	155233	179338	176148	284809	254595	269084	245615	291866	40939.3
Q9WTP7	Q9WTP7	KAD3_MOUSE	Ak3	18.8352	0	296577	273709	311192	279113	307758	308562	352173	329660	395276	296888	366475	163093
Q9WUR9	Q9WUR9	KAD4_MOUSE	Ak4	12.9211	0	40388.6	29341.4	28646.7	37672.1	38093	37934.4	38230.5	39772	38292.8	39742.1	43728	30397.1
Q32M07	Q32M07	KAD8_MOUSE	Ak8	39.7726	33.3333	899.324	2025.39	9119.27	2159.66	3271.94	2302.83	3873.73	4775.44	4278.37	3328.75	4248.22	4751.92
O08715	O08715	AKAP1_MOUSE	Akap1	26.6339	0	6710.55	4822.28	4598.27	5174.25	5783.05	7686.61	6778.78	7538.38	7692.43	7271.8	7307.06	2377.25
O88845	O88845	AKA10_MOUSE	Akap10	14.4802	0	10168.2	9213.85	8537.31	8519.7	8142.61	6138.29	10050.2	9938.93	10201.2	10093.8	7988.18	7608.19
E9Q777	E9Q777	E9Q777_MOUSE	Akap11	11.541	0	10242.5	9816.36	11152.9	10038	8299.79	9648.18	12030.3	9595.66	10738.1	9241.21	8905.94	8135.53
Q9WTQ5	Q9WTQ5	AKA12_MOUSE	Akap12	24.4636	0	262724	195668	238305	216229	215149	208632	171812	149536	141508	177132	132970	113791
A0A140LJJ5	A0A140LJJ5	A0A140LJJ5_MOUSE	Akap13	10.9092	0	28256.8	25387.2	30016.5	24757.4	25711.7	22918.3	28215	24549	24194.5	25340.1	22790.2	19876.4
Q9DBR0	Q9DBR0	AKAP8_MOUSE	Akap8	7.993	0	38724.5	38841.4	36219.5	39614.7	40394.2	42539.9	33746.7	35371.3	37997.9	31741.9	37147.6	35778.5
Q9JII6	Q9JII6	AK1A1_MOUSE	Akr1a1	22.1737	0	462927	381563	471430	416596	416012	421587	721898	523887	488587	608070	539117	326868
P45376	P45376	ALDR_MOUSE	Akr1b1	18.3064	0	799883	658415	747587	679131	663710	597204	729652	528393	523383	614557	538908	394679
G5E895	G5E895	G5E895_MOUSE	Akr1b10	35.4105	0	64100	53876.1	55060.6	65529.1	54474.1	46422.3	124607	90984.8	100164	107246	114491	58941.3
P45377	P45377	ALD2_MOUSE	Akr1b8	56.1538	0	26060.2	22955.1	25881.3	23358.7	25334.8	22900.8	86437	78397.1	62339.3	84605.2	80097.3	49215.1
Q9JLI0	Q9JLI0	Q9JLI0_MOUSE	Akr1c12	15.51	0	16927.9	12865.9	16373.6	14285	17501.2	11623.6	16706	14912.3	11943.5	12026.9	15524.9	11899.7
Q8VC28	Q8VC28	AK1CD_MOUSE	Akr1c13	15.2992	0	8052.59	6907.12	7793.73	7447.63	6382.38	6109.24	7086.18	5727.06	5539.85	8649.15	6895.25	8909.35
Q91WT7	Q91WT7	Q91WT7_MOUSE	Akr1c14	29.3126	0	163941	141902	197657	193035	168898	93417.2	199348	155733	180021	170997	154289	43543
G3X9Y6	G3X9Y6	G3X9Y6_MOUSE	Akr1c19	18.1322	0	26452.6	21545.6	23974.1	24580.8	24126.4	21267.6	36523	28099.1	29503.8	27929.2	28419.9	18649.3
Q9DCT1	Q9DCT1	AKCL2_MOUSE	Akr1e2	23.4581	0	51835.8	42457.6	48588.6	51252.2	51168.8	46846.3	74219.2	58304.1	56216.8	64790.2	67815.5	26545.1
Q8CG76	Q8CG76	ARK72_MOUSE	Akr7a2	35.4397	0	85709.3	71900.1	81082.2	88581.3	70916.1	63771.6	122714	89527.8	109276	108780	99672.3	7792.67
P31750	P31750	AKT1_MOUSE	Akt1	19.7374	0	31184.4	25754.2	27897.9	29497.9	26613.6	22360.1	21505.8	20133.8	20217	22104	18547.9	16176.1
Q9D1F4	Q9D1F4	AKTS1_MOUSE	Akt1s1	13.7921	8.33333	11526	11634	10862.3	12094.1	11298.2	7510.14	14325.2	11874.7	11770.8	11945.1	11744	1538.41
Q60823	Q60823	AKT2_MOUSE	Akt2	23.7269	0	21764.1	20093.7	24967.3	25234.6	22257.7	18444.2	25320	17684.9	18040.6	22835.8	15997.7	8753.79
Q9WUA6	Q9WUA6	AKT3_MOUSE	Akt3	24.42	0	67390.5	58830.5	52632.5	65934	66742.8	59730.4	46560.2	41758.6	47147.7	43875.7	42249.9	26061.3
P10518	P10518	HEM2_MOUSE	Alad	17.2207	0	149381	124089	150349	119217	122707	114906	136876	107150	110372	134055	106382	75104.9
P07724	P07724	ALBU_MOUSE	Alb	80.742	0	7020310	8048802	15109178	8430674	6.08414e+06	4.04371e+06	49191936	20487260	21235534	42807028	17244498	14106681
Q9Z110	Q9Z110	P5CS_MOUSE	Aldh18a1	36.1452	0	40716.4	42806.5	37401.9	45979.6	51124.6	51399	85755.1	84853	88089.5	73768.2	95637.2	40048.6
P24549	P24549	AL1A1_MOUSE	Aldh1a1	44.5323	0	722921	367638	1.06661e+06	495407	589731	400741	857550	837096	905271	914245	694711	34070.2
Q62148	Q62148	AL1A2_MOUSE	Aldh1a2	53.283	0	18348.4	8547.28	22277.2	15940.1	10860.1	9683.81	50359.4	30974.1	29029.9	43037.8	28165.9	26197
O35945	O35945	AL1A7_MOUSE	Aldh1a7	30.7916	0	359335	197752	405325	254209	285695	230431	310231	334599	348349	325880	264784	78150.9
Q9CZS1	Q9CZS1	AL1B1_MOUSE	Aldh1b1	43.6434	0	16091.2	7594.13	20285.4	14151.3	28617.4	13418.5	12310.6	10737	6883.44	11205.5	12567.2	9743.63
Q8R0Y6	Q8R0Y6	AL1L1_MOUSE	Aldh1l1	25.4105	0	21465.1	13989.2	21025	14334.7	18886.8	12218.4	21151.3	18195.5	15571.6	20508.6	17750	7497.2
P47738	P47738	ALDH2_MOUSE	Aldh2	26.3942	0	2182126	1.86612e+06	2.2541e+06	2136128	2205512	2.07643e+06	1.96189e+06	1.94428e+06	2.3328e+06	1.74543e+06	1.95394e+06	406434
P47739	P47739	AL3A1_MOUSE	Aldh3a1	58.6072	0	20227.1	7073.22	59483.4	11391.8	24521.8	11014.2	19072.5	23965.5	22459.9	30152.7	20403.1	22622.2
Q80VQ0	Q80VQ0	AL3B1_MOUSE	Aldh3b1	36.7872	0	44499.9	35265.4	60786.9	42876.1	46338.8	38640.4	29767.8	30005.9	28936.5	20286.2	33471.1	11050.4
Q8CHT0	Q8CHT0	AL4A1_MOUSE	Aldh4a1	20.7125	0	110496	104232	123995	105901	117689	123194	170064	167219	181924	159731	171826	136004
Q8BWF0	Q8BWF0	SSDH_MOUSE	Aldh5a1	30.6765	0	24250	25286.4	31742.2	30914.2	31329.9	27973	38513.3	36635	37280.8	32169.8	36625.1	4778.67
Q9EQ20	Q9EQ20	MMSA_MOUSE	Aldh6a1	24.601	0	245271	214497	259724	234276	243146	239642	222141	204447	224489	187047	218575	58671.2
Q9DBF1	Q9DBF1	AL7A1_MOUSE	Aldh7a1	17.7288	0	141817	116563	135267	122255	116872	95981.5	160240	117554	125682	149010	111326	82122.5
Q9JLJ2	Q9JLJ2	AL9A1_MOUSE	Aldh9a1	14.273	0	278094	210330	254283	237453	200565	211394	285352	231913	244789	242568	243429	164943
P05064	P05064	ALDOA_MOUSE	Aldoa	27.1743	0	968190	761093	965542	741795	820835	665392	1.38938e+06	1.08943e+06	1.03196e+06	1.18354e+06	1138352	473385
Q91Y97	Q91Y97	ALDOB_MOUSE	Aldob	47.4087	0	43351.1	27964.7	37229.1	28194.8	39006.1	29760.5	44836.5	50841.4	111015	47984.9	44847.8	60538.5
P05063	P05063	ALDOC_MOUSE	Aldoc	37.3333	0	13205.8	6348.92	6960.67	6702.66	6338.72	3133.56	7278.94	8659.56	6180.7	4199.88	6459.94	5013.25
Q921Q3	Q921Q3	ALG1_MOUSE	Alg1	40.3851	0	4100.55	3383.76	3647.17	5908.39	4219.76	5384.13	7708.04	8302.09	10157	7493.5	8303.29	2709.57
Q3UGP8	Q3UGP8	AG10B_MOUSE	Alg10b	43.0312	0	5594.12	10821.6	11219.2	19036.7	16499.7	6062.98	16858.6	14916.8	17170.7	13819	18689.9	2753.06
Q3TZM9	Q3TZM9	ALG11_MOUSE	Alg11	16.6421	0	12352.7	14360.6	11148.7	14492.8	13404.4	13073.8	12585.8	15504.3	15598.1	14343.8	15569.2	7878.65
Q9DBE8	Q9DBE8	ALG2_MOUSE	Alg2	28.032	0	39435.4	35602.3	37050.1	51719.2	39860.3	44232.3	47186.1	49556.9	58487	35606.7	54752.4	13562.6
Q8K2A8	Q8K2A8	ALG3_MOUSE	Alg3	37.1461	0	2292.31	3698.33	3068.85	5093.49	2473.79	4485.34	4479.21	5977.83	7141.71	5000.51	5359.33	2039.28
Q9DB25	Q9DB25	ALG5_MOUSE	Alg5	19.3334	0	54823.5	53163	48351.4	56842.8	56495.3	62119.6	54405.7	65459.5	62240.8	54658	70632.6	27400.5
Q6P8H8	Q6P8H8	ALG8_MOUSE	Alg8	21.6593	0	40141.4	36214.6	30358.4	25473.9	29644.4	53812.8	40153.8	50412.8	45885.9	48121.3	42069.8	45123.8
Q3TSG4	Q3TSG4	ALKB5_MOUSE	Alkbh5	37.967	0	12145	10858.2	12267.9	11887.3	11923.1	9383.7	6289.1	7060.4	7176.73	4118.93	5736.07	3681.82
Q8K2U2	Q8K2U2	ALKB6_MOUSE	Alkbh6	33.2103	0	7527.98	10841	12278.5	9919.98	15682.7	12301.7	12538.8	12850.2	17763.7	16787.6	11108.1	3345.66
P39655	P39655	LOX12_MOUSE	Alox12	40.0304	0	8499.57	7313.5	5948.89	5660.58	4556.7	5403.69	12345.1	9499.48	8155.3	13224	7833.31	2860.95
P39654	P39654	LOX15_MOUSE	Alox15	48.5866	0	62705.5	57221.7	62308.6	66107.4	35264.5	49866.4	18008.7	31557.3	21400.7	11343.1	50774.4	21334.3
P48999	P48999	LOX5_MOUSE	Alox5	23.4347	0	4144.09	6184.21	6113.06	6475.04	4450.56	4298.01	5712.53	7463.95	7256.19	4517.57	7380.78	4049.3
P30355	P30355	AL5AP_MOUSE	Alox5ap	39.9877	0	5872.21	52803.4	47138.7	47396.7	40803.4	56885.3	56256.1	70591.9	50203.3	39796.1	92823.2	71507
O08583	O08583	THOC4_MOUSE	Alyref	31.9815	0	227838	224104	197385	244128	232228	231751	174683	169814	201139	179759	174125	16353.5
O09174	O09174	AMACR_MOUSE	Amacr	35.4364	0	14367.4	17795.5	17749.1	15775	16518.6	19243.8	26102.7	23694	27357.1	26595.6	26242.8	3508.86
Q07456	Q07456	AMBP_MOUSE	Ambp	92.2577	0	16507.1	22860.6	27443	28036.4	17034.5	14925	164122	59157.6	55631	145836	73735.1	32111.8
Q7TS75	Q7TS75	AMER1_MOUSE	Amer1	46.7074	33.3333	17088.2	14865.1	11135.5	14459.7	21744	2721.1	4605.62	8568.43	6363.69	2245.45	2012.53	2045.53
Q9R049	Q9R049	AMFR_MOUSE	Amfr	23.7375	0	28650.9	30091.3	26423	22589.3	34903.8	33456.5	23933.4	27626.4	31857.2	23576.1	28088.5	10752.8
Q9DBT5	Q9DBT5	AMPD2_MOUSE	Ampd2	25.4295	0	33341.1	31172.5	35122	34909.3	31319.6	19576.1	52554.2	45512	45711.8	53859.6	44012.5	41255.3
Q8CFA2	Q8CFA2	GCST_MOUSE	Amt	44.2742	0	19121.9	6193.98	17814.6	5302.79	18023.8	19392.9	11408.5	12394.1	18515.2	16894.4	9929.75	3659.87
P53995	P53995	APC1_MOUSE	Anapc1	11.9689	0	49894.6	45170.8	43234.5	51179.3	46080.3	42995.9	40603.8	43190.6	45494.9	39770.7	44366.6	30759.6
Q8K2H6	Q8K2H6	APC10_MOUSE	Anapc10	48.1402	0	10435.7	8181.37	9513.59	9494.01	8100.86	4437.67	4176.57	3286.49	4929.97	6805.82	2342.54	2119.58
Q9CPX9	Q9CPX9	APC11_MOUSE	Anapc11	21.7538	0	4822.11	4186.65	6025.91	5999.38	5937.5	3594.21	5129.19	4702.96	3131.72	6016.89	4305.4	6583.59
Q8R034	Q8R034	APC13_MOUSE	Anapc13	13.7865	8.33333	6326.96	6318.68	6052.46	8156.65	7435.21	5322.09	7701.54	6365.52	7993.59	6008.88	7408.42	1042.93
Q8BZQ7	Q8BZQ7	ANC2_MOUSE	Anapc2	14.9177	0	29488.3	28260.4	26382.3	31016.6	31658.2	25983.7	24295.7	25304.7	27796.2	25162.2	27328.8	16335.1
Q91W96	Q91W96	APC4_MOUSE	Anapc4	9.03921	0	20261.1	22177.2	23517.6	23697.8	21967.2	20487.8	22317.3	22865.7	22100.6	19487.9	22474.1	16853.7
Q8K1C0	Q8K1C0	ANGE2_MOUSE	Angel2	16.9582	0	11572.5	11840.6	10760.1	13153.1	9966.79	9664.8	12012.4	12332.1	13948	7276.76	12215.3	8971.65
O35608	O35608	ANGP2_MOUSE	Angpt2	19.7895	0	4782	8025.27	9136.09	8615.79	6827.69	7466.08	10449.4	7814.82	9925.12	10435.4	8968.62	7244.29
Q9R045	Q9R045	ANGL2_MOUSE	Angptl2	32.7911	0	16558	16443.3	10949.6	17129.8	18503.2	15337	8288.49	10652.8	13381.8	8728.76	11191.7	5196.88
S4R2F3	S4R2F3	S4R2F3_MOUSE	Ank2	39.1954	0	19369.3	16399.1	15164.5	24809	24192.4	18977	8479.19	11892.2	12634.9	10932.9	11107.3	6366.75
Q810B6	Q810B6	ANFY1_MOUSE	Ankfy1	23.8522	0	46955.2	42443.2	45406.5	47350.3	46206.6	35921.1	50489.9	43225.6	46533.2	45000.3	40023.6	12518.3
Q6ZPS6	Q6ZPS6	AKIB1_MOUSE	Ankib1	16.8058	8.33333	2840.86	2531.92	3796.94	2417.55	2750.98	2240.61	3457.79	3322.14	2986.52	3120.81	3606.64	1027.1
Q6P1H6	Q6P1H6	ANKL2_MOUSE	Ankle2	12.7738	0	20667.7	19810	19936.6	22826.5	21727.2	15895.3	22245.6	22886.3	21262.4	17867.9	23527.4	15984.3
Q3TPE9	Q3TPE9	ANKY2_MOUSE	Ankmy2	8.09248	0	23469.3	18837.1	19297.8	20693.2	20299.3	21631.3	23474.9	21213.3	19824.6	23942	19856.7	20750.5
Q80UP5	Q80UP5	AN13A_MOUSE	Ankrd13a	22.4434	0	104627	95956.4	99471	108531	94994.5	77888.3	77252.5	65160.1	73692.5	77250.5	71477.7	44922.1
Q3UMR0	Q3UMR0	ANR27_MOUSE	Ankrd27	30.6596	8.33333	6362.19	7349.81	4593.77	6197.26	5966.5	7243.67	4547.87	7645.88	2404.49	3394.27	7258.61	1012.78
Q505D1	Q505D1	ANR28_MOUSE	Ankrd28	19.3479	0	16169	13386	12563.6	14836.9	13683.7	13626.6	18186.3	16013.3	18542.3	15212.4	13534	7921.02
Q5SUE8	Q5SUE8	ANR40_MOUSE	Ankrd40	11.1023	0	15190.7	15724.3	17210	14821.3	14239.5	15328.5	17217.1	13597.4	12697.3	13624.6	14149	11894.2
B2RXR6	B2RXR6	ANR44_MOUSE	Ankrd44	28.1749	0	88246.8	85245.3	88578.4	86797.7	72928.2	65073.5	71039.4	53415.8	58443.2	58959.3	51985.7	25772.3
Q8BTZ5	Q8BTZ5	ANR46_MOUSE	Ankrd46	36.3154	0	5672.22	20064.2	19213.8	15244.3	20124.6	23201.1	18312.8	18559.2	23180.5	16207.6	20480.8	3923.16
Q8VE42	Q8VE42	ANR49_MOUSE	Ankrd49	35.6895	8.33333	2889.76	4707.83	1857.61	3737.43	4064.26	4421.46	4313.83	1986.9	4529.29	2490.94	1591.23	760.895
F7BE84	F7BE84	F7BE84_MOUSE	Ankrd50	29.3755	0	11596.8	12521.6	12345.4	13840.2	12320.2	12443.7	11256.5	7296.05	9641.26	6458.12	8386.67	4146.49
F6R6E1	F6R6E1	F6R6E1_MOUSE	Ano1	48.9975	0	5197.92	7844.91	5595.78	4308.63	9503.68	2833.84	16156.3	12093.6	11322.8	9878.75	12716.1	4087.13
Q8BH79	Q8BH79	ANO10_MOUSE	Ano10	25.4983	0	16385.3	15534.7	14124.1	18295	15546.8	13821.5	18701.9	21656.4	25370.2	18881.9	25431	10468.5
O35381	O35381	AN32A_MOUSE	Anp32a	25.8518	0	1.17055e+06	995721	1.0456e+06	1.07353e+06	973703	952728	658547	652056	702492	651952	658090	523695
Q9EST5	Q9EST5	AN32B_MOUSE	Anp32b	11.4279	8.33333	232423	156902	177928	220789	183734	193475	199015	172634	206958	189564	178045	4939.51
P97822	P97822	AN32E_MOUSE	Anp32e	34.8041	8.33333	26910	12976	12913.7	28147.3	20719.7	12624.1	18766.1	10000.3	21517.2	18699.8	12051.5	6968.76
P97449	P97449	AMPN_MOUSE	Anpep	15.1487	0	43733.7	33941.2	51317.6	45029	38056.8	33541.6	41684.1	44027.1	43847	43359.1	50327.4	31505.1
Q501J2	Q501J2	ANKMT_MOUSE	Antkmt	44.9047	0	16154.8	17904.3	9886.42	17123.7	20901	9357.71	36803.2	27140.8	44388.2	31408.1	23340.8	26744.6
Q9CZ52	Q9CZ52	ANTR1_MOUSE	Antxr1	38.4967	0	15993.2	19337.7	15236.8	19440.2	22948.5	20461.6	7577.12	9640.89	12254.3	8901.02	10809.5	7454.89
Q6DFX2	Q6DFX2	ANTR2_MOUSE	Antxr2	41.9673	0	47498.4	55020.3	45593.6	52066.7	55859.5	59136.3	20177.4	27574.5	33921.8	21542.5	28073.4	12956.4
P10107	P10107	ANXA1_MOUSE	Anxa1	23.9818	0	976832	998654	1.1255e+06	1.02146e+06	962155	818683	1.42101e+06	1.36052e+06	1.32944e+06	1.17885e+06	1.48847e+06	587345
P97384	P97384	ANX11_MOUSE	Anxa11	24.6855	0	198219	204152	220727	224928	194131	190558	247238	234018	272302	235078	236981	64135.1
P07356	P07356	ANXA2_MOUSE	Anxa2	23.0424	0	4445573	4.44175e+06	4.36027e+06	4.34812e+06	4048738	4647448	5404364	6030040	6.00044e+06	5.19284e+06	6038561	2.15381e+06
O35639	O35639	ANXA3_MOUSE	Anxa3	31.8535	0	1.66448e+06	1.63285e+06	1.95768e+06	1.58648e+06	1.67765e+06	1.18517e+06	3.01956e+06	2.22486e+06	2.32326e+06	2.58462e+06	2.19299e+06	817528
P97429	P97429	ANXA4_MOUSE	Anxa4	25.8307	0	873191	927058	984764	935924	888585	813988	1.41839e+06	1.33045e+06	1476396	1.16154e+06	1.28343e+06	589584
P48036	P48036	ANXA5_MOUSE	Anxa5	26.3199	0	4.03226e+06	3.51158e+06	4.18187e+06	3.92867e+06	3711480	2.99216e+06	4940146	3.64868e+06	4205927	4167673	3.50471e+06	1.01458e+06
F8WIT2	F8WIT2	F8WIT2_MOUSE	Anxa6	9.72742	0	78601.4	69634.6	61831.5	74061.6	60465.1	64475.8	66176.9	62038.6	63706.6	57353.2	63529	58087.7
P14824	P14824	ANXA6_MOUSE	Anxa6	21.2404	0	1414784	1.53216e+06	1.3091e+06	1.56754e+06	1.36563e+06	1.32964e+06	1.25334e+06	1.23574e+06	1.34449e+06	1.2091e+06	1.18976e+06	500531
O35640	O35640	ANXA8_MOUSE	Anxa8	54.1821	0	10859.7	6351.5	15796.7	9035.37	11376.2	5052.74	30837.7	24148.3	16201	23599.6	17880.3	7451.89
O70423	O70423	AOC3_MOUSE	Aoc3	37.3014	0	84262.4	67379.1	96733	130180	108071	75897.1	38500.9	81773.1	96746	77962.3	92472.3	16812.8
G3X982	G3X982	AOXC_MOUSE	Aox3	46.8589	0	47023	25870.1	64251.5	29014.2	30797.7	23641.5	18122.9	25899.3	30656.8	23973.6	25884.3	10318.6
O88512	O88512	AP1G2_MOUSE	Ap1g2	32.3023	0	16182.6	19249.3	24002.6	20743.4	22489.4	21407.7	28698.7	23676.4	25870.9	31068.8	26410.1	3538.33
P35585	P35585	AP1M1_MOUSE	Ap1m1	18.7145	0	86100.4	83382.4	87733.5	88561.4	87962.6	80761.2	102367	97296.5	98138.3	98750.4	95665.4	40132.8
A0A0R4J1L4	A0A0R4J1L4	A0A0R4J1L4_MOUSE	Ap1m2	37.5349	8.33333	5600.55	4390.05	5849.39	4798.78	4908.45	2681.45	10940.5	7974.31	9715.89	7758.2	7708.54	2364.2
P61967	P61967	AP1S1_MOUSE	Ap1s1	16.4331	0	37389.7	27960.5	40737	40211.2	38677.8	32122.5	42984.5	38740.5	54844	41017.2	40503.1	35978.7
Q3TIV9	Q3TIV9	Q3TIV9_MOUSE	Ap1s2	22.1773	0	52435.1	51145.4	48681.8	49124.2	48140.6	46339.2	43041.9	44478.7	49222.1	37256.4	48848.6	15941.6
Q7TN05	Q7TN05	AP1S3_MOUSE	Ap1s3	21.7683	8.33333	8807.28	8657.38	7857.48	9010.87	8538.51	5885.95	4121.75	8263.51	6028.43	6758.44	9329.12	1990.43
P17426	P17426	AP2A1_MOUSE	Ap2a1	25.306	0	281995	271489	253730	303214	288006	280863	266365	275595	316675	265654	314491	61249
P17427	P17427	AP2A2_MOUSE	Ap2a2	20.7363	0	202837	203046	180425	218182	204573	199410	163652	169946	194073	153536	183734	77844.8
Q9DBG3	Q9DBG3	AP2B1_MOUSE	Ap2b1	19.2392	0	510119	488495	468051	539378	489910	440890	475004	455310	531373	420330	492487	201145
P62743	P62743	AP2S1_MOUSE	Ap2s1	29.711	0	219131	130079	119438	221006	171418	128653	200350	146123	170215	147452	159395	55975.5
Q9Z1T1	Q9Z1T1	AP3B1_MOUSE	Ap3b1	16.8963	0	75166	67513.4	68754.5	69535.3	62988.6	59343.7	87871.5	80960.4	87128.6	85913.5	81636.9	48621.8
O54774	O54774	AP3D1_MOUSE	Ap3d1	22.1048	0	113616	96970.6	97664.8	111358	96694.5	82478.5	130640	117503	135675	121732	123527	50743
Q9JKC8	Q9JKC8	AP3M1_MOUSE	Ap3m1	30.8886	0	39114.8	31738.2	33054.5	36155.8	31673.2	22323.4	43217	38488.9	44781.1	37418.2	40409.4	6722.52
Q8R2R9	Q8R2R9	AP3M2_MOUSE	Ap3m2	29.3801	33.3333	5019.32	757.223	3304.07	5902.85	1499.9	665.993	4996.49	4979.4	6867.88	2366.99	5639.75	885.951
Q9DCR2	Q9DCR2	AP3S1_MOUSE	Ap3s1	12.5169	0	54636.9	52069.4	54164.8	53601.5	47921.6	52700.7	42177.4	50039.5	49705.1	51163.6	48917.6	32870.2
Q8BSZ2	Q8BSZ2	AP3S2_MOUSE	Ap3s2	31.1628	0	18813.2	16634.2	18092.1	15784.2	16329.4	16438.5	23328.1	25144.1	23715.8	23931	24266.3	4169.07
Q80V94	Q80V94	AP4E1_MOUSE	Ap4e1	25.4803	0	17802	18369.6	17900.6	18044.8	16855	13429.5	17078.5	16642.1	12393.7	18179.8	14157.5	4708.25
Q9JKC7	Q9JKC7	AP4M1_MOUSE	Ap4m1	31.9612	41.6667	2772.04	2768.26	1676.33	3897.47	1787.46	3205.85	1905.96	2568.55	1162.77	2368.02	2334.09	1219.27
Q9WVL1	Q9WVL1	AP4S1_MOUSE	Ap4s1	13.1995	0	7667.17	7289.33	7248.09	9416.62	8128.71	6182.75	7802.21	6636.96	6900.63	7459.04	7124.95	5647.33
Q3TAP4	Q3TAP4	AP5B1_MOUSE	Ap5b1	38.0149	16.6667	2217.76	4364.55	4651.79	3323.26	4186.69	2370.49	3602.88	1182.86	4854.81	5670.56	2359.96	2123.71
O88879	O88879	APAF_MOUSE	Apaf1	8.68174	0	38610.7	41384.6	42612.6	42765	40080.9	40040.1	46388.3	44096.1	39808.1	47443.7	48572.8	36630.4
B2RUJ5	B2RUJ5	APBA1_MOUSE	Apba1	27.4825	0	7820.86	7649.64	8502.01	9595.33	6298.54	5077.64	9041.35	3063.86	5265.77	7607.55	9362.35	8812.2
Q8R5A3	Q8R5A3	AB1IP_MOUSE	Apbb1ip	27.6385	0	12947.4	11319.3	10944.3	13338.8	10192.2	9184.92	15432.2	18349.4	21098.9	11208.1	19350.2	16001.4
P12246	P12246	SAMP_MOUSE	Apcs	116.026	16.6667	9220.27	4499.42	18124.3	3516.94	12158.2	4390.76	75495.9	50429.4	15226	51887.6	55059.7	193084
P28352	P28352	APEX1_MOUSE	Apex1	25.8318	0	186765	146152	143198	205401	183381	153713	158533	155111	165013	137880	156346	44337
Q8BVF7	Q8BVF7	APH1A_MOUSE	Aph1a	41.447	0	5174.64	19727.5	23818.3	16087.3	20343.8	10945.5	19300.3	20639.5	31867.8	13379	23035.7	8624.93
O35841	O35841	API5_MOUSE	Api5	19.6675	0	242904	230761	203636	241537	242025	230639	180512	191944	184360	191030	195132	101888
Q9WVQ5	Q9WVQ5	MTNB_MOUSE	Apip	39.5028	0	78626.6	67530.5	78430	76794.4	71558.7	60588.9	45189.6	39193.3	34559.7	43119.4	40228.2	12019.4
Q9D842	Q9D842	APLF_MOUSE	Aplf	27.9044	8.33333	3767.45	4094.71	3957.62	3032.62	3983.08	4390.62	2431.15	1537.19	4137.5	3629.5	2178.34	1894.25
Q03157	Q03157	APLP1_MOUSE	Aplp1	78.3468	16.6667	97876.1	1282.15	62167.8	197426	8538.43	39422.3	41072.5	53275.2	892.247	47442.9	75488	39544.7
Q60709	Q60709	Q60709_MOUSE	Aplp2	9.6305	0	52099.5	65551.7	55439.9	60979.8	57193.7	61608.8	61787.7	71385.3	69183.9	64951.1	70921.1	61180.4
Q9D7N9	Q9D7N9	APMAP_MOUSE	Apmap	9.295	0	199586	209118	188951	225092	221122	230094	187557	208328	247214	192189	238879	204073
Q00623	Q00623	APOA1_MOUSE	Apoa1	73.3282	0	268797	303695	577419	416459	276380	238904	1423708	487766	646202	1763501	588504	953481
P09813	P09813	APOA2_MOUSE	Apoa2	63.8204	0	44900.1	74564.8	122583	92339.7	87614.4	79883.7	356915	152819	118175	307233	177835	173262
P06728	P06728	APOA4_MOUSE	Apoa4	75.7533	0	147314	162876	276141	175524	114022	90922.2	904252	403699	423382	884647	332033	505917
Q9WV35	Q9WV35	ABEC2_MOUSE	Apobec2	69.3009	8.33333	10451.5	6415.99	6756.1	8454.58	8146.72	6803.58	1669.4	2496.96	1200.27	1619.45	918.972	2526.49
Q8VBT6	Q8VBT6	APOBR_MOUSE	Apobr	32.4999	0	11788.9	11248.7	10875.1	9776.36	7472.26	10674.3	18418.3	19486.2	11031.8	13340.7	21520.8	12938
P34928	P34928	APOC1_MOUSE	Apoc1	82.593	0	19032.3	21722.5	30465.8	24303.2	22314.1	24768.5	134489	64110.3	57801.4	148131	96102.2	27521.1
Q05020	Q05020	APOC2_MOUSE	Apoc2	52.6272	0	26257.2	31563	41793	33406.3	30842.5	20098.2	90600.3	42834	42320.1	91363.2	46767.3	84981.6
Q61268	Q61268	APOC4_MOUSE	Apoc4	71.2439	8.33333	6723.88	5051.95	6894.99	5772.84	7320.32	5320.08	21525.5	6734.71	3048.43	21977.2	9449.65	794.193
P51910	P51910	APOD_MOUSE	Apod	31.9623	58.3333	2374.3	1278.13	2531.7	1362.86	2699.54	1453.21	25524.2	927.236	12812.5	18008.9	11607.8	19122.7
P08226	P08226	APOE_MOUSE	Apoe	42.9021	0	182326	178683	303469	214728	163930	172130	526403	285294	293918	461697	346321	480811
Q01339	Q01339	APOH_MOUSE	Apoh	53.9032	0	47472.2	58598.3	70020.2	64478.2	46726.9	44863.8	187393	141513	136127	182604	169056	171783
Q9DCZ4	Q9DCZ4	MIC26_MOUSE	Apoo	24.0377	0	41332.6	49032.5	43586.9	51206.8	48713.1	45391.5	68027.8	64951.5	76983	65756.4	66170.1	34775.8
Q78IK4	Q78IK4	MIC27_MOUSE	Apool	21.6251	0	75343.7	88561.6	78404.9	94006.5	92404.6	93455.1	119841	116011	124610	99237.1	111772	53121.9
Q8K3H0	Q8K3H0	DP13A_MOUSE	Appl1	21.2364	0	103266	85841.9	98408.2	92759.2	78054.7	75814.5	70566.4	62421.3	56083.2	71965.4	61465.1	55918.4
Q8K3G9	Q8K3G9	DP13B_MOUSE	Appl2	29.8403	0	42487.6	31524.3	50128.1	39707.4	34130.8	24894.1	37479.4	32821.9	29076	37712.3	25398.7	11580.5
P08030	P08030	APT_MOUSE	Aprt	41.9151	0	93725.6	75705.1	94442.9	80066.8	84222	75401.2	207200	139746	125187	162293	153635	44218.3
Q02013	Q02013	AQP1_MOUSE	Aqp1	45.046	0	704923	696208	598556	637090	565439	796093	333558	322547	364064	287686	285481	121716
Q9WTY4	Q9WTY4	AQP5_MOUSE	Aqp5	20.9352	0	244801	341773	263478	262602	253392	287502	199494	205340	231519	191845	175302	178471
P04627	P04627	ARAF_MOUSE	Araf	9.46038	0	21088	19954.1	20425.2	18649.8	17187.2	16552.9	22505.6	21007	20202.1	22552.3	21514.7	19224.8
Q4LDD4	Q4LDD4	ARAP1_MOUSE	Arap1	33.9891	0	33700.6	27634	36569.4	34384	28042.6	20020.8	23950.4	18091.3	20390.9	26002	18511.1	7218.34
Q8R5G7	Q8R5G7	ARAP3_MOUSE	Arap3	28.9402	0	33382	32580	28515.7	34510.3	28407.8	24963.9	20718.9	21513.3	21237.6	19534.4	17758.3	11286.6
Q5XJY5	Q5XJY5	COPD_MOUSE	Arcn1	11.4595	0	302814	260902	262417	293784	271329	246354	359979	304603	318506	329192	320556	269203
Q8BSL7	Q8BSL7	ARF2_MOUSE	Arf2	45.2534	16.6667	3853.2	1561.46	909.965	3797.97	7541.88	1959.82	7178.41	3650.29	6534.79	4531.54	6531.72	1642.68
P61750	P61750	ARF4_MOUSE	Arf4	20.9888	0	456204	422530	368004	322868	404257	427811	455132	427354	375121	424653	376726	160123
P84084	P84084	ARF5_MOUSE	Arf5	8.28469	0	318293	288530	260323	248187	259608	274142	307533	264418	286897	266180	242918	282794
P62331	P62331	ARF6_MOUSE	Arf6	27.7547	0	55743.3	43630.9	47261.4	52978.3	54913.2	52039.8	56250.1	48932	54989.5	44178.6	66676.3	10602.6
Q9EPJ9	Q9EPJ9	ARFG1_MOUSE	Arfgap1	18.1259	0	13276.4	12347.6	14589.9	12958.2	14301.1	11566.2	14558.2	11601.3	11875.9	14250.8	13735	6309.79
Q99K28	Q99K28	ARFG2_MOUSE	Arfgap2	14.7049	0	79005.4	69841.2	78331.8	77014.4	77142	55864.6	90236.5	77966.1	73015.5	89632.1	72302.6	54273.2
G3X9K3	G3X9K3	BIG1_MOUSE	Arfgef1	13.254	0	55922.7	50786.8	58463.7	58648.9	54980.8	42862.6	61495.9	52147.7	52483.2	61327.9	53426.3	37916.8
A2A5R2	A2A5R2	BIG2_MOUSE	Arfgef2	15.5128	0	35117.4	30434.4	33700.6	31962.2	28855.9	27430.1	42747.9	38610.2	41102.3	41373.5	34112.3	28705.7
G5E8V9	G5E8V9	ARFP1_MOUSE	Arfip1	27.9305	0	41478.8	37891.1	40064.2	40313	39223	29818.6	38809.4	37933.2	38385.3	41017.7	36748.5	5518.67
Q61176	Q61176	ARGI1_MOUSE	Arg1	102.329	0	11987.5	9413.09	14107	5561.71	9126.87	6022.59	10444.2	37227.7	10349.1	6912.32	58286.9	7022.47
O08691	O08691	ARGI2_MOUSE	Arg2	82.3255	25	17680.4	10194.3	16734.9	18411	16098.7	13693.3	161403	155715	194448	103185	202545	23330.3
Q3UL36	Q3UL36	ARGL1_MOUSE	Arglu1	12.4707	0	78005.3	80064.6	72852.4	89546.2	69402.9	98490.6	69978.6	68651	69548.2	74569.7	72335.9	67343.5
A2AH25	A2AH25	A2AH25_MOUSE	Arhgap1	24.9557	0	464623	366054	345482	449472	379727	321165	452767	330164	383827	395581	392835	116978
Q3UIA2	Q3UIA2	RHG17_MOUSE	Arhgap17	23.5959	0	38763.5	35827.4	36024.8	34366.7	32495.7	27561.3	28743.9	24909.9	27742.1	26663.7	25235	13070
Q8K0Q5	Q8K0Q5	RHG18_MOUSE	Arhgap18	25.1747	0	31130.5	29363.8	31792.2	29628.8	31757	27346.9	27275.3	25982.8	23876.8	24904.9	22255.8	7728.43
Q8BYW1	Q8BYW1	RHG25_MOUSE	Arhgap25	7.77029	0	40721.8	35947.6	36893.9	34751.2	32700.9	35105	37592.4	31904.9	33739.9	31752.9	34500.6	38641.3
A2AB59	A2AB59	RHG27_MOUSE	Arhgap27	22.3574	0	16123.3	16656.6	16505.3	14111.5	15797.9	17105.5	14526.2	15565.8	14232	12331	10592.2	6111.73
Q8CGF1	Q8CGF1	RHG29_MOUSE	Arhgap29	28.0664	0	41683	41207	43661.8	44804.2	42633.2	34271.8	27402.5	26770.9	32397.5	27587.1	23861.6	15637.3
A6X8Z5	A6X8Z5	RHG31_MOUSE	Arhgap31	36.7294	0	28373.7	27550.1	25967.2	27640.3	26736.8	23740.3	14588.3	14895.6	17119.1	12757.4	13606.3	7425.29
Q811P8	Q811P8	RHG32_MOUSE	Arhgap32	21.3249	41.6667	3809.82	3637.24	3199.53	3727.82	2738.62	915.393	1933.4	2386.35	2212.05	1616.39	2546.84	1217.72
Q91YM2	Q91YM2	RHG35_MOUSE	Arhgap35	24.6411	0	24418.5	27398.3	27571.2	30804.2	26873.1	15917.2	29678	25499.1	26385.3	29849.3	25201.7	9657.07
B2RQE8	B2RQE8	RHG42_MOUSE	Arhgap42	45.1972	0	36601.5	43521	32446.3	42133.6	43588.3	39759.5	14900.2	19928.1	21319.3	16684.3	18930.2	8523.34
A0A1L1SSL0	A0A1L1SSL0	A0A1L1SSL0_MOUSE	Arhgap42	47.2828	8.33333	11824.9	12434.8	5519.88	11295	13298.9	13682.8	3410.05	6810.12	4485.68	5792.31	4617.46	1044.68
Q5SSM3	Q5SSM3	RHG44_MOUSE	Arhgap44	17.3744	0	27245	18760.8	22840.3	20239.1	18946.1	15058.8	23426.7	17898.1	21330.2	21358.9	15957.8	16986.1
P97393	P97393	RHG05_MOUSE	Arhgap5	16.9286	0	8417.44	7869.69	8529.32	8200.18	8346.59	6504.98	8150.25	7359.98	7111.81	8226.2	6524.76	4150.74
O54834	O54834	RHG06_MOUSE	Arhgap6	28.175	0	15221.7	15117	17737.1	17129	17666.5	12684.1	18245.4	13420.7	15450.4	16753	13599.9	2906.69
Q9CXP4	Q9CXP4	RHG08_MOUSE	Arhgap8	31.0233	0	6424.78	9023.06	10430.7	7512.77	3525.45	6188.8	10417.4	10013.9	7642.92	7454.35	4602.68	11327.8
Q99PT1	Q99PT1	GDIR1_MOUSE	Arhgdia	20.4477	0	549696	452723	554178	471858	446811	418718	622014	434669	439859	508156	432337	236763
Q61599	Q61599	GDIR2_MOUSE	Arhgdib	21.5838	0	48062.2	37994.3	46583.6	37196	29349.5	33706.4	55570.7	47525.6	34739.1	38885.3	60419.5	42895.1
E9PUF7	E9PUF7	E9PUF7_MOUSE	Arhgef1	17.3398	0	71329.7	61703.3	65978.4	65364.9	63344.1	47628.6	56407.4	49619.9	49696.5	49164.4	47023.1	40540.3
Q8C033	Q8C033	ARHGA_MOUSE	Arhgef10	23.0919	0	23486.8	24844.9	23990.9	24636.6	22661	19103.6	14924.3	18556.9	17214.9	18671.1	18778.3	9561.67
Q8R4H2	Q8R4H2	ARHGC_MOUSE	Arhgef12	13.256	0	84178	84920	81944.5	82322	80735.2	75982.3	68837.4	70294.8	73011.2	70895.1	70724.6	49363.3
A0A1L1SUP5	A0A1L1SUP5	A0A1L1SUP5_MOUSE	Arhgef12	22.1934	16.6667	11214.7	11478.6	9924.46	7238.75	12527.4	8357.76	6702.97	8223.57	9299.92	6989.99	1427.89	689.129
Q5FWH6	Q5FWH6	ARHGF_MOUSE	Arhgef15	37.8347	0	36637.2	39126.8	31329.2	37060	35912.7	33406.9	14874.4	23921.9	23636.3	19280.3	25220	5728.15
Q3U5C8	Q3U5C8	ARHGG_MOUSE	Arhgef16	36.112	0	8640.54	6785.98	15441.4	7606.26	10690.4	5961.82	14737.2	10624.9	17526.8	13237	9815.05	6468.95
Q80U35	Q80U35	ARHGH_MOUSE	Arhgef17	31.6365	0	54828.2	62442.4	54767.5	63928.9	62468.3	61655.6	35200.7	40785	42265.5	35644.7	37390.6	16297.3
D3YYY8	D3YYY8	D3YYY8_MOUSE	Arhgef26	15.6113	0	19340.3	22876.2	22866.5	21005.2	22739	22295.9	18957.5	17625.4	14941.9	18656.8	17389.6	14208.1
E9Q7D5	E9Q7D5	ARHG5_MOUSE	Arhgef5	12.2138	0	11841.4	10002.6	10515.6	9792.05	10183.2	8191.44	10771.8	9665.34	10736.7	10713.4	8671.33	7619.28
Q9ES28	Q9ES28	ARHG7_MOUSE	Arhgef7	13.4559	0	95026.6	89245.7	87102.4	95317.9	84098.3	76221.4	76073.9	77279.9	78461.1	78724.3	77261.2	54595.3
E9Q7E2	E9Q7E2	ARID2_MOUSE	Arid2	16.9114	0	18788.4	19152	17666.4	20305.2	20809.9	16680.5	14450.2	13007.1	17690.4	14626.1	16856.6	11804.1
F8VPQ2	F8VPQ2	ARI4A_MOUSE	Arid4a	50.6278	8.33333	3240.14	2678.66	3994.42	2844.07	4715.97	2017.24	1501.51	1502.01	1367.76	1756.02	777.69	1160.59
Q8BM75	Q8BM75	ARI5B_MOUSE	Arid5b	75.5558	8.33333	4324.28	3325.34	4059.44	7022.09	3871.41	3394.67	2989.39	2894.93	6161.93	2678.57	16227.8	1724.77
Q9Z1K5	Q9Z1K5	ARI1_MOUSE	Arih1	11.2082	0	75812.5	78586.5	80111.3	82616.8	74699.4	61742.8	87596.8	82654.8	79081.7	82535.7	81381.8	58554.7
Q9Z1K6	Q9Z1K6	ARI2_MOUSE	Arih2	17.131	0	11931.1	10312.8	12067.7	10342.9	10745.5	7646.74	13535.4	12062.4	11229.6	12550.8	10242.2	7337.72
Q8BGR6	Q8BGR6	ARL15_MOUSE	Arl15	40.6169	8.33333	35784.2	40845.4	36343.2	47531.8	42052.7	39598.6	13154.9	22689.1	23973.1	15962.7	15499.9	5073.66
Q9D0J4	Q9D0J4	ARL2_MOUSE	Arl2	13.5913	8.33333	60021.7	45005.7	48911.2	45024.8	45222.7	42795.6	64134.7	51606.3	50942.1	57417.7	55579.2	3248.68
Q9D385	Q9D385	AR2BP_MOUSE	Arl2bp	32.3666	0	6717.1	5937.52	5791.23	7180.63	7208.33	4493.45	5925.45	3429.04	4705.69	5456.97	3717.34	1582.13
Q80ZU0	Q80ZU0	ARL5A_MOUSE	Arl5a	34.508	0	19395.6	19748.8	14458.8	23492.6	17331.7	16200.3	27883.9	20240.2	31089.3	16159.6	16291.5	5642.08
Q9JKW0	Q9JKW0	AR6P1_MOUSE	Arl6ip1	19.4422	0	82544.7	75822.3	78851.7	94576	92696.8	105724	51423.7	92642.7	101407	85183.1	112389	68800.4
Q8R5J9	Q8R5J9	PRAF3_MOUSE	Arl6ip5	26.38	0	79118.7	79186.6	82601.3	81377.4	79230	88563.5	77400.4	93086.9	97409.3	75196.8	100424	18224
Q8BH07	Q8BH07	AR6P6_MOUSE	Arl6ip6	34.9574	0	23954.2	32562.6	21791.3	31923.4	31470	36581.9	16129.3	25654.6	22918.3	27626.8	24938.7	3711.8
Q8VEH3	Q8VEH3	ARL8A_MOUSE	Arl8a	19.3889	0	139372	136273	126638	161468	154117	138995	198960	181771	230558	143340	187906	143383
Q99M08	Q99M08	CD003_MOUSE	Arln	24.6168	0	7695.67	9305.08	7725.12	7496.61	11540.6	10918.8	9878.23	15000.2	12343.6	13139.8	14195.8	14473
Q9D7A8	Q9D7A8	ARMC1_MOUSE	Armc1	35.1128	0	40859.3	42047.2	37343.7	52841.8	46700.3	41547.8	79390.8	68900.1	81191.3	61166.6	76764.2	22174
Q9D0L7	Q9D0L7	ARM10_MOUSE	Armc10	26.5027	0	48517.8	43518.7	44438.3	43999.7	53544.2	48750.3	61016.7	54773.3	71896.4	45521.2	67797.2	20427.5
Q8BNU0	Q8BNU0	ARMC6_MOUSE	Armc6	17.7548	0	6508.03	6039.32	5522.98	5212.39	4995.17	4130.82	6481.47	6288.73	6036.82	6250.16	5446.29	3350.61
G3X920	G3X920	G3X920_MOUSE	Armc8	12.5316	0	43049.1	43551.9	42761.5	44288.9	43013.9	41948.6	51586.3	49595.4	47373.1	57514.5	46461.5	34672.7
Q9CX83	Q9CX83	ARMX1_MOUSE	Armcx1	31.9456	16.6667	4819.57	3709.47	3520.93	2757.01	4351.83	5568.46	2004.11	3088.4	2900.72	2395.71	1193.24	1564.39
Q6A058	Q6A058	ARMX2_MOUSE	Armcx2	24.8636	0	6283.23	9189.07	7524.96	9581.45	7951.49	8715.38	5594.33	9128.22	8037.22	5687.98	7930.71	3365.47
Q8BHS6	Q8BHS6	ARMX3_MOUSE	Armcx3	24.5464	0	5795.3	6153.85	4505.85	7218.55	5250.18	4731.61	3919.4	4811.86	5235.93	4783	5955.42	2267.27
Q6PD19	Q6PD19	ARMD3_MOUSE	Armh3	18.4343	0	9145.19	12475.6	14572.6	14636.1	13990	11474.7	7867.3	9454.22	10930.7	12869.3	12853.2	12970.5
A6H630	A6H630	ARMT1_MOUSE	Armt1	24.1841	0	1266.73	1773.19	2700.86	1721.98	2327.8	1528.3	2829.21	2188.39	1713.6	2515.31	1694.48	2189.79
Q9R0Q6	Q9R0Q6	ARC1A_MOUSE	Arpc1a	29.9035	0	197158	196031	210633	224091	196108	156612	135365	118204	156229	140781	117113	61593.8
Q9CVB6	Q9CVB6	ARPC2_MOUSE	Arpc2	14.5584	0	469560	393671	401874	425695	400631	374898	420482	390107	367968	430748	415864	233562
Q9JM76	Q9JM76	ARPC3_MOUSE	Arpc3	7.53338	0	230619	196532	205059	204842	189774	181107	212335	200164	183216	193227	193455	176840
P59999	P59999	ARPC4_MOUSE	Arpc4	31.2858	0	1068270	1.0447e+06	1119724	903732	986888	994251	1061854	970228	899183	892955	944137	36234.6
Q9CPW4	Q9CPW4	ARPC5_MOUSE	Arpc5	12.3401	0	686630	667740	721103	567478	538372	578604	703764	630063	535903	614781	599087	475774
Q9D898	Q9D898	ARP5L_MOUSE	Arpc5l	28.7553	0	75762	76697.4	74432.5	76424.9	70118.9	79995.3	76423.5	69601.3	71207	77879.4	69903.2	6936.62
Q9D0A3	Q9D0A3	ARPIN_MOUSE	Arpin	18.6577	0	85945.1	74182.7	88046.1	66277.3	66327.6	72175.9	87927	78858.3	65433.6	93778.5	54835.8	50168.6
F7DF62	F7DF62	F7DF62_MOUSE	Arrb1	25.639	8.33333	34130.1	27745.9	32395.2	38087.3	27826.7	14083.2	21523.7	20944.7	27630.2	23772.9	23081.3	1633.83
Q91YI4	Q91YI4	ARRB2_MOUSE	Arrb2	19.5301	0	12312.5	11298.8	14020.6	12465.5	12058	13734.3	9982.14	10069.3	8525.41	7543.9	15137.2	12996.7
Q99KN1	Q99KN1	ARRD1_MOUSE	Arrdc1	25.4961	0	14247.2	13366.8	14512.5	15970.9	12247.7	13814.2	15617.7	12063	13875.5	14781.8	14150.5	3156.27
P50428	P50428	ARSA_MOUSE	Arsa	30.0339	0	12248.7	14426.6	17796.4	15762.7	17404.6	11841.8	10138.5	15355.7	15711.6	11305.7	17550.9	3571.37
E9QNU1	E9QNU1	E9QNU1_MOUSE	Art3	67.9841	0	57657.5	62861.3	48795.3	60506.7	57576.2	57741.5	8622.91	17380.4	16951.5	10364.9	13634	8614.07
Q9CRA0	Q9CRA0	NAR4_MOUSE	Art4	35.3887	0	22498.8	16027.7	22299.7	22524.1	22223.5	13278.5	15467.1	17981.3	28023.5	19276.3	24171.5	2271.05
P98203	P98203	ARVC_MOUSE	Arvcf	32.0406	0	74376	80897.6	72454.4	85745.5	67824	74755.4	39037.5	44607.4	59477.1	45748.8	47238.1	24677.3
Q91WU5	Q91WU5	AS3MT_MOUSE	As3mt	27.2332	0	82043.9	68447	78675.3	68942	62452.3	55418.6	53383.2	40089.4	43186.7	47607.9	39648.7	38830
Q9WV54	Q9WV54	ASAH1_MOUSE	Asah1	30.484	0	64874.7	55106.3	54565.2	73527.9	59343.2	50919.4	89050.2	72687.4	99082.2	66185.4	76285.1	21253.1
Q91ZU1	Q91ZU1	ASB6_MOUSE	Asb6	22.7253	0	44623.3	29117.1	56085.4	38445.2	51271.5	43765.7	44902.4	45817.8	39051.7	39138.5	37451.3	68594.9
Q9D8Z1	Q9D8Z1	ASCC1_MOUSE	Ascc1	18.9151	0	7318.73	3787.86	6628.7	7020.96	5844.53	5099.47	8045.27	7275.51	7616.37	6138.41	7046.56	5496.42
Q91WR3	Q91WR3	ASCC2_MOUSE	Ascc2	24.5889	0	10638.7	9187.63	11633	12116	11489.7	8288.91	14431.8	16117.5	19324.4	15136.9	16099.1	12338.3
E9PZJ8	E9PZJ8	ASCC3_MOUSE	Ascc3	14.3134	0	16280.7	15429.7	14787.6	12246	17306.6	14178.5	17594.1	18691.8	18270.2	20499.4	17848.5	14107.8
Q9CQE6	Q9CQE6	ASF1A_MOUSE	Asf1a	19.504	0	28244.8	30039.5	37221.1	31149.4	33961.3	26480.6	19520.3	21368.2	23023.1	31312.1	22177.5	28225.8
Q91YI0	Q91YI0	ARLY_MOUSE	Asl	16.988	0	63761.1	57404.9	71287.3	57802.8	59201	49098.1	90600	69481.8	69035	82047.6	66311.9	61925.3
Q61024	Q61024	ASNS_MOUSE	Asns	45.0858	0	14785.9	12630.3	20019.6	12527.6	14567.7	9864.42	34408.8	26270.8	28429.6	25750.5	22981.5	6155.38
Q8CJ27	Q8CJ27	ASPM_MOUSE	Aspm	49.3504	91.6667	693.229	1287.77	2719.89	1207.7	2550.79	1132.62	3799.7	1775.1	896.158	1999.96	2058.38	1506.69
Q99MQ4	Q99MQ4	ASPN_MOUSE	Aspn	34.4415	0	62708.8	52781.1	48616.5	87240.6	59930.3	59383.6	28155.5	52215.8	91760.1	47081.9	59495	26537.6
Q8VBT9	Q8VBT9	ASPC1_MOUSE	Aspscr1	8.61973	0	59593	49278.3	52297.8	52985.5	48400.2	47029.8	55075.3	46985.8	49351.1	51088.8	43186.3	47564.1
Q8C0M9	Q8C0M9	ASGL1_MOUSE	Asrgl1	16.6531	0	28238.3	18476.1	27465.4	25322.5	24531.7	18628.7	32292	23657.2	23650	31464.7	26383	25846.8
P16460	P16460	ASSY_MOUSE	Ass1	47.7572	0	84106.1	75424.8	92056.1	77666.2	69548.2	65493.3	222736	212987	178099	214156	207454	172740
Q9D5T0	Q9D5T0	ATAD1_MOUSE	Atad1	22.235	0	54846.5	72659.2	67627.5	72293.3	68372.4	74551.6	93426.8	105801	108373	99164.1	108103	74354.7
G3X963	G3X963	G3X963_MOUSE	Atad2	24.8442	8.33333	1921.78	3303.92	1919.69	2881.99	2106.95	3683.73	2099.87	3287.55	2877.69	3297.83	4403.02	3364.78
E9Q166	E9Q166	E9Q166_MOUSE	Atad2b	25.0227	0	16804.4	20633	16979.5	20143.2	21563.9	21555	13353.3	14273.1	13844.2	12081.1	15501.8	8813.37
Q925I1	Q925I1	ATAD3_MOUSE	Atad3	31.6999	0	41408.3	29204.6	39336.7	39043.9	40588	39180.5	65353.7	68120.8	69052.8	56167.9	68432.1	29977.9
P81269	P81269	ATF1_MOUSE	Atf1	14.636	58.3333	6039.61	900.804	4220.42	960.522	1902.59	5882.01	2028.72	4757.29	1294.44	5156.62	1278.06	1145.49
Q3TZR9	Q3TZR9	Q3TZR9_MOUSE	Atf7	28.7454	0	4109.77	4500.08	3335.19	4700.04	3539.54	2040.02	3472.07	1892	2639.39	3383.01	3399.65	2076.16
Q7TT18	Q7TT18	MCAF1_MOUSE	Atf7ip	26.8908	0	17295.9	17226.8	15006	18313.6	16632.8	16026.8	13815.3	13222.1	14722.5	13685.3	10538.9	4185.59
Q9D8Z6	Q9D8Z6	ATGA1_MOUSE	Atg101	32.7139	16.6667	1919.16	2684.52	2722.15	3024.6	1259.2	981.416	4889.85	3569.77	3224.87	2971.59	3054.5	1305.55
Q8C0J2	Q8C0J2	A16L1_MOUSE	Atg16l1	11.0736	0	21336.7	16727.6	16862.3	16619.8	16928.7	15431.7	21130.8	20171	18898.9	20913.7	19943.9	18804.8
Q80XK6	Q80XK6	ATG2B_MOUSE	Atg2b	18.0464	0	7242.67	5449.15	6713.36	5343.76	5645.34	5565.01	7243.07	6589.37	4602.85	6657.61	5437.49	3800.17
Q9CPX6	Q9CPX6	ATG3_MOUSE	Atg3	32.4172	0	36328.4	24464.4	37867.5	34749.3	29648.9	24195.1	48590.5	35130.2	39279.7	39787.3	35195.5	6606.23
A0A0R4J065	A0A0R4J065	A0A0R4J065_MOUSE	Atg4b	44.9116	0	10519	10824.1	11618.2	6607.96	10457.7	8465.29	25246.2	12441.7	14404	15332.1	10026.6	4256.57
Q99J83	Q99J83	ATG5_MOUSE	Atg5	27.4872	0	17832.8	18701.5	19410.3	18888.4	18701.8	16262.5	23088.4	21999.7	22254.7	21993.7	21230.6	3777.04
Q9D906	Q9D906	ATG7_MOUSE	Atg7	17.2272	0	39739.2	36190.6	41909.7	36666.8	33947	30272.6	44569.1	40013.4	38008.6	42088	37828.7	20802
Q9CWJ9	Q9CWJ9	PUR9_MOUSE	Atic	28.8745	0	150372	122936	137266	136577	132108	112444	202139	149953	141397	187146	148668	39535.3
Q8BH66	Q8BH66	ATLA1_MOUSE	Atl1	27.1808	0	15978.8	16897.1	14921.5	28248.5	22712.7	18624.3	19441.6	22216.3	11060.5	28923.5	15518.9	20740.8
Q91YH5	Q91YH5	ATLA3_MOUSE	Atl3	23.3955	0	156944	165572	165624	179970	176013	170870	161215	198076	205845	165068	183657	51725
O08997	O08997	ATOX1_MOUSE	Atox1	30.2949	0	273882	242414	283122	268714	235649	188465	322477	221665	226235	232561	226865	38629.8
P98197	P98197	AT11A_MOUSE	Atp11a	12.275	0	30911.8	33534.8	29956	32151	33275.8	32294.4	29801.1	39066.3	33352.4	24042.9	36607.6	27740.7
E9Q3G7	E9Q3G7	E9Q3G7_MOUSE	Atp11a	23.6144	8.33333	14878.2	18931.7	857.721	11637.6	16646.8	14655.3	16304	26826.3	17887	17964.1	16864.1	23614
Q6DFW5	Q6DFW5	AT11B_MOUSE	Atp11b	39.818	33.3333	2579.19	810.087	861.839	2460.25	1577.17	1007.25	2505.53	1407.47	2355.14	1778.59	2262.49	1339.92
Q9EPE9	Q9EPE9	AT131_MOUSE	Atp13a1	28.2588	0	40576.8	45430.2	40322.7	45651.1	44284.2	48879.6	52893.1	63258.8	64788.7	55656.5	65049.8	15682.6
Q5XF89	Q5XF89	AT133_MOUSE	Atp13a3	22.7961	8.33333	5059.89	5260.35	6046.5	4610	5140.09	4635.7	3196.86	5494.57	7889.96	5689.96	6989.44	1639.72
Q8VDN2	Q8VDN2	AT1A1_MOUSE	Atp1a1	26.0005	0	632748	659820	678843	661469	727587	643186	469384	605548	586562	475713	642227	167147
Q9WV27	Q9WV27	AT1A4_MOUSE	Atp1a4	34.6776	0	10769.8	8426.6	9393.16	11328.5	10899.4	8325.37	6090.25	9489.88	13886.9	5682.12	10576.3	2202.82
P14094	P14094	AT1B1_MOUSE	Atp1b1	9.90328	0	153470	138483	163677	149668	155739	156001	146683	171789	148887	127582	159401	119488
P14231	P14231	AT1B2_MOUSE	Atp1b2	42.5585	0	5027.99	6495.39	4366.83	7782.61	7467.18	7965.88	2715.84	2997.93	4794.67	3152.2	5578.1	1614.65
P97370	P97370	AT1B3_MOUSE	Atp1b3	32.4574	0	106087	124107	106996	122809	125258	123026	62337.4	77836.7	89903.2	65134.5	96112.2	28755.5
Q8R429	Q8R429	AT2A1_MOUSE	Atp2a1	23.9575	0	5015.54	4718.86	4935.33	5465.7	4532.82	3934.57	3685.9	3720.04	3621.79	3001.74	3865.97	1969.29
O55143	O55143	AT2A2_MOUSE	Atp2a2	15.864	0	276059	210417	261464	347688	315075	273911	269422	317375	293117	270390	336925	203463
B1ATS5	B1ATS5	B1ATS5_MOUSE	Atp2a3	28.4483	0	152809	147185	163310	161974	154644	154302	90209.8	118572	120688	98461.1	111190	45677
G5E829	G5E829	AT2B1_MOUSE	Atp2b1	22.8627	0	206449	209958	185230	222632	223464	237753	138234	160003	164632	142773	165255	102769
Q03265	Q03265	ATPA_MOUSE	Atp5f1a	38.0089	0	4205824	3.68778e+06	3.89318e+06	4.56608e+06	4503177	4.58287e+06	7393732	6.6356e+06	7651396	6.56526e+06	7866538	1268456
P56480	P56480	ATPB_MOUSE	Atp5f1b	38.8534	0	4475592	3.60916e+06	3.5916e+06	4.46655e+06	4521656	4530518	6690644	6611339	7.48284e+06	6287446	7.44912e+06	758468
Q9D3D9	Q9D3D9	ATPD_MOUSE	Atp5f1d	25.775	0	393596	383811	375086	449326	453581	498795	718871	632531	699843	635500	744982	475044
P56382	P56382	ATP5E_MOUSE	Atp5f1e	26.8171	0	270884	224242	225572	259547	265400	309779	425746	397747	392610	330850	511663	363800
E9PV44	E9PV44	E9PV44_MOUSE	Atp5if1	17.5776	0	211093	261835	265426	244088	269616	268296	389121	345424	341321	310979	351068	306997
Q06185	Q06185	ATP5I_MOUSE	Atp5me	39.1858	0	385911	325778	308935	356026	360719	370008	561729	519084	547784	558247	567069	17611.4
P56135	P56135	ATPK_MOUSE	Atp5mf	27.0009	8.33333	151493	168266	123464	168918	191417	197117	198630	278725	269125	289178	257507	5344.85
Q9CPQ8	Q9CPQ8	ATP5L_MOUSE	Atp5mg	25.1963	0	119793	116444	111194	117271	118643	125557	168908	179422	190156	183716	224538	145962
Q78IK2	Q78IK2	ATPMK_MOUSE	Atp5mk	34.8359	0	246830	285886	280429	278123	252861	294402	406670	432913	432862	470687	445560	83879
Q9CQQ7	Q9CQQ7	AT5F1_MOUSE	Atp5pb	34.2302	0	255050	267880	251276	353728	329030	295554	460029	428118	564087	459446	533876	165795
Q9DCX2	Q9DCX2	ATP5H_MOUSE	Atp5pd	42.617	0	585815	566307	477433	894465	655826	548911	1118066	1.0243e+06	1.4039e+06	991511	1185004	245835
P97450	P97450	ATP5J_MOUSE	Atp5pf	22.9097	0	292279	292825	283337	304881	294856	359305	430828	460051	459561	448850	434221	242993
Q9DB20	Q9DB20	ATPO_MOUSE	Atp5po	32.5338	0	292705	285814	277870	300264	326420	313528	484575	480127	524064	464860	514219	152124
Q9R1Q9	Q9R1Q9	VAS1_MOUSE	Atp6ap1	29.8724	0	42540.7	35585.8	47093.1	46035.6	35566.2	51092.4	57175.3	69112.8	70477.6	47326.4	76380.2	28195.3
Q9CYN9	Q9CYN9	RENR_MOUSE	Atp6ap2	18.0891	0	7389.5	8476.51	6293.26	9191.17	7420.54	9172.72	10131.2	9993.02	8780.47	9586.53	12083.8	11354.7
P15920	P15920	VPP2_MOUSE	Atp6v0a2	28.5946	0	41678.3	47419.4	37271.7	42062.1	44695.3	39574.8	44058	55399.5	54157	42244.6	56824.8	9594.63
P51863	P51863	VA0D1_MOUSE	Atp6v0d1	29.7953	0	65428.5	68362.6	61081.9	72158.1	56816.3	61474.2	91327.3	99745.1	113262	77842.1	102088	34838.3
Q80SY3	Q80SY3	VA0D2_MOUSE	Atp6v0d2	46.198	16.6667	11507.2	15837.5	4750.97	13248.6	4760.61	12154	19910	37566	27952.1	12982.4	27832.7	13708
P50516	P50516	VATA_MOUSE	Atp6v1a	23.5739	0	229118	212540	223655	228950	205930	180466	341310	296113	318759	292376	312881	162630
P62814	P62814	VATB2_MOUSE	Atp6v1b2	31.2789	0	304863	257526	284929	303671	250228	217147	435163	384381	412835	381162	409060	103706
Q9Z1G3	Q9Z1G3	VATC1_MOUSE	Atp6v1c1	22.5001	0	43666.5	43210.4	41327	44516.4	39159.2	37042.6	61592.9	56755.3	57575.4	54977.7	55775.7	26128.6
Q99L60	Q99L60	VATC2_MOUSE	Atp6v1c2	30.4178	8.33333	51439.9	43570.9	43178.2	38750.1	35289.9	33713.8	23126	32221.3	27425	22536.7	18320.6	10255.4
P57746	P57746	VATD_MOUSE	Atp6v1d	22.7569	0	64848.7	60346.7	59486.9	59044.6	52897.5	51007.6	95027	84745.2	87805.7	81104.3	85609.5	54575.7
P50518	P50518	VATE1_MOUSE	Atp6v1e1	24.8285	0	117259	97611.1	107653	104988	98392.7	94670.8	157573	138670	153668	152696	132602	61792.3
Q9D1K2	Q9D1K2	VATF_MOUSE	Atp6v1f	17.4404	8.33333	76598.9	69564.6	74242.8	69200.6	64791.8	72390.2	106194	96674.1	92534.6	100825	87063.2	1918.83
Q9CR51	Q9CR51	VATG1_MOUSE	Atp6v1g1	20.6354	0	147022	147187	165772	138793	143825	128168	212725	200081	173368	188433	188142	249946
A0A0M3HEP7	A0A0M3HEP7	A0A0M3HEP7_MOUSE	Atp8a1	20.5864	0	60338.2	65770.1	58940.9	65797.1	63039.4	62907	56749.6	66763.6	64500.3	58318.6	66629.3	22094.4
A2ANX3	A2ANX3	A2ANX3_MOUSE	Atp8b4	25.0359	0	139622	186918	181902	187142	194425	199271	91247.8	125063	130611	103378	138562	126200
Q91YY4	Q91YY4	ATPF2_MOUSE	Atpaf2	35.8534	0	4429.78	3955.83	5159.02	4365.9	4936.33	5089.09	6460.15	7957.53	8445.01	7395.74	7880.68	1633.96
Q9WU60	Q9WU60	ATRN_MOUSE	Atrn	12.9577	8.33333	4019.63	4586.63	4699.94	4834.08	4836.03	4359.6	3776.41	4753.59	5215.83	5346.12	3439.68	2123.18
Q6A051	Q6A051	ATRN1_MOUSE	Atrnl1	32.399	8.33333	5430	6134.02	4427.9	3060.74	6581.33	6864.17	1763.5	4312.84	3666.52	5738.47	5317.77	2129.52
Q61687	Q61687	ATRX_MOUSE	Atrx	13.806	0	47533	47714.7	43539.7	55309.3	53398.2	54735.1	40624.6	43079.1	46163.4	40157.8	45824	34034.1
P28658	P28658	ATX10_MOUSE	Atxn10	11.1656	0	110330	94911.7	98654	108501	99858.4	92543.9	123563	100562	110368	105738	99353.2	77561.9
P0C7T6	P0C7T6	ATX1L_MOUSE	Atxn1l	27.8019	8.33333	19177.3	18984.9	24826.8	30047.2	28150.9	26186.5	14753.7	17434.8	16938.3	13312.3	16528.7	2812.25
Q9CVD2	Q9CVD2	ATX3_MOUSE	Atxn3	14.5867	0	36623.6	38118.7	40824.9	34653.4	34236.9	33458.2	28303.9	31142.2	27143	29640.8	25028.7	29781.7
Q3UD01	Q3UD01	A7L3B_MOUSE	Atxn7l3b	46.5767	0	35273.9	20539.1	21548.1	7997.91	24648.7	30851.8	18420	8637.46	12310.1	19983.2	14132.5	9606.42
Q80U56	Q80U56	AVL9_MOUSE	Avl9	12.0943	0	6562.43	6477.65	5411.38	6496.48	5425.39	5567.72	8039.35	6691.41	6289.58	5926.36	7173.08	7012.8
P01887	P01887	B2MG_MOUSE	B2m	12.8306	0	104445	100096	91613.5	102792	86339.9	109992	86416.4	109175	110090	98278.2	104369	135843
P58158	P58158	B3GA3_MOUSE	B3gat3	30.663	0	1049.62	5778.16	4306	5477.02	6714.71	6602.19	4823.26	6406.46	6378	4843.07	4815.8	4128.23
Q8BHT6	Q8BHT6	B3GLT_MOUSE	B3glct	22.7857	8.33333	6122.23	7072.78	7526.4	9163.79	9775.1	3920.81	10076	8825.72	9182.65	9224.29	9302.82	1877.39
Q09200	Q09200	B4GN1_MOUSE	B4galnt1	38.0972	0	2637.8	3706.99	5226.15	2911.5	4524.12	2915.69	5878.29	6620.45	5358.88	5101.84	7909.02	2277.15
P15535	P15535	B4GT1_MOUSE	B4galt1	30.8083	0	14022.7	13279.5	16351.9	13376.8	16506.9	14943.1	23543.2	20840.1	23521.2	15190.6	19899.3	5472.43
Q8BWP8	Q8BWP8	B4GA1_MOUSE	B4gat1	17.6735	0	9660.62	8992.55	5927.59	10992.3	12334.7	12423.9	9739.54	12707.1	11531.9	11108.2	10886.1	11515.8
Q3UI43	Q3UI43	BABA1_MOUSE	Babam1	19.6923	0	26485.8	27707.5	30447.4	27159.4	24497.8	19185.1	36161	32446.1	31220.1	34889.7	32163	18716.3
Q8K3W0	Q8K3W0	BABA2_MOUSE	Babam2	11.9745	0	50185.5	44095.6	44801.6	51878.7	43286.1	39662.3	53604.9	49254.7	50171.9	49924.5	50675.8	34718.3
P97302	P97302	BACH1_MOUSE	Bach1	39.8817	8.33333	3323.92	4645.5	4777.54	4098.33	4311.09	3182.49	2502.83	2379.69	1558.9	1572.31	1706.62	1606.7
Q91YN9	Q91YN9	BAG2_MOUSE	Bag2	35.0708	0	6444.79	7336.6	8142.03	11453.4	8931.76	8620.04	12417.3	13976.6	13621	15363.4	16094.2	4779.64
Q9JLV1	Q9JLV1	BAG3_MOUSE	Bag3	15.457	0	28623.4	27053.6	30894.1	30627.8	29297.4	24132.2	38857.4	34229.4	34665	40606.3	37585.2	30616.5
Q8CI61	Q8CI61	BAG4_MOUSE	Bag4	19.0191	0	4816.25	4811.29	5114.5	4141.25	3926.43	4305.33	3442.66	4021.5	3538.8	3869.29	3299.42	2395.64
Q8CI32	Q8CI32	BAG5_MOUSE	Bag5	26.8308	0	44226.8	39249.2	37432.3	38041.3	39953.4	32713.5	35032.5	29672.5	31478.4	31740.8	30199.9	8746.89
Q9DBJ3	Q9DBJ3	BI2L1_MOUSE	Baiap2l1	14.4088	0	87750.1	87387.9	103773	78456.5	89081.7	83323.1	71901	75276.2	84792	82898.5	75283.4	55294
O08734	O08734	BAK_MOUSE	Bak1	37.4463	0	24315.8	26480.1	20136.6	25461.2	25547.7	23678.4	41361	37286.2	51977.5	42168.9	50906	16624.6
O54962	O54962	BAF_MOUSE	Banf1	16.483	0	255023	283949	285596	321161	314282	305518	253781	298296	341805	267896	336374	168131
Q91XV3	Q91XV3	BASP1_MOUSE	Basp1	11.4303	0	182852	169810	134444	183903	161950	177834	143724	156994	144083	145870	184411	184453
Q9Z277	Q9Z277	BAZ1B_MOUSE	Baz1b	26.1351	0	30371.3	36772.2	30471	41448.2	41995.3	37407	27239.5	32123	35929.5	25075.9	33821.9	11186.8
Q99ML1	Q99ML1	BBC3_MOUSE	Bbc3	26.8087	50	2364.23	1049.78	2217.24	984.511	2495.38	923.301	6146.99	5615.58	5056.67	4307.7	5308.74	1228.24
Q9CWF6	Q9CWF6	BBS2_MOUSE	Bbs2	36.9353	16.6667	1027.14	386.515	1437.32	1470.37	865.395	977.726	1369.04	867.706	1302.34	504.698	1306.33	734.983
Q9R069	Q9R069	BCAM_MOUSE	Bcam	22.9904	0	1240988	1.26272e+06	1.07312e+06	1.44006e+06	1.24904e+06	1365033	956775	1.16531e+06	1484288	1.05929e+06	1.22849e+06	469463
Q61334	Q61334	BAP29_MOUSE	Bcap29	10.1839	0	32495.7	31780.7	36886.3	31970.8	35925.4	28621.5	30542.4	33743.7	33794.2	33715.5	32644.5	24499.6
[truncated: 7,535 more rows]

## Sheet: Orbitrap Astral
Accession	Uniprot	Uniprot.Name	Gene.Names	CV	Missingness	T995_RA	T996_RA	T1003_RA	T1026_RA	T1027_RA	T1028_RA	T997_HO	T998_HO	T1005_HO	T1001_HO	T1029_HO	T1030_HO
[truncated: 13,631 more rows]

[truncated: 1 more sheets: timsTOF Ultra ]
