# Supplementary material for: What Does Next-Generation Mass Spectrometry Offer for Proteomics? A Comprehensive Platform Comparison
Source: J Proteome Res. 2026 Mar 26;25(4):1929–40. doi: 10.1021/acs.jproteome.5c01007 (PMC13054874; doi:10.1021/acs.jproteome.5c01007)
Supplement: Supplementary file 4 [file pr5c01007_si_004.xlsx]

## Sheet: Orbitrap Exploris 480 DDA
Gene.Names	Accession	Uniprot	Uniprot.Name	Gene.Names.Original	CV.	Missingness..	logFC	AveExpr	t	P.Value	adj.P.Val	B	Significance
Aacs	Q9D2R0|AACS_MOUSE	Q9D2R0	AACS_MOUSE	Aacs	123	0	-0.427414	20.5275	-0.229649	0.822715	0.896575	-6.95185	FALSE
Aak1	Q3UHJ0|AAK1_MOUSE	Q3UHJ0	AAK1_MOUSE	Aak1 Kiaa1048	31.8	0	-0.698884	22.7433	-3.68963	0.00376027	0.0225294	-2.24658	FALSE
Aamdc	Q8R0P4|AAMDC_MOUSE	Q8R0P4	AAMDC_MOUSE	Aamdc	26.8	0	-0.402777	21.243	-1.77784	0.103949	0.239356	-5.48118	FALSE
Aars1	Q8BGQ7|SYAC_MOUSE	Q8BGQ7	SYAC_MOUSE	Aars1 Aars	13	0	0.0132221	25.3767	0.0995735	0.922532	0.959306	-6.975	FALSE
Aarsd1	Q3THG9|AASD1_MOUSE	Q3THG9	AASD1_MOUSE	Aarsd1 Alax	67.3	0	0.42855	21.1859	0.803676	0.439151	0.622287	-6.6404	FALSE
Abca3	Q8R420|ABCA3_MOUSE	Q8R420	ABCA3_MOUSE	Abca3	47.8	0	-0.730998	21.6562	-2.5395	0.028116	0.0975122	-4.25221	FALSE
Abcb10	Q9JI39|ABCBA_MOUSE	Q9JI39	ABCBA_MOUSE	Abcb10	71.2	25	-0.293076	18.7566	-1.02244	0.329233	0.522591	-6.43981	FALSE
Abcb1a	P21447|MDR1A_MOUSE	P21447	MDR1A_MOUSE	Abcb1a Abcb4 Mdr1a Mdr3 Pgy-3 Pgy3	24.4	0	0.199997	22.8554	1.01274	0.333637	0.526764	-6.44956	FALSE
Abcb7	Q61102|ABCB7_MOUSE	Q61102	ABCB7_MOUSE	Abcb7	48.4	8.33333	0.879349	19.4459	4.47828	0.0010111	0.00897805	-0.904389	FALSE
Abcd3	P55096|ABCD3_MOUSE	P55096	ABCD3_MOUSE	Abcd3 Pmp70 Pxmp1	22.9	0	-0.304553	24.6115	-1.59096	0.140834	0.295309	-5.75004	FALSE
Abce1	P61222|ABCE1_MOUSE	P61222	ABCE1_MOUSE	Abce1	28.7	0	-0.726299	24.1534	-6.13078	8.49704e-05	0.00169078	1.64757	FALSE
Abcf1	Q6P542|ABCF1_MOUSE	Q6P542	ABCF1_MOUSE	Abcf1	80.8	0	-0.283729	23.9954	-0.497829	0.628722	0.769639	-6.84753	FALSE
Abcf2	Q99LE6|ABCF2_MOUSE	Q99LE6	ABCF2_MOUSE	Abcf2	21.2	0	0.420315	22.9746	2.48282	0.0310592	0.104526	-4.34869	FALSE
Abcg2	Q7TMS5|ABCG2_MOUSE	Q7TMS5	ABCG2_MOUSE	Abcg2 Abcp Bcrp1	49.2	0	0.164447	17.9659	0.386313	0.70687	0.825369	-6.90001	FALSE
Abhd10	Q6PE15|ABHDA_MOUSE	Q6PE15	ABHDA_MOUSE	Abhd10	40	0	0.697847	18.9686	2.62102	0.0243585	0.0878159	-4.11257	FALSE
Abhd11	Q8K4F5|ABHDB_MOUSE	Q8K4F5	ABHDB_MOUSE	Abhd11 Wbscr21	103	16.6667	-0.673275	19.8505	-1.12935	0.28354	0.471729	-6.3274	FALSE
Abhd12	Q99LR1|ABD12_MOUSE	Q99LR1	ABD12_MOUSE	Abhd12	19.9	0	-0.185064	23.4579	-1.10032	0.295435	0.483189	-6.35881	FALSE
Abhd14b	Q8VCR7|ABHEB_MOUSE	Q8VCR7	ABHEB_MOUSE	Abhd14b	23	0	0.0954326	24.3324	0.450158	0.66162	0.791632	-6.87153	FALSE
Abhd16a	Q9Z1Q2|ABHGA_MOUSE	Q9Z1Q2	ABHGA_MOUSE	Abhd16a Bat5 Ng26	19.6	0	-0.157142	22.0782	-0.98657	0.345733	0.538206	-6.47548	FALSE
Abi1	Q8CBW3|ABI1_MOUSE	Q8CBW3	ABI1_MOUSE	Abi1 Ssh3bp1	42.1	0	0.204084	24.3117	0.671649	0.516109	0.682942	-6.74082	FALSE
Ablim1	Q8K4G5|ABLM1_MOUSE	Q8K4G5	ABLM1_MOUSE	Ablim1 Ablim Kiaa0059	28.6	0	-0.437782	25.261	-2.32983	0.0405912	0.125188	-4.60614	FALSE
Ablim3	Q69ZX8|ABLM3_MOUSE	Q69ZX8	ABLM3_MOUSE	Ablim3 Kiaa0843	32.5	0	-0.143223	21.9488	-0.677286	0.512666	0.680745	-6.73687	FALSE
Abracl	Q4KML4|ABRAL_MOUSE	Q4KML4	ABRAL_MOUSE	Abracl	15.7	0	-0.135244	23.8115	-0.983336	0.34725	0.539567	-6.47864	FALSE
Abraxas2	Q3TCJ1|ABRX2_MOUSE	Q3TCJ1	ABRX2_MOUSE	Abraxas2 Abro1 Fam175b Kiaa0157	37.1	0	-0.280806	20.7255	-1.0387	0.321948	0.514137	-6.42329	FALSE
Acaa1a	Q921H8|THIKA_MOUSE	Q921H8	THIKA_MOUSE	Acaa1a Acaa1	18.5	0	0.254589	26.0216	1.77745	0.104015	0.239363	-5.48175	FALSE
Acaa2	Q8BWT1|THIM_MOUSE	Q8BWT1	THIM_MOUSE	Acaa2	12.1	0	-0.165362	28.5469	-1.4236	0.183188	0.35316	-5.97505	FALSE
Acaca	Q5SWU9|ACACA_MOUSE	Q5SWU9	ACACA_MOUSE	Acaca Acac Gm738	33.3	0	0.210219	24.6698	0.78682	0.448539	0.629351	-6.65412	FALSE
Acad10	Q8K370|ACD10_MOUSE	Q8K370	ACD10_MOUSE	Acad10	88.5	16.6667	1.62224	17.8835	4.14825	0.00173545	0.0130625	-1.45824	TRUE
Acad8	Q9D7B6|ACAD8_MOUSE	Q9D7B6	ACAD8_MOUSE	Acad8	35.4	0	0.602885	22.8255	2.14596	0.0558226	0.157247	-4.90841	FALSE
Acad9	Q8JZN5|ACAD9_MOUSE	Q8JZN5	ACAD9_MOUSE	Acad9	23.2	0	0.518086	24.9834	3.95397	0.00240084	0.0168241	-1.78987	FALSE
Acadl	P51174|ACADL_MOUSE	P51174	ACADL_MOUSE	Acadl	28.4	0	0.666473	28.4568	4.77321	0.000631764	0.00634452	-0.420859	FALSE
Acadm	P45952|ACADM_MOUSE	P45952	ACADM_MOUSE	Acadm	23.3	0	0.474832	25.1533	3.22143	0.00846375	0.0410956	-3.06553	FALSE
Acads	Q07417|ACADS_MOUSE	Q07417	ACADS_MOUSE	Acads	24.2	0	0.500523	25.9771	3.52862	0.00495983	0.027999	-2.5272	FALSE
Acadsb	Q9DBL1|ACDSB_MOUSE	Q9DBL1	ACDSB_MOUSE	Acadsb	23.9	0	0.581797	25.8278	4.6357	0.00078546	0.00738016	-0.644881	FALSE
Acadvl	P50544|ACADV_MOUSE	P50544	ACADV_MOUSE	Acadvl Vlcad	27.3	0	0.646671	27.2267	4.45317	0.00105297	0.00923096	-0.94606	FALSE
Acap2	Q6ZQK5|ACAP2_MOUSE	Q6ZQK5	ACAP2_MOUSE	Acap2	40.3	0	-0.920897	22.3401	-5.596	0.000181563	0.00288851	0.86449	FALSE
Acat1	Q8QZT1|THIL_MOUSE	Q8QZT1	THIL_MOUSE	Acat1	13.6	0	0.00518358	27.5662	0.0375472	0.970743	0.985934	-6.97961	FALSE
Acat2	Q8CAY6|THIC_MOUSE	Q8CAY6	THIC_MOUSE	Acat2	23.2	0	-0.108637	22.9788	-0.501524	0.626206	0.767678	-6.84557	FALSE
Acbd3	Q8BMP6|GCP60_MOUSE	Q8BMP6	GCP60_MOUSE	Acbd3 Gcp60 Pap7	13.1	0	0.17211	24.0454	1.45767	0.173773	0.341369	-5.93056	FALSE
Acbd5	Q5XG73|ACBD5_MOUSE	Q5XG73	ACBD5_MOUSE	Acbd5	189	0	-0.817467	20.6369	-0.826621	0.426581	0.610647	-6.62132	FALSE
Ace	P09470|ACE_MOUSE	P09470	ACE_MOUSE	Ace	57.9	0	-1.73174	27.0934	-12.6468	9.42863e-08	3.8999e-05	8.48031	TRUE
Acin1	Q9JIX8|ACINU_MOUSE	Q9JIX8	ACINU_MOUSE	Acin1 Acinus	18.9	0	-0.227309	25.1153	-1.40159	0.189497	0.362261	-6.00341	FALSE
Acly	Q91V92|ACLY_MOUSE	Q91V92	ACLY_MOUSE	Acly	15.4	0	-0.297718	26.5901	-3.04787	0.0114781	0.050993	-3.37006	FALSE
Aco1	P28271|ACOC_MOUSE	P28271	ACOC_MOUSE	Aco1 Ireb1 Irebp	58.1	0	-1.7232	24.6032	-5.39967	0.000242351	0.00341301	0.566599	TRUE
Aco2	Q99KI0|ACON_MOUSE	Q99KI0	ACON_MOUSE	Aco2	12.1	0	0.17195	28.7546	1.54249	0.152122	0.311538	-5.81685	FALSE
Acot1	O55137|ACOT1_MOUSE	O55137	ACOT1_MOUSE	Acot1 Cte1	18.6	0	0.29245	24.4412	1.99614	0.0721182	0.185598	-5.14745	FALSE
Acot13	Q9CQR4|ACO13_MOUSE	Q9CQR4	ACO13_MOUSE	Acot13	30.7	0	0.785955	23.5056	4.20364	0.00158344	0.0122251	-1.36441	FALSE
Acot2	Q9QYR9|ACOT2_MOUSE	Q9QYR9	ACOT2_MOUSE	Acot2 Mte1	33.5	0	0.452827	22.8894	1.916	0.0825741	0.203289	-5.27216	FALSE
Acot7	Q91V12|BACH_MOUSE	Q91V12	BACH_MOUSE	Acot7 Bach	13	0	0.0150995	24.6396	0.133397	0.896366	0.94378	-6.97074	FALSE
Acot9	Q9R0X4|ACOT9_MOUSE	Q9R0X4	ACOT9_MOUSE	Acot9	29.3	0	0.719134	24.8463	5.57753	0.000186519	0.00293401	0.836711	FALSE
Acox1	Q9R0H0|ACOX1_MOUSE	Q9R0H0	ACOX1_MOUSE	Acox1 Acox Paox	27.7	0	0.0883117	23.0567	0.332551	0.745926	0.853814	-6.92072	FALSE
Acox3	Q9EPL9|ACOX3_MOUSE	Q9EPL9	ACOX3_MOUSE	Acox3	53	0	-2.34016	24.5789	-2.32232	0.0411261	0.12608	-4.61865	FALSE
Acoxl	Q9DBS4|ACOXL_MOUSE	Q9DBS4	ACOXL_MOUSE	Acoxl	111	0	3.26948	20.1306	3.90784	0.00259491	0.0174961	-1.86916	TRUE
Acp1	Q9D358|PPAC_MOUSE	Q9D358	PPAC_MOUSE	Acp1	10.3	0	0.105852	24.2438	0.991696	0.343338	0.535073	-6.47044	FALSE
Acp2	P24638|PPAL_MOUSE	P24638	PPAL_MOUSE	Acp2	32.3	0	0.36872	20.9778	0.74729	0.471063	0.64804	-6.68527	FALSE
Acp6	Q8BP40|PPA6_MOUSE	Q8BP40	PPA6_MOUSE	Acp6 Acpl1 Lpap	85	0	-1.04892	22.4517	-2.10332	0.0600651	0.164963	-4.97717	FALSE
Acsf2	Q8VCW8|ACSF2_MOUSE	Q8VCW8	ACSF2_MOUSE	Acsf2	56.2	0	0.217513	26.3149	0.363413	0.723405	0.837228	-6.9092	FALSE
Acsl1	P41216|ACSL1_MOUSE	P41216	ACSL1_MOUSE	Acsl1 Acsl2 Facl2	40.9	0	-0.510868	24.1296	-1.81601	0.0975857	0.228736	-5.42423	FALSE
Acsl4	Q9QUJ7|ACSL4_MOUSE	Q9QUJ7	ACSL4_MOUSE	Acsl4 Acs4 Facl4	23.8	0	-0.25466	23.8458	-1.1817	0.263035	0.447991	-6.26917	FALSE
Acsl5	Q8JZR0|ACSL5_MOUSE	Q8JZR0	ACSL5_MOUSE	Acsl5 Facl5	31.8	0	-0.680563	25.1931	-3.0264	0.01192	0.0523684	-3.40769	FALSE
Acss1	Q99NB1|ACS2L_MOUSE	Q99NB1	ACS2L_MOUSE	Acss1 Acas2 Acas2l	26.4	0	0.454641	23.827	2.09937	0.0604733	0.165464	-4.98351	FALSE
Acss2	Q9QXG4|ACSA_MOUSE	Q9QXG4	ACSA_MOUSE	Acss2	90.7	0	1.83204	22.0455	4.08768	0.00191929	0.014239	-1.56122	TRUE
Acta2	P62737|ACTA_MOUSE	P62737	ACTA_MOUSE	Acta2 Actsa Actvs	137	41.6667	-0.250632	21.2374	-0.404173	0.694082	0.816109	-6.89247	FALSE
Actb	P60710|ACTB_MOUSE	P60710	ACTB_MOUSE	Actb	6.2	0	-0.0828011	33.1964	-1.0061	0.336676	0.529404	-6.45619	FALSE
Actbl2	Q8BFZ3|ACTBL_MOUSE	Q8BFZ3	ACTBL_MOUSE	Actbl2	25.4	0	-0.0421287	24.8113	-0.200706	0.844709	0.910154	-6.95857	FALSE
Actl6a	Q9Z2N8|ACL6A_MOUSE	Q9Z2N8	ACL6A_MOUSE	Actl6a Actl6 Baf53a	47.8	0	-0.12378	24.7555	-0.355376	0.729245	0.840974	-6.9123	FALSE
Actn1	Q7TPR4|ACTN1_MOUSE	Q7TPR4	ACTN1_MOUSE	Actn1	19.9	0	0.381853	28.7808	2.93901	0.0139035	0.0580465	-3.56064	FALSE
Actn2	Q9JI91|ACTN2_MOUSE	Q9JI91	ACTN2_MOUSE	Actn2	34.8	0	0.596151	21.6525	2.22233	0.0489269	0.143005	-4.78393	FALSE
Actn4	P57780|ACTN4_MOUSE	P57780	ACTN4_MOUSE	Actn4	10.2	0	0.0778578	29.3897	0.738043	0.476434	0.652436	-6.69235	FALSE
Actr10	Q9QZB7|ARP10_MOUSE	Q9QZB7	ARP10_MOUSE	Actr10 Act11 Actr11 Arp10 Arp11	31.4	0	-0.310714	21.3674	-1.16029	0.271277	0.457025	-6.29324	FALSE
Actr1a	P61164|ACTZ_MOUSE	P61164	ACTZ_MOUSE	Actr1a Ctrn1	20.1	0	0.0499974	24.3414	0.29845	0.771101	0.868446	-6.93228	FALSE
Actr1b	Q8R5C5|ACTY_MOUSE	Q8R5C5	ACTY_MOUSE	Actr1b	28.3	0	0.0988971	21.8146	0.386952	0.706411	0.825079	-6.89975	FALSE
Actr2	P61161|ARP2_MOUSE	P61161	ARP2_MOUSE	Actr2 Arp2	17.1	0	0.0363851	27.1632	0.226922	0.824781	0.897012	-6.95252	FALSE
Actr3	Q99JY9|ARP3_MOUSE	Q99JY9	ARP3_MOUSE	Actr3 Arp3	10.3	0	-0.104338	27.963	-1.08638	0.301284	0.490272	-6.37366	FALSE
Acvrl1	Q61288|ACVL1_MOUSE	Q61288	ACVL1_MOUSE	Acvrl1 Acvrlk1 Alk-1	15.3	0	-0.1663	22.6752	-1.30926	0.217985	0.397368	-6.11899	FALSE
Acyp1	P56376|ACYP1_MOUSE	P56376	ACYP1_MOUSE	Acyp1 Acype	37.1	0	0.227479	22.1297	0.648682	0.53028	0.695558	-6.75661	FALSE
Acyp2	P56375|ACYP2_MOUSE	P56375	ACYP2_MOUSE	Acyp2 Acyp	17	0	0.0400883	23.0041	0.249508	0.807714	0.887205	-6.94672	FALSE
Ada	P03958|ADA_MOUSE	P03958	ADA_MOUSE	Ada	67.6	8.33333	-1.18286	19.0624	-2.88458	0.0153037	0.0625917	-3.65571	FALSE
Adam10	O35598|ADA10_MOUSE	O35598	ADA10_MOUSE	Adam10 Kuz Madm	14.1	0	-0.217322	23.6155	-1.65872	0.126292	0.272573	-5.65455	FALSE
Adam17	Q9Z0F8|ADA17_MOUSE	Q9Z0F8	ADA17_MOUSE	Adam17 Tace	23.4	0	-0.190285	21.5822	-0.886371	0.394988	0.581476	-6.56942	FALSE
Adam9	Q61072|ADAM9_MOUSE	Q61072	ADAM9_MOUSE	Adam9 Kiaa0021 Mdc9 Mltng	50.1	0	0.315165	19.2353	0.588579	0.568414	0.725635	-6.79553	FALSE
Adamtsl1	Q8BLI0|ATL1_MOUSE	Q8BLI0	ATL1_MOUSE	Adamtsl1	16.9	0	0.0630491	24.2606	0.415276	0.686182	0.810451	-6.88761	FALSE
Adck1	Q9D0L4|ADCK1_MOUSE	Q9D0L4	ADCK1_MOUSE	Adck1	102	33.3333	1.03431	18.2939	4.31621	0.0013159	0.0105877	-1.17477	TRUE
Add1	Q9QYC0|ADDA_MOUSE	Q9QYC0	ADDA_MOUSE	Add1	34.2	0	-0.945269	26.1108	-9.6583	1.34434e-06	0.000164193	5.87419	FALSE
Add3	Q9QYB5|ADDG_MOUSE	Q9QYB5	ADDG_MOUSE	Add3	32.3	0	-0.891153	25.1203	-7.94354	8.52354e-06	0.000441961	4.00727	FALSE
Adgre5	Q9Z0M6|AGRE5_MOUSE	Q9Z0M6	AGRE5_MOUSE	Adgre5	40	0	-1.03989	23.1003	-5.09085	0.000385957	0.00463764	0.0867514	TRUE
Adgrf5	G5E8Q8|AGRF5_MOUSE	G5E8Q8	AGRF5_MOUSE	Adgrf5	74.8	0	-2.18815	20.378	-4.81469	0.000591909	0.00607964	-0.353782	TRUE
Adgrg6	Q6F3F9|AGRG6_MOUSE	Q6F3F9	AGRG6_MOUSE	Adgrg6	118	50	1.14795	19.0928	1.7742	0.104574	0.240137	-5.48656	FALSE
Adgrl2	Q8JZZ7|AGRL2_MOUSE	Q8JZZ7	AGRL2_MOUSE	Adgrl2 Kiaa0786 Lphn2	31.7	0	0.396528	21.8479	1.74677	0.109404	0.24744	-5.52704	FALSE
Adh1	P00329|ADH1_MOUSE	P00329	ADH1_MOUSE	Adh1 Adh-1	26.4	0	0.183999	29.8487	0.823867	0.428077	0.611538	-6.62363	FALSE
Adh5	P28474|ADHX_MOUSE	P28474	ADHX_MOUSE	Adh5 Adh-2 Adh2	20.7	0	0.0321451	26.2708	0.172921	0.865956	0.924018	-6.96419	FALSE
Adipoq	Q60994|ADIPO_MOUSE	Q60994	ADIPO_MOUSE	Adipoq	66.9	0	2.22327	22.2309	6.55885	4.75815e-05	0.00115116	2.24485	TRUE
Adk	P55264|ADK_MOUSE	P55264	ADK_MOUSE	Adk	17.4	0	-0.340166	27.1791	-3.05644	0.0113063	0.0505174	-3.35503	FALSE
Adnp	Q9Z103|ADNP_MOUSE	Q9Z103	ADNP_MOUSE	Adnp	37	0	-0.0930522	21.3639	-0.24193	0.813429	0.889688	-6.94872	FALSE
Ado	Q6PDY2|AEDO_MOUSE	Q6PDY2	AEDO_MOUSE	Ado Gm237	115	0	-0.0278433	21.5842	-0.0308144	0.975987	0.988314	-6.97986	FALSE
Adpgk	Q8VDL4|ADPGK_MOUSE	Q8VDL4	ADPGK_MOUSE	Adpgk	37	0	0.897618	23.8746	5.64593	0.000168853	0.00274878	0.939357	FALSE
Adprh	P54923|ADPRH_MOUSE	P54923	ADPRH_MOUSE	Adprh Arh1	22.5	0	-0.422345	23.6279	-2.60004	0.0252755	0.0900287	-4.14861	FALSE
Adprs	Q8CG72|ADPRS_MOUSE	Q8CG72	ADPRS_MOUSE	Adprs Adprhl2 Arh3	83.7	0	-0.151577	23.4346	-0.253299	0.804859	0.886125	-6.94569	FALSE
Adrm1	Q9JKV1|ADRM1_MOUSE	Q9JKV1	ADRM1_MOUSE	Adrm1 Gp110	14	0	0.186481	22.1669	1.64503	0.129118	0.276963	-5.67403	FALSE
Adsl	P54822|PUR8_MOUSE	P54822	PUR8_MOUSE	Adsl Adl	15.6	0	0.00258647	24.0324	0.0170683	0.986698	0.994035	-6.98022	FALSE
Adss1	P28650|PURA1_MOUSE	P28650	PURA1_MOUSE	Adss1 Adssl1	38	0	0.885948	23.0884	3.20375	0.00872999	0.0418084	-3.09658	FALSE
Adss2	P46664|PURA2_MOUSE	P46664	PURA2_MOUSE	Adss2 Adss	46.2	0	-0.995	23.3498	-2.35066	0.0391429	0.122595	-4.57137	FALSE
Aebp1	Q640N1|AEBP1_MOUSE	Q640N1	AEBP1_MOUSE	Aebp1 Aclp	107	8.33333	1.33998	19.9381	2.5157	0.0293172	0.10027	-4.2928	FALSE
Afap1	Q80YS6|AFAP1_MOUSE	Q80YS6	AFAP1_MOUSE	Afap1 Kiaa3018	67.2	8.33333	0.526609	18.4184	0.903292	0.386343	0.574386	-6.55416	FALSE
Afap1l1	Q8BZI0|AF1L1_MOUSE	Q8BZI0	AF1L1_MOUSE	Afap1l1	74.2	0	-0.211064	23.672	-0.414185	0.686956	0.810681	-6.88809	FALSE
Afap1l2	Q5DTU0|AF1L2_MOUSE	Q5DTU0	AF1L2_MOUSE	Afap1l2 Kiaa1914	68.9	0	-0.720279	18.7906	-1.04366	0.319751	0.511213	-6.41822	FALSE
Afdn	Q9QZQ1|AFAD_MOUSE	Q9QZQ1	AFAD_MOUSE	Afdn Af6 Mllt4	26.3	0	-0.636288	25.9141	-5.50912	0.000206174	0.00306567	0.73336	FALSE
Afg3l2	Q8JZQ2|AFG32_MOUSE	Q8JZQ2	AFG32_MOUSE	Afg3l2	43.8	0	0.954984	21.261	3.32727	0.00703486	0.0364321	-2.87981	FALSE
Afm	O89020|AFAM_MOUSE	O89020	AFAM_MOUSE	Afm	24.9	0	0.625844	22.431	5.9152	0.000114852	0.00203535	1.33687	FALSE
Afp	P02772|FETA_MOUSE	P02772	FETA_MOUSE	Afp	97.2	0	1.71371	25.6432	3.91622	0.00255846	0.0174494	-1.85473	TRUE
Ag2	Q3UPL5|CK096_MOUSE	Q3UPL5	CK096_MOUSE	Ag2	129	41.6667	-0.25102	18.8155	-0.338767	0.741369	0.850983	-6.91848	FALSE
Aga	Q64191|ASPG_MOUSE	Q64191	ASPG_MOUSE	Aga	50.3	0	0.780502	22.1749	2.53643	0.0282684	0.0976374	-4.25746	FALSE
Agap1	Q8BXK8|AGAP1_MOUSE	Q8BXK8	AGAP1_MOUSE	Agap1	124	50	-0.000701567	18.2263	-0.0015391	0.9988	0.999038	-6.98038	FALSE
Agap3	Q8VHH5|AGAP3_MOUSE	Q8VHH5	AGAP3_MOUSE	Agap3 Centg3	123	41.6667	0.045307	19.5936	0.0855533	0.933408	0.964882	-6.97641	FALSE
Ager	Q62151|RAGE_MOUSE	Q62151	RAGE_MOUSE	Ager	18	0	-0.400393	30.1998	-3.7877	0.00318079	0.0201742	-2.07649	FALSE
Agfg1	Q8K2K6|AGFG1_MOUSE	Q8K2K6	AGFG1_MOUSE	Agfg1	25.6	0	-0.384262	23.9324	-1.89899	0.0849675	0.207841	-5.29832	FALSE
Agk	Q9ESW4|AGK_MOUSE	Q9ESW4	AGK_MOUSE	Agk	35.8	0	0.723151	24.1595	3.86208	0.00280361	0.0184563	-1.94799	FALSE
Ago1	Q8CJG1|AGO1_MOUSE	Q8CJG1	AGO1_MOUSE	Ago1 Eif2c1	44.2	0	-0.621425	20.868	-1.61746	0.134979	0.287029	-5.71298	FALSE
Ago2	Q8CJG0|AGO2_MOUSE	Q8CJG0	AGO2_MOUSE	Ago2 Eif2c2 Kiaa4215	97.3	0	-0.149733	23.4834	-0.282937	0.782647	0.875914	-6.93713	FALSE
Agpat1	O35083|PLCA_MOUSE	O35083	PLCA_MOUSE	Agpat1	57.3	0	-0.223848	20.2027	-0.476668	0.643227	0.779894	-6.85847	FALSE
Agpat3	Q9D517|PLCC_MOUSE	Q9D517	PLCC_MOUSE	Agpat3 Lpaat3	29.7	0	0.193213	20.4346	0.732224	0.479833	0.654106	-6.69676	FALSE
Agpat4	Q8K4X7|PLCD_MOUSE	Q8K4X7	PLCD_MOUSE	Agpat4	34	0	0.431219	23.7965	1.83535	0.0944995	0.22397	-5.39514	FALSE
Agps	Q8C0I1|ADAS_MOUSE	Q8C0I1	ADAS_MOUSE	Agps	61.1	0	-0.105566	22.9217	-0.335046	0.744096	0.852483	-6.91982	FALSE
Agrn	A2ASQ1|AGRIN_MOUSE	A2ASQ1	AGRIN_MOUSE	Agrn Agrin	20.3	0	-0.14518	27.8245	-0.778015	0.453495	0.634259	-6.66118	FALSE
Agt	P11859|ANGT_MOUSE	P11859	ANGT_MOUSE	Agt	64.6	0	1.73479	21.7212	5.97484	0.000105598	0.00192561	1.4235	TRUE
Ahctf1	Q8CJF7|ELYS_MOUSE	Q8CJF7	ELYS_MOUSE	Ahctf1 Elys	45.9	0	0.735701	21.1667	1.54005	0.152711	0.312014	-5.82018	FALSE
Ahcy	P50247|SAHH_MOUSE	P50247	SAHH_MOUSE	Ahcy	13.5	0	0.115475	26.7741	0.884424	0.395992	0.582137	-6.57116	FALSE
Ahcyl1	Q80SW1|SAHH2_MOUSE	Q80SW1	SAHH2_MOUSE	Ahcyl1 Irbit	72.2	0	-0.413492	22.3088	-0.70661	0.494976	0.664822	-6.71581	FALSE
Ahcyl2	Q68FL4|SAHH3_MOUSE	Q68FL4	SAHH3_MOUSE	Ahcyl2	87	33.3333	0.556559	18.4615	2.10198	0.0602038	0.165049	-4.97932	FALSE
Ahsa1	Q8BK64|AHSA1_MOUSE	Q8BK64	AHSA1_MOUSE	Ahsa1	15.5	0	0.224154	24.1224	1.65504	0.127047	0.27364	-5.6598	FALSE
Ahsg	P29699|FETUA_MOUSE	P29699	FETUA_MOUSE	Ahsg	91.2	0	2.46275	27.7455	5.76266	0.000142695	0.00241661	1.11299	TRUE
Aif1l	Q9EQX4|AIF1L_MOUSE	Q9EQX4	AIF1L_MOUSE	Aif1l Iba2	233	0	1.00284	18.4551	0.919326	0.378273	0.567613	-6.53947	FALSE
Aifm1	Q9Z0X1|AIFM1_MOUSE	Q9Z0X1	AIFM1_MOUSE	Aifm1 Aif Pdcd8	21.2	0	0.423619	25.2939	3.08682	0.0107182	0.0483878	-3.30176	FALSE
Aifm2	Q8BUE4|FSP1_MOUSE	Q8BUE4	FSP1_MOUSE	Aifm2 Amid	84.3	33.3333	0.37904	19.5601	2.16216	0.0542864	0.153848	-4.88214	FALSE
Aimp1	P31230|AIMP1_MOUSE	P31230	AIMP1_MOUSE	Aimp1	27.3	0	0.60083	24.4903	3.80914	0.00306698	0.0197067	-2.03941	FALSE
Aimp2	Q8R010|AIMP2_MOUSE	Q8R010	AIMP2_MOUSE	Aimp2 Jtv1	21.3	0	0.271791	22.6246	1.6694	0.124127	0.269562	-5.63929	FALSE
Aip	O08915|AIP_MOUSE	O08915	AIP_MOUSE	Aip	16.8	0	-0.013477	23.2835	-0.0908006	0.929336	0.96232	-6.97591	FALSE
Ak1	Q9R0Y5|KAD1_MOUSE	Q9R0Y5	KAD1_MOUSE	Ak1	41.6	0	0.992818	24.9641	5.30439	0.000279363	0.00371306	0.420007	FALSE
Ak2	Q9WTP6|KAD2_MOUSE	Q9WTP6	KAD2_MOUSE	Ak2	27.1	0	0.651472	25.9945	5.08007	0.000392373	0.00466846	0.069757	FALSE
Ak3	Q9WTP7|KAD3_MOUSE	Q9WTP7	KAD3_MOUSE	Ak3	13.9	0	0.177937	26.0849	1.48585	0.166304	0.332253	-5.89325	FALSE
Akap10	O88845|AKA10_MOUSE	O88845	AKA10_MOUSE	Akap10	112	0	-1.51865	18.3985	-1.76093	0.106885	0.243844	-5.50618	FALSE
Akap12	Q9WTQ5|AKA12_MOUSE	Q9WTQ5	AKA12_MOUSE	Akap12 Gag12 Ssecks	25.8	0	-0.485792	27.7677	-2.6664	0.0224865	0.0830541	-4.03443	FALSE
Akap13	E9Q394|AKP13_MOUSE	E9Q394	AKP13_MOUSE	Akap13 Brx	51.3	0	-1.1326	22.9335	-1.75497	0.107939	0.245209	-5.51498	FALSE
Akap5	D3YVF0|AKAP5_MOUSE	D3YVF0	AKAP5_MOUSE	Akap5	13.9	0	0.239958	27.2866	2.10809	0.0595761	0.164078	-4.96951	FALSE
Akap8	Q9DBR0|AKAP8_MOUSE	Q9DBR0	AKAP8_MOUSE	Akap8 Akap95	30.9	0	-0.400095	21.8848	-1.78612	0.102537	0.23705	-5.46888	FALSE
Akr1a1	Q9JII6|AK1A1_MOUSE	Q9JII6	AK1A1_MOUSE	Akr1a1	20.3	0	0.433737	26.8626	3.29507	0.00744134	0.0377913	-2.93629	FALSE
Akr1b1	P45376|ALDR_MOUSE	P45376	ALDR_MOUSE	Akr1b1 Akr1b3 Aldor1 Aldr1 Alr2	16.9	0	-0.194064	27.7044	-1.42182	0.183691	0.353492	-5.97735	FALSE
Akr1b8	P45377|ALD2_MOUSE	P45377	ALD2_MOUSE	Akr1b8	79.5	0	2.95572	23.657	9.44106	1.6734e-06	0.000184955	5.65478	TRUE
Akr1c18	Q8K023|AKC1H_MOUSE	Q8K023	AKC1H_MOUSE	Akr1c18	27.8	0	0.216619	21.7063	0.733411	0.479138	0.653795	-6.69586	FALSE
Akr1c21	Q91WR5|AK1CL_MOUSE	Q91WR5	AK1CL_MOUSE	Akr1c21	27.8	0	0.216619	21.7063	0.733411	0.479138	0.653795	-6.69586	FALSE
Akr1c6	P70694|DHB5_MOUSE	P70694	DHB5_MOUSE	Akr1c6 Hsd17b5	27.8	0	0.216619	21.7063	0.733411	0.479138	0.653795	-6.69586	FALSE
Akr1e2	Q9DCT1|AKCL2_MOUSE	Q9DCT1	AKCL2_MOUSE	Akr1e2 Akr1cl2 Akr1e1	23.1	0	0.273551	22.3427	1.33889	0.208479	0.384885	-6.0825	FALSE
Akr7a2	Q8CG76|ARK72_MOUSE	Q8CG76	ARK72_MOUSE	Akr7a2 Afar Akr7a5	35.2	0	-0.132884	24.0652	-0.389572	0.704529	0.824699	-6.89866	FALSE
Akt1	P31750|AKT1_MOUSE	P31750	AKT1_MOUSE	Akt1	32.5	0	-0.645705	22.1301	-3.03219	0.0117991	0.0521097	-3.39753	FALSE
Akt1s1	Q9D1F4|AKTS1_MOUSE	Q9D1F4	AKTS1_MOUSE	Akt1s1 Pras	74.2	0	0.198932	19.1831	0.452965	0.659661	0.790313	-6.87018	FALSE
Alad	P10518|HEM2_MOUSE	P10518	HEM2_MOUSE	Alad Lv	17.4	0	-0.142706	24.158	-0.994272	0.34214	0.533997	-6.46791	FALSE
Alb	P07724|ALBU_MOUSE	P07724	ALBU_MOUSE	Alb	86.7	0	2.2276	33.0622	4.9749	0.000461257	0.00513867	-0.0969214	TRUE
Alcam	Q61490|CD166_MOUSE	Q61490	CD166_MOUSE	Alcam	25.9	0	-0.351011	24.8782	-1.91783	0.082321	0.203142	-5.26935	FALSE
Aldh16a1	Q571I9|A16A1_MOUSE	Q571I9	A16A1_MOUSE	Aldh16a1	33	0	0.577016	21.6656	2.02932	0.0681638	0.179266	-5.09516	FALSE
Aldh18a1	Q9Z110|P5CS_MOUSE	Q9Z110	P5CS_MOUSE	Aldh18a1 P5cs Pycs	54.1	0	-1.52691	24.2762	-3.36306	0.00660949	0.0348742	-2.81703	TRUE
Aldh1a1	P24549|AL1A1_MOUSE	P24549	AL1A1_MOUSE	Aldh1a1 Ahd-2 Ahd2 Aldh1	40.8	0	0.512641	28.0151	1.72773	0.112873	0.252566	-5.55493	FALSE
Aldh1a7	O35945|AL1A7_MOUSE	O35945	AL1A7_MOUSE	Aldh1a7 Aldh-pb	29	0	0.0944701	25.9741	0.397216	0.699051	0.820574	-6.89545	FALSE
Aldh1l1	Q8R0Y6|AL1L1_MOUSE	Q8R0Y6	AL1L1_MOUSE	Aldh1l1 Fthfd	134	41.6667	-0.0304037	18.4948	-0.0606353	0.952772	0.977202	-6.97838	FALSE
Aldh2	P47738|ALDH2_MOUSE	P47738	ALDH2_MOUSE	Aldh2 Ahd-1 Ahd1	13.8	0	-0.199917	29.6821	-1.76679	0.10586	0.242032	-5.49754	FALSE
Aldh3a1	P47739|AL3A1_MOUSE	P47739	AL3A1_MOUSE	Aldh3a1 Ahd-4 Ahd4 Aldh3 Aldh4	83.8	0	0.26935	20.3353	0.277678	0.786574	0.877454	-6.93872	FALSE
Aldh3a2	P47740|AL3A2_MOUSE	P47740	AL3A2_MOUSE	Aldh3a2 Ahd-3 Ahd3 Aldh3 Aldh4	17.6	0	-0.182611	24.6342	-1.1169	0.288595	0.477204	-6.34095	FALSE
Aldh3b1	Q80VQ0|AL3B1_MOUSE	Q80VQ0	AL3B1_MOUSE	Aldh3b1 Aldh7	49.9	0	-1.02468	21.9139	-2.26195	0.0456786	0.137036	-4.71873	FALSE
Aldh4a1	Q8CHT0|AL4A1_MOUSE	Q8CHT0	AL4A1_MOUSE	Aldh4a1	22.3	0	0.0884741	26.767	0.491145	0.633286	0.771851	-6.85103	FALSE
Aldh5a1	Q8BWF0|SSDH_MOUSE	Q8BWF0	SSDH_MOUSE	Aldh5a1	22	0	0.295714	21.8049	1.60032	0.138742	0.29235	-5.737	FALSE
Aldh6a1	Q9EQ20|MMSA_MOUSE	Q9EQ20	MMSA_MOUSE	Aldh6a1	12.3	0	-0.160275	26.3373	-1.46265	0.172433	0.339689	-5.924	FALSE
Aldh7a1	Q9DBF1|AL7A1_MOUSE	Q9DBF1	AL7A1_MOUSE	Aldh7a1 Ald7a1	17	0	-0.00561315	25.1223	-0.0342178	0.973336	0.986966	-6.97974	FALSE
Aldh9a1	Q9JLJ2|AL9A1_MOUSE	Q9JLJ2	AL9A1_MOUSE	Aldh9a1	74.6	0	0.259644	25.9408	0.689211	0.505426	0.673474	-6.7284	FALSE
Aldoa	P05064|ALDOA_MOUSE	P05064	ALDOA_MOUSE	Aldoa	23.4	0	0.538931	28.6718	3.87482	0.00274382	0.0182342	-1.92603	FALSE
Alg2	Q9DBE8|ALG2_MOUSE	Q9DBE8	ALG2_MOUSE	Alg2 MNCb-5081	32.9	0	0.167196	20.7921	0.615375	0.551228	0.714132	-6.77861	FALSE
Alg5	Q9DB25|ALG5_MOUSE	Q9DB25	ALG5_MOUSE	Alg5	25.5	0	0.330469	22.4723	1.3341	0.209991	0.386317	-6.08843	FALSE
Alox15	P39654|LOX15_MOUSE	P39654	LOX15_MOUSE	Alox15 Alox12l	29.5	0	-0.088241	21.7779	-0.366857	0.720909	0.834877	-6.90785	FALSE
Alyref	O08583|THOC4_MOUSE	O08583	THOC4_MOUSE	Alyref	21.8	0	-0.472908	25.85	-3.16502	0.00934322	0.0439928	-3.16456	FALSE
Ambp	Q07456|AMBP_MOUSE	Q07456	AMBP_MOUSE	Ambp	125	8.33333	3.85622	21.6552	6.25607	7.15262e-05	0.0014891	1.82508	TRUE
Amdhd2	Q8JZV7|NAGA_MOUSE	Q8JZV7	NAGA_MOUSE	Amdhd2	24.9	0	0.0743762	20.9138	0.319109	0.755814	0.860202	-6.92542	FALSE
Ampd2	Q9DBT5|AMPD2_MOUSE	Q9DBT5	AMPD2_MOUSE	Ampd2	92.9	41.6667	0.160052	19.1655	0.932553	0.371706	0.563802	-6.52718	FALSE
Amph	Q7TQF7|AMPH_MOUSE	Q7TQF7	AMPH_MOUSE	Amph Amph1	26.6	0	-0.43351	20.5941	-2.04312	0.0665786	0.176757	-5.07328	FALSE
Anapc1	P53995|APC1_MOUSE	P53995	APC1_MOUSE	Anapc1 Mcpr Tsg24	70.4	8.33333	-0.196488	18.2636	-0.359279	0.726407	0.839545	-6.9108	FALSE
Anapc2	Q8BZQ7|ANC2_MOUSE	Q8BZQ7	ANC2_MOUSE	Anapc2	45.5	8.33333	-0.482804	19.187	-1.94654	0.0784338	0.196084	-5.22492	FALSE
Angel2	Q8K1C0|ANGE2_MOUSE	Q8K1C0	ANGE2_MOUSE	Angel2 D1Ertd396e D1Ertd654e MNCb-4273	107	0	0.989798	18.0693	1.61413	0.135703	0.288	-5.71766	FALSE
Angptl2	Q9R045|ANGL2_MOUSE	Q9R045	ANGL2_MOUSE	Angptl2 Arp2	288	16.6667	1.02442	18.5883	0.949758	0.363287	0.555351	-6.51098	FALSE
Ank3	G5E8K5|ANK3_MOUSE	G5E8K5	ANK3_MOUSE	Ank3	19.7	0	-0.0464615	23.0767	-0.264167	0.796692	0.881715	-6.94266	FALSE
Ankfy1	Q810B6|ANFY1_MOUSE	Q810B6	ANFY1_MOUSE	Ankfy1 Ankhzn Kiaa1255	32.7	0	-0.28111	23.5341	-0.91946	0.378206	0.567613	-6.53934	FALSE
Ankmy2	Q3TPE9|ANKY2_MOUSE	Q3TPE9	ANKY2_MOUSE	Ankmy2	96.4	16.6667	0.324749	19.8643	0.466714	0.650105	0.78391	-6.86345	FALSE
Ankrd13a	Q80UP5|AN13A_MOUSE	Q80UP5	AN13A_MOUSE	Ankrd13a Ankrd13	33.8	0	-0.259512	24.1585	-0.927815	0.374049	0.565111	-6.5316	FALSE
Ankrd17	Q99NH0|ANR17_MOUSE	Q99NH0	ANR17_MOUSE	Ankrd17 Foe Gtar Kiaa0697	63.1	0	0.424759	22.3323	0.52137	0.612776	0.757404	-6.83483	FALSE
Ankrd44	B2RXR6|ANR44_MOUSE	B2RXR6	ANR44_MOUSE	Ankrd44	37.1	0	0.288188	23.0582	0.94961	0.363358	0.555351	-6.51112	FALSE
Anks1a	P59672|ANS1A_MOUSE	P59672	ANS1A_MOUSE	Anks1a Anks1 Kiaa0229 Odin	157	0	1.3685	21.1982	1.21053	0.252251	0.436888	-6.23623	FALSE
Ano1	Q8BHY3|ANO1_MOUSE	Q8BHY3	ANO1_MOUSE	Ano1 Tmem16a	103	41.6667	0.631577	19.5	3.20436	0.00872062	0.0418084	-3.0955	FALSE
Ano10	Q8BH79|ANO10_MOUSE	Q8BH79	ANO10_MOUSE	Ano10 Tmem16k	26.4	0	0.0645435	21.7231	0.25082	0.806725	0.886706	-6.94636	FALSE
Ano6	Q6P9J9|ANO6_MOUSE	Q6P9J9	ANO6_MOUSE	Ano6 Tmem16f	30.4	0	-0.510466	22.7475	-2.11926	0.0584447	0.162268	-4.95153	FALSE
Anp32a	O35381|AN32A_MOUSE	O35381	AN32A_MOUSE	Anp32a	36.1	0	-0.91251	26.4447	-6.24501	7.26163e-05	0.00150241	1.80949	FALSE
Anp32b	Q9EST5|AN32B_MOUSE	Q9EST5	AN32B_MOUSE	Anp32b Pal31	13.6	0	-0.141826	25.3979	-1.11482	0.289449	0.477715	-6.34321	FALSE
Anp32e	P97822|AN32E_MOUSE	P97822	AN32E_MOUSE	Anp32e	29.3	0	-0.748124	24.7374	-5.97275	0.000105908	0.00192561	1.42047	FALSE
Anpep	P97449|AMPN_MOUSE	P97449	AMPN_MOUSE	Anpep Lap-1 Lap1	24.3	0	0.0824002	23.1346	0.456512	0.65719	0.78953	-6.86846	FALSE
Antxr2	Q6DFX2|ANTR2_MOUSE	Q6DFX2	ANTR2_MOUSE	Antxr2	46.4	0	-1.23815	21.0028	-4.76765	0.000637322	0.00637322	-0.429873	TRUE
Anxa1	P10107|ANXA1_MOUSE	P10107	ANXA1_MOUSE	Anxa1	20	0	0.413763	28.4778	3.13693	0.00981521	0.0456218	-3.21385	FALSE
Anxa11	P97384|ANX11_MOUSE	P97384	ANX11_MOUSE	Anxa11 Anx11	16	0	0.0886303	26.0997	0.615247	0.551309	0.714132	-6.77869	FALSE
Anxa2	P07356|ANXA2_MOUSE	P07356	ANXA2_MOUSE	Anxa2	16.5	0	0.357111	30.2621	3.73525	0.00347819	0.0213261	-2.16737	FALSE
Anxa3	O35639|ANXA3_MOUSE	O35639	ANXA3_MOUSE	Anxa3	27	0	0.648878	28.7444	4.19012	0.0016192	0.01241	-1.38728	FALSE
Anxa4	P97429|ANXA4_MOUSE	P97429	ANXA4_MOUSE	Anxa4	23.4	0	0.569057	27.8155	5.43859	0.000228767	0.00330486	0.626095	FALSE
Anxa5	P48036|ANXA5_MOUSE	P48036	ANXA5_MOUSE	Anxa5 Anx5	13.2	0	0.115041	30.271	0.968623	0.354212	0.545341	-6.49292	FALSE
Anxa6	P14824|ANXA6_MOUSE	P14824	ANXA6_MOUSE	Anxa6 Anx6	15.2	0	-0.278837	30.2023	-2.49568	0.030366	0.103019	-4.32685	FALSE
Anxa7	Q07076|ANXA7_MOUSE	Q07076	ANXA7_MOUSE	Anxa7	15.9	0	0.301668	26.0133	3.40903	0.00610165	0.0330244	-2.73646	FALSE
Aoc3	O70423|AOC3_MOUSE	O70423	AOC3_MOUSE	Aoc3 Vap1	87.8	0	-0.161007	23.691	-0.31278	0.760486	0.862065	-6.92757	FALSE
Aox3	G3X982|AOXC_MOUSE	G3X982	AOXC_MOUSE	Aox3 Aoh1	15.1	0	-0.207749	24.2573	-1.83844	0.0940156	0.223518	-5.39048	FALSE
Ap1b1	O35643|AP1B1_MOUSE	O35643	AP1B1_MOUSE	Ap1b1 Adtb1	17.7	0	0.341542	25.1887	2.41203	0.035162	0.1143	-4.46839	FALSE
Ap1g1	P22892|AP1G1_MOUSE	P22892	AP1G1_MOUSE	Ap1g1	13.4	0	0.259109	25.0377	2.39431	0.0362694	0.117088	-4.49822	FALSE
Ap1m1	P35585|AP1M1_MOUSE	P35585	AP1M1_MOUSE	Ap1m1 Cltnm	13.2	0	0.086064	24.5332	0.689506	0.505248	0.67345	-6.72819	FALSE
Ap1m2	Q9WVP1|AP1M2_MOUSE	Q9WVP1	AP1M2_MOUSE	Ap1m2	50.9	0	0.785072	20.8144	1.72258	0.113827	0.253941	-5.56244	FALSE
Ap1s1	P61967|AP1S1_MOUSE	P61967	AP1S1_MOUSE	Ap1s1	19.8	0	0.386563	22.2278	3.33068	0.00699307	0.0363052	-2.87381	FALSE
Ap2a1	P17426|AP2A1_MOUSE	P17426	AP2A1_MOUSE	Ap2a1 Adtaa Clapa1	14	0	0.0356135	25.8106	0.260026	0.799801	0.883293	-6.94383	FALSE
Ap2a2	P17427|AP2A2_MOUSE	P17427	AP2A2_MOUSE	Ap2a2	17.2	0	-0.396615	26.5707	-3.6764	0.00384645	0.0228826	-2.26959	FALSE
Ap2b1	Q9DBG3|AP2B1_MOUSE	Q9DBG3	AP2B1_MOUSE	Ap2b1	14.9	0	-0.248683	26.2991	-1.92214	0.0817258	0.201911	-5.26269	FALSE
Ap2m1	P84091|AP2M1_MOUSE	P84091	AP2M1_MOUSE	Ap2m1 Clapm1	7.41	0	-0.10028	26.6853	-1.14884	0.275765	0.462546	-6.30596	FALSE
Ap2s1	P62743|AP2S1_MOUSE	P62743	AP2S1_MOUSE	Ap2s1	23.4	0	-0.550065	23.1145	-3.37019	0.00652799	0.0345965	-2.80453	FALSE
Ap3b1	Q9Z1T1|AP3B1_MOUSE	Q9Z1T1	AP3B1_MOUSE	Ap3b1	23	0	0.290418	24.7886	1.64793	0.128516	0.275954	-5.66992	FALSE
Ap3d1	O54774|AP3D1_MOUSE	O54774	AP3D1_MOUSE	Ap3d1 Ap3d	17.7	0	0.0727106	23.7754	0.474677	0.6446	0.780053	-6.85947	FALSE
Ap3m1	Q9JKC8|AP3M1_MOUSE	Q9JKC8	AP3M1_MOUSE	Ap3m1	28.8	0	0.265463	22.7745	1.17571	0.265321	0.45011	-6.27594	FALSE
Ap3s1	Q9DCR2|AP3S1_MOUSE	Q9DCR2	AP3S1_MOUSE	Ap3s1	127	0	0.943081	22.104	1.96632	0.0758557	0.191808	-5.19414	FALSE
Apaf1	O88879|APAF_MOUSE	O88879	APAF_MOUSE	Apaf1	73.3	0	-0.796418	20.015	-1.67905	0.122199	0.266813	-5.62545	FALSE
Apbb1ip	Q8R5A3|AB1IP_MOUSE	Q8R5A3	AB1IP_MOUSE	Apbb1ip Prel1	92.9	0	0.626504	19.519	0.805242	0.438285	0.621681	-6.63912	FALSE
Apeh	Q8R146|APEH_MOUSE	Q8R146	APEH_MOUSE	Apeh	26.5	0	-0.040805	25.012	-0.180449	0.860187	0.919987	-6.96275	FALSE
Apex1	P28352|APEX1_MOUSE	P28352	APEX1_MOUSE	Apex1	12.1	0	-0.250689	25.1198	-2.61217	0.0247413	0.088815	-4.12778	FALSE
Api5	O35841|API5_MOUSE	O35841	API5_MOUSE	Api5	16.1	0	-0.364967	24.7644	-3.25398	0.0079953	0.0396461	-3.00841	FALSE
Apip	Q9WVQ5|MTNB_MOUSE	Q9WVQ5	MTNB_MOUSE	Apip	54	0	-1.49247	23.4986	-6.81247	3.41291e-05	0.000962027	2.58662	TRUE
Aplp2	Q06335|APLP2_MOUSE	Q06335	APLP2_MOUSE	Aplp2 APPL2	14.4	0	0.0828463	19.9685	0.595496	0.56395	0.721706	-6.79123	FALSE
Apmap	Q9D7N9|APMAP_MOUSE	Q9D7N9	APMAP_MOUSE	Apmap	12.1	0	0.0418445	24.9449	0.330672	0.747305	0.854544	-6.92139	FALSE
Apoa1	Q00623|APOA1_MOUSE	Q00623	APOA1_MOUSE	Apoa1	90.4	0	1.75623	27.4508	3.73655	0.00347049	0.0213189	-2.16512	TRUE
Apoa2	P09813|APOA2_MOUSE	P09813	APOA2_MOUSE	Apoa2	91.9	0	1.70848	23.1074	3.39181	0.00628709	0.0336379	-2.76665	TRUE
Apoa4	P06728|APOA4_MOUSE	P06728	APOA4_MOUSE	Apoa4	66.8	0	1.39014	27.8781	4.68399	0.000727417	0.00698212	-0.565925	TRUE
Apoc1	P34928|APOC1_MOUSE	P34928	APOC1_MOUSE	Apoc1	181	16.6667	-0.463245	21.4601	-0.324573	0.751789	0.856899	-6.92353	FALSE
Apoe	P08226|APOE_MOUSE	P08226	APOE_MOUSE	Apoe	39	0	0.760964	25.346	3.41206	0.00606957	0.0329782	-2.73115	FALSE
Apoh	Q01339|APOH_MOUSE	Q01339	APOH_MOUSE	Apoh B2gp1	49.1	0	1.13978	25.6833	2.50072	0.0300985	0.102277	-4.31828	FALSE
Apom	Q9Z1R3|APOM_MOUSE	Q9Z1R3	APOM_MOUSE	Apom Ng20	56.8	0	-0.452185	19.4521	-0.639702	0.535882	0.699411	-6.76265	FALSE
Apoo	Q9DCZ4|MIC26_MOUSE	Q9DCZ4	MIC26_MOUSE	Apoo	35.5	0	0.996362	21.4277	6.75039	3.6993e-05	0.00102218	2.50378	FALSE
Apool	Q78IK4|MIC27_MOUSE	Q78IK4	MIC27_MOUSE	Apool Fam121a Mic27	29.6	0	0.483101	24.824	2.45985	0.0323365	0.107447	-4.38764	FALSE
App	P12023|A4_MOUSE	P12023	A4_MOUSE	App A4 AD1	21.7	0	-0.114605	24.0253	-0.627714	0.543413	0.706824	-6.77059	FALSE
Appl1	Q8K3H0|DP13A_MOUSE	Q8K3H0	DP13A_MOUSE	Appl1 Dip13a Kiaa1428	55.9	0	0.33654	24.1556	0.645715	0.532127	0.696214	-6.75862	FALSE
Appl2	Q8K3G9|DP13B_MOUSE	Q8K3G9	DP13B_MOUSE	Appl2 Dip13b Dip3b	16.2	0	-0.190591	24.4676	-1.47834	0.168268	0.333991	-5.90324	FALSE
Aprt	P08030|APT_MOUSE	P08030	APT_MOUSE	Aprt	90.7	16.6667	1.06073	21.8972	1.24749	0.238947	0.421141	-6.19314	FALSE
Aqp1	Q02013|AQP1_MOUSE	Q02013	AQP1_MOUSE	Aqp1	49.5	0	-1.4509	26.5522	-12.328	1.21791e-07	3.97978e-05	8.23464	TRUE
Aqp5	Q9WTY4|AQP5_MOUSE	Q9WTY4	AQP5_MOUSE	Aqp5	25.8	0	-0.576335	25.3473	-4.61302	0.000814393	0.00756737	-0.682075	FALSE
Aqr	Q8CFQ3|AQR_MOUSE	Q8CFQ3	AQR_MOUSE	Aqr Kiaa0560	112	0	-0.587993	19.9467	-0.997902	0.340456	0.531997	-6.46432	FALSE
Araf	P04627|ARAF_MOUSE	P04627	ARAF_MOUSE	Araf A-raf Araf1	43.6	0	0.462506	19.8885	1.27556	0.229226	0.411079	-6.15977	FALSE
Arap1	Q4LDD4|ARAP1_MOUSE	Q4LDD4	ARAP1_MOUSE	Arap1	47.5	0	-1.10774	22.6863	-4.03779	0.00208596	0.0152101	-1.64633	TRUE
Arap2	Q8BZ05|ARAP2_MOUSE	Q8BZ05	ARAP2_MOUSE	Arap2 Centd1 Gm148 Kiaa0580	14.1	0	-0.0828876	24.6705	-0.685868	0.50745	0.674886	-6.73079	FALSE
Arb2a	Q3TNH5|F172A_MOUSE	Q3TNH5	F172A_MOUSE	Arb2a Fam172a	24	0	-0.0696121	20.522	-0.324522	0.751827	0.856899	-6.92355	FALSE
Arcn1	Q5XJY5|COPD_MOUSE	Q5XJY5	COPD_MOUSE	Arcn1	13.1	0	0.279046	26.5493	2.69953	0.0212108	0.0794696	-3.97723	FALSE
Arf1	P84078|ARF1_MOUSE	P84078	ARF1_MOUSE	Arf1	9.15	0	0.027704	27.4465	0.280933	0.784144	0.876371	-6.93774	FALSE
Arf3	P61205|ARF3_MOUSE	P61205	ARF3_MOUSE	Arf3	9.15	0	0.027704	27.4465	0.280933	0.784144	0.876371	-6.93774	FALSE
Arf4	P61750|ARF4_MOUSE	P61750	ARF4_MOUSE	Arf4	7.05	0	0.0744172	26.2635	0.831469	0.423956	0.608692	-6.61723	FALSE
Arf5	P84084|ARF5_MOUSE	P84084	ARF5_MOUSE	Arf5	26	0	0.367419	25.1281	1.70181	0.117755	0.260027	-5.59262	FALSE
Arf6	P62331|ARF6_MOUSE	P62331	ARF6_MOUSE	Arf6	40.1	0	-0.256646	25.0736	-0.920864	0.377505	0.567556	-6.53804	FALSE
Arfgap1	Q9EPJ9|ARFG1_MOUSE	Q9EPJ9	ARFG1_MOUSE	Arfgap1 Arf1gap	18.1	0	0.0978511	20.3533	0.625539	0.544786	0.707952	-6.77201	FALSE
Arfgap2	Q99K28|ARFG2_MOUSE	Q99K28	ARFG2_MOUSE	Arfgap2 Zfp289 Znf289	13.8	0	0.0545955	22.7371	0.401001	0.696346	0.818085	-6.89383	FALSE
Arfgap3	Q9D8S3|ARFG3_MOUSE	Q9D8S3	ARFG3_MOUSE	Arfgap3	14.3	0	0.00446235	21.903	0.0316744	0.975317	0.988259	-6.97983	FALSE
Arfgef1	G3X9K3|BIG1_MOUSE	G3X9K3	BIG1_MOUSE	Arfgef1	32.9	0	0.524995	20.4775	2.36176	0.0383922	0.120784	-4.55281	FALSE
Arfgef2	A2A5R2|BIG2_MOUSE	A2A5R2	BIG2_MOUSE	Arfgef2 Arfgep2 Big2	49.3	0	-0.281941	21.923	-1.02418	0.328446	0.521935	-6.43805	FALSE
Arfip2	Q8K221|ARFP2_MOUSE	Q8K221	ARFP2_MOUSE	Arfip2	112	0	-1.4339	19.5028	-2.25633	0.0461266	0.13791	-4.72801	FALSE
Arfrp1	Q8BXL7|ARFRP_MOUSE	Q8BXL7	ARFRP_MOUSE	Arfrp1	98.4	33.3333	-0.282196	17.1067	-0.478705	0.641823	0.778867	-6.85743	FALSE
Arg1	Q61176|ARGI1_MOUSE	Q61176	ARGI1_MOUSE	Arg1	18.2	0	0.145529	21.6819	0.923328	0.376278	0.566643	-6.53576	FALSE
Arg2	O08691|ARGI2_MOUSE	O08691	ARGI2_MOUSE	Arg2	50.1	0	-1.33338	24.7375	-2.25654	0.0461095	0.13791	-4.72766	FALSE
Arhgap1	Q5FWK3|RHG01_MOUSE	Q5FWK3	RHG01_MOUSE	Arhgap1	13.2	0	-0.149225	26.6336	-1.28336	0.226583	0.407359	-6.1504	FALSE
Arhgap17	Q3UIA2|RHG17_MOUSE	Q3UIA2	RHG17_MOUSE	Arhgap17	155	8.33333	1.0357	21.0921	1.24805	0.238748	0.420987	-6.19247	FALSE
Arhgap18	Q8K0Q5|RHG18_MOUSE	Q8K0Q5	RHG18_MOUSE	Arhgap18	119	50	0.232887	17.7634	0.908679	0.383618	0.572361	-6.54925	FALSE
Arhgap25	Q8BYW1|RHG25_MOUSE	Q8BYW1	RHG25_MOUSE	Arhgap25 Kiaa0053	85.7	0	2.5714	22.594	2.08834	0.061628	0.16775	-5.0012	FALSE
Arhgap29	Q8CGF1|RHG29_MOUSE	Q8CGF1	RHG29_MOUSE	Arhgap29	65.1	0	0.175985	19.6534	0.244638	0.811385	0.888618	-6.94801	FALSE
Arhgap31	A6X8Z5|RHG31_MOUSE	A6X8Z5	RHG31_MOUSE	Arhgap31 Cdgap Kiaa1204	46.5	0	-0.87131	22.2696	-2.79349	0.0179715	0.0705424	-3.81436	FALSE
Arhgap42	B2RQE8|RHG42_MOUSE	B2RQE8	RHG42_MOUSE	Arhgap42 Graf3	12.8	0	-0.144198	23.5961	-1.19629	0.257534	0.442424	-6.25258	FALSE
Arhgdia	Q99PT1|GDIR1_MOUSE	Q99PT1	GDIR1_MOUSE	Arhgdia C87222 Gdi1	14.8	0	0.0463779	28.326	0.356151	0.728681	0.840555	-6.912	FALSE
Arhgdib	Q61599|GDIR2_MOUSE	Q61599	GDIR2_MOUSE	Arhgdib Gdid4	30.6	0	0.305653	24.304	1.2171	0.249844	0.433928	-6.22865	FALSE
Arhgef1	Q61210|ARHG1_MOUSE	Q61210	ARHG1_MOUSE	Arhgef1 Lbcl2 Lsc	22.3	0	-0.437229	24.5367	-3.73867	0.00345795	0.0213189	-2.16144	FALSE
Arhgef12	Q8R4H2|ARHGC_MOUSE	Q8R4H2	ARHGC_MOUSE	Arhgef12	28.7	0	-0.585398	23.5298	-3.39456	0.00625709	0.0335536	-2.76182	FALSE
Arhgef15	Q5FWH6|ARHGF_MOUSE	Q5FWH6	ARHGF_MOUSE	Arhgef15 Kiaa0915	93.5	25	-0.651445	18.4611	-0.926733	0.374586	0.565527	-6.5326	FALSE
Arhgef17	Q80U35|ARHGH_MOUSE	Q80U35	ARHGH_MOUSE	Arhgef17 Kiaa0337	73.5	0	-1.85026	20.7779	-3.99748	0.00223164	0.0159132	-1.71528	TRUE
Arhgef18	Q6P9R4|ARHGI_MOUSE	Q6P9R4	ARHGI_MOUSE	Arhgef18 Kiaa0521	73.2	0	-0.75002	20.4566	-1.05653	0.314099	0.505252	-6.40494	FALSE
Arhgef2	Q60875|ARHG2_MOUSE	Q60875	ARHG2_MOUSE	Arhgef2 Kiaa0651 Lbcl1 Lfc	40.1	0	-0.286229	24.7733	-1.01995	0.330359	0.523983	-6.44232	FALSE
Arhgef25	Q9CWR0|ARHGP_MOUSE	Q9CWR0	ARHGP_MOUSE	Arhgef25 D10Ertd610e Geft	111	50	0.45856	17.6839	0.788408	0.447649	0.628809	-6.65284	FALSE
Arhgef6	Q8K4I3|ARHG6_MOUSE	Q8K4I3	ARHG6_MOUSE	Arhgef6	45.8	0	-1.0475	20.6112	-4.72707	0.000679454	0.00663653	-0.495749	TRUE
Arhgef7	Q9ES28|ARHG7_MOUSE	Q9ES28	ARHG7_MOUSE	Arhgef7 Kiaa0142 Pak3bp	13.9	0	-0.202728	23.9045	-1.60137	0.138508	0.292034	-5.73553	FALSE
Arid1a	A2BH40|ARI1A_MOUSE	A2BH40	ARI1A_MOUSE	Arid1a Baf250 Baf250a Osa1 Smarcf1	58.9	0	-1.10499	21.6583	-2.53862	0.0281593	0.0975818	-4.25371	FALSE
Arih1	Q9Z1K5|ARI1_MOUSE	Q9Z1K5	ARI1_MOUSE	Arih1 Ari Ubch7bp Uip77	36.1	0	-0.20636	20.991	-0.834105	0.422533	0.607753	-6.61499	FALSE
Arih2	Q9Z1K6|ARI2_MOUSE	Q9Z1K6	ARI2_MOUSE	Arih2 Ari2 Triad1 Uip48	165	66.6667	-0.00472389	20.7208	-0.00311617	0.997571	0.998961	-6.98037	FALSE
Arl1	P61211|ARL1_MOUSE	P61211	ARL1_MOUSE	Arl1	42.3	0	-0.327561	23.3023	-0.726829	0.482998	0.655784	-6.70083	FALSE
Arl15	Q8BGR6|ARL15_MOUSE	Q8BGR6	ARL15_MOUSE	Arl15	32.8	0	0.888784	21.9786	4.71429	0.000693324	0.00670958	-0.516541	FALSE
Arl2	Q9D0J4|ARL2_MOUSE	Q9D0J4	ARL2_MOUSE	Arl2	31.9	0	0.548251	20.6696	1.7987	0.100427	0.233551	-5.45014	FALSE
Arl2bp	Q9D385|AR2BP_MOUSE	Q9D385	AR2BP_MOUSE	Arl2bp	153	66.6667	0.30422	17.8675	1.6446	0.129208	0.277015	-5.67465	FALSE
Arl3	Q9WUL7|ARL3_MOUSE	Q9WUL7	ARL3_MOUSE	Arl3	20.6	0	-0.00273873	22.5735	-0.0156016	0.987841	0.994151	-6.98025	FALSE
Arl6ip1	Q9JKW0|AR6P1_MOUSE	Q9JKW0	AR6P1_MOUSE	Arl6ip1 Arl6ip	23.4	0	-0.00656064	22.7461	-0.0311326	0.975739	0.988314	-6.97985	FALSE
Arl6ip5	Q8R5J9|PRAF3_MOUSE	Q8R5J9	PRAF3_MOUSE	Arl6ip5 Aip5 Jwa Pra2 Praf3	16.7	0	-0.0395352	22.6318	-0.249422	0.807779	0.887205	-6.94674	FALSE
Arl8a	Q8VEH3|ARL8A_MOUSE	Q8VEH3	ARL8A_MOUSE	Arl8a Arl10b Gie2	38.8	0	0.369402	21.8659	1.21953	0.248958	0.433361	-6.22583	FALSE
Arl8b	Q9CQW2|ARL8B_MOUSE	Q9CQW2	ARL8B_MOUSE	Arl8b Arl10c Gie1	13.9	0	0.140596	22.1032	1.10084	0.29522	0.483189	-6.35825	FALSE
Armc1	Q9D7A8|ARMC1_MOUSE	Q9D7A8	ARMC1_MOUSE	Armc1	82.6	0	0.756429	20.3505	1.01199	0.333976	0.526764	-6.4503	FALSE
Armc10	Q9D0L7|ARM10_MOUSE	Q9D0L7	ARM10_MOUSE	Armc10	26.5	0	0.270351	23.3243	1.20394	0.254685	0.439526	-6.24382	FALSE
Armc8	Q9DBR3|ARMC8_MOUSE	Q9DBR3	ARMC8_MOUSE	Armc8	66.4	0	0.854376	20.9531	1.15342	0.273964	0.460617	-6.30089	FALSE
Arpc1a	Q9R0Q6|ARC1A_MOUSE	Q9R0Q6	ARC1A_MOUSE	Arpc1a	28.5	0	0.457071	24.7335	2.64726	0.0232582	0.0851893	-4.06742	FALSE
Arpc1b	Q9WV32|ARC1B_MOUSE	Q9WV32	ARC1B_MOUSE	Arpc1b	9.11	0	0.00292662	27.0916	0.0295099	0.977004	0.988775	-6.97991	FALSE
Arpc2	Q9CVB6|ARPC2_MOUSE	Q9CVB6	ARPC2_MOUSE	Arpc2	8.38	0	6.44995e-05	27.2328	0.000709554	0.999447	0.999447	-6.98038	FALSE
Arpc3	Q9JM76|ARPC3_MOUSE	Q9JM76	ARPC3_MOUSE	Arpc3	12	0	0.0347159	26.4429	0.300112	0.769867	0.868222	-6.93174	FALSE
Arpc4	P59999|ARPC4_MOUSE	P59999	ARPC4_MOUSE	Arpc4 Arc20	9.3	0	-0.0783812	26.797	-0.788341	0.447686	0.628809	-6.65289	FALSE
Arpc5	Q9CPW4|ARPC5_MOUSE	Q9CPW4	ARPC5_MOUSE	Arpc5	9.99	0	-0.0867606	26.3253	-0.918064	0.378904	0.567841	-6.54063	FALSE
Arpc5l	Q9D898|ARP5L_MOUSE	Q9D898	ARP5L_MOUSE	Arpc5l	17.7	0	0.101327	22.0807	0.676794	0.512966	0.680928	-6.73721	FALSE
Arpin	Q9D0A3|ARPIN_MOUSE	Q9D0A3	ARPIN_MOUSE	Arpin	25.3	0	-0.208918	20.8463	-0.97405	0.351632	0.543441	-6.48768	FALSE
Arpp19	P56212|ARP19_MOUSE	P56212	ARP19_MOUSE	Arpp19	33.8	0	-0.165686	21.6432	-0.449678	0.661955	0.791632	-6.87176	FALSE
Arrb1	Q8BWG8|ARRB1_MOUSE	Q8BWG8	ARRB1_MOUSE	Arrb1	29.5	0	-0.691562	24.9698	-5.48314	0.000214206	0.00315671	0.693938	FALSE
Arrb2	Q91YI4|ARRB2_MOUSE	Q91YI4	ARRB2_MOUSE	Arrb2	121	0	1.69618	20.3182	0.974297	0.351515	0.543441	-6.48744	FALSE
Arsa	P50428|ARSA_MOUSE	P50428	ARSA_MOUSE	Arsa As2	155	58.3333	-0.732858	18.053	-2.57713	0.0263153	0.0922573	-4.18787	FALSE
Arsb	P50429|ARSB_MOUSE	P50429	ARSB_MOUSE	Arsb As1 As1-s	58.9	0	0.40792	19.8237	0.793303	0.444913	0.62769	-6.64887	FALSE
Art3	Q8R2G4|NAR3_MOUSE	Q8R2G4	NAR3_MOUSE	Art3	65.1	0	-0.0907294	18.8199	-0.119127	0.907391	0.950148	-6.97269	FALSE
Art4	Q9CRA0|NAR4_MOUSE	Q9CRA0	NAR4_MOUSE	Art4	125	50	0.127789	18.4284	0.265893	0.795397	0.881705	-6.94217	FALSE
Arvcf	P98203|ARVC_MOUSE	P98203	ARVC_MOUSE	Arvcf	66.7	0	2.86277	21.7333	1.95056	0.0779028	0.195123	-5.21867	FALSE
Arxes1	C0HK79|ARXS1_MOUSE	C0HK79	ARXS1_MOUSE	Arxes1	49.3	0	0.437926	22.1505	1.37557	0.197189	0.372557	-6.03653	FALSE
Arxes2	C0HK80|ARXS2_MOUSE	C0HK80	ARXS2_MOUSE	Arxes2	49.3	0	0.437926	22.1505	1.37557	0.197189	0.372557	-6.03653	FALSE
As3mt	Q91WU5|AS3MT_MOUSE	Q91WU5	AS3MT_MOUSE	As3mt	43.4	0	-1.08938	22.4015	-7.27015	1.91198e-05	0.000676356	3.18137	TRUE
Asah1	Q9WV54|ASAH1_MOUSE	Q9WV54	ASAH1_MOUSE	Asah1	20.9	0	0.440223	25.1047	3.14524	0.00967301	0.0450906	-3.19926	FALSE
Asap2	Q7SIG6|ASAP2_MOUSE	Q7SIG6	ASAP2_MOUSE	Asap2 Ddef2 Gm1523 Gm592	88.3	8.33333	0.455763	20.0707	0.408389	0.691077	0.813716	-6.89064	FALSE
Asf1a	Q9CQE6|ASF1A_MOUSE	Q9CQE6	ASF1A_MOUSE	Asf1a	68.2	25	-0.526278	19.4631	-4.07197	0.00197022	0.0145429	-1.588	FALSE
Ash2l	Q91X20|ASH2L_MOUSE	Q91X20	ASH2L_MOUSE	Ash2l	40.5	0	-0.835116	20.5744	-3.69343	0.00373594	0.0224156	-2.23999	FALSE
Asl	Q91YI0|ARLY_MOUSE	Q91YI0	ARLY_MOUSE	Asl	238	0	-0.639445	23.3687	-0.803218	0.439404	0.622428	-6.64078	FALSE
Asns	Q61024|ASNS_MOUSE	Q61024	ASNS_MOUSE	Asns	76.7	0	1.45317	17.85	3.27079	0.00776373	0.0388649	-2.9789	TRUE
Asph	Q8BSY0|ASPH_MOUSE	Q8BSY0	ASPH_MOUSE	Asph Bah	141	0	2.48911	26.2341	1.95346	0.0775231	0.194502	-5.21417	FALSE
Aspn	Q99MQ4|ASPN_MOUSE	Q99MQ4	ASPN_MOUSE	Aspn	63.9	0	0.445583	25.1936	0.929797	0.373068	0.564397	-6.52975	FALSE
Aspscr1	Q8VBT9|ASPC1_MOUSE	Q8VBT9	ASPC1_MOUSE	Aspscr1 Tug	81.6	25	0.214889	19.9205	0.640528	0.535365	0.699171	-6.7621	FALSE
Ass1	P16460|ASSY_MOUSE	P16460	ASSY_MOUSE	Ass1	53.6	0	1.55811	23.6375	11.0082	3.7517e-07	7.94589e-05	7.14026	TRUE
Atad1	Q9D5T0|ATAD1_MOUSE	Q9D5T0	ATAD1_MOUSE	Atad1	36.9	0	0.832391	22.5706	3.84614	0.00288031	0.0188431	-1.97548	FALSE
Atad3a	Q925I1|ATAD3_MOUSE	Q925I1	ATAD3_MOUSE	Atad3a Atad3 Kiaa1273	39.2	0	0.791806	21.8548	2.8799	0.0154306	0.0629821	-3.66388	FALSE
Ate1	Q9Z2A5|ATE1_MOUSE	Q9Z2A5	ATE1_MOUSE	Ate1	52.3	8.33333	0.862623	19.3517	4.04176	0.00207217	0.0151887	-1.63956	FALSE
Atg16l1	Q8C0J2|A16L1_MOUSE	Q8C0J2	A16L1_MOUSE	Atg16l1 Apg16l	111	0	0.550578	22.0075	0.246689	0.809839	0.887842	-6.94747	FALSE
Atg3	Q9CPX6|ATG3_MOUSE	Q9CPX6	ATG3_MOUSE	Atg3 Apg3l	36.6	0	-0.466615	20.3272	-1.53993	0.152739	0.312014	-5.82034	FALSE
Atg7	Q9D906|ATG7_MOUSE	Q9D906	ATG7_MOUSE	Atg7 Apg7l	45.7	0	0.185678	23.3219	0.526268	0.609484	0.755082	-6.83212	FALSE
Atic	Q9CWJ9|PUR9_MOUSE	Q9CWJ9	PUR9_MOUSE	Atic Purh	19.8	0	0.330366	25.7639	2.16106	0.0543889	0.154035	-4.88392	FALSE
Atl2	Q6PA06|ATLA2_MOUSE	Q6PA06	ATLA2_MOUSE	Atl2	33.2	0	0.61857	19.6588	3.16274	0.00938061	0.04407	-3.16856	FALSE
Atl3	Q91YH5|ATLA3_MOUSE	Q91YH5	ATLA3_MOUSE	Atl3	13.9	0	-0.0589452	26.2538	-0.419221	0.683384	0.808967	-6.88585	FALSE
Atox1	O08997|ATOX1_MOUSE	O08997	ATOX1_MOUSE	Atox1	22.6	0	-0.0459588	26.6642	-0.228521	0.823569	0.896635	-6.95213	FALSE
Atp11a	P98197|AT11A_MOUSE	P98197	AT11A_MOUSE	Atp11a	40.1	0	-0.0394917	19.8753	-0.122431	0.904837	0.948656	-6.97226	FALSE
Atp13a1	Q9EPE9|AT131_MOUSE	Q9EPE9	AT131_MOUSE	Atp13a1 Atp13a	33.4	0	0.50649	23.9624	2.19719	0.0511012	0.146917	-4.82508	FALSE
Atp1a1	Q8VDN2|AT1A1_MOUSE	Q8VDN2	AT1A1_MOUSE	Atp1a1	18.5	0	-0.310834	27.1425	-1.97673	0.0745314	0.189442	-5.17788	FALSE
Atp1a2	Q6PIE5|AT1A2_MOUSE	Q6PIE5	AT1A2_MOUSE	Atp1a2	59.1	0	0.573627	23.8202	1.35856	0.20236	0.377907	-6.05796	FALSE
Atp1b1	P14094|AT1B1_MOUSE	P14094	AT1B1_MOUSE	Atp1b1 Atp4b	16.2	0	-0.0198907	24.717	-0.129872	0.899088	0.945792	-6.97124	FALSE
Atp1b3	P97370|AT1B3_MOUSE	P97370	AT1B3_MOUSE	Atp1b3	33.2	0	-0.765873	24.9646	-3.71514	0.00359976	0.0217853	-2.20228	FALSE
Atp2a2	O55143|AT2A2_MOUSE	O55143	AT2A2_MOUSE	Atp2a2	16.3	0	0.130998	26.5744	0.996313	0.341192	0.532915	-6.46589	FALSE
Atp2a3	Q64518|AT2A3_MOUSE	Q64518	AT2A3_MOUSE	Atp2a3	28.9	0	0.286097	24.4309	1.12088	0.286972	0.476109	-6.33663	FALSE
Atp2b1	G5E829|AT2B1_MOUSE	G5E829	AT2B1_MOUSE	Atp2b1	26.4	0	-0.653859	25.2407	-5.29166	0.000284745	0.00373728	0.400327	FALSE
Atp2b4	Q6Q477|AT2B4_MOUSE	Q6Q477	AT2B4_MOUSE	Atp2b4	48.5	0	-1.31885	21.9753	-4.03107	0.00210955	0.0153024	-1.65782	TRUE
Atp5f1a	Q03265|ATPA_MOUSE	Q03265	ATPA_MOUSE	Atp5f1a	26.5	0	0.705256	30.2458	7.4011	1.6274e-05	0.00064482	3.34645	FALSE
Atp5f1b	P56480|ATPB_MOUSE	P56480	ATPB_MOUSE	Atp5f1b	27.1	0	0.686445	30.5881	5.57211	0.000188001	0.00294628	0.828548	FALSE
Atp5f1c	Q91VR2|ATPG_MOUSE	Q91VR2	ATPG_MOUSE	Atp5f1c	25.7	0	0.647547	27.5337	5.72096	0.000151506	0.00253516	1.05119	FALSE
Atp5f1d	Q9D3D9|ATPD_MOUSE	Q9D3D9	ATPD_MOUSE	Atp5f1d	25	0	0.672052	25.9187	6.41519	5.76473e-05	0.00133032	2.04729	FALSE
Atp5f1e	P56382|ATP5E_MOUSE	P56382	ATP5E_MOUSE	Atp5f1e	24.5	0	0.638858	24.4025	5.90155	0.000117088	0.00205114	1.31698	FALSE
Atp5if1	O35143|ATIF1_MOUSE	O35143	ATIF1_MOUSE	Atp5if1	15.9	0	0.392649	24.7695	3.99399	0.00224475	0.0159256	-1.72126	FALSE
Atp5me	Q06185|ATP5I_MOUSE	Q06185	ATP5I_MOUSE	Atp5me	27	0	0.735815	25.8016	7.84656	9.54537e-06	0.000483019	3.8918	FALSE
Atp5mf	P56135|ATPK_MOUSE	P56135	ATPK_MOUSE	Atp5mf	31.4	0	0.766098	25.3183	5.50958	0.000206035	0.00306567	0.734056	FALSE
Atp5mg	Q9CPQ8|ATP5L_MOUSE	Q9CPQ8	ATP5L_MOUSE	Atp5mg	30.1	0	0.65518	25.317	3.94619	0.00243249	0.0169427	-1.80323	FALSE
Atp5mj	P56379|ATP68_MOUSE	P56379	ATP68_MOUSE	Atp5mj	28.9	0	0.694387	24.2693	5.24998	0.000303157	0.00391698	0.335714	FALSE
Atp5mk	Q78IK2|ATPMD_MOUSE	Q78IK2	ATPMD_MOUSE	Atp5mk Atp5md Dapit Usmg5	33.8	0	0.933851	24.6175	1.87997	0.0877186	0.213205	-5.32742	FALSE
Atp5pb	Q9CQQ7|AT5F1_MOUSE	Q9CQQ7	AT5F1_MOUSE	Atp5pb	28.3	0	0.75624	26.0413	7.35291	1.72643e-05	0.00066523	3.28596	FALSE
Atp5pd	Q9DCX2|ATP5H_MOUSE	Q9DCX2	ATP5H_MOUSE	Atp5pd	26.4	0	0.65769	27.2168	5.70998	0.00015392	0.0025552	1.03487	FALSE
Atp5pf	P97450|ATP5J_MOUSE	P97450	ATP5J_MOUSE	Atp5pf	20.4	0	0.545892	26.935	6.25513	7.16185e-05	0.0014891	1.82375	FALSE
Atp5po	Q9DB20|ATPO_MOUSE	Q9DB20	ATPO_MOUSE	Atp5po	29.4	0	0.749397	27.04	6.39969	5.88629e-05	0.00133635	2.0258	FALSE
Atp6ap1	Q9R1Q9|VAS1_MOUSE	Q9R1Q9	VAS1_MOUSE	Atp6ap1 Atp6ip1 Atp6s1	66.6	0	-0.789418	22.136	-0.390303	0.704004	0.824545	-6.89836	FALSE
Atp6ap2	Q9CYN9|RENR_MOUSE	Q9CYN9	RENR_MOUSE	Atp6ap2 Atp6ip2	52.9	0	-0.401494	19.1315	-1.01269	0.333658	0.526764	-6.4496	FALSE
Atp6v0a1	Q9Z1G4|VPP1_MOUSE	Q9Z1G4	VPP1_MOUSE	Atp6v0a1 Atp6n1	48	0	0.490727	24.2785	1.21243	0.251554	0.436041	-6.23405	FALSE
Atp6v0c	P63082|VATL_MOUSE	P63082	VATL_MOUSE	Atp6v0c	29.4	0	0.590164	23.9173	3.46478	0.00553905	0.0307725	-2.63884	FALSE
Atp6v0d1	P51863|VA0D1_MOUSE	P51863	VA0D1_MOUSE	Atp6v0d1	28.6	0	0.659757	23.6055	4.44618	0.00106497	0.00923096	-0.95769	FALSE
Atp6v1a	P50516|VATA_MOUSE	P50516	VATA_MOUSE	Atp6v1a Atp6a1 Atp6a2 Atp6v1a1	21.3	0	0.47098	26.2761	3.86289	0.00279975	0.0184563	-1.94659	FALSE
Atp6v1b2	P62814|VATB2_MOUSE	P62814	VATB2_MOUSE	Atp6v1b2	18.6	0	0.409245	26.1188	4.00474	0.00220462	0.0157473	-1.70284	FALSE
Atp6v1c1	Q9Z1G3|VATC1_MOUSE	Q9Z1G3	VATC1_MOUSE	Atp6v1c1 Atp6c Atp6c1 Vatc	22.5	0	0.504047	22.6196	3.48958	0.00530616	0.0297145	-2.59544	FALSE
Atp6v1d	P57746|VATD_MOUSE	P57746	VATD_MOUSE	Atp6v1d Atp6m Vatd	38.9	0	-0.0571168	22.4566	-0.182353	0.85873	0.919267	-6.96237	FALSE
Atp6v1e1	P50518|VATE1_MOUSE	P50518	VATE1_MOUSE	Atp6v1e1	26.7	0	0.543326	23.3353	3.10252	0.0104266	0.0472914	-3.27423	FALSE
Atp6v1f	Q9D1K2|VATF_MOUSE	Q9D1K2	VATF_MOUSE	Atp6v1f Atp6s14 Vatf	18	0	0.00348301	22.9666	0.021715	0.983077	0.992291	-6.98012	FALSE
Atp6v1g1	Q9CR51|VATG1_MOUSE	Q9CR51	VATG1_MOUSE	Atp6v1g1	24.1	0	0.565845	23.6582	4.55049	0.000900128	0.00820073	-0.784958	FALSE
Atp6v1h	Q8BVE3|VATH_MOUSE	Q8BVE3	VATH_MOUSE	Atp6v1h	21.3	0	0.524668	23.8935	4.97946	0.000458018	0.00512162	-0.0896607	FALSE
Atp8a1	P70704|AT8A1_MOUSE	P70704	AT8A1_MOUSE	Atp8a1 Atpc1	32	0	-0.157421	24.0844	-0.580229	0.573829	0.729002	-6.80065	FALSE
Atp9b	P98195|ATP9B_MOUSE	P98195	ATP9B_MOUSE	Atp9b	36.2	0	0.490377	19.9881	1.83582	0.0944263	0.22397	-5.39443	FALSE
Atrx	Q61687|ATRX_MOUSE	Q61687	ATRX_MOUSE	Atrx Hp1bp2 Xnp	26.4	0	-0.260401	22.4468	-1.37059	0.198691	0.37377	-6.04282	FALSE
Atxn10	P28658|ATX10_MOUSE	P28658	ATX10_MOUSE	Atxn10 Sca10	50.3	0	-0.0314039	24.8199	-0.0785822	0.938822	0.968745	-6.97703	FALSE
Atxn2	O70305|ATX2_MOUSE	O70305	ATX2_MOUSE	Atxn2 Atx2 Sca2	89	0	-0.0859871	21.4714	-0.119747	0.906912	0.949883	-6.97261	FALSE
Atxn2l	Q7TQH0|ATX2L_MOUSE	Q7TQH0	ATX2L_MOUSE	Atxn2l A2lp	62.3	0	0.559593	24.3447	1.56366	0.147098	0.303891	-5.78783	FALSE
Atxn7l3b	Q3UD01|A7L3B_MOUSE	Q3UD01	A7L3B_MOUSE	Atxn7l3b	49.7	8.33333	0.138256	18.313	0.466473	0.650272	0.78391	-6.86357	FALSE
Auh	Q9JLZ3|AUHM_MOUSE	Q9JLZ3	AUHM_MOUSE	Auh	34.1	0	-0.170935	21.5473	-0.697458	0.500456	0.669826	-6.72247	FALSE
Aup1	P70295|AUP1_MOUSE	P70295	AUP1_MOUSE	Aup1	44.9	0	1.09079	20.779	5.80403	0.000134495	0.00229626	1.17403	TRUE
B2m	P01887|B2MG_MOUSE	P01887	B2MG_MOUSE	B2m	13.2	0	0.180347	22.4413	1.55839	0.148335	0.306146	-5.79508	FALSE
Babam1	Q3UI43|BABA1_MOUSE	Q3UI43	BABA1_MOUSE	Babam1 Merit40 Nba1	127	0	-1.32037	19.4941	-2.3895	0.0365758	0.117445	-4.5063	FALSE
Babam2	Q8K3W0|BABA2_MOUSE	Q8K3W0	BABA2_MOUSE	Babam2 Bre	20	0	0.367815	20.6946	2.49416	0.030447	0.103209	-4.32943	FALSE
Bacc1	Q9DCT6|BAP18_MOUSE	Q9DCT6	BAP18_MOUSE	Bacc1 Bap18	212	0	0.68667	19.1968	0.458283	0.655957	0.788658	-6.8676	FALSE
Bag1	Q60739|BAG1_MOUSE	Q60739	BAG1_MOUSE	Bag1	67.4	0	-0.915975	22.5887	-2.76011	0.0190614	0.0738542	-3.87232	FALSE
Bag2	Q91YN9|BAG2_MOUSE	Q91YN9	BAG2_MOUSE	Bag2	111	50	0.321742	18.2358	2.3738	0.0375929	0.11909	-4.53263	FALSE
Bag3	Q9JLV1|BAG3_MOUSE	Q9JLV1	BAG3_MOUSE	Bag3 Bis MNCb-2243	107	0	-0.0711088	23.4631	-0.124817	0.902993	0.94761	-6.97194	FALSE
Bag5	Q8CI32|BAG5_MOUSE	Q8CI32	BAG5_MOUSE	Bag5	30.1	0	-0.488345	22.235	-2.83641	0.0166611	0.0668353	-3.7397	FALSE
Bag6	Q9Z1R2|BAG6_MOUSE	Q9Z1R2	BAG6_MOUSE	Bag6 Bat3	132	0	0.367846	22.2307	0.726205	0.483365	0.655784	-6.70129	FALSE
Baiap2	Q8BKX1|BAIP2_MOUSE	Q8BKX1	BAIP2_MOUSE	Baiap2	26.8	0	-0.156588	21.3228	-0.701693	0.497915	0.66749	-6.7194	FALSE
Baiap2l1	Q9DBJ3|BI2L1_MOUSE	Q9DBJ3	BI2L1_MOUSE	Baiap2l1 Irtks	103	41.6667	-0.492406	17.4153	-1.769	0.105476	0.241474	-5.49427	FALSE
Bak1	O08734|BAK_MOUSE	O08734	BAK_MOUSE	Bak1 Bak	88.9	0	-0.428306	21.0253	-0.494703	0.630854	0.77054	-6.84917	FALSE
Banf1	O54962|BAF_MOUSE	O54962	BAF_MOUSE	Banf1	9.26	0	-0.181597	24.5292	-2.01387	0.0699794	0.18233	-5.11956	FALSE
Basp1	Q91XV3|BASP1_MOUSE	Q91XV3	BASP1_MOUSE	Basp1 Nap22	13.1	0	-0.211708	25.1496	-1.84979	0.0922547	0.220655	-5.37332	FALSE
Bax	Q07813|BAX_MOUSE	Q07813	BAX_MOUSE	Bax	55.3	0	1.62093	24.1483	13.2959	5.69685e-08	2.99085e-05	8.95988	TRUE
Baz1b	Q9Z277|BAZ1B_MOUSE	Q9Z277	BAZ1B_MOUSE	Baz1b	107	0	-1.63499	21.4889	-3.56381	0.00466761	0.0266721	-2.46575	TRUE
Bcam	Q9R069|BCAM_MOUSE	Q9R069	BCAM_MOUSE	Bcam	16.9	0	-0.324587	28.4033	-2.47202	0.0316535	0.105764	-4.36702	FALSE
Bcap31	Q61335|BAP31_MOUSE	Q61335	BAP31_MOUSE	Bcap31 Bap31	14.3	0	0.245186	26.1629	2.18306	0.0523639	0.149713	-4.84814	FALSE
Bcar1	Q61140|BCAR1_MOUSE	Q61140	BCAR1_MOUSE	Bcar1 Cas Crkas	52.5	0	-0.0957371	18.8057	-0.180616	0.860059	0.919987	-6.96271	FALSE
Bcas2	Q9D287|SPF27_MOUSE	Q9D287	SPF27_MOUSE	Bcas2 Dam1	100	25	-0.4483	17.809	-0.884684	0.395858	0.582137	-6.57093	FALSE
Bcat2	O35855|BCAT2_MOUSE	O35855	BCAT2_MOUSE	Bcat2	39.4	0	0.820284	23.4941	3.38123	0.0064038	0.0340887	-2.78518	FALSE
Bccip	Q9CWI3|BCCIP_MOUSE	Q9CWI3	BCCIP_MOUSE	Bccip	44.6	0	0.282224	18.6514	0.882203	0.397139	0.583619	-6.57314	FALSE
Bckdha	P50136|ODBA_MOUSE	P50136	ODBA_MOUSE	Bckdha	87.6	0	0.00904197	21.7672	0.01355	0.989439	0.994863	-6.98028	FALSE
Bckdhb	Q6P3A8|ODBB_MOUSE	Q6P3A8	ODBB_MOUSE	Bckdhb	28	0	-0.347002	21.3931	-1.34965	0.205112	0.381378	-6.06911	FALSE
Bckdk	O55028|BCKD_MOUSE	O55028	BCKD_MOUSE	Bckdk	64.5	0	2.01068	19.0742	9.07341	2.44685e-06	0.000218655	5.27269	TRUE
Bcl2l1	Q64373|B2CL1_MOUSE	Q64373	B2CL1_MOUSE	Bcl2l1 Bcl2l Bclx	25.8	0	-0.152393	19.5118	-0.624402	0.545505	0.708667	-6.77276	FALSE
Bcl2l13	P59017|B2L13_MOUSE	P59017	B2L13_MOUSE	Bcl2l13	19.6	0	-0.488958	25.5631	-4.512	0.00095758	0.00859367	-0.84853	FALSE
Bcl7c	O08664|BCL7C_MOUSE	O08664	BCL7C_MOUSE	Bcl7c	73	0	0.271586	20.8551	0.345838	0.736198	0.847132	-6.91588	FALSE
Bclaf1	Q8K019|BCLF1_MOUSE	Q8K019	BCLF1_MOUSE	Bclaf1 Btf Kiaa0164	27.3	0	-0.486272	23.8582	-2.43225	0.0339389	0.111449	-4.4343	FALSE
Becn1	O88597|BECN1_MOUSE	O88597	BECN1_MOUSE	Becn1	104	0	-1.22071	20.2001	-1.47872	0.168168	0.333991	-5.90274	FALSE
Bet1l	O35153|BET1L_MOUSE	O35153	BET1L_MOUSE	Bet1l Gs15	59.7	8.33333	-0.14894	20.1455	-0.442822	0.666752	0.794879	-6.87501	FALSE
Bgn	P28653|PGS1_MOUSE	P28653	PGS1_MOUSE	Bgn	43.4	0	0.945248	26.6607	4.44653	0.00106437	0.00923096	-0.957108	FALSE
Bicd2	Q921C5|BICD2_MOUSE	Q921C5	BICD2_MOUSE	Bicd2 Kiaa0699	31.7	0	-0.329571	23.3656	-1.37319	0.197906	0.373072	-6.03954	FALSE
Bin1	O08539|BIN1_MOUSE	O08539	BIN1_MOUSE	Bin1 Amphl Sh3p9	42	0	1.04006	23.2214	3.41115	0.00607925	0.0329882	-2.73275	TRUE
Birc6	O88738|BIRC6_MOUSE	O88738	BIRC6_MOUSE	Birc6 Kiaa1289	40.6	0	0.35335	20.2606	1.05557	0.314518	0.505733	-6.40594	FALSE
Bles03	Q8VD62|CK068_MOUSE	Q8VD62	CK068_MOUSE	Bles03	42.1	0	0.734817	21.1976	1.76048	0.106965	0.243855	-5.50685	FALSE
Blmh	Q8R016|BLMH_MOUSE	Q8R016	BLMH_MOUSE	Blmh	22.8	0	-0.0604483	25.2508	-0.300556	0.769538	0.868199	-6.9316	FALSE
Blvra	Q9CY64|BIEA_MOUSE	Q9CY64	BIEA_MOUSE	Blvra	13	0	-0.163266	24.8563	-1.35755	0.202671	0.37832	-6.05923	FALSE
Blvrb	Q923D2|BLVRB_MOUSE	Q923D2	BLVRB_MOUSE	Blvrb Scan	35	0	0.674357	25.3742	2.73162	0.0200438	0.0766005	-3.9217	FALSE
Bmp2k	Q91Z96|BMP2K_MOUSE	Q91Z96	BMP2K_MOUSE	Bmp2k Bike	137	0	0.0412895	21.1139	0.0303532	0.976347	0.988348	-6.97988	FALSE
Bmper	Q8CJ69|BMPER_MOUSE	Q8CJ69	BMPER_MOUSE	Bmper Cv2	46.9	0	-0.760117	19.1382	-2.37434	0.0375574	0.11909	-4.53173	FALSE
Bnip2	O54940|BNIP2_MOUSE	O54940	BNIP2_MOUSE	Bnip2 Nip2l	77	25	0.385462	17.83	1.02922	0.326179	0.51892	-6.43294	FALSE
Bnip3l	Q9Z2F7|BNI3L_MOUSE	Q9Z2F7	BNI3L_MOUSE	Bnip3l	107	41.6667	-0.421808	19.0187	-0.82586	0.426993	0.61103	-6.62196	FALSE
Bola1	Q9D8S9|BOLA1_MOUSE	Q9D8S9	BOLA1_MOUSE	Bola1	56.5	0	-0.254992	19.9826	-0.57702	0.575917	0.73011	-6.8026	FALSE
Bola2	Q8BGS2|BOLA2_MOUSE	Q8BGS2	BOLA2_MOUSE	Bola2	78.7	25	0.50863	20.5127	1.44377	0.177564	0.345263	-5.9488	FALSE
Bop1	P97452|BOP1_MOUSE	P97452	BOP1_MOUSE	Bop1 Kiaa0124	132	16.6667	-0.532154	19.2946	-0.834855	0.422129	0.607606	-6.61435	FALSE
Bpgm	P15327|PMGE_MOUSE	P15327	PMGE_MOUSE	Bpgm	84.1	8.33333	1.39815	19.9062	3.40995	0.00609193	0.0330143	-2.73485	TRUE
Bphl	Q8R164|BPHL_MOUSE	Q8R164	BPHL_MOUSE	Bphl	33.8	0	0.609859	23.8473	2.62306	0.024271	0.0876359	-4.10905	FALSE
Bpifb1	Q61114|BPIB1_MOUSE	Q61114	BPIB1_MOUSE	Bpifb1 Lplunc1	148	8.33333	-0.294168	20.2037	-0.326611	0.75029	0.856309	-6.92282	FALSE
Bpnt1	Q9Z0S1|BPNT1_MOUSE	Q9Z0S1	BPNT1_MOUSE	Bpnt1	23.6	0	0.239535	24.8932	1.33667	0.209178	0.385159	-6.08525	FALSE
Bpnt2	Q80V26|IMPA3_MOUSE	Q80V26	IMPA3_MOUSE	Bpnt2 Impa3 Impad1	162	0	0.157929	21.6603	0.235063	0.818617	0.893734	-6.95049	FALSE
Brcc3	P46737|BRCC3_MOUSE	P46737	BRCC3_MOUSE	Brcc3 Brcc36 C6.1a	31.7	0	0.402828	20.5988	1.37254	0.198103	0.373276	-6.04036	FALSE
Brd7	O88665|BRD7_MOUSE	O88665	BRD7_MOUSE	Brd7 Bp75	37.8	0	1.16148	24.239	0.925566	0.375165	0.565582	-6.53369	FALSE
Bri3bp	Q8BXV2|BRI3B_MOUSE	Q8BXV2	BRI3B_MOUSE	Bri3bp	47.1	0	-0.641583	21.8698	-0.858051	0.409756	0.597561	-6.59441	FALSE
Brix1	Q9DCA5|BRX1_MOUSE	Q9DCA5	BRX1_MOUSE	Brix1 Brix Bxdc2	259	0	-0.288468	19.8024	-0.312531	0.76067	0.862065	-6.92765	FALSE
Brox	Q8K2Q7|BROX_MOUSE	Q8K2Q7	BROX_MOUSE	Brox	28.6	0	0.0549991	22.3833	0.22282	0.82789	0.89889	-6.95352	FALSE
Bsg	P18572|BASI_MOUSE	P18572	BASI_MOUSE	Bsg	19.1	0	0.270534	22.9561	1.81753	0.0973407	0.228653	-5.42196	FALSE
Bst2	Q8R2Q8|BST2_MOUSE	Q8R2Q8	BST2_MOUSE	Bst2	30.3	0	0.498001	20.534	2.28032	0.044244	0.133591	-4.68837	FALSE
Btd	Q8CIF4|BTD_MOUSE	Q8CIF4	BTD_MOUSE	Btd	45.4	8.33333	-0.176999	17.6534	-0.63939	0.536077	0.699448	-6.76286	FALSE
Btf3	Q64152|BTF3_MOUSE	Q64152	BTF3_MOUSE	Btf3	21.5	0	0.14266	21.981	0.735455	0.477944	0.653439	-6.69431	FALSE
Btf3l4	Q9CQH7|BT3L4_MOUSE	Q9CQH7	BT3L4_MOUSE	Btf3l4	7.93	0	-0.0300655	25.1199	-0.317939	0.756677	0.860318	-6.92582	FALSE
Bub3	Q9WVA3|BUB3_MOUSE	Q9WVA3	BUB3_MOUSE	Bub3	12.9	0	-0.27544	25.043	-2.81641	0.0172591	0.0687745	-3.7745	FALSE
Bud23	Q9CY21|BUD23_MOUSE	Q9CY21	BUD23_MOUSE	Bud23 Wbscr22	59.8	8.33333	0.137425	17.8483	0.368794	0.719506	0.834786	-6.90709	FALSE
Bud31	Q6PGH1|BUD31_MOUSE	Q6PGH1	BUD31_MOUSE	Bud31	19.9	0	-0.340322	21.6136	-2.00687	0.0708168	0.184024	-5.13059	FALSE
Bzw1	Q9CQC6|BZW1_MOUSE	Q9CQC6	BZW1_MOUSE	Bzw1 5mp2	4.47	0	0.014359	24.3704	0.179424	0.860972	0.920357	-6.96295	FALSE
C1qb	P14106|C1QB_MOUSE	P14106	C1QB_MOUSE	C1qb	143	58.3333	-1.80753	20.8246	-1.436	0.179712	0.347829	-5.95894	FALSE
C1qbp	O35658|C1QBP_MOUSE	O35658	C1QBP_MOUSE	C1qbp Gc1qbp	51.4	0	0.905637	24.2247	2.57184	0.0265614	0.0928875	-4.19693	FALSE
C1qc	Q02105|C1QC_MOUSE	Q02105	C1QC_MOUSE	C1qc C1qg	51.9	0	-1.32114	19.5298	-2.9356	0.0139873	0.0583382	-3.5666	FALSE
C3	P01027|CO3_MOUSE	P01027	CO3_MOUSE	C3	69	0	1.62422	27.7481	6.90538	3.02787e-05	0.000895568	2.70963	TRUE
C4b	P01029|CO4B_MOUSE	P01029	CO4B_MOUSE	C4b C4	71.7	0	-0.886627	23.6051	-1.57147	0.145281	0.301622	-5.77706	FALSE
C5	P06684|CO5_MOUSE	P06684	CO5_MOUSE	C5	52.1	0	1.29766	24.706	7.6793	1.1632e-05	0.000539947	3.68994	TRUE
C7orf50	Q9CXL3|CG050_MOUSE	Q9CXL3	CG050_MOUSE	C7orf50 3110082I17Rik	139	58.3333	-1.53771	20.0259	-1.8133	0.0980256	0.229108	-5.42829	FALSE
Ca2	P00920|CAH2_MOUSE	P00920	CAH2_MOUSE	Ca2	40	0	-1.07087	28.0537	-7.9632	8.33111e-06	0.000441961	4.03055	TRUE
Ca3	P16015|CAH3_MOUSE	P16015	CAH3_MOUSE	Ca3 Car3	36.5	0	-0.552296	20.8666	-1.43178	0.180889	0.349303	-5.96443	FALSE
Ca4	Q64444|CAH4_MOUSE	Q64444	CAH4_MOUSE	Ca4 Car4	20.5	0	-0.324274	25.2167	-2.25582	0.0461669	0.13791	-4.72884	FALSE
Ca8	P28651|CAH8_MOUSE	P28651	CAH8_MOUSE	Ca8 Cals Cals1 Car8 Carp	59.2	0	-1.25666	19.1774	-2.63594	0.0237264	0.0863527	-4.0869	FALSE
Cab39	Q06138|CAB39_MOUSE	Q06138	CAB39_MOUSE	Cab39	21.2	0	0.31107	23.8507	1.73042	0.112378	0.252029	-5.55101	FALSE
Cacna2d1	O08532|CA2D1_MOUSE	O08532	CA2D1_MOUSE	Cacna2d1 Cacna2	48.1	8.33333	-0.189477	20.131	-0.603951	0.558519	0.717631	-6.78591	FALSE
Cacybp	Q9CXW3|CYBP_MOUSE	Q9CXW3	CYBP_MOUSE	Cacybp Sip	141	0	1.05947	23.5184	2.30919	0.0420771	0.128115	-4.64049	FALSE
Cad	B2RQC6|PYR1_MOUSE	B2RQC6	PYR1_MOUSE	Cad	77.2	0	-0.435595	25.5246	-0.578853	0.574724	0.729698	-6.80149	FALSE
Cadm1	Q8R5M8|CADM1_MOUSE	Q8R5M8	CADM1_MOUSE	Cadm1 Igsf4 Necl2 Ra175 Syncam SynCam1 Tslc1	67.1	0	-0.230022	24.7503	-0.379406	0.711841	0.82933	-6.90284	FALSE
Calcrl	Q9R1W5|CALRL_MOUSE	Q9R1W5	CALRL_MOUSE	Calcrl	71.1	0	-2.42679	24.9442	-9.40137	1.74246e-06	0.00018765	5.61419	TRUE
Calm1	P0DP26|CALM1_MOUSE	P0DP26	CALM1_MOUSE	Calm1	9.76	0	-0.183001	29.4388	-2.22601	0.048616	0.142489	-4.77789	FALSE
Calm2	P0DP27|CALM2_MOUSE	P0DP27	CALM2_MOUSE	Calm2	9.76	0	-0.183001	29.4388	-2.22601	0.048616	0.142489	-4.77789	FALSE
Calm3	P0DP28|CALM3_MOUSE	P0DP28	CALM3_MOUSE	Calm3	9.76	0	-0.183001	29.4388	-2.22601	0.048616	0.142489	-4.77789	FALSE
Calr	P14211|CALR_MOUSE	P14211	CALR_MOUSE	Calr	12.6	0	0.281824	30.2386	3.0021	0.0124409	0.0538679	-3.45025	FALSE
Calu	O35887|CALU_MOUSE	O35887	CALU_MOUSE	Calu	12.1	0	0.289603	28.4506	3.3586	0.00666107	0.0350583	-2.82486	FALSE
Camk1	Q91YS8|KCC1A_MOUSE	Q91YS8	KCC1A_MOUSE	Camk1	20.6	0	-0.302669	21.7837	-2.11473	0.0589009	0.162967	-4.95882	FALSE
Camk2a	P11798|KCC2A_MOUSE	P11798	KCC2A_MOUSE	Camk2a	219	0	-0.672282	19.9679	-0.455767	0.657708	0.789927	-6.86882	FALSE
Camk2d	Q6PHZ2|KCC2D_MOUSE	Q6PHZ2	KCC2D_MOUSE	Camk2d	11.8	0	0.228539	23.9366	2.1935	0.0514285	0.147541	-4.83112	FALSE
Camk2g	Q923T9|KCC2G_MOUSE	Q923T9	KCC2G_MOUSE	Camk2g	32.1	0	-0.32124	19.3415	-1.14232	0.278347	0.465946	-6.31317	FALSE
Camp	P51437|CAMP_MOUSE	P51437	CAMP_MOUSE	Camp Cnlp Cramp	78.5	0	0.788083	22.2855	1.25243	0.237213	0.419493	-6.18731	FALSE
Camsap2	Q8C1B1|CAMP2_MOUSE	Q8C1B1	CAMP2_MOUSE	Camsap2 Camsap1l1 Kiaa1078	59.8	0	0.528071	22.042	0.317109	0.75729	0.860318	-6.9261	FALSE
Cand1	Q6ZQ38|CAND1_MOUSE	Q6ZQ38	CAND1_MOUSE	Cand1 D10Ertd516e Kiaa0829	12.6	0	-0.107855	26.8508	-0.875768	0.400474	0.587452	-6.57886	FALSE
Canx	P35564|CALX_MOUSE	P35564	CALX_MOUSE	Canx	16.6	0	0.29192	28.4715	2.24289	0.0472141	0.139943	-4.75014	FALSE
Cap1	P40124|CAP1_MOUSE	P40124	CAP1_MOUSE	Cap1 Cap	12.7	0	0.227902	28.5953	2.16433	0.054083	0.153479	-4.87861	FALSE
Capg	P24452|CAPG_MOUSE	P24452	CAPG_MOUSE	Capg Mbh1	26.5	0	0.372791	25.095	1.90056	0.0847438	0.207415	-5.29591	FALSE
Capn1	O35350|CAN1_MOUSE	O35350	CAN1_MOUSE	Capn1 Canp1 Capa1	19	0	0.117219	25.3612	0.768183	0.45907	0.63802	-6.66898	FALSE
Capn2	O08529|CAN2_MOUSE	O08529	CAN2_MOUSE	Capn2	14.5	0	0.167909	27.5957	1.28822	0.22495	0.405141	-6.14454	FALSE
Capn6	O35646|CAN6_MOUSE	O35646	CAN6_MOUSE	Capn6 Capa6	98.6	41.6667	-0.0994986	17.9054	-0.41779	0.684398	0.809483	-6.88649	FALSE
Capns1	O88456|CPNS1_MOUSE	O88456	CPNS1_MOUSE	Capns1 Capn4	15.6	0	0.0660888	25.9019	0.485186	0.637368	0.775253	-6.85412	FALSE
Caprin1	Q60865|CAPR1_MOUSE	Q60865	CAPR1_MOUSE	Caprin1 Gpiap Gpiap1 Gpip137 M11s1 Rng105 G5E5	14.3	0	0.166405	25.4166	1.10924	0.291743	0.479578	-6.34923	FALSE
Capza1	P47753|CAZA1_MOUSE	P47753	CAZA1_MOUSE	Capza1 Cappa1	13.7	0	0.0259256	26.0003	0.193709	0.850048	0.914499	-6.96007	FALSE
Capza2	P47754|CAZA2_MOUSE	P47754	CAZA2_MOUSE	Capza2 Cappa2	15.3	0	-0.0375132	26.5965	-0.254558	0.803912	0.885737	-6.94534	FALSE
Capzb	P47757|CAPZB_MOUSE	P47757	CAPZB_MOUSE	Capzb Cappb1	7.36	0	-0.0460899	27.8378	-0.515951	0.616429	0.759238	-6.8378	FALSE
Carhsp1	Q9CR86|CHSP1_MOUSE	Q9CR86	CHSP1_MOUSE	Carhsp1	25	0	0.00359227	23.2114	0.0199658	0.98444	0.992492	-6.98016	FALSE
Carm1	Q9WVG6|CARM1_MOUSE	Q9WVG6	CARM1_MOUSE	Carm1 Prmt4	34.4	0	-0.14034	20.7551	-0.48936	0.634508	0.773116	-6.85196	FALSE
Carmil1	Q6EDY6|CARL1_MOUSE	Q6EDY6	CARL1_MOUSE	Carmil1	43.2	0	-1.08445	21.1594	-5.50782	0.000206568	0.00306567	0.731391	TRUE
Cars1	Q9ER72|SYCC_MOUSE	Q9ER72	SYCC_MOUSE	Cars1 Cars	17.8	0	0.314828	23.0149	2.27448	0.0446956	0.134664	-4.69804	FALSE
Cask	O70589|CSKP_MOUSE	O70589	CSKP_MOUSE	Cask Lin-2	28.3	0	-0.537551	22.1155	-2.33509	0.0402204	0.124577	-4.59736	FALSE
Caskin2	Q8VHK1|CSKI2_MOUSE	Q8VHK1	CSKI2_MOUSE	Caskin2	89.9	0	2.198	19.8905	4.77203	0.000632942	0.00634452	-0.422776	TRUE
Casp3	P70677|CASP3_MOUSE	P70677	CASP3_MOUSE	Casp3 Cpp32	34.6	0	-0.160952	20.2344	-0.555669	0.589917	0.741109	-6.81533	FALSE
Casp6	O08738|CASP6_MOUSE	O08738	CASP6_MOUSE	Casp6	36.8	0	-0.826276	22.6351	-4.64469	0.000774298	0.00730798	-0.630163	FALSE
Casp7	P97864|CASP7_MOUSE	P97864	CASP7_MOUSE	Casp7 Lice2 Mch3	39.7	0	0.184715	20.5303	0.687716	0.506331	0.674195	-6.72947	FALSE
Casp8	O89110|CASP8_MOUSE	O89110	CASP8_MOUSE	Casp8	56.2	0	0.311633	22.9087	0.570262	0.580329	0.733268	-6.80668	FALSE
Casp9	Q8C3Q9|CASP9_MOUSE	Q8C3Q9	CASP9_MOUSE	Casp9 Mch6	76.3	8.33333	-1.06588	16.5416	-1.8166	0.0974906	0.228736	-5.42335	FALSE
Cast	P51125|ICAL_MOUSE	P51125	ICAL_MOUSE	Cast	17.3	0	0.0502615	24.3726	0.315704	0.758326	0.860338	-6.92658	FALSE
Cat	P24270|CATA_MOUSE	P24270	CATA_MOUSE	Cat	43.7	0	-1.25422	28.0799	-8.61497	3.99867e-06	0.000299901	4.77644	TRUE
Cav1	P49817|CAV1_MOUSE	P49817	CAV1_MOUSE	Cav1	36.9	0	-1.03806	28.3804	-7.12285	2.29755e-05	0.000747104	2.99299	TRUE
Cav2	Q9WVC3|CAV2_MOUSE	Q9WVC3	CAV2_MOUSE	Cav2	47	0	-1.31059	25.2335	-4.56539	0.000878869	0.00804194	-0.760396	TRUE
Cavin1	O54724|CAVN1_MOUSE	O54724	CAVN1_MOUSE	Cavin1	29.3	0	-0.775183	29.3381	-6.03411	9.71877e-05	0.00184892	1.50908	FALSE
Cavin2	Q63918|CAVN2_MOUSE	Q63918	CAVN2_MOUSE	Cavin2	24	0	-0.638929	31.2403	-6.03159	9.75303e-05	0.00184892	1.50545	FALSE
Cavin3	Q91VJ2|CAVN3_MOUSE	Q91VJ2	CAVN3_MOUSE	Cavin3	34.1	0	-0.630924	22.9192	-3.22833	0.00836226	0.040925	-3.05343	FALSE
Cbl	P22682|CBL_MOUSE	P22682	CBL_MOUSE	Cbl	66.7	0	-0.106691	22.983	-0.133567	0.896235	0.94378	-6.97071	FALSE
Cbr1	P48758|CBR1_MOUSE	P48758	CBR1_MOUSE	Cbr1 Cbr	25	0	-0.0987681	26.2238	-0.453941	0.65898	0.790313	-6.86971	FALSE
Cbr2	P08074|CBR2_MOUSE	P08074	CBR2_MOUSE	Cbr2	30.8	0	-0.124732	31.0791	-0.543269	0.598129	0.747662	-6.82252	FALSE
Cbr3	Q8K354|CBR3_MOUSE	Q8K354	CBR3_MOUSE	Cbr3	26.4	0	0.567053	23.7048	3.68849	0.00376763	0.0225414	-2.24857	FALSE
Cbr4	Q91VT4|CBR4_MOUSE	Q91VT4	CBR4_MOUSE	Cbr4	82.1	25	0.805939	19.003	1.55288	0.149639	0.308231	-5.80264	FALSE
Cbx1	P83917|CBX1_MOUSE	P83917	CBX1_MOUSE	Cbx1	26.2	0	-0.652783	24.2967	-4.7826	0.000622502	0.0062698	-0.405657	FALSE
Cbx3	P23198|CBX3_MOUSE	P23198	CBX3_MOUSE	Cbx3	23.6	0	-0.619153	26.1616	-5.81305	0.000132775	0.00228058	1.18731	FALSE
Cbx5	Q61686|CBX5_MOUSE	Q61686	CBX5_MOUSE	Cbx5 Hp1a	24.8	0	-0.203166	24.424	-1.00811	0.335752	0.528743	-6.45418	FALSE
Ccar1	Q8CH18|CCAR1_MOUSE	Q8CH18	CCAR1_MOUSE	Ccar1 Carp1	35.3	0	-0.541646	23.3538	-2.08028	0.0624842	0.169425	-5.0141	FALSE
Ccar2	Q8VDP4|CCAR2_MOUSE	Q8VDP4	CCAR2_MOUSE	Ccar2	24.4	0	-0.500439	24.6165	-2.33038	0.040552	0.125188	-4.60521	FALSE
Ccdc102a	Q3TMW1|C102A_MOUSE	Q3TMW1	C102A_MOUSE	Ccdc102a	73.5	0	-2.91766	22.2411	-4.91236	0.000508201	0.0055112	-0.196767	TRUE
Ccdc115	Q8VE99|CC115_MOUSE	Q8VE99	CC115_MOUSE	Ccdc115	140	58.3333	-1.47923	20.6363	-2.26517	0.0454242	0.136377	-4.71342	FALSE
Ccdc12	Q8R344|CCD12_MOUSE	Q8R344	CCD12_MOUSE	Ccdc12	231	0	-1.23634	20.6956	-1.69853	0.118387	0.261138	-5.59737	FALSE
Ccdc124	Q9D8X2|CC124_MOUSE	Q9D8X2	CC124_MOUSE	Ccdc124	78.6	16.6667	-0.335595	19.1486	-0.511224	0.619623	0.762401	-6.84037	FALSE
Ccdc127	Q3TC33|CC127_MOUSE	Q3TC33	CC127_MOUSE	Ccdc127	143	58.3333	-0.326587	20.6093	-0.790273	0.446605	0.628809	-6.65133	FALSE
Ccdc167	Q9D162|CC167_MOUSE	Q9D162	CC167_MOUSE	Ccdc167	102	0	-0.251186	19.8377	-0.193394	0.850288	0.914523	-6.96013	FALSE
Ccdc181	Q80ZU5|CC181_MOUSE	Q80ZU5	CC181_MOUSE	Ccdc181	20.1	0	-0.349811	20.12	-2.64984	0.0231525	0.0849261	-4.06297	FALSE
Ccdc22	Q9JIG7|CCD22_MOUSE	Q9JIG7	CCD22_MOUSE	Ccdc22 DXImx40e	46.7	0	-0.504373	19.8069	-1.24614	0.239422	0.421801	-6.19473	FALSE
Ccdc25	Q78PG9|CCD25_MOUSE	Q78PG9	CCD25_MOUSE	Ccdc25	22.3	0	0.341843	21.0307	1.99415	0.0723622	0.186112	-5.15058	FALSE
Ccdc47	Q9D024|CCD47_MOUSE	Q9D024	CCD47_MOUSE	Ccdc47 Asp4	18	0	0.0161933	24.0591	0.0961338	0.925199	0.95999	-6.97537	FALSE
Ccdc50	Q810U5|CCD50_MOUSE	Q810U5	CCD50_MOUSE	Ccdc50	20.7	0	-0.0807276	21.7499	-0.500908	0.626625	0.767967	-6.8459	FALSE
Ccdc51	Q3URS9|MITOK_MOUSE	Q3URS9	MITOK_MOUSE	Ccdc51 Mitok	64.7	16.6667	-0.590535	19.0026	-2.20468	0.0504436	0.14551	-4.81284	FALSE
Ccdc6	D3YZP9|CCDC6_MOUSE	D3YZP9	CCDC6_MOUSE	Ccdc6	98.8	41.6667	-0.359287	19.2149	-1.45225	0.175244	0.342871	-5.93769	FALSE
Ccdc91	Q9D8L5|CCD91_MOUSE	Q9D8L5	CCD91_MOUSE	Ccdc91 Ggabp	40.8	0	-0.760562	18.3625	-3.23507	0.0082641	0.0406732	-3.04159	FALSE
Ccdc93	Q7TQK5|CCD93_MOUSE	Q7TQK5	CCD93_MOUSE	Ccdc93	77.5	25	0.483758	18.1057	1.58485	0.142216	0.297167	-5.75854	FALSE
Ccn2	P29268|CCN2_MOUSE	P29268	CCN2_MOUSE	Ccn2	126	58.3333	-2.61014	19.5839	-3.5397	0.00486588	0.0275799	-2.50785	TRUE
Ccnk	O88874|CCNK_MOUSE	O88874	CCNK_MOUSE	Ccnk	134	50	0.18977	18.8752	0.462584	0.652968	0.786258	-6.86549	FALSE
Ccny	Q8BGU5|CCNY_MOUSE	Q8BGU5	CCNY_MOUSE	Ccny Cfp1	89.5	0	-0.17567	19.9229	-0.326869	0.750099	0.856309	-6.92273	FALSE
Cct2	P80314|TCPB_MOUSE	P80314	TCPB_MOUSE	Cct2	17.4	0	0.425938	27.334	4.26064	0.0014415	0.0112743	-1.26821	FALSE
Cct3	P80318|TCPG_MOUSE	P80318	TCPG_MOUSE	Cct3 Cctg	21	0	0.348364	27.6	2.0264	0.068503	0.179933	-5.09977	FALSE
Cct4	P80315|TCPD_MOUSE	P80315	TCPD_MOUSE	Cct4 Cctd	16	0	0.36928	27.4746	3.24467	0.00812656	0.0402021	-3.02475	FALSE
Cct5	P80316|TCPE_MOUSE	P80316	TCPE_MOUSE	Cct5	20.6	0	0.478224	27.0878	3.65474	0.00399197	0.0235812	-2.30727	FALSE
Cct6a	P80317|TCPZ_MOUSE	P80317	TCPZ_MOUSE	Cct6a Cct6 Cctz Cctz1	17.4	0	0.385278	27.7098	3.41768	0.00601066	0.0327005	-2.72131	FALSE
Cct7	P80313|TCPH_MOUSE	P80313	TCPH_MOUSE	Cct7	14	0	0.351796	26.6233	4.17588	0.00165779	0.0125908	-1.41139	FALSE
Cct8	P42932|TCPQ_MOUSE	P42932	TCPQ_MOUSE	Cct8 Cctq	16.7	0	0.150105	27.6351	1.0648	0.310506	0.500327	-6.39634	FALSE
Cd109	Q8R422|CD109_MOUSE	Q8R422	CD109_MOUSE	Cd109	127	0	-1.28905	18.487	-1.67851	0.122306	0.266813	-5.62623	FALSE
Cd14	P10810|CD14_MOUSE	P10810	CD14_MOUSE	Cd14	54.9	16.6667	0.0433658	20.0219	0.164899	0.872111	0.926459	-6.96565	FALSE
Cd151	O35566|CD151_MOUSE	O35566	CD151_MOUSE	Cd151 Peta3	16.7	0	-0.146031	23.018	-0.951962	0.362218	0.554415	-6.50888	FALSE
Cd177	Q8R2S8|CD177_MOUSE	Q8R2S8	CD177_MOUSE	Cd177	59.7	0	-0.917887	22.4386	-1.35861	0.202345	0.377907	-6.0579	FALSE
Cd1d1	P11609|CD1D1_MOUSE	P11609	CD1D1_MOUSE	Cd1d1	74.3	25	-0.888396	18.8232	-6.40914	5.81188e-05	0.0013326	2.0389	FALSE
Cd200	O54901|OX2G_MOUSE	O54901	OX2G_MOUSE	Cd200 Mox2	33.3	0	-0.571399	21.542	-1.83875	0.0939666	0.223518	-5.39001	FALSE
Cd248	Q91V98|CD248_MOUSE	Q91V98	CD248_MOUSE	Cd248 Tem1	94.5	16.6667	-1.17402	18.9248	-2.99359	0.0126287	0.0544008	-3.46515	FALSE
Cd2ap	Q9JLQ0|CD2AP_MOUSE	Q9JLQ0	CD2AP_MOUSE	Cd2ap Mets1	16.5	0	0.0458809	24.3098	0.303857	0.76709	0.867383	-6.93053	FALSE
Cd2bp2	Q9CWK3|CD2B2_MOUSE	Q9CWK3	CD2B2_MOUSE	Cd2bp2	38.2	0	0.124453	19.3109	0.252284	0.805623	0.886125	-6.94597	FALSE
Cd302	Q9DCG2|CD302_MOUSE	Q9DCG2	CD302_MOUSE	Cd302 Clec13a	14.9	0	-0.15834	20.5045	-1.18812	0.260603	0.445294	-6.26189	FALSE
Cd34	Q64314|CD34_MOUSE	Q64314	CD34_MOUSE	Cd34	14.6	0	-0.0694421	26.1264	-0.472113	0.64637	0.780999	-6.86076	FALSE
Cd36	Q08857|CD36_MOUSE	Q08857	CD36_MOUSE	Cd36	54	0	-1.62722	27.2911	-8.0344	7.67275e-06	0.000436005	4.11443	TRUE
Cd38	P56528|CD38_MOUSE	P56528	CD38_MOUSE	Cd38	45.7	0	-1.12972	22.5557	-3.59026	0.00445967	0.0256584	-2.41959	TRUE
Cd40	P27512|TNR5_MOUSE	P27512	TNR5_MOUSE	Cd40 Tnfrsf5	25.2	0	-0.0255773	21.1569	-0.107344	0.916511	0.9559	-6.97413	FALSE
Cd44	P15379|CD44_MOUSE	P15379	CD44_MOUSE	Cd44 Ly-24	15	0	0.25254	25.1487	2.01472	0.0698782	0.182291	-5.11822	FALSE
Cd47	Q61735|CD47_MOUSE	Q61735	CD47_MOUSE	Cd47	19.8	0	-0.339136	23.7604	-2.01878	0.0693976	0.181601	-5.11182	FALSE
Cd63	P41731|CD63_MOUSE	P41731	CD63_MOUSE	Cd63	45.2	0	0.90262	22.0447	3.3185	0.00714329	0.0367669	-2.89519	FALSE
Cd68	P31996|CD68_MOUSE	P31996	CD68_MOUSE	Cd68	58.3	0	1.63209	20.672	8.76893	3.38309e-06	0.000268094	4.94562	TRUE
Cd74	P04441|HG2A_MOUSE	P04441	HG2A_MOUSE	Cd74 Ii	52.6	0	-0.355708	22.7579	-0.892023	0.392086	0.579506	-6.56435	FALSE
Cd81	P35762|CD81_MOUSE	P35762	CD81_MOUSE	Cd81 Tapa1	24.6	0	-0.449879	25.3279	-2.21097	0.0498984	0.144633	-4.80255	FALSE
Cd82	P40237|CD82_MOUSE	P40237	CD82_MOUSE	Cd82 Kai1	28.2	0	0.375377	21.8938	1.49033	0.165141	0.330303	-5.88727	FALSE
Cd9	P40240|CD9_MOUSE	P40240	CD9_MOUSE	Cd9	13.9	0	-0.2797	24.3082	-2.72887	0.0201413	0.0767636	-3.92647	FALSE
Cd93	O89103|C1QR1_MOUSE	O89103	C1QR1_MOUSE	Cd93	23.5	0	-0.456777	25.9287	-2.46885	0.03183	0.106269	-4.37239	FALSE
Cd99l2	Q8BIF0|C99L2_MOUSE	Q8BIF0	C99L2_MOUSE	Cd99l2 Mic2l1	40	0	-0.743146	20.0683	-1.83505	0.0945474	0.22397	-5.39559	FALSE
Cdc16	Q8R349|CDC16_MOUSE	Q8R349	CDC16_MOUSE	Cdc16	82.9	0	1.46567	22.8681	3.70413	0.00366817	0.0221037	-2.2214	TRUE
Cdc23	Q8BGZ4|CDC23_MOUSE	Q8BGZ4	CDC23_MOUSE	Cdc23 Anapc8	31.2	0	-0.658213	21.5636	-2.949	0.0136609	0.0572611	-3.54318	FALSE
Cdc26	Q99JP4|CDC26_MOUSE	Q99JP4	CDC26_MOUSE	Cdc26	133	58.3333	0.851184	18.7153	2.34543	0.0395016	0.123127	-4.5801	FALSE
Cdc37	Q61081|CDC37_MOUSE	Q61081	CDC37_MOUSE	Cdc37	12.5	0	0.111366	25.4169	0.920964	0.377456	0.567556	-6.53795	FALSE
Cdc40	Q9DC48|PRP17_MOUSE	Q9DC48	PRP17_MOUSE	Cdc40 Prp17 Prpf17	60.6	0	-0.0280877	20.7872	-0.0398245	0.96897	0.985934	-6.97952	FALSE
Cdc42	P60766|CDC42_MOUSE	P60766	CDC42_MOUSE	Cdc42	14.2	0	-0.258144	27.1126	-2.97384	0.0130759	0.0558117	-3.49972	FALSE
Cdc42bpb	Q7TT50|MRCKB_MOUSE	Q7TT50	MRCKB_MOUSE	Cdc42bpb Kiaa1124	14.1	0	0.187493	25.0503	1.47402	0.169405	0.335455	-5.90897	FALSE
Cdc42bpg	Q80UW5|MRCKG_MOUSE	Q80UW5	MRCKG_MOUSE	Cdc42bpg	56	0	0.541376	24.1647	0.727894	0.482372	0.655228	-6.70003	FALSE
Cdc42ep1	Q91W92|BORG5_MOUSE	Q91W92	BORG5_MOUSE	Cdc42ep1	44.9	0	-1.26837	23.5798	-7.30861	1.8232e-05	0.000672872	3.23009	TRUE
Cdc42ep4	Q9JM96|BORG4_MOUSE	Q9JM96	BORG4_MOUSE	Cdc42ep4	44.1	0	-1.12848	22.0405	-6.57565	4.6534e-05	0.00115116	2.26776	TRUE
Cdc42se2	Q8BGH7|C42S2_MOUSE	Q8BGH7	C42S2_MOUSE	Cdc42se2	47.6	0	-0.69624	18.9011	-1.69099	0.119849	0.263648	-5.60826	FALSE
Cdc5l	Q6A068|CDC5L_MOUSE	Q6A068	CDC5L_MOUSE	Cdc5l Kiaa0432	21	0	-0.479188	23.7543	-4.08061	0.00194203	0.01436	-1.57326	FALSE
Cdc73	Q8JZM7|CDC73_MOUSE	Q8JZM7	CDC73_MOUSE	Cdc73	102	41.6667	-0.287703	17.7215	-1.04784	0.317906	0.509425	-6.41392	FALSE
Cdh1	P09803|CADH1_MOUSE	P09803	CADH1_MOUSE	Cdh1	15.4	0	0.0459733	24.4538	0.313098	0.760251	0.862056	-6.92746	FALSE
Cdh11	P55288|CAD11_MOUSE	P55288	CAD11_MOUSE	Cdh11 Cad-11	16.6	0	-0.211099	24.0302	-1.40894	0.187368	0.359173	-5.99396	FALSE
Cdh13	Q9WTR5|CAD13_MOUSE	Q9WTR5	CAD13_MOUSE	Cdh13	28.9	0	0.272735	23.448	1.16616	0.268997	0.454826	-6.28667	FALSE
Cdh2	P15116|CADH2_MOUSE	P15116	CADH2_MOUSE	Cdh2	62.8	16.6667	0.551274	19.4498	2.12839	0.0575351	0.16067	-4.93681	FALSE
Cdh5	P55284|CADH5_MOUSE	P55284	CADH5_MOUSE	Cdh5	36.6	0	-0.969301	25.4695	-5.46136	0.000221198	0.0032258	0.660805	FALSE
Cdipt	Q8VDP6|CDIPT_MOUSE	Q8VDP6	CDIPT_MOUSE	Cdipt Pis1	19.7	0	0.29662	23.7438	2.10305	0.0600937	0.164963	-4.97761	FALSE
Cdk11b	P24788|CD11B_MOUSE	P24788	CD11B_MOUSE	Cdk11b Cdc2l1 Cdk11	12.2	0	-0.182847	20.9191	-1.58014	0.143287	0.298663	-5.76506	FALSE
Cdk4	P30285|CDK4_MOUSE	P30285	CDK4_MOUSE	Cdk4	44.8	0	1.22108	21.0909	5.89104	0.000118842	0.00206255	1.30165	TRUE
Cdk5	P49615|CDK5_MOUSE	P49615	CDK5_MOUSE	Cdk5 Cdkn5 Crk6 PSSALRE	82.7	0	0.161889	19.35	0.247435	0.809276	0.887842	-6.94727	FALSE
Cdk5rap3	Q99LM2|CK5P3_MOUSE	Q99LM2	CK5P3_MOUSE	Cdk5rap3	38.4	0	-0.315005	21.8756	-0.804822	0.438517	0.6218	-6.63946	FALSE
Cdk6	Q64261|CDK6_MOUSE	Q64261	CDK6_MOUSE	Cdk6	54.6	0	-1.51484	22.3141	-7.53085	1.38995e-05	0.000589678	3.50787	TRUE
Cdk9	Q99J95|CDK9_MOUSE	Q99J95	CDK9_MOUSE	Cdk9	36.8	0	-0.841902	19.3949	-2.61956	0.0244211	0.0879662	-4.11507	FALSE
Cdkn1a	P39689|CDN1A_MOUSE	P39689	CDN1A_MOUSE	Cdkn1a Cip1 Waf1	75.3	25	0.255776	17.9998	0.723473	0.484974	0.656377	-6.70334	FALSE
Cdkn1b	P46414|CDN1B_MOUSE	P46414	CDN1B_MOUSE	Cdkn1b	78.4	8.33333	-2.22938	19.8956	-6.27007	7.01719e-05	0.00148101	1.84478	TRUE
Cdkn2aip	Q8BI72|CARF_MOUSE	Q8BI72	CARF_MOUSE	Cdkn2aip Carf	77.8	16.6667	-0.941044	18.8474	-2.0823	0.0622685	0.169274	-5.01087	FALSE
Cdkn2c	Q60772|CDN2C_MOUSE	Q60772	CDN2C_MOUSE	Cdkn2c	46.6	0	0.0863936	21.8275	0.124597	0.903163	0.94761	-6.97197	FALSE
Cds2	Q99L43|CDS2_MOUSE	Q99L43	CDS2_MOUSE	Cds2	19	0	-0.416715	22.6311	-3.01379	0.0121876	0.0531097	-3.42978	FALSE
Cdv3	Q4VAA2|CDV3_MOUSE	Q4VAA2	CDV3_MOUSE	Cdv3	11.4	0	-0.0182714	24.3197	-0.152313	0.881787	0.934509	-6.96781	FALSE
Cebpb	P28033|CEBPB_MOUSE	P28033	CEBPB_MOUSE	Cebpb	47.5	0	-0.889896	20.444	-2.29785	0.0429159	0.129954	-4.65932	FALSE
Celf1	P28659|CELF1_MOUSE	P28659	CELF1_MOUSE	Celf1 Brunol2 Cugbp Cugbp1	15.2	0	-0.0634611	22.1567	-0.446873	0.663916	0.792848	-6.87309	FALSE
Celf2	Q9Z0H4|CELF2_MOUSE	Q9Z0H4	CELF2_MOUSE	Celf2 Cugbp2 Napor	16.9	0	-0.314338	23.7758	-2.40595	0.0355385	0.11526	-4.47864	FALSE
Celsr3	Q91ZI0|CELR3_MOUSE	Q91ZI0	CELR3_MOUSE	Celsr3	78	33.3333	-0.330553	20.5398	-2.66517	0.0225355	0.0830986	-4.03656	FALSE
Cemip2	Q5FWI3|CEIP2_MOUSE	Q5FWI3	CEIP2_MOUSE	Cemip2 Kiaa1412 Tmem2	70.3	0	0.0297074	23.2779	0.0612477	0.952296	0.977191	-6.97834	FALSE
Cenpv	Q9CXS4|CENPV_MOUSE	Q9CXS4	CENPV_MOUSE	Cenpv Prr6	30.6	0	-0.294846	22.2099	-1.26946	0.231312	0.413387	-6.16707	FALSE
Cept1	Q8BGS7|CEPT1_MOUSE	Q8BGS7	CEPT1_MOUSE	Cept1	163	58.3333	-2.1504	20.5083	-4.79444	0.000611019	0.00622884	-0.386492	TRUE
Cers2	Q924Z4|CERS2_MOUSE	Q924Z4	CERS2_MOUSE	Cers2 Lass2 Trh3	27.7	0	0.226805	23.0416	0.948137	0.364074	0.555919	-6.51251	FALSE
Cert1	Q9EQG9|CERT_MOUSE	Q9EQG9	CERT_MOUSE	Cert1 Cert Col4a3bp Stard11	23.6	0	0.225444	21.9725	1.32444	0.21307	0.390955	-6.10037	FALSE
Ces1c	P23953|EST1C_MOUSE	P23953	EST1C_MOUSE	Ces1c	96.5	0	2.03645	24.587	4.08675	0.00192227	0.014239	-1.56281	TRUE
Ces1d	Q8VCT4|EST1D_MOUSE	Q8VCT4	EST1D_MOUSE	Ces1d Ces1 Ces3	14.5	0	0.00271181	28.913	0.0231017	0.981996	0.991677	-6.98009	FALSE
Ces2e	Q8BK48|EST2E_MOUSE	Q8BK48	EST2E_MOUSE	Ces2e Ces5	87.4	25	-0.138207	18.3502	-0.450709	0.661235	0.791536	-6.87126	FALSE
Cetn3	O35648|CETN3_MOUSE	O35648	CETN3_MOUSE	Cetn3 Cen3	28.9	0	0.0622761	21.0917	0.251468	0.806238	0.886439	-6.94619	FALSE
Cfap20	Q8BTU1|CFA20_MOUSE	Q8BTU1	CFA20_MOUSE	Cfap20	54.4	0	-1.31948	21.3348	-4.95485	0.000475779	0.00524481	-0.128858	TRUE
Cfap44	E9Q5M6|CFA44_MOUSE	E9Q5M6	CFA44_MOUSE	Cfap44	21.7	0	-0.216036	21.6116	-1.24802	0.23876	0.420987	-6.19251	FALSE
Cfb	P04186|CFAB_MOUSE	P04186	CFAB_MOUSE	Cfb Bf H2-Bf	64.4	0	0.818179	24.643	1.9962	0.0721108	0.185598	-5.14736	FALSE
Cfdp1	O88271|CFDP1_MOUSE	O88271	CFDP1_MOUSE	Cfdp1	42.5	0	-1.16343	20.9483	-3.59756	0.00440402	0.0254427	-2.40687	TRUE
Cfh	P06909|CFAH_MOUSE	P06909	CFAH_MOUSE	Cfh Hf1	50	0	1.07901	25.2827	5.16758	0.000343378	0.00428265	0.207256	TRUE
Cfi	Q61129|CFAI_MOUSE	Q61129	CFAI_MOUSE	Cfi If	45.9	0	-0.327934	24.7003	-0.910888	0.382505	0.571556	-6.54723	FALSE
Cfl1	P18760|COF1_MOUSE	P18760	COF1_MOUSE	Cfl1	9.57	0	-0.0566055	29.1576	-0.568861	0.581246	0.733985	-6.80752	FALSE
Cfl2	P45591|COF2_MOUSE	P45591	COF2_MOUSE	Cfl2	22.9	0	-0.0487555	24.2773	-0.282598	0.7829	0.875914	-6.93723	FALSE
Cfp	P11680|PROP_MOUSE	P11680	PROP_MOUSE	Cfp	148	50	-2.37119	18.9837	-2.17436	0.0531558	0.151462	-4.8623	FALSE
Cgn	P59242|CING_MOUSE	P59242	CING_MOUSE	Cgn Kiaa1319	29	0	0.479828	24.8526	2.04212	0.0666928	0.176837	-5.07488	FALSE
Cgnl1	Q6AW69|CGNL1_MOUSE	Q6AW69	CGNL1_MOUSE	Cgnl1 Jacop Kiaa1749	51.4	0	-0.0718993	23.1428	-0.143805	0.888339	0.938858	-6.96917	FALSE
Chchd2	Q9D1L0|CHCH2_MOUSE	Q9D1L0	CHCH2_MOUSE	Chchd2	62.7	0	1.89105	23.7701	16.027	8.50116e-09	1.19016e-05	10.7159	TRUE
Chchd3	Q9CRB9|MIC19_MOUSE	Q9CRB9	MIC19_MOUSE	Chchd3	19	0	0.326157	24.4383	2.52831	0.0286747	0.0984741	-4.27131	FALSE
Chchd4	Q8VEA4|MIA40_MOUSE	Q8VEA4	MIA40_MOUSE	Chchd4	35	0	0.895876	22.7339	4.41773	0.00111524	0.00947804	-1.00504	FALSE
Chchd6	Q91VN4|MIC25_MOUSE	Q91VN4	MIC25_MOUSE	Chchd6 Mic25	144	0	-1.25599	22.8561	-1.28976	0.224434	0.404559	-6.14268	FALSE
Chd4	Q6PDQ2|CHD4_MOUSE	Q6PDQ2	CHD4_MOUSE	Chd4	18.3	0	-0.389367	24.9932	-2.96562	0.0132667	0.0563398	-3.51411	FALSE
Cherp	Q8CGZ0|CHERP_MOUSE	Q8CGZ0	CHERP_MOUSE	Cherp Scaf6	17.8	0	-0.190297	22.0118	-1.15416	0.273672	0.460505	-6.30006	FALSE
Chi3l1	Q61362|CH3L1_MOUSE	Q61362	CH3L1_MOUSE	Chi3l1	67.5	0	1.71784	26.2733	7.61672	1.25352e-05	0.000566105	3.61352	TRUE
Chia	Q91XA9|CHIA_MOUSE	Q91XA9	CHIA_MOUSE	Chia Chia1	86.1	16.6667	-1.21876	19.1586	-3.06456	0.0111461	0.049961	-3.3408	TRUE
Chid1	Q922Q9|CHID1_MOUSE	Q922Q9	CHID1_MOUSE	Chid1	32.9	0	-0.0700388	19.072	-0.226864	0.824824	0.897012	-6.95254	FALSE
Chil3	O35744|CHIL3_MOUSE	O35744	CHIL3_MOUSE	Chil3 Chi3l3 Ym1	51.2	0	0.0132735	24.2835	0.0334811	0.97391	0.987309	-6.97977	FALSE
Chil4	Q91Z98|CHIL4_MOUSE	Q91Z98	CHIL4_MOUSE	Chil4 Chi3l4 Ym2	56.4	0	0.165116	23.6745	0.144804	0.887569	0.938535	-6.96902	FALSE
Chkb	O55229|CHKB_MOUSE	O55229	CHKB_MOUSE	Chkb Chetk Chkl	136	0	-0.402206	17.8047	-0.411378	0.688951	0.81235	-6.88933	FALSE
Chmp1a	Q921W0|CHM1A_MOUSE	Q921W0	CHM1A_MOUSE	Chmp1a Chmp1 Pcoln3	36.2	0	-0.366224	20.9139	-1.76603	0.105992	0.242201	-5.49866	FALSE
Chmp1b1	Q99LU0|CH1B1_MOUSE	Q99LU0	CH1B1_MOUSE	Chmp1b1	29.2	0	-0.586061	21.9214	-3.1087	0.010314	0.0469326	-3.26338	FALSE
Chmp1b2	Q9CQD4|CH1B2_MOUSE	Q9CQD4	CH1B2_MOUSE	Chmp1b2	29.2	0	-0.586061	21.9214	-3.1087	0.010314	0.0469326	-3.26338	FALSE
Chmp2b	Q8BJF9|CHM2B_MOUSE	Q8BJF9	CHM2B_MOUSE	Chmp2b	115	8.33333	-2.14037	22.0468	-1.62322	0.133735	0.284832	-5.70488	FALSE
Chmp3	Q9CQ10|CHMP3_MOUSE	Q9CQ10	CHMP3_MOUSE	Chmp3 Vps24	35.2	0	0.610467	23.5367	2.13696	0.0566929	0.158952	-4.92296	FALSE
Chmp4b	Q9D8B3|CHM4B_MOUSE	Q9D8B3	CHM4B_MOUSE	Chmp4b	14.9	0	0.290491	24.0987	2.72105	0.0204211	0.0774084	-3.94001	FALSE
Chmp5	Q9D7S9|CHMP5_MOUSE	Q9D7S9	CHMP5_MOUSE	Chmp5 Snf7dc2	36.7	0	-0.206409	20.551	-0.63172	0.54089	0.703978	-6.76795	FALSE
Chmp6	P0C0A3|CHMP6_MOUSE	P0C0A3	CHMP6_MOUSE	Chmp6	14.3	0	-0.231481	21.7124	-2.39041	0.0365171	0.117445	-4.50475	FALSE
Chordc1	Q9D1P4|CHRD1_MOUSE	Q9D1P4	CHRD1_MOUSE	Chordc1 Chp1 Morgana	46.2	0	0.199542	21.7978	0.453397	0.65936	0.790313	-6.86997	FALSE
Chp1	P61022|CHP1_MOUSE	P61022	CHP1_MOUSE	Chp1 Chp Sid470	33.1	0	-0.49671	21.6403	-1.60346	0.138045	0.291351	-5.73261	FALSE
Chpt1	Q8C025|CHPT1_MOUSE	Q8C025	CHPT1_MOUSE	Chpt1 Cpt1 Dn4	34.6	0	0.302878	19.503	0.849552	0.41426	0.600792	-6.60177	FALSE
Chtop	Q9CY57|CHTOP_MOUSE	Q9CY57	CHTOP_MOUSE	Chtop	18.4	0	-0.448266	23.5355	-4.39552	0.00115621	0.0096488	-1.04206	FALSE
Ciao1	Q99KN2|CIAO1_MOUSE	Q99KN2	CIAO1_MOUSE	Ciao1 Wdr39	35	0	0.384355	19.1534	1.1882	0.260573	0.445294	-6.2618	FALSE
Ciao2a	Q9DCL2|CIA2A_MOUSE	Q9DCL2	CIA2A_MOUSE	Ciao2a Fam96a	101	8.33333	0.724075	20.073	0.469121	0.648438	0.782598	-6.86226	FALSE
Ciao2b	Q9D187|CIA2B_MOUSE	Q9D187	CIA2B_MOUSE	Ciao2b Fam96b Mip18	128	58.3333	-0.641912	19.7342	-0.919489	0.378192	0.567613	-6.53932	FALSE
Ciapin1	Q8WTY4|CPIN1_MOUSE	Q8WTY4	CPIN1_MOUSE	Ciapin1	88.4	33.3333	-0.261545	19.2326	-0.902397	0.386797	0.574654	-6.55497	FALSE
Cirbp	P60824|CIRBP_MOUSE	P60824	CIRBP_MOUSE	Cirbp	51.8	0	-1.55443	23.5101	-15.1251	1.53827e-08	1.61518e-05	10.1786	TRUE
Cisd1	Q91WS0|CISD1_MOUSE	Q91WS0	CISD1_MOUSE	Cisd1 D10Ertd214e Zcd1	27.5	0	0.495342	24.6691	2.38809	0.0366657	0.117644	-4.50866	FALSE
Cisd2	Q9CQB5|CISD2_MOUSE	Q9CQB5	CISD2_MOUSE	Cisd2 Cdgsh2 Noxp70 Zcd2	19.5	0	-0.324237	22.966	-1.99722	0.0719866	0.185487	-5.14576	FALSE
Ckap4	Q8BMK4|CKAP4_MOUSE	Q8BMK4	CKAP4_MOUSE	Ckap4	12.4	0	0.180525	28.4889	1.61017	0.136568	0.289105	-5.72321	FALSE
Ckap5	A2AGT5|CKAP5_MOUSE	A2AGT5	CKAP5_MOUSE	Ckap5	45.7	0	1.15737	24.9514	4.17679	0.00165532	0.0125908	-1.40986	TRUE
Ckb	Q04447|KCRB_MOUSE	Q04447	KCRB_MOUSE	Ckb Ckbb	19.8	0	0.313933	27.7677	2.04919	0.0658936	0.175382	-5.06365	FALSE
Ckm	P07310|KCRM_MOUSE	P07310	KCRM_MOUSE	Ckm Ckmm	25.9	0	-0.0671427	22.8721	-0.328879	0.748622	0.855568	-6.92202	FALSE
Ckmt1	P30275|KCRU_MOUSE	P30275	KCRU_MOUSE	Ckmt1	71.3	0	2.33401	21.9881	10.9391	3.99198e-07	7.94589e-05	7.07924	TRUE
Clasp1	Q80TV8|CLAP1_MOUSE	Q80TV8	CLAP1_MOUSE	Clasp1 Kiaa0622	48.4	0	-0.224441	20.4364	-0.607219	0.556427	0.717631	-6.78383	FALSE
Clasp2	Q8BRT1|CLAP2_MOUSE	Q8BRT1	CLAP2_MOUSE	Clasp2 Kiaa0627	67	0	0.646678	21.5862	1.23796	0.242321	0.425124	-6.20434	FALSE
Clca1	Q9D7Z6|CLCA1_MOUSE	Q9D7Z6	CLCA1_MOUSE	Clca1 Clca3 Gob5	30.1	0	-0.126447	25.0239	-0.607542	0.556221	0.717631	-6.78363	FALSE
Clcc1	Q99LI2|CLCC1_MOUSE	Q99LI2	CLCC1_MOUSE	Clcc1	28.2	0	0.1607	21.1929	0.604817	0.557964	0.717631	-6.78536	FALSE
Cldn18	P56857|CLD18_MOUSE	P56857	CLD18_MOUSE	Cldn18	46.9	8.33333	-0.295866	21.372	-1.22321	0.247622	0.432258	-6.22156	FALSE
Cldn3	Q9Z0G9|CLD3_MOUSE	Q9Z0G9	CLD3_MOUSE	Cldn3 Cpetr2	82.4	0	-1.09348	18.5506	-1.46771	0.17108	0.338134	-5.91732	FALSE
Cldn5	O54942|CLD5_MOUSE	O54942	CLD5_MOUSE	Cldn5	38.4	0	-1.05862	22.905	-6.56457	4.72218e-05	0.00115116	2.25266	TRUE
Cldn7	Q9Z261|CLD7_MOUSE	Q9Z261	CLD7_MOUSE	Cldn7	28	0	0.304573	19.0195	1.16257	0.270388	0.456442	-6.29069	FALSE
Clec14a	Q8VCP9|CLC14_MOUSE	Q8VCP9	CLC14_MOUSE	Clec14a	115	33.3333	-1.12526	19.0365	-2.11368	0.059007	0.163046	-4.96051	FALSE
Clec3b	P43025|TETN_MOUSE	P43025	TETN_MOUSE	Clec3b Tna	73.7	0	0.364483	19.9795	0.550828	0.593116	0.744052	-6.81816	FALSE
Clic1	Q9Z1Q5|CLIC1_MOUSE	Q9Z1Q5	CLIC1_MOUSE	Clic1	14.3	0	-0.17534	27.4238	-1.447	0.176678	0.344337	-5.94458	FALSE
Clic3	Q9D7P7|CLIC3_MOUSE	Q9D7P7	CLIC3_MOUSE	Clic3	16.5	0	-0.102016	26.0931	-0.745276	0.47223	0.648795	-6.68682	FALSE
Clic4	Q9QYB1|CLIC4_MOUSE	Q9QYB1	CLIC4_MOUSE	Clic4	16.4	0	-0.224339	27.8985	-1.83569	0.0944473	0.22397	-5.39463	FALSE
Clic5	Q8BXK9|CLIC5_MOUSE	Q8BXK9	CLIC5_MOUSE	Clic5	12.8	0	0.0622168	28.0256	0.53053	0.606628	0.753352	-6.82974	FALSE
Clic6	Q8BHB9|CLIC6_MOUSE	Q8BHB9	CLIC6_MOUSE	Clic6	76.1	16.6667	0.999126	19.6659	1.79422	0.101174	0.234638	-5.45682	FALSE
Clint1	Q99KN9|EPN4_MOUSE	Q99KN9	EPN4_MOUSE	Clint1	19.5	0	0.361381	24.6795	2.67985	0.0219598	0.081519	-4.01123	FALSE
Clip1	Q922J3|CLIP1_MOUSE	Q922J3	CLIP1_MOUSE	Clip1 Kiaa4046 Rsn	45.3	0	0.499548	24.1147	1.34152	0.20765	0.384312	-6.07923	FALSE
Clip2	Q9Z0H8|CLIP2_MOUSE	Q9Z0H8	CLIP2_MOUSE	Clip2 Cyln2 Kiaa0291	77.7	0	0.973033	22.6335	2.29136	0.043403	0.13124	-4.67008	FALSE
Clns1a	Q61189|ICLN_MOUSE	Q61189	ICLN_MOUSE	Clns1a Clci Clcni	57.4	0	0.492707	20.0329	1.04627	0.318596	0.510174	-6.41553	FALSE
Clpp	O88696|CLPP_MOUSE	O88696	CLPP_MOUSE	Clpp	42.9	0	1.36117	21.7443	2.2957	0.0430767	0.130347	-4.66289	FALSE
Clptm1	Q8VBZ3|CLPT1_MOUSE	Q8VBZ3	CLPT1_MOUSE	Clptm1 N14	25.3	0	0.499602	23.1493	2.67855	0.0220101	0.081519	-4.01347	FALSE
Clpx	Q9JHS4|CLPX_MOUSE	Q9JHS4	CLPX_MOUSE	Clpx	20.8	0	0.320621	21.5908	2.02354	0.0688374	0.180568	-5.10429	FALSE
Clta	O08585|CLCA_MOUSE	O08585	CLCA_MOUSE	Clta	9.31	0	0.0569964	26.3639	0.555179	0.59024	0.741109	-6.81562	FALSE
Cltb	Q6IRU5|CLCB_MOUSE	Q6IRU5	CLCB_MOUSE	Cltb	16.2	0	0.390048	25.2653	3.72638	0.00353126	0.0215607	-2.18276	FALSE
Cltc	Q68FD5|CLH1_MOUSE	Q68FD5	CLH1_MOUSE	Cltc	13.9	0	0.187024	30.2848	1.54634	0.151197	0.31032	-5.81159	FALSE
Clu	Q06890|CLUS_MOUSE	Q06890	CLUS_MOUSE	Clu Apoj Msgp-2	48.3	0	1.00177	24.4589	2.7282	0.0201651	0.0767847	-3.92763	FALSE
Cluh	Q5SW19|CLU_MOUSE	Q5SW19	CLU_MOUSE	Cluh Kiaa0664	111	8.33333	-0.138281	21.8052	-0.0749608	0.941635	0.969568	-6.97733	FALSE
Clybl	Q8R4N0|CLYBL_MOUSE	Q8R4N0	CLYBL_MOUSE	Clybl Clb	73.9	0	-0.215899	22.2324	-0.277275	0.786876	0.877557	-6.93884	FALSE
Cma1	P21844|CMA1_MOUSE	P21844	CMA1_MOUSE	Cma1	37.4	0	-0.864593	20.5827	-3.20146	0.00876512	0.0418811	-3.1006	FALSE
Cmas	Q99KK2|NEUA_MOUSE	Q99KK2	NEUA_MOUSE	Cmas	35.5	0	-0.690233	22.8214	-2.61665	0.0245468	0.0881981	-4.12008	FALSE
Cmklr1	P97468|CML1_MOUSE	P97468	CML1_MOUSE	Cmklr1	33	0	-0.628221	21.6896	-3.75588	0.00335792	0.0209247	-2.1316	FALSE
Cmpk1	Q9DBP5|KCY_MOUSE	Q9DBP5	KCY_MOUSE	Cmpk1 Cmk Cmpk Uck Umk Umpk	18.2	0	0.23419	25.9922	1.50562	0.161229	0.324777	-5.86679	FALSE
Cmpk2	Q3U5Q7|CMPK2_MOUSE	Q3U5Q7	CMPK2_MOUSE	Cmpk2 Tyki	26.8	0	-0.112897	22.5544	-0.442832	0.666745	0.794879	-6.87501	FALSE
Cnbp	P53996|CNBP_MOUSE	P53996	CNBP_MOUSE	Cnbp Cnbp1 Znf9	16.1	0	0.187187	24.7442	1.4985	0.163042	0.327487	-5.87635	FALSE
Cndp2	Q9D1A2|CNDP2_MOUSE	Q9D1A2	CNDP2_MOUSE	Cndp2 Cn2	16.6	0	0.264353	26.5596	2.05652	0.0650737	0.173856	-5.05199	FALSE
Cnih4	Q9CX13|CNIH4_MOUSE	Q9CX13	CNIH4_MOUSE	Cnih4	30.8	0	0.180553	22.1071	0.618611	0.549172	0.712329	-6.77652	FALSE
Cnn1	Q08091|CNN1_MOUSE	Q08091	CNN1_MOUSE	Cnn1	48.8	0	0.416494	25.453	0.932713	0.371627	0.563802	-6.52703	FALSE
Cnn2	Q08093|CNN2_MOUSE	Q08093	CNN2_MOUSE	Cnn2	11.6	0	-0.0577435	27.3851	-0.517071	0.615673	0.759238	-6.83719	FALSE
Cnn3	Q9DAW9|CNN3_MOUSE	Q9DAW9	CNN3_MOUSE	Cnn3	34.4	0	-0.914948	25.0525	-8.89124	2.96713e-06	0.000244352	5.07819	FALSE
Cnot1	Q6ZQ08|CNOT1_MOUSE	Q6ZQ08	CNOT1_MOUSE	Cnot1 Kiaa1007	44.9	0	-0.0204465	23.9387	-0.0650263	0.949357	0.975606	-6.97809	FALSE
Cnot10	Q8BH15|CNO10_MOUSE	Q8BH15	CNO10_MOUSE	Cnot10	43.6	8.33333	-0.0962745	18.0903	-0.375826	0.714423	0.831415	-6.90429	FALSE
Cnot2	Q8C5L3|CNOT2_MOUSE	Q8C5L3	CNOT2_MOUSE	Cnot2	60.6	16.6667	-0.562929	19.4108	-2.48339	0.0310281	0.104505	-4.34772	FALSE
Cnot3	Q8K0V4|CNOT3_MOUSE	Q8K0V4	CNOT3_MOUSE	Cnot3 Not3	76	16.6667	-0.0599526	19.6611	-0.126873	0.901404	0.946711	-6.97166	FALSE
Cnot7	Q60809|CNOT7_MOUSE	Q60809	CNOT7_MOUSE	Cnot7 Caf1	42.3	0	-0.999684	19.1478	-2.98473	0.0128273	0.0549406	-3.48066	FALSE
Cnot9	Q9JKY0|CNOT9_MOUSE	Q9JKY0	CNOT9_MOUSE	Cnot9 Rcd1 Rqcd1	19.5	0	-0.305407	20.7654	-2.06819	0.0637896	0.171521	-5.03341	FALSE
Cnp	P16330|CN37_MOUSE	P16330	CN37_MOUSE	Cnp	46.4	0	-1.14637	20.1121	-3.78377	0.00320213	0.020224	-2.08329	TRUE
Cnpy2	Q9QXT0|CNPY2_MOUSE	Q9QXT0	CNPY2_MOUSE	Cnpy2	11.9	0	0.130711	25.3877	1.15907	0.27175	0.457638	-6.29459	FALSE
Cnpy4	Q8BQ47|CNPY4_MOUSE	Q8BQ47	CNPY4_MOUSE	Cnpy4	28.6	0	-0.673903	26.4889	-4.39282	0.0011613	0.00965831	-1.04657	FALSE
Cnrip1	Q5M8N0|CNRP1_MOUSE	Q5M8N0	CNRP1_MOUSE	Cnrip1	67.7	16.6667	-0.953679	19.9825	-3.4201	0.00598544	0.0326478	-2.71707	FALSE
Coa3	Q9D2R6|COA3_MOUSE	Q9D2R6	COA3_MOUSE	Coa3 Ccdc56	193	8.33333	0.229468	21.1674	0.31113	0.761706	0.863006	-6.92812	FALSE
Coa6	Q8BGD8|COA6_MOUSE	Q8BGD8	COA6_MOUSE	Coa6	45	0	0.827137	20.0548	1.54244	0.152134	0.311538	-5.81692	FALSE
Coasy	Q9DBL7|COASY_MOUSE	Q9DBL7	COASY_MOUSE	Coasy Ukr1	63.5	0	0.243332	19.2911	0.414614	0.686651	0.81055	-6.8879	FALSE
Cobll1	Q3UMF0|COBL1_MOUSE	Q3UMF0	COBL1_MOUSE	Cobll1 Coblr1 Kiaa0977	25.2	0	-0.0737575	21.5711	-0.326792	0.750157	0.856309	-6.92275	FALSE
Cog1	Q9Z160|COG1_MOUSE	Q9Z160	COG1_MOUSE	Cog1 Ldlb	56.7	0	0.644328	18.9541	1.26693	0.232181	0.414432	-6.17009	FALSE
Cog3	Q8CI04|COG3_MOUSE	Q8CI04	COG3_MOUSE	Cog3	135	58.3333	-0.583954	19.1471	-0.68699	0.50677	0.674195	-6.72999	FALSE
Cog4	Q8R1U1|COG4_MOUSE	Q8R1U1	COG4_MOUSE	Cog4	99.3	0	-0.0832301	19.6595	-0.121193	0.905794	0.949243	-6.97242	FALSE
Cog5	Q8C0L8|COG5_MOUSE	Q8C0L8	COG5_MOUSE	Cog5	51.9	0	-0.176345	19.6095	-0.382106	0.709896	0.828157	-6.90174	FALSE
Cog7	Q3UM29|COG7_MOUSE	Q3UM29	COG7_MOUSE	Cog7	48.2	0	1.11072	18.8403	3.71239	0.00361668	0.0218562	-2.20704	TRUE
Col12a1	Q60847|COCA1_MOUSE	Q60847	COCA1_MOUSE	Col12a1	64.9	0	1.60991	26.017	7.26831	1.91634e-05	0.000676356	3.17903	TRUE
Col13a1	Q9R1N9|CODA1_MOUSE	Q9R1N9	CODA1_MOUSE	Col13a1	122	0	-3.56398	22.0099	-1.55053	0.150196	0.309226	-5.80585	FALSE
Col14a1	Q80X19|COEA1_MOUSE	Q80X19	COEA1_MOUSE	Col14a1	34.1	0	-0.131818	26.541	-0.458094	0.656089	0.788658	-6.86769	FALSE
Col15a1	O35206|COFA1_MOUSE	O35206	COFA1_MOUSE	Col15a1	47.5	0	0.493781	21.0877	1.54308	0.151979	0.311538	-5.81604	FALSE
Col18a1	P39061|COIA1_MOUSE	P39061	COIA1_MOUSE	Col18a1	44.6	0	1.13007	25.1985	6.28683	6.85875e-05	0.00145489	1.86831	TRUE
Col1a1	P11087|CO1A1_MOUSE	P11087	CO1A1_MOUSE	Col1a1 Cola1	50.2	0	0.203315	26.9278	0.586815	0.569556	0.72621	-6.79662	FALSE
Col1a2	Q01149|CO1A2_MOUSE	Q01149	CO1A2_MOUSE	Col1a2 Cola2	44.1	0	0.0761561	26.4632	0.194529	0.849422	0.914059	-6.95989	FALSE
Col3a1	P08121|CO3A1_MOUSE	P08121	CO3A1_MOUSE	Col3a1	18.2	0	0.105402	24.5967	0.641372	0.534837	0.698699	-6.76153	FALSE
Col4a1	P02463|CO4A1_MOUSE	P02463	CO4A1_MOUSE	Col4a1	24.7	0	0.0429688	28.3657	0.195294	0.848838	0.913674	-6.95973	FALSE
Col4a2	P08122|CO4A2_MOUSE	P08122	CO4A2_MOUSE	Col4a2	26	0	0.166864	28.2339	0.789685	0.446934	0.628809	-6.65181	FALSE
Col4a3	Q9QZS0|CO4A3_MOUSE	Q9QZS0	CO4A3_MOUSE	Col4a3	43.9	0	0.50642	23.2942	1.74113	0.11042	0.248801	-5.53531	FALSE
Col4a4	Q9QZR9|CO4A4_MOUSE	Q9QZR9	CO4A4_MOUSE	Col4a4	27.5	0	-0.284761	23.673	-1.21131	0.251966	0.436575	-6.23534	FALSE
Col5a1	O88207|CO5A1_MOUSE	O88207	CO5A1_MOUSE	Col5a1	33.1	0	0.200772	21.3342	0.477504	0.64265	0.77947	-6.85804	FALSE
Col5a2	Q3U962|CO5A2_MOUSE	Q3U962	CO5A2_MOUSE	Col5a2	113	25	0.735899	20.1485	1.92965	0.080699	0.199726	-5.25109	FALSE
Col6a1	Q04857|CO6A1_MOUSE	Q04857	CO6A1_MOUSE	Col6a1	44.8	0	-0.209105	27.5994	-0.534124	0.604224	0.752592	-6.82772	FALSE
Col6a2	Q02788|CO6A2_MOUSE	Q02788	CO6A2_MOUSE	Col6a2	38.5	0	-0.293792	27.5412	-0.865155	0.406017	0.593964	-6.58821	FALSE
Colec12	Q8K4Q8|COL12_MOUSE	Q8K4Q8	COL12_MOUSE	Colec12	25.3	0	-0.659454	25.5455	-6.02657	9.82158e-05	0.00184892	1.49823	FALSE
Colgalt1	Q8K297|GT251_MOUSE	Q8K297	GT251_MOUSE	Colgalt1	35.2	0	0.889891	25.1123	5.58367	0.000184855	0.00291876	0.845957	FALSE
Commd1	Q8K4M5|COMD1_MOUSE	Q8K4M5	COMD1_MOUSE	Commd1 Murr1	78.6	25	0.55061	18.9117	2.37219	0.0376986	0.119268	-4.53533	FALSE
Commd10	Q8JZY2|COMDA_MOUSE	Q8JZY2	COMDA_MOUSE	Commd10	63.4	0	-0.323377	18.1979	-0.694173	0.502432	0.671615	-6.72484	FALSE
Commd2	Q8BXC6|COMD2_MOUSE	Q8BXC6	COMD2_MOUSE	Commd2	25.3	0	0.34137	21.4722	1.75541	0.107861	0.245209	-5.51433	FALSE
Commd3	Q63829|COMD3_MOUSE	Q63829	COMD3_MOUSE	Commd3	24	0	0.532152	21.8065	4.32246	0.00130252	0.0105204	-1.16429	FALSE
Commd6	Q3V4B5|COMD6_MOUSE	Q3V4B5	COMD6_MOUSE	Commd6	52.1	16.6667	0.249934	18.9965	1.65566	0.12692	0.273507	-5.65892	FALSE
Commd9	Q8K2Q0|COMD9_MOUSE	Q8K2Q0	COMD9_MOUSE	Commd9	56.5	8.33333	-0.013959	17.4095	-0.0372252	0.970994	0.985934	-6.97963	FALSE
Comt	O88587|COMT_MOUSE	O88587	COMT_MOUSE	Comt	20.6	0	0.418474	23.3651	2.65894	0.0227844	0.0837955	-4.0473	FALSE
Comtd1	Q8BIG7|CMTD1_MOUSE	Q8BIG7	CMTD1_MOUSE	Comtd1	113	41.6667	0.891768	18.6479	1.95474	0.0773555	0.194198	-5.21218	FALSE
Copa	Q8CIE6|COPA_MOUSE	Q8CIE6	COPA_MOUSE	Copa	13.7	0	0.246033	27.3854	2.01555	0.0697793	0.182259	-5.11691	FALSE
Copb1	Q9JIF7|COPB_MOUSE	Q9JIF7	COPB_MOUSE	Copb1 Copb	14.1	0	0.271395	26.5276	2.2446	0.0470742	0.139627	-4.74733	FALSE
Copb2	O55029|COPB2_MOUSE	O55029	COPB2_MOUSE	Copb2	14.8	0	0.270623	26.8128	2.08026	0.0624856	0.169425	-5.01412	FALSE
Cope	O89079|COPE_MOUSE	O89079	COPE_MOUSE	Cope Cope1	19.5	0	0.321575	24.9812	1.9721	0.0751179	0.190517	-5.18512	FALSE
Copg1	Q9QZE5|COPG1_MOUSE	Q9QZE5	COPG1_MOUSE	Copg1 Copg	15.2	0	0.203126	26.1982	1.48653	0.166127	0.332095	-5.89234	FALSE
Copg2	Q9QXK3|COPG2_MOUSE	Q9QXK3	COPG2_MOUSE	Copg2	13	0	0.1333	23.8183	1.09547	0.297461	0.484991	-6.36399	FALSE
Cops2	P61202|CSN2_MOUSE	P61202	CSN2_MOUSE	Cops2 Csn2 Trip15	13.5	0	0.0881664	24.8305	0.663386	0.521182	0.688137	-6.74656	FALSE
Cops3	O88543|CSN3_MOUSE	O88543	CSN3_MOUSE	Cops3 Csn3	12.4	0	0.123194	23.3719	1.04449	0.319383	0.51117	-6.41736	FALSE
Cops4	O88544|CSN4_MOUSE	O88544	CSN4_MOUSE	Cops4 Csn4	39.6	0	0.360425	24.8988	1.08301	0.30271	0.491458	-6.37723	FALSE
Cops5	O35864|CSN5_MOUSE	O35864	CSN5_MOUSE	Cops5 Csn5 Jab1 Kic2	19.8	0	0.387213	23.7968	2.85182	0.0162141	0.0654171	-3.71284	FALSE
Cops6	O88545|CSN6_MOUSE	O88545	CSN6_MOUSE	Cops6 Csn6	18	0	0.15854	24.378	1.0548	0.314852	0.505994	-6.40673	FALSE
Cops7a	Q9CZ04|CSN7A_MOUSE	Q9CZ04	CSN7A_MOUSE	Cops7a Csn7a	21.5	0	0.303675	22.9439	1.80117	0.100016	0.232765	-5.44645	FALSE
Cops8	Q8VBV7|CSN8_MOUSE	Q8VBV7	CSN8_MOUSE	Cops8 Csn8	11.1	0	-0.0533168	23.2443	-0.459981	0.654777	0.787758	-6.86677	FALSE
Copz1	P61924|COPZ1_MOUSE	P61924	COPZ1_MOUSE	Copz1 Copz	58.1	0	0.536234	22.842	1.27205	0.230424	0.412962	-6.16397	FALSE
Coq9	Q8K1Z0|COQ9_MOUSE	Q8K1Z0	COQ9_MOUSE	Coq9	70.9	0	1.52579	19.5805	3.51953	0.00503832	0.028404	-2.54308	TRUE
Coro1a	O89053|COR1A_MOUSE	O89053	COR1A_MOUSE	Coro1a Coro1	23.6	0	0.199192	26.3215	1.00371	0.337774	0.530104	-6.45856	FALSE
Coro1b	Q9WUM3|COR1B_MOUSE	Q9WUM3	COR1B_MOUSE	Coro1b	10.1	0	-0.152323	26.0881	-1.56617	0.146512	0.303428	-5.78437	FALSE
Coro1c	Q9WUM4|COR1C_MOUSE	Q9WUM4	COR1C_MOUSE	Coro1c	9.77	0	-0.174673	26.9401	-2.00129	0.0714913	0.184606	-5.13937	FALSE
Coro2b	Q8BH44|COR2B_MOUSE	Q8BH44	COR2B_MOUSE	Coro2b	40.5	0	-0.883115	20.6435	-2.57659	0.0263404	0.0922682	-4.1888	FALSE
Coro7	Q9D2V7|CORO7_MOUSE	Q9D2V7	CORO7_MOUSE	Coro7	7.99	0	0.0664357	23.6013	0.707045	0.494716	0.664685	-6.7155	FALSE
Cotl1	Q9CQI6|COTL1_MOUSE	Q9CQI6	COTL1_MOUSE	Cotl1 Clp	14.8	0	-0.126448	26.9033	-0.953324	0.361559	0.553608	-6.50759	FALSE
Cox17	P56394|COX17_MOUSE	P56394	COX17_MOUSE	Cox17	49.5	0	1.369	21.5518	8.94407	2.8049e-06	0.00024042	5.13496	TRUE
Cox4i1	P19783|COX41_MOUSE	P19783	COX41_MOUSE	Cox4i1	37.8	0	1.03647	27.5349	8.89127	2.96706e-06	0.000244352	5.07822	TRUE
Cox4i2	Q91W29|COX42_MOUSE	Q91W29	COX42_MOUSE	Cox4i2 Cox4b	32.4	0	-0.0505964	20.7756	-0.170261	0.867996	0.92504	-6.96468	FALSE
Cox5a	P12787|COX5A_MOUSE	P12787	COX5A_MOUSE	Cox5a	32.2	0	0.86935	26.7575	7.77483	1.03861e-05	0.000501397	3.80565	FALSE
Cox5b	P19536|COX5B_MOUSE	P19536	COX5B_MOUSE	Cox5b	34.7	0	0.965317	25.8658	10.0932	8.77505e-07	0.000123072	6.29991	FALSE
Cox6a1	P43024|CX6A1_MOUSE	P43024	CX6A1_MOUSE	Cox6a1 Cox6al	76.2	8.33333	0.761963	22.486	1.67961	0.122087	0.266787	-5.62464	FALSE
Cox6b1	P56391|CX6B1_MOUSE	P56391	CX6B1_MOUSE	Cox6b1	22.3	0	0.52151	27.008	4.75589	0.000649241	0.00644095	-0.448943	FALSE
Cox6c	Q9CPQ1|COX6C_MOUSE	Q9CPQ1	COX6C_MOUSE	Cox6c	30.4	0	0.852454	25.5238	10.3081	7.14713e-07	0.000111178	6.50383	FALSE
Cox7a1	P56392|CX7A1_MOUSE	P56392	CX7A1_MOUSE	Cox7a1 Cox7a Cox7ah	77.4	16.6667	0.290826	19.7114	0.472857	0.645856	0.780828	-6.86039	FALSE
Cox7a2	P48771|CX7A2_MOUSE	P48771	CX7A2_MOUSE	Cox7a2	32	0	0.838898	26.2193	7.43341	1.56444e-05	0.000631793	3.38685	FALSE
Cox7a2l	Q61387|COX7R_MOUSE	Q61387	COX7R_MOUSE	Cox7a2l Cox7rp Scaf1 Silg81	76.5	16.6667	-0.302432	19.7825	-0.512459	0.618788	0.76192	-6.8397	FALSE
Cox7c	P17665|COX7C_MOUSE	P17665	COX7C_MOUSE	Cox7c	42	0	1.20332	24.73	6.64962	4.22062e-05	0.00112908	2.36819	TRUE
Cp	Q61147|CERU_MOUSE	Q61147	CERU_MOUSE	Cp	52.7	0	1.11998	26.1569	4.97877	0.000458507	0.00512162	-0.0907611	TRUE
Cpm	Q80V42|CBPM_MOUSE	Q80V42	CBPM_MOUSE	Cpm	23.9	0	0.00818534	26.0993	0.036164	0.97182	0.986143	-6.97967	FALSE
Cpne1	Q8C166|CPNE1_MOUSE	Q8C166	CPNE1_MOUSE	Cpne1	16	0	-0.224522	24.3832	-1.7523	0.108414	0.245995	-5.51891	FALSE
Cpne3	Q8BT60|CPNE3_MOUSE	Q8BT60	CPNE3_MOUSE	Cpne3 Kiaa0636	24.1	0	0.010792	24.1868	0.055821	0.956518	0.979823	-6.97869	FALSE
Cpox	P36552|HEM6_MOUSE	P36552	HEM6_MOUSE	Cpox	53.5	0	1.50807	20.8226	4.26273	0.00143656	0.0112566	-1.26469	TRUE
Cpped1	Q8BFS6|CPPED_MOUSE	Q8BFS6	CPPED_MOUSE	Cpped1	81.4	25	1.17111	19.6608	5.42598	0.000233076	0.00334102	0.606848	TRUE
Cpq	Q9WVJ3|CBPQ_MOUSE	Q9WVJ3	CBPQ_MOUSE	Cpq Hls2 Pgcp	13.4	0	0.167298	23.546	1.29986	0.221073	0.400218	-6.13044	FALSE
Cpsf1	Q9EPU4|CPSF1_MOUSE	Q9EPU4	CPSF1_MOUSE	Cpsf1 Cpsf160	60.2	0	0.703916	21.5022	1.32281	0.213593	0.391116	-6.10237	FALSE
Cpsf2	O35218|CPSF2_MOUSE	O35218	CPSF2_MOUSE	Cpsf2 Cpsf100 Mcpsf	31.6	0	-0.59033	20.8241	-2.23711	0.0476897	0.140955	-4.75965	FALSE
Cpsf3	Q9QXK7|CPSF3_MOUSE	Q9QXK7	CPSF3_MOUSE	Cpsf3 Cpsf73	61.2	0	-0.216616	19.8027	-0.38888	0.705026	0.824821	-6.89895	FALSE
Cpsf6	Q6NVF9|CPSF6_MOUSE	Q6NVF9	CPSF6_MOUSE	Cpsf6	47.5	0	-0.439121	23.9692	-1.38483	0.194423	0.369363	-6.0248	FALSE
Cpsf7	Q8BTV2|CPSF7_MOUSE	Q8BTV2	CPSF7_MOUSE	Cpsf7	21.1	0	-0.374232	21.6357	-3.58424	0.00450614	0.0258903	-2.43009	FALSE
Cpt1a	P97742|CPT1A_MOUSE	P97742	CPT1A_MOUSE	Cpt1a Cpt-1 Cpt1	18.5	0	-0.115359	25.7617	-0.66346	0.521136	0.688137	-6.74651	FALSE
Cpt2	P52825|CPT2_MOUSE	P52825	CPT2_MOUSE	Cpt2 Cpt-2	47.8	0	0.465622	23.8812	1.34908	0.205289	0.381511	-6.06982	FALSE
Cr1l	Q64735|CR1L_MOUSE	Q64735	CR1L_MOUSE	Cr1l	43.4	0	-1.09494	21.5686	-4.03815	0.00208469	0.0152101	-1.64571	TRUE
Crabp1	P62965|RABP1_MOUSE	P62965	RABP1_MOUSE	Crabp1	92.7	0	5.77714	28.3794	4.65735	0.000758863	0.00724369	-0.609455	TRUE
Crat	P47934|CACP_MOUSE	P47934	CACP_MOUSE	Crat	22.4	0	0.369018	22.4627	2.24918	0.0467023	0.138916	-4.73979	FALSE
Crbn	Q8C7D2|CRBN_MOUSE	Q8C7D2	CRBN_MOUSE	Crbn	112	50	-0.687047	18.2608	-1.3764	0.19694	0.372422	-6.03548	FALSE
Creb1	Q01147|CREB1_MOUSE	Q01147	CREB1_MOUSE	Creb1	40.9	0	-0.91481	21.8912	-4.88305	0.00053192	0.00568464	-0.24375	FALSE
Creg1	O88668|CREG1_MOUSE	O88668	CREG1_MOUSE	Creg1	78.7	0	2.30855	19.9959	4.75504	0.000650103	0.00644095	-0.450309	TRUE
Creld1	Q91XD7|CREL1_MOUSE	Q91XD7	CREL1_MOUSE	Creld1	96	41.6667	0.336339	18.6581	1.59938	0.138951	0.292529	-5.73831	FALSE
Creld2	Q9CYA0|CREL2_MOUSE	Q9CYA0	CREL2_MOUSE	Creld2	48.4	0	0.548515	21.787	2.39544	0.0361975	0.116946	-4.49631	FALSE
Crip1	P63254|CRIP1_MOUSE	P63254	CRIP1_MOUSE	Crip1 Crip	19	0	-0.235779	25.7278	-1.52989	0.155183	0.315713	-5.83401	FALSE
Crip2	Q9DCT8|CRIP2_MOUSE	Q9DCT8	CRIP2_MOUSE	Crip2	25.3	0	-0.64471	27.4713	-7.13911	2.25114e-05	0.000744473	3.01392	FALSE
Crk	Q64010|CRK_MOUSE	Q64010	CRK_MOUSE	Crk Crko	19.6	0	-0.14261	25.0267	-0.838893	0.419957	0.606124	-6.61092	FALSE
Crkl	P47941|CRKL_MOUSE	P47941	CRKL_MOUSE	Crkl	24.3	0	-0.478555	23.9169	-3.3004	0.0073724	0.0375778	-2.92694	FALSE
Crlf1	Q9JM58|CRLF1_MOUSE	Q9JM58	CRLF1_MOUSE	Crlf1	135	58.3333	-2.08152	19.5205	-3.91523	0.00256275	0.0174494	-1.85644	TRUE
Crlf3	Q9Z2L7|CRLF3_MOUSE	Q9Z2L7	CRLF3_MOUSE	Crlf3 Creme9 Cytor4	99.2	41.6667	-0.512907	18.7203	-2.38057	0.0371507	0.118775	-4.52128	FALSE
Crnkl1	P63154|CRNL1_MOUSE	P63154	CRNL1_MOUSE	Crnkl1	107	0	1.61679	20.5894	1.26139	0.234092	0.416349	-6.17668	FALSE
Crot	Q9DC50|OCTC_MOUSE	Q9DC50	OCTC_MOUSE	Crot Cot	65.9	0	-0.124326	19.6685	-0.244066	0.811816	0.888618	-6.94816	FALSE
Crtap	Q9CYD3|CRTAP_MOUSE	Q9CYD3	CRTAP_MOUSE	Crtap Casp	22.8	0	0.0581179	22.7643	0.29751	0.771799	0.868584	-6.93258	FALSE
Crtc3	Q91X84|CRTC3_MOUSE	Q91X84	CRTC3_MOUSE	Crtc3 Torc3	112	33.3333	-0.733246	18.0823	-1.1813	0.263187	0.448069	-6.26962	FALSE
Cryab	P23927|CRYAB_MOUSE	P23927	CRYAB_MOUSE	Cryab Crya2	46.2	0	-0.356479	20.5462	-0.937565	0.36924	0.56174	-6.52249	FALSE
Cryl1	Q99KP3|CRYL1_MOUSE	Q99KP3	CRYL1_MOUSE	Cryl1 Cry	42.1	0	-0.455937	22.3889	-1.66705	0.124601	0.270172	-5.64266	FALSE
Crym	O54983|CRYM_MOUSE	O54983	CRYM_MOUSE	Crym	37.5	0	-0.895508	19.754	-2.83156	0.016804	0.0672801	-3.74813	FALSE
Cryz	P47199|QOR_MOUSE	P47199	QOR_MOUSE	Cryz	21.4	0	0.344868	22.8615	2.23466	0.0478924	0.141355	-4.76368	FALSE
Cryzl2	Q3UNZ8|QORL2_MOUSE	Q3UNZ8	QORL2_MOUSE	Cryzl2	75.2	0	1.56511	19.9273	4.26934	0.00142103	0.0111734	-1.25355	TRUE
Cs	Q9CZU6|CISY_MOUSE	Q9CZU6	CISY_MOUSE	Cs	24	0	0.624317	28.1403	6.2303	7.40931e-05	0.00152107	1.78875	FALSE
Csad	Q9DBE0|CSAD_MOUSE	Q9DBE0	CSAD_MOUSE	Csad	25.9	0	0.110846	22.2608	0.516974	0.615738	0.759238	-6.83724	FALSE
Csde1	Q91W50|CSDE1_MOUSE	Q91W50	CSDE1_MOUSE	Csde1 D3Jfr1	18.4	0	0.142189	24.7132	0.864078	0.406582	0.59417	-6.58915	FALSE
Cse1l	Q9ERK4|XPO2_MOUSE	Q9ERK4	XPO2_MOUSE	Cse1l Xpo2	13.1	0	-0.193545	25.1222	-1.66431	0.125154	0.271091	-5.64656	FALSE
Csk	P41241|CSK_MOUSE	P41241	CSK_MOUSE	Csk	21.4	0	0.260084	24.0892	1.74021	0.110588	0.249045	-5.53667	FALSE
Csn1s1	P19228|CASA1_MOUSE	P19228	CASA1_MOUSE	Csn1s1 Csn1 Csna	40	0	-0.361774	23.4988	-0.886589	0.394876	0.581476	-6.56923	FALSE
Csnk1a1	Q8BK63|KC1A_MOUSE	Q8BK63	KC1A_MOUSE	Csnk1a1	60	0	0.0654145	22.4944	0.146179	0.886509	0.938342	-6.9688	FALSE
Csnk1d	Q9DC28|KC1D_MOUSE	Q9DC28	KC1D_MOUSE	Csnk1d Hckid	34.2	0	-0.59405	19.3933	-2.35292	0.0389892	0.122205	-4.5676	FALSE
Csnk1e	Q9JMK2|KC1E_MOUSE	Q9JMK2	KC1E_MOUSE	Csnk1e	70.8	8.33333	0.530995	19.3394	0.772518	0.456607	0.636705	-6.66556	FALSE
Csnk2a1	Q60737|CSK21_MOUSE	Q60737	CSK21_MOUSE	Csnk2a1 Ckiia	19.3	0	-0.311714	24.167	-1.97073	0.0752918	0.190842	-5.18725	FALSE
Csnk2a2	O54833|CSK22_MOUSE	O54833	CSK22_MOUSE	Csnk2a2	28.5	0	-0.403646	21.0162	-1.71081	0.11604	0.257594	-5.57958	FALSE
Csnk2b	P67871|CSK2B_MOUSE	P67871	CSK2B_MOUSE	Csnk2b Ck2n	11.6	0	-0.015417	24.3126	-0.129354	0.899488	0.945792	-6.97131	FALSE
Cspg4	Q8VHY0|CSPG4_MOUSE	Q8VHY0	CSPG4_MOUSE	Cspg4 An2 Kiaa4232 Ng2	24.6	0	0.0113428	24.8879	0.0527289	0.958924	0.980638	-6.97887	FALSE
Csrp1	P97315|CSRP1_MOUSE	P97315	CSRP1_MOUSE	Csrp1	21.6	0	-0.433995	29.6885	-3.34471	0.00682417	0.0358269	-2.84921	FALSE
Csrp2	P97314|CSRP2_MOUSE	P97314	CSRP2_MOUSE	Csrp2 Dlp1	72	0	-0.0837441	23.7134	-0.145548	0.886996	0.938535	-6.9689	FALSE
Cst3	P21460|CYTC_MOUSE	P21460	CYTC_MOUSE	Cst3	31.3	0	0.54962	23.1815	2.52667	0.0287572	0.0986767	-4.2741	FALSE
Cstb	Q62426|CYTB_MOUSE	Q62426	CYTB_MOUSE	Cstb	31.3	0	0.726804	25.7649	3.91412	0.00256756	0.0174494	-1.85835	FALSE
Cstf1	Q99LC2|CSTF1_MOUSE	Q99LC2	CSTF1_MOUSE	Cstf1	84.3	0	1.69999	19.8221	2.70907	0.0208571	0.0785851	-3.96074	FALSE
Cstf2	Q8BIQ5|CSTF2_MOUSE	Q8BIQ5	CSTF2_MOUSE	Cstf2	20.8	0	-0.125958	22.9412	-0.800192	0.441081	0.624171	-6.64326	FALSE
Cstf3	Q99LI7|CSTF3_MOUSE	Q99LI7	CSTF3_MOUSE	Cstf3	37.1	0	-0.775619	21.6477	-2.63768	0.023654	0.0862386	-4.08391	FALSE
Ctbp1	O88712|CTBP1_MOUSE	O88712	CTBP1_MOUSE	Ctbp1	24.4	0	-0.630219	24.8208	-5.39569	0.000243787	0.00341301	0.560505	FALSE
Ctbp2	P56546|CTBP2_MOUSE	P56546	CTBP2_MOUSE	Ctbp2	47.6	0	-1.15117	22.9717	-3.11605	0.0101817	0.0465321	-3.25048	TRUE
Ctcf	Q61164|CTCF_MOUSE	Q61164	CTCF_MOUSE	Ctcf	52.5	0	0.880123	23.0097	1.62783	0.132748	0.283015	-5.69838	FALSE
Ctdp1	Q7TSG2|CTDP1_MOUSE	Q7TSG2	CTDP1_MOUSE	Ctdp1 Fcp1	96.1	41.6667	0.405569	18.0713	2.14929	0.0555033	0.156768	-4.90302	FALSE
Ctdsp1	P58466|CTDS1_MOUSE	P58466	CTDS1_MOUSE	Ctdsp1 Nif3 Nliif	51.8	16.6667	-0.253417	19.0039	-1.83734	0.0941882	0.22375	-5.39214	FALSE
Ctdspl	P58465|CTDSL_MOUSE	P58465	CTDSL_MOUSE	Ctdspl Nif1 Nifl	80.8	16.6667	-0.150542	17.2215	-0.227143	0.824613	0.897012	-6.95247	FALSE
Ctnna1	P26231|CTNA1_MOUSE	P26231	CTNA1_MOUSE	Ctnna1 Catna1	21.6	0	-0.545518	28.1694	-5.06419	0.000402031	0.00476977	0.0446953	FALSE
Ctnna2	Q61301|CTNA2_MOUSE	Q61301	CTNA2_MOUSE	Ctnna2 Catna2	48.5	0	0.165969	22.833	0.318641	0.756159	0.860202	-6.92558	FALSE
Ctnnb1	Q02248|CTNB1_MOUSE	Q02248	CTNB1_MOUSE	Ctnnb1 Catnb	17.6	0	-0.374016	26.7673	-2.78961	0.018095	0.0707626	-3.82111	FALSE
Ctnnbl1	Q9CWL8|CTBL1_MOUSE	Q9CWL8	CTBL1_MOUSE	Ctnnbl1	33.1	0	-0.442966	20.8849	-1.65998	0.126035	0.272437	-5.65275	FALSE
Ctnnd1	P30999|CTND1_MOUSE	P30999	CTND1_MOUSE	Ctnnd1	24.2	0	-0.624847	27.5208	-5.51033	0.000205809	0.00306567	0.735187	FALSE
Ctps1	P70698|PYRG1_MOUSE	P70698	PYRG1_MOUSE	Ctps1 Ctps	59.9	0	0.588611	24.3036	0.907053	0.384439	0.573067	-6.55073	FALSE
Ctps2	P70303|PYRG2_MOUSE	P70303	PYRG2_MOUSE	Ctps2	25.9	0	0.419364	21.4318	1.87248	0.0888251	0.21509	-5.33885	FALSE
Ctr9	Q62018|CTR9_MOUSE	Q62018	CTR9_MOUSE	Ctr9 Kiaa0155 Sh2bp1	47.8	0	-0.272775	20.044	-0.615808	0.550952	0.714132	-6.77833	FALSE
Ctsa	P16675|PPGB_MOUSE	P16675	PPGB_MOUSE	Ctsa Ppgb	16.7	0	0.205951	23.6507	1.45015	0.175817	0.343653	-5.94045	FALSE
Ctsb	P10605|CATB_MOUSE	P10605	CATB_MOUSE	Ctsb	28.8	0	0.789211	26.2908	8.33215	5.46923e-06	0.000343075	4.45878	FALSE
Ctsc	P97821|CATC_MOUSE	P97821	CATC_MOUSE	Ctsc	17.9	0	0.327246	25.1921	2.42141	0.0345895	0.113055	-4.45259	FALSE
Ctsd	P18242|CATD_MOUSE	P18242	CATD_MOUSE	Ctsd	25.8	0	0.673542	27.3434	6.30767	6.66696e-05	0.00142863	1.89753	FALSE
Ctsg	P28293|CATG_MOUSE	P28293	CATG_MOUSE	Ctsg	71	0	-3.03713	20.5781	-2.72546	0.020263	0.0769479	-3.93238	FALSE
Ctsh	P49935|CATH_MOUSE	P49935	CATH_MOUSE	Ctsh	33.2	0	0.867649	25.9359	7.09613	2.37605e-05	0.000753828	2.95852	FALSE
Ctsl	P06797|CATL1_MOUSE	P06797	CATL1_MOUSE	Ctsl Ctsl1	10.5	0	0.182135	23.0736	1.94283	0.0789256	0.196529	-5.23067	FALSE
Ctss	O70370|CATS_MOUSE	O70370	CATS_MOUSE	Ctss Cats	62	0	1.22624	22.6183	3.80782	0.00307382	0.0197067	-2.04168	TRUE
Ctsz	Q9WUU7|CATZ_MOUSE	Q9WUU7	CATZ_MOUSE	Ctsz	23.6	0	0.520945	25.6168	4.00973	0.00218626	0.0156695	-1.6943	FALSE
Cttn	Q60598|SRC8_MOUSE	Q60598	SRC8_MOUSE	Cttn	17	0	-0.429451	26.9809	-5.08998	0.00038647	0.00463764	0.0853827	FALSE
Cttnbp2nl	Q99LJ0|CT2NL_MOUSE	Q99LJ0	CT2NL_MOUSE	Cttnbp2nl Kiaa1433	23.5	0	0.283727	23.9372	1.70283	0.117559	0.25973	-5.59114	FALSE
Cul1	Q9WTX6|CUL1_MOUSE	Q9WTX6	CUL1_MOUSE	Cul1	40.3	0	-0.0998397	21.8894	-0.330653	0.747319	0.854544	-6.92139	FALSE
Cul2	Q9D4H8|CUL2_MOUSE	Q9D4H8	CUL2_MOUSE	Cul2	36.6	0	-0.281392	22.5938	-0.928647	0.373637	0.564834	-6.53082	FALSE
Cul3	Q9JLV5|CUL3_MOUSE	Q9JLV5	CUL3_MOUSE	Cul3	23.1	0	-0.2226	22.7723	-1.10759	0.29242	0.480127	-6.351	FALSE
Cul4a	Q3TCH7|CUL4A_MOUSE	Q3TCH7	CUL4A_MOUSE	Cul4a	33.1	0	-0.374998	17.9603	-1.49029	0.165151	0.330303	-5.88732	FALSE
Cul4b	A2A432|CUL4B_MOUSE	A2A432	CUL4B_MOUSE	Cul4b Kiaa0695	47.4	0	-0.525272	19.4469	-1.24524	0.23974	0.422007	-6.19579	FALSE
Cul5	Q9D5V5|CUL5_MOUSE	Q9D5V5	CUL5_MOUSE	Cul5	12.4	0	0.0119342	23.6555	0.10023	0.922023	0.959014	-6.97493	FALSE
Cul7	Q8VE73|CUL7_MOUSE	Q8VE73	CUL7_MOUSE	Cul7	141	58.3333	0.687205	18.613	1.08118	0.303489	0.491936	-6.37916	FALSE
Cuta	Q9CQ89|CUTA_MOUSE	Q9CQ89	CUTA_MOUSE	Cuta	16.4	0	0.0704164	22.0095	0.435039	0.672217	0.799352	-6.87865	FALSE
Cux1	P53564|CUX1_MOUSE	P53564	CUX1_MOUSE	Cux1 Cutl1 Cux Kiaa4047	90.1	33.3333	0.520895	17.3749	0.967261	0.354862	0.545942	-6.49424	FALSE
Cwc15	Q9JHS9|CWC15_MOUSE	Q9JHS9	CWC15_MOUSE	Cwc15	25.7	0	-0.576304	20.0791	-4.43301	0.00108793	0.00934987	-0.979586	FALSE
Cwc22	Q8C5N3|CWC22_MOUSE	Q8C5N3	CWC22_MOUSE	Cwc22 Ncm	150	50	0.0502135	16.8733	0.0791617	0.938372	0.968582	-6.97698	FALSE
Cwc27	Q3TKY6|CWC27_MOUSE	Q3TKY6	CWC27_MOUSE	Cwc27 Sdccag10	29.7	0	-0.258618	20.3269	-0.746047	0.471783	0.648491	-6.68623	FALSE
Cwf19l1	Q8CI33|C19L1_MOUSE	Q8CI33	C19L1_MOUSE	Cwf19l1	43.9	0	0.211141	22.399	0.306891	0.764842	0.865859	-6.92953	FALSE
Cxadr	P97792|CXAR_MOUSE	P97792	CXAR_MOUSE	Cxadr Car	20	0	-0.300208	22.6279	-2.35532	0.0388259	0.121784	-4.56358	FALSE
Cxcl12	P40224|SDF1_MOUSE	P40224	SDF1_MOUSE	Cxcl12	121	41.6667	-0.676861	17.9911	-1.30686	0.218771	0.39811	-6.12192	FALSE
Cxcl15	Q9WVL7|CXL15_MOUSE	Q9WVL7	CXL15_MOUSE	Cxcl15	23.5	0	0.497227	21.8604	3.32796	0.00702638	0.0364321	-2.8786	FALSE
Cyb5a	P56395|CYB5_MOUSE	P56395	CYB5_MOUSE	Cyb5a Cyb5	14.5	0	0.0214036	27.3227	0.165446	0.871691	0.926459	-6.96555	FALSE
Cyb5b	Q9CQX2|CYB5B_MOUSE	Q9CQX2	CYB5B_MOUSE	Cyb5b Cyb5m	26.1	0	0.28272	25.4122	1.4023	0.18929	0.36203	-6.00249	FALSE
Cyb5r1	Q9DB73|NB5R1_MOUSE	Q9DB73	NB5R1_MOUSE	Cyb5r1 Nqo3a2	35.1	0	0.102955	21.9525	0.385433	0.707502	0.825878	-6.90038	FALSE
Cyb5r3	Q9DCN2|NB5R3_MOUSE	Q9DCN2	NB5R3_MOUSE	Cyb5r3	19.5	0	0.455154	28.5522	4.45099	0.00105669	0.00923096	-0.949679	FALSE
Cyba	Q61462|CY24A_MOUSE	Q61462	CY24A_MOUSE	Cyba	61.5	16.6667	0.723094	19.3974	2.66083	0.0227086	0.08359	-4.04404	FALSE
Cybb	Q61093|CY24B_MOUSE	Q61093	CY24B_MOUSE	Cybb Cgd	53.6	0	0.771464	20.5531	2.5179	0.0292039	0.0999645	-4.28904	FALSE
Cybc1	Q3TYS2|CYBC1_MOUSE	Q3TYS2	CYBC1_MOUSE	Cybc1 Eros	32	0	0.318242	20.964	1.26921	0.231398	0.413387	-6.16737	FALSE
Cyc1	Q9D0M3|CY1_MOUSE	Q9D0M3	CY1_MOUSE	Cyc1	31.4	0	0.715994	25.2468	4.3498	0.00124561	0.010198	-1.11847	FALSE
Cycs	P62897|CYC_MOUSE	P62897	CYC_MOUSE	Cycs	31.9	0	0.754351	26.1799	4.88364	0.000531432	0.00568464	-0.242804	FALSE
Cyfip1	Q7TMB8|CYFP1_MOUSE	Q7TMB8	CYFP1_MOUSE	Cyfip1 Kiaa0068 Shyc Sra1	27.7	0	-0.0853074	26.2348	-0.369562	0.71895	0.834602	-6.90679	FALSE
Cygb	Q9CX80|CYGB_MOUSE	Q9CX80	CYGB_MOUSE	Cygb	46.6	0	0.812133	23.2427	2.17931	0.0527041	0.150481	-4.85425	FALSE
Cyp20a1	Q8BKE6|CP20A_MOUSE	Q8BKE6	CP20A_MOUSE	Cyp20a1	22.2	0	0.0701441	24.5794	0.409893	0.690007	0.812911	-6.88998	FALSE
Cyp2b10	P12791|CP2BA_MOUSE	P12791	CP2BA_MOUSE	Cyp2b10 Cyp2b-10 Cyp2b20	55.3	0	-0.395447	20.6134	-0.972065	0.352575	0.54374	-6.4896	FALSE
Cyp2b19	O55071|CP2BJ_MOUSE	O55071	CP2BJ_MOUSE	Cyp2b19	127	25	-0.845701	18.541	-1.61303	0.135944	0.288219	-5.71921	FALSE
Cyp2b9	P12790|CP2B9_MOUSE	P12790	CP2B9_MOUSE	Cyp2b9 Cyp2b-9 Rip	127	25	-0.845701	18.541	-1.61303	0.135944	0.288219	-5.71921	FALSE
Cyp2d26	Q8CIM7|CP2DQ_MOUSE	Q8CIM7	CP2DQ_MOUSE	Cyp2d26	38.2	0	-0.897265	18.0828	-3.31666	0.00716625	0.0367949	-2.89842	FALSE
Cyp2f2	P33267|CP2F2_MOUSE	P33267	CP2F2_MOUSE	Cyp2f2 Cyp2f-2	44.6	0	-0.471718	27.8209	-1.57036	0.145539	0.301858	-5.77859	FALSE
Cyp2s1	Q9DBX6|CP2S1_MOUSE	Q9DBX6	CP2S1_MOUSE	Cyp2s1	46.3	0	1.13545	22.0725	2.23097	0.0482003	0.141865	-4.76975	FALSE
Cyp4b1	Q64462|CP4B1_MOUSE	Q64462	CP4B1_MOUSE	Cyp4b1	22	0	0.26746	25.8394	1.63821	0.130546	0.279059	-5.68371	FALSE
Cyp4f14	Q9EP75|CP4FE_MOUSE	Q9EP75	CP4FE_MOUSE	Cyp4f14	145	58.3333	-0.581295	20.1612	-0.367712	0.72029	0.834877	-6.90752	FALSE
Cyp4f3	Q99N16|CP4F3_MOUSE	Q99N16	CP4F3_MOUSE	Cyp4f3 Cyp4f18	145	58.3333	-0.581295	20.1612	-0.367712	0.72029	0.834877	-6.90752	FALSE
Cyria	Q8BHZ0|CYRIA_MOUSE	Q8BHZ0	CYRIA_MOUSE	Cyria D12Ertd553e Fam49a	30.6	0	-0.490164	21.5165	-2.15405	0.0550501	0.155697	-4.8953	FALSE
Cyrib	Q921M7|CYRIB_MOUSE	Q921M7	CYRIB_MOUSE	Cyrib Cyri Fam49b	14.3	0	0.0916183	23.8458	0.672527	0.515572	0.682714	-6.74021	FALSE
Cystm1	Q8K353|CYTM1_MOUSE	Q8K353	CYTM1_MOUSE	Cystm1	25	0	0.0207939	20.6685	0.0971288	0.924427	0.95999	-6.97526	FALSE
Cyth3	O08967|CYH3_MOUSE	O08967	CYH3_MOUSE	Cyth3	63.6	0	-2.00415	19.1345	-8.36645	5.26315e-06	0.000343075	4.49779	TRUE
Czib	Q8BHG2|CZIB_MOUSE	Q8BHG2	CZIB_MOUSE	Czib	18.4	0	-0.0644231	23.3168	-0.38781	0.705794	0.825059	-6.89939	FALSE
Daam1	Q8BPM0|DAAM1_MOUSE	Q8BPM0	DAAM1_MOUSE	Daam1	115	0	1.65271	22.6414	2.88453	0.0153052	0.0625917	-3.6558	FALSE
Daam2	Q80U19|DAAM2_MOUSE	Q80U19	DAAM2_MOUSE	Daam2 Kiaa0381	68.1	8.33333	1.154	19.41	2.49096	0.0306189	0.103459	-4.33487	FALSE
Dab2	P98078|DAB2_MOUSE	P98078	DAB2_MOUSE	Dab2	35.7	0	0.776526	23.0884	5.34922	0.000261249	0.00357409	0.489149	FALSE
Dab2ip	Q3UHC7|DAB2P_MOUSE	Q3UHC7	DAB2P_MOUSE	Dab2ip Kiaa1743	71.1	0	0.443247	20.3202	0.703421	0.496881	0.666528	-6.71814	FALSE
Dad1	P61804|DAD1_MOUSE	P61804	DAD1_MOUSE	Dad1	12.6	0	0.249191	24.2211	2.4178	0.0348088	0.113647	-4.45868	FALSE
Dag1	Q62165|DAG1_MOUSE	Q62165	DAG1_MOUSE	Dag1	20.9	0	-0.00844985	25.5538	-0.0563412	0.956113	0.979672	-6.97866	FALSE
Dap3	Q9ER88|RT29_MOUSE	Q9ER88	RT29_MOUSE	Dap3 Mrps29	86.2	25	0.876511	18.3404	2.56076	0.0270842	0.0944799	-4.21589	FALSE
Dars1	Q922B2|SYDC_MOUSE	Q922B2	SYDC_MOUSE	Dars1 Dars	11.9	0	0.200021	26.7479	1.91609	0.0825612	0.203289	-5.27202	FALSE
Dazap1	Q9JII5|DAZP1_MOUSE	Q9JII5	DAZP1_MOUSE	Dazap1	15.6	0	-0.186139	24.4837	-1.36944	0.19904	0.374034	-6.04427	FALSE
Dbi	P31786|ACBP_MOUSE	P31786	ACBP_MOUSE	Dbi	18.1	0	0.180277	26.4665	1.04623	0.318616	0.510174	-6.41558	FALSE
Dbn1	Q9QXS6|DREB_MOUSE	Q9QXS6	DREB_MOUSE	Dbn1 Drba	29.2	0	-0.265413	25.0842	-0.961103	0.35781	0.54947	-6.50016	FALSE
Dbnl	Q62418|DBNL_MOUSE	Q62418	DBNL_MOUSE	Dbnl	15.7	0	-0.315316	25.3569	-3.36523	0.00658456	0.0347864	-2.81322	FALSE
Dbt	P53395|ODB2_MOUSE	P53395	ODB2_MOUSE	Dbt	52.9	0	1.45477	22.9356	7.31193	1.81575e-05	0.000672872	3.23428	TRUE
Dcaf7	P61963|DCAF7_MOUSE	P61963	DCAF7_MOUSE	Dcaf7 Han11 Wdr68	25.5	0	-0.108094	19.9117	-0.467214	0.649758	0.78391	-6.86321	FALSE
Dcaf8	Q8N7N5|DCAF8_MOUSE	Q8N7N5	DCAF8_MOUSE	Dcaf8 D1Ucla4 H326 Wdr42a	53.8	0	0.217567	21.7476	0.546249	0.59615	0.746966	-6.82081	FALSE
Dcakd	Q8BHC4|DCAKD_MOUSE	Q8BHC4	DCAKD_MOUSE	Dcakd	35.8	0	0.894653	23.614	5.94059	0.00011081	0.00198044	1.37382	FALSE
Dclk1	Q9JLM8|DCLK1_MOUSE	Q9JLM8	DCLK1_MOUSE	Dclk1 Dcamkl1 Dclk	167	0	-0.164848	20.2104	-0.107325	0.916526	0.9559	-6.97414	FALSE
Dcn	P28654|PGS2_MOUSE	P28654	PGS2_MOUSE	Dcn	57.8	0	0.0385605	22.8117	0.0757048	0.941057	0.96921	-6.97727	FALSE
Dcps	Q9DAR7|DCPS_MOUSE	Q9DAR7	DCPS_MOUSE	Dcps	16.7	0	0.289458	24.5228	2.37112	0.0377692	0.11934	-4.53712	FALSE
Dctn1	O08788|DCTN1_MOUSE	O08788	DCTN1_MOUSE	Dctn1	9.88	0	-0.0132352	26.1961	-0.12083	0.906075	0.949243	-6.97247	FALSE
Dctn2	Q99KJ8|DCTN2_MOUSE	Q99KJ8	DCTN2_MOUSE	Dctn2	11.9	0	0.0119859	26.6637	0.100397	0.921894	0.959014	-6.97491	FALSE
Dctn3	Q9Z0Y1|DCTN3_MOUSE	Q9Z0Y1	DCTN3_MOUSE	Dctn3	14.9	0	0.0295183	23.5143	0.213528	0.834947	0.902878	-6.95571	FALSE
Dctn4	Q8CBY8|DCTN4_MOUSE	Q8CBY8	DCTN4_MOUSE	Dctn4	31.1	0	-0.738764	24.4687	-3.99541	0.00223938	0.0159144	-1.71882	FALSE
Dctn5	Q9QZB9|DCTN5_MOUSE	Q9QZB9	DCTN5_MOUSE	Dctn5	17.6	0	0.400482	21.7522	3.42174	0.00596847	0.0325976	-2.7142	FALSE
Dctn6	Q9WUB4|DCTN6_MOUSE	Q9WUB4	DCTN6_MOUSE	Dctn6 Ws3	50.4	0	0.503618	20.2954	1.11426	0.289679	0.477867	-6.34381	FALSE
Dcun1d1	Q9QZ73|DCNL1_MOUSE	Q9QZ73	DCNL1_MOUSE	Dcun1d1 Dcun1l1 Rp42 SCCRO Tes3	64.8	0	-0.335751	21.7295	-0.729773	0.481269	0.654706	-6.69861	FALSE
Dcxr	Q91X52|DCXR_MOUSE	Q91X52	DCXR_MOUSE	Dcxr	39.5	0	1.09249	25.1736	6.54029	4.87686e-05	0.00115722	2.21949	TRUE
Ddah1	Q9CWS0|DDAH1_MOUSE	Q9CWS0	DDAH1_MOUSE	Ddah1	32.3	0	0.861721	26.078	6.91715	2.98252e-05	0.000888411	2.72513	FALSE
Ddah2	Q99LD8|DDAH2_MOUSE	Q99LD8	DDAH2_MOUSE	Ddah2	29.7	0	-0.801823	26.8415	-8.01835	7.81603e-06	0.000436856	4.09558	FALSE
Ddb1	Q3U1J4|DDB1_MOUSE	Q3U1J4	DDB1_MOUSE	Ddb1	8.69	0	-0.11431	25.9004	-1.24361	0.240315	0.422488	-6.1977	FALSE
Ddi2	A2ADY9|DDI2_MOUSE	A2ADY9	DDI2_MOUSE	Ddi2	23.8	0	0.0528898	24.696	0.231333	0.82144	0.895651	-6.95143	FALSE
Ddost	O54734|OST48_MOUSE	O54734	OST48_MOUSE	Ddost	19.2	0	0.137642	26.2805	0.8271	0.426321	0.610595	-6.62091	FALSE
Ddrgk1	Q80WW9|DDRGK_MOUSE	Q80WW9	DDRGK_MOUSE	Ddrgk1 Ufbp1	19.2	0	0.0505596	20.8013	0.285044	0.781076	0.875272	-6.93648	FALSE
Ddt	O35215|DOPD_MOUSE	O35215	DOPD_MOUSE	Ddt	24.2	0	0.251466	25.9962	1.27148	0.23062	0.412977	-6.16466	FALSE
Ddx1	Q91VR5|DDX1_MOUSE	Q91VR5	DDX1_MOUSE	Ddx1	32.3	0	-0.0630256	26.7706	-0.266369	0.795041	0.881705	-6.94203	FALSE
Ddx17	Q501J6|DDX17_MOUSE	Q501J6	DDX17_MOUSE	Ddx17	14.5	0	-0.162086	26.6271	-1.20615	0.253867	0.438899	-6.24128	FALSE
Ddx18	Q8K363|DDX18_MOUSE	Q8K363	DDX18_MOUSE	Ddx18	44	0	-0.710376	22.0182	-2.9845	0.0128325	0.0549406	-3.48106	FALSE
Ddx19a	Q61655|DD19A_MOUSE	Q61655	DD19A_MOUSE	Ddx19a	8.22	0	0.115628	24.411	1.26495	0.232863	0.415032	-6.17245	FALSE
Ddx21	Q9JIK5|DDX21_MOUSE	Q9JIK5	DDX21_MOUSE	Ddx21	16.4	0	0.390338	24.8438	4.0964	0.00189162	0.0140865	-1.54638	FALSE
Ddx27	Q921N6|DDX27_MOUSE	Q921N6	DDX27_MOUSE	Ddx27	84.9	0	-0.997398	19.9632	-1.01146	0.334222	0.526926	-6.45084	FALSE
Ddx39a	Q8VDW0|DX39A_MOUSE	Q8VDW0	DX39A_MOUSE	Ddx39a Ddx39	45.9	0	0.212502	23.3145	0.575912	0.57664	0.730364	-6.80328	FALSE
Ddx39b	Q9Z1N5|DX39B_MOUSE	Q9Z1N5	DX39B_MOUSE	Ddx39b	18.5	0	-0.351824	26.7686	-2.63491	0.0237697	0.0864354	-4.08868	FALSE
Ddx3x	Q62167|DDX3X_MOUSE	Q62167	DDX3X_MOUSE	Ddx3x D1Pas1-rs2 Ddx3 Dead3 Erh	22.3	0	0.12225	24.0534	0.729611	0.481365	0.654706	-6.69873	FALSE
Ddx3y	Q62095|DDX3Y_MOUSE	Q62095	DDX3Y_MOUSE	Ddx3y D1Pas1-rs1 Dead2	174	66.6667	0.479972	19.8272	1.14682	0.276565	0.463517	-6.30821	FALSE
Ddx42	Q810A7|DDX42_MOUSE	Q810A7	DDX42_MOUSE	Ddx42	12.8	0	0.078967	22.9032	0.678337	0.512025	0.68054	-6.73613	FALSE
Ddx46	Q569Z5|DDX46_MOUSE	Q569Z5	DDX46_MOUSE	Ddx46 Kiaa0801	36.4	0	-0.0350711	25.0447	-0.0976678	0.92401	0.95999	-6.97521	FALSE
Ddx5	Q61656|DDX5_MOUSE	Q61656	DDX5_MOUSE	Ddx5 Tnz2	10.8	0	-0.120306	27.6503	-1.0786	0.304585	0.49297	-6.38188	FALSE
Ddx50	Q99MJ9|DDX50_MOUSE	Q99MJ9	DDX50_MOUSE	Ddx50	66.7	16.6667	0.163616	19.5382	0.430445	0.675451	0.802516	-6.88077	FALSE
Ddx6	P54823|DDX6_MOUSE	P54823	DDX6_MOUSE	Ddx6	13.9	0	-0.245891	25.0273	-2.13993	0.0564041	0.158672	-4.91816	FALSE
Decr1	Q9CQ62|DECR_MOUSE	Q9CQ62	DECR_MOUSE	Decr1	21.2	0	0.310701	26.7671	2.06954	0.0636425	0.171428	-5.03125	FALSE
Degs1	O09005|DEGS1_MOUSE	O09005	DEGS1_MOUSE	Degs1 Degs Des1 Mdes	44.2	0	0.419909	20.3041	1.07753	0.305041	0.493517	-6.38301	FALSE
Dek	Q7TNV0|DEK_MOUSE	Q7TNV0	DEK_MOUSE	Dek	22.8	0	-0.578094	24.4402	-4.89424	0.000522725	0.00561495	-0.225791	FALSE
Dennd10	Q9D8N2|DEN10_MOUSE	Q9D8N2	DEN10_MOUSE	Dennd10 Fam45a	141	0	-0.357062	20.213	-0.624019	0.545746	0.708762	-6.77301	FALSE
Dennd2b	Q924W7|DEN2B_MOUSE	Q924W7	DEN2B_MOUSE	Dennd2b Denn2b St5	79.2	0	-0.410687	18.6197	-0.863104	0.407094	0.594287	-6.59001	FALSE
Dennd3	A2RT67|DEND3_MOUSE	A2RT67	DEND3_MOUSE	Dennd3 Kiaa0870	55	0	-0.186941	22.4445	-0.387503	0.706015	0.825059	-6.89952	FALSE
Denr	Q9CQJ6|DENR_MOUSE	Q9CQJ6	DENR_MOUSE	Denr	16.8	0	0.000370242	22.5866	0.00228106	0.998222	0.998961	-6.98038	FALSE
Deptor	Q570Y9|DPTOR_MOUSE	Q570Y9	DPTOR_MOUSE	Deptor Depdc6 Kiaa4200	59.3	0	-1.05282	20.4467	-1.24976	0.238147	0.42026	-6.19046	FALSE
Dera	Q91YP3|DEOC_MOUSE	Q91YP3	DEOC_MOUSE	Dera	50.7	0	0.980654	20.5728	2.54684	0.0277556	0.0965013	-4.23968	FALSE
Des	P31001|DESM_MOUSE	P31001	DESM_MOUSE	Des	34	0	0.603846	28.4852	3.19315	0.00889363	0.0423506	-3.11518	FALSE
Dffa	O54786|DFFA_MOUSE	O54786	DFFA_MOUSE	Dffa Icad	55.8	0	0.497052	21.6986	0.53782	0.601757	0.750702	-6.82563	FALSE
Dgkz	Q80UP3|DGKZ_MOUSE	Q80UP3	DGKZ_MOUSE	Dgkz	119	50	-0.627701	18.4048	-2.71963	0.020472	0.077481	-3.94246	FALSE
Dglucy	Q8BH86|GLUCM_MOUSE	Q8BH86	GLUCM_MOUSE	Dglucy	40.1	0	0.990889	22.1403	5.95247	0.000108972	0.0019643	1.39107	FALSE
Dguok	Q9QX60|DGUOK_MOUSE	Q9QX60	DGUOK_MOUSE	Dguok Dgk	65.8	0	1.03849	21.15	1.81596	0.0975942	0.228736	-5.42431	FALSE
Dhcr7	O88455|DHCR7_MOUSE	O88455	DHCR7_MOUSE	Dhcr7	108	0	-0.643772	20.4046	-0.956649	0.359953	0.551551	-6.50442	FALSE
Dhdh	Q9DBB8|DHDH_MOUSE	Q9DBB8	DHDH_MOUSE	Dhdh	70.1	8.33333	-0.264018	18.7904	-0.367319	0.720574	0.834877	-6.90767	FALSE
Dhfr	P00375|DYR_MOUSE	P00375	DYR_MOUSE	Dhfr	28.8	0	0.0442464	19.3585	0.17966	0.860791	0.920357	-6.9629	FALSE
Dhodh	O35435|PYRD_MOUSE	O35435	PYRD_MOUSE	Dhodh	98	25	1.29179	18.201	3.21323	0.00858616	0.0413554	-3.07993	TRUE
Dhrs1	Q99L04|DHRS1_MOUSE	Q99L04	DHRS1_MOUSE	Dhrs1 D14ertd484e	10.2	0	-0.07058	24.8909	-0.66057	0.522917	0.689128	-6.7485	FALSE
Dhrs4	Q99LB2|DHRS4_MOUSE	Q99LB2	DHRS4_MOUSE	Dhrs4 D14Ucla2	16.1	0	-0.111186	23.8952	-0.69757	0.500389	0.669826	-6.72239	FALSE
Dhrs7	Q9CXR1|DHRS7_MOUSE	Q9CXR1	DHRS7_MOUSE	Dhrs7 Retsdr4	23.5	0	-0.19438	24.3399	-0.930586	0.372678	0.564397	-6.52902	FALSE
Dhrs7b	Q99J47|DRS7B_MOUSE	Q99J47	DRS7B_MOUSE	Dhrs7b Sdr32c1	154	0	0.474298	21.308	0.563654	0.58466	0.736525	-6.81063	FALSE
Dhx15	O35286|DHX15_MOUSE	O35286	DHX15_MOUSE	Dhx15 Ddx15 Deah9	15.9	0	0.0908792	26.1871	0.854871	0.411438	0.598706	-6.59717	FALSE
Dhx29	Q6PGC1|DHX29_MOUSE	Q6PGC1	DHX29_MOUSE	Dhx29	39.7	0	-1.04315	27.9183	-1.12012	0.287281	0.476157	-6.33746	FALSE
Dhx30	Q99PU8|DHX30_MOUSE	Q99PU8	DHX30_MOUSE	Dhx30 Helg	115	50	0.390066	18.9372	1.33166	0.210766	0.387065	-6.09146	FALSE
Dhx9	O70133|DHX9_MOUSE	O70133	DHX9_MOUSE	Dhx9	18.5	0	-0.4207	27.6952	-3.32042	0.00711935	0.0367337	-2.89182	FALSE
Diablo	Q9JIQ3|DBLOH_MOUSE	Q9JIQ3	DBLOH_MOUSE	Diablo Smac	38.8	0	0.101892	20.7923	0.299892	0.77003	0.868222	-6.93181	FALSE
Diaph1	O08808|DIAP1_MOUSE	O08808	DIAP1_MOUSE	Diaph1 Diap1	18.8	0	-0.0380464	23.4303	-0.271915	0.790885	0.879555	-6.94042	FALSE
Diaph2	O70566|DIAP2_MOUSE	O70566	DIAP2_MOUSE	Diaph2 Diap2	68.7	0	-0.539238	23.4992	-0.502613	0.625465	0.766993	-6.84499	FALSE
Dido1	Q8C9B9|DIDO1_MOUSE	Q8C9B9	DIDO1_MOUSE	Dido1 Datf1 Dio1	123	25	5.56959	22.9627	3.25772	0.0079431	0.0394805	-3.00184	TRUE
Dip2b	Q3UH60|DIP2B_MOUSE	Q3UH60	DIP2B_MOUSE	Dip2b Kiaa1463	39.5	0	-0.450185	20.9724	-1.02253	0.329194	0.522591	-6.43972	FALSE
Dipk2a	Q3USZ8|DIK2A_MOUSE	Q3USZ8	DIK2A_MOUSE	Dipk2a	158	0	0.43436	20.2342	0.639868	0.535778	0.699411	-6.76254	FALSE
Dis3	Q9CSH3|RRP44_MOUSE	Q9CSH3	RRP44_MOUSE	Dis3 Kiaa1008 Rrp44	103	0	0.517851	22.5795	0.848852	0.414633	0.601125	-6.60238	FALSE
Dis3l2	Q8CI75|DI3L2_MOUSE	Q8CI75	DI3L2_MOUSE	Dis3l2	86	33.3333	-0.171126	18.1269	-0.583051	0.571996	0.727887	-6.79893	FALSE
Dkc1	Q9ESX5|DKC1_MOUSE	Q9ESX5	DKC1_MOUSE	Dkc1	21.7	0	-0.276414	22.8567	-1.36569	0.20018	0.375057	-6.049	FALSE
Dlat	Q8BMF4|ODP2_MOUSE	Q8BMF4	ODP2_MOUSE	Dlat	23.4	0	0.556894	26.2111	4.4621	0.00103787	0.0091385	-0.931227	FALSE
Dld	O08749|DLDH_MOUSE	O08749	DLDH_MOUSE	Dld	14.2	0	0.217625	26.5936	1.84546	0.0929222	0.221746	-5.37986	FALSE
Dlg1	Q811D0|DLG1_MOUSE	Q811D0	DLG1_MOUSE	Dlg1 Dlgh1	22.4	0	-0.441456	23.0005	-2.81002	0.0174549	0.0693377	-3.78562	FALSE
Dlg3	P70175|DLG3_MOUSE	P70175	DLG3_MOUSE	Dlg3 Dlgh3	39.6	0	-0.561495	19.8771	-1.10395	0.293929	0.482038	-6.35492	FALSE
Dlgap4	B1AZP2|DLGP4_MOUSE	B1AZP2	DLGP4_MOUSE	Dlgap4 Kiaa0964 Sapap4	22.5	0	-0.448227	22.5328	-2.95991	0.0134008	0.056623	-3.5241	FALSE
Dlst	Q9D2G2|ODO2_MOUSE	Q9D2G2	ODO2_MOUSE	Dlst	26.2	0	0.625221	26.381	4.82994	0.000577931	0.0060082	-0.329178	FALSE
Dmac1	Q9CQ00|DMAC1_MOUSE	Q9CQ00	DMAC1_MOUSE	Dmac1	55.5	8.33333	1.17672	20.2868	6.3197	6.55886e-05	0.00141268	1.91437	TRUE
Dmap1	Q9JI44|DMAP1_MOUSE	Q9JI44	DMAP1_MOUSE	Dmap1	127	50	-0.368261	18.1919	-1.17717	0.264761	0.44982	-6.27429	FALSE
Dmd	P11531|DMD_MOUSE	P11531	DMD_MOUSE	Dmd	108	0	-0.556271	21.5611	-1.26185	0.233933	0.416349	-6.17613	FALSE
Dnaaf5	B9EJR8|DAAF5_MOUSE	B9EJR8	DAAF5_MOUSE	Dnaaf5 Heatr2	269	25	0.284737	18.5206	0.258978	0.800588	0.883609	-6.94412	FALSE
Dnah1	E9Q8T7|DYH1_MOUSE	E9Q8T7	DYH1_MOUSE	Dnah1 Dhc7 Dnahc1	131	50	0.159484	20.643	0.279026	0.785568	0.876882	-6.93831	FALSE
Dnaja1	P63037|DNJA1_MOUSE	P63037	DNJA1_MOUSE	Dnaja1 Dnaj2 Hsj2 Hspf4	12.8	0	-0.12178	24.4348	-1.0608	0.31224	0.502648	-6.40051	FALSE
Dnaja2	Q9QYJ0|DNJA2_MOUSE	Q9QYJ0	DNJA2_MOUSE	Dnaja2	16.9	0	0.255546	24.3419	2.03353	0.0676757	0.178429	-5.08848	FALSE
Dnaja3	Q99M87|DNJA3_MOUSE	Q99M87	DNJA3_MOUSE	Dnaja3	43.2	0	1.10986	20.5653	5.58647	0.000184103	0.00291786	0.850162	TRUE
Dnaja4	Q9JMC3|DNJA4_MOUSE	Q9JMC3	DNJA4_MOUSE	Dnaja4	90.6	0	-2.47035	20.6097	-1.82519	0.0961105	0.22665	-5.41045	FALSE
Dnajb1	Q9QYJ3|DNJB1_MOUSE	Q9QYJ3	DNJB1_MOUSE	Dnajb1 Hsp40 Hspf1	132	0	-0.269851	23.0529	-0.317277	0.757165	0.860318	-6.92605	FALSE
Dnajb11	Q99KV1|DJB11_MOUSE	Q99KV1	DJB11_MOUSE	Dnajb11	27	0	0.639088	24.9558	3.74663	0.0034113	0.0211945	-2.14764	FALSE
Dnajb12	Q9QYI4|DJB12_MOUSE	Q9QYI4	DJB12_MOUSE	Dnajb12	65.8	0	0.540626	19.6553	0.503765	0.624682	0.766257	-6.84438	FALSE
Dnajb4	Q9D832|DNJB4_MOUSE	Q9D832	DNJB4_MOUSE	Dnajb4	13.1	0	0.126218	24.1083	1.00029	0.33935	0.531059	-6.46195	FALSE
Dnajb6	O54946|DNJB6_MOUSE	O54946	DNJB6_MOUSE	Dnajb6	18.1	0	-0.415572	20.3267	-3.7213	0.00356207	0.0216508	-2.19159	FALSE
Dnajc1	Q61712|DNJC1_MOUSE	Q61712	DNJC1_MOUSE	Dnajc1 Dnajl1 Mtj1	37.1	0	0.251697	19.6086	1.02001	0.33033	0.523983	-6.44225	FALSE
Dnajc10	Q9DC23|DJC10_MOUSE	Q9DC23	DJC10_MOUSE	Dnajc10 Erdj5 Jpdi	39.5	0	-0.106723	22.3604	-0.31656	0.757695	0.860318	-6.92629	FALSE
Dnajc11	Q5U458|DJC11_MOUSE	Q5U458	DJC11_MOUSE	Dnajc11	33.9	0	-0.165634	22.4678	-0.646896	0.531391	0.695927	-6.75782	FALSE
Dnajc2	P54103|DNJC2_MOUSE	P54103	DNJC2_MOUSE	Dnajc2 Mida1 Zrf1	41.6	0	0.544157	18.658	1.5497	0.150394	0.309331	-5.80699	FALSE
Dnajc3	Q91YW3|DNJC3_MOUSE	Q91YW3	DNJC3_MOUSE	Dnajc3	13.6	0	0.27299	24.7354	2.6367	0.0236947	0.0863121	-4.08559	FALSE
Dnajc5	P60904|DNJC5_MOUSE	P60904	DNJC5_MOUSE	Dnajc5	31.3	0	-0.730905	22.5878	-3.98255	0.00228823	0.0161794	-1.74085	FALSE
Dnajc7	Q9QYI3|DNJC7_MOUSE	Q9QYI3	DNJC7_MOUSE	Dnajc7 Ttc2	104	0	-0.87808	21.5962	-1.17978	0.263764	0.448506	-6.27134	FALSE
Dnajc8	Q6NZB0|DNJC8_MOUSE	Q6NZB0	DNJC8_MOUSE	Dnajc8	45.1	0	-0.931932	22.7284	-2.34963	0.0392136	0.122634	-4.5731	FALSE
Dnajc9	Q91WN1|DNJC9_MOUSE	Q91WN1	DNJC9_MOUSE	Dnajc9	51.3	0	-0.713617	20.0333	-1.33803	0.20875	0.385046	-6.08357	FALSE
Dnm1	P39053|DYN1_MOUSE	P39053	DYN1_MOUSE	Dnm1 Dnm Kiaa4093	62	0	0.844764	21.5668	1.45832	0.173599	0.341187	-5.92971	FALSE
Dnm1l	Q8K1M6|DNM1L_MOUSE	Q8K1M6	DNM1L_MOUSE	Dnm1l Drp1	17.9	0	0.11174	23.6241	0.705813	0.495451	0.665247	-6.7164	FALSE
Dnm2	P39054|DYN2_MOUSE	P39054	DYN2_MOUSE	Dnm2	12.1	0	0.304641	26.9421	3.71703	0.00358813	0.0217462	-2.19899	FALSE
Dnm3	Q8BZ98|DYN3_MOUSE	Q8BZ98	DYN3_MOUSE	Dnm3 Kiaa0820	65.9	0	-1.54681	18.0396	-2.87762	0.0154928	0.063071	-3.66785	FALSE
Dnmt1	P13864|DNMT1_MOUSE	P13864	DNMT1_MOUSE	Dnmt1 Dnmt Met1 Uim	58.1	0	-0.0120131	22.1626	-0.0154009	0.987997	0.994151	-6.98025	FALSE
Dnmt3a	O88508|DNM3A_MOUSE	O88508	DNM3A_MOUSE	Dnmt3a	53	0	-0.323773	23.944	-0.788452	0.447624	0.628809	-6.6528	FALSE
Dnpep	Q9Z2W0|DNPEP_MOUSE	Q9Z2W0	DNPEP_MOUSE	Dnpep	13.7	0	0.200693	26.1054	1.74894	0.109014	0.246824	-5.52385	FALSE
Dock1	Q8BUR4|DOCK1_MOUSE	Q8BUR4	DOCK1_MOUSE	Dock1	8.39	0	-0.118028	23.6347	-1.28207	0.227018	0.407816	-6.15195	FALSE
Dock4	P59764|DOCK4_MOUSE	P59764	DOCK4_MOUSE	Dock4 Kiaa0716	46.5	0	0.054789	19.5129	0.130649	0.898488	0.94554	-6.97113	FALSE
Dock6	Q8VDR9|DOCK6_MOUSE	Q8VDR9	DOCK6_MOUSE	Dock6 Kiaa1395	32.6	0	-0.417794	22.1483	-1.67431	0.123143	0.267915	-5.63226	FALSE
Dock7	Q8R1A4|DOCK7_MOUSE	Q8R1A4	DOCK7_MOUSE	Dock7 Gm430 Kiaa1771 Mnlt	69.1	0	0.450946	23.7763	0.989179	0.344513	0.536704	-6.47292	FALSE
Dock8	Q8C147|DOCK8_MOUSE	Q8C147	DOCK8_MOUSE	Dock8	112	0	-0.398051	20.1205	-0.56169	0.585951	0.737708	-6.81179	FALSE
Dock9	Q8BIK4|DOCK9_MOUSE	Q8BIK4	DOCK9_MOUSE	Dock9 D14Wsu89e Kiaa1058 Ziz1	35.7	0	-0.55272	22.2703	-2.00218	0.0713829	0.184606	-5.13797	FALSE
Dpep1	P31428|DPEP1_MOUSE	P31428	DPEP1_MOUSE	Dpep1	34.3	0	-0.793933	25.025	-3.8445	0.00288836	0.0188664	-1.97833	FALSE
Dpf2	Q61103|REQU_MOUSE	Q61103	REQU_MOUSE	Dpf2 Baf45d Req Ubid4	59.3	0	0.600772	21.2594	1.19793	0.256918	0.442055	-6.2507	FALSE
Dpm1	O70152|DPM1_MOUSE	O70152	DPM1_MOUSE	Dpm1	62.2	0	0.835556	22.5607	2.58066	0.0261522	0.0918388	-4.18182	FALSE
Dpm3	Q9D1Q4|DPM3_MOUSE	Q9D1Q4	DPM3_MOUSE	Dpm3	13.4	0	0.157311	22.1659	1.27073	0.230874	0.412977	-6.16554	FALSE
Dpp3	Q99KK7|DPP3_MOUSE	Q99KK7	DPP3_MOUSE	Dpp3	12.3	0	0.0908529	25.9398	0.761367	0.462961	0.641305	-6.67434	FALSE
Dpp4	P28843|DPP4_MOUSE	P28843	DPP4_MOUSE	Dpp4	51.7	0	-1.48302	24.5615	-12.1194	1.44443e-07	4.33328e-05	8.07021	TRUE
Dpp7	Q9ET22|DPP2_MOUSE	Q9ET22	DPP2_MOUSE	Dpp7 Dpp2 Qpp	48.8	8.33333	0.973694	19.4003	3.81901	0.00301599	0.019518	-2.02235	FALSE
Dpp9	Q8BVG4|DPP9_MOUSE	Q8BVG4	DPP9_MOUSE	Dpp9	59.6	8.33333	0.390072	19.4876	0.651586	0.528476	0.694058	-6.75464	FALSE
Dpt	Q9QZZ6|DERM_MOUSE	Q9QZZ6	DERM_MOUSE	Dpt	29.9	0	0.35001	23.1221	1.54889	0.150587	0.309576	-5.8081	FALSE
Dpy19l1	A6X919|D19L1_MOUSE	A6X919	D19L1_MOUSE	Dpy19l1	109	8.33333	0.0168691	18.9737	0.019943	0.984458	0.992492	-6.98016	FALSE
Dpy30	Q99LT0|DPY30_MOUSE	Q99LT0	DPY30_MOUSE	Dpy30	10.3	0	-0.193426	22.6917	-2.16736	0.0538017	0.152991	-4.87369	FALSE
Dpysl2	O08553|DPYL2_MOUSE	O08553	DPYL2_MOUSE	Dpysl2	26.2	0	-0.590312	29.8306	-4.60438	0.000825712	0.00763875	-0.696266	FALSE
Dpysl3	Q62188|DPYL3_MOUSE	Q62188	DPYL3_MOUSE	Dpysl3 Drp3 Ulip	15.1	0	-0.110179	27.2301	-0.832431	0.423436	0.608218	-6.61641	FALSE
Dr1	Q91WV0|NC2B_MOUSE	Q91WV0	NC2B_MOUSE	Dr1	41.6	8.33333	-0.565692	20.7103	-3.4458	0.00572437	0.0314691	-2.67207	FALSE
Drap1	Q9D6N5|NC2A_MOUSE	Q9D6N5	NC2A_MOUSE	Drap1	20.9	0	0.0798698	20.8756	0.452606	0.659911	0.790313	-6.87035	FALSE
Drg1	P32233|DRG1_MOUSE	P32233	DRG1_MOUSE	Drg1	14.8	0	0.189957	22.6132	1.48432	0.166702	0.332658	-5.89529	FALSE
Drg2	Q9QXB9|DRG2_MOUSE	Q9QXB9	DRG2_MOUSE	Drg2	25.6	0	0.139934	23.3931	0.569847	0.5806	0.73339	-6.80693	FALSE
Dsp	E9Q557|DESP_MOUSE	E9Q557	DESP_MOUSE	Dsp	62.1	0	-1.24734	21.367	-2.11901	0.0584697	0.162268	-4.95193	FALSE
Dstn	Q9R0P5|DEST_MOUSE	Q9R0P5	DEST_MOUSE	Dstn Dsn Sid23	18.5	0	0.339723	28.4837	2.64205	0.0234726	0.085726	-4.07639	FALSE
Dtd1	Q9DD18|DTD1_MOUSE	Q9DD18	DTD1_MOUSE	Dtd1 Hars2	135	58.3333	-0.497908	18.7509	-0.72632	0.483297	0.655784	-6.70121	FALSE
Dtd2	Q8BHA3|DTD2_MOUSE	Q8BHA3	DTD2_MOUSE	Dtd2	51.9	8.33333	-0.306241	19.5046	-0.830551	0.424452	0.609053	-6.618	FALSE
Dtna	Q9D2N4|DTNA_MOUSE	Q9D2N4	DTNA_MOUSE	Dtna Dtn	69.2	0	0.965648	23.1738	0.857135	0.41024	0.597644	-6.59521	FALSE
Dus3l	Q91XI1|DUS3L_MOUSE	Q91XI1	DUS3L_MOUSE	Dus3l	108	25	-0.0794432	17.6939	-0.134836	0.895256	0.94332	-6.97053	FALSE
Dusp23	Q6NT99|DUS23_MOUSE	Q6NT99	DUS23_MOUSE	Dusp23 Ldp3	42.7	0	-0.319224	19.434	-0.608062	0.555889	0.717631	-6.7833	FALSE
Dusp3	Q9D7X3|DUS3_MOUSE	Q9D7X3	DUS3_MOUSE	Dusp3	23.8	0	0.0647882	25.4873	0.362426	0.724122	0.837755	-6.90958	FALSE
Dync1h1	Q9JHU4|DYHC1_MOUSE	Q9JHU4	DYHC1_MOUSE	Dync1h1 Dhc1 Dnch1 Dnchc1 Dyhc	9.85	0	-0.0560312	29.6371	-0.567617	0.582061	0.73413	-6.80827	FALSE
Dync1i2	O88487|DC1I2_MOUSE	O88487	DC1I2_MOUSE	Dync1i2 Dnci2 Dncic2	30.9	0	0.166248	26.5602	0.764979	0.460897	0.639786	-6.67151	FALSE
Dync1li1	Q8R1Q8|DC1L1_MOUSE	Q8R1Q8	DC1L1_MOUSE	Dync1li1 Dncli1 Dnclic1	20	0	-0.109369	25.5014	-0.73673	0.477199	0.653059	-6.69335	FALSE
Dync1li2	Q6PDL0|DC1L2_MOUSE	Q6PDL0	DC1L2_MOUSE	Dync1li2 Dncli2 Dnclic2	56.5	0	0.265229	24.2842	0.654541	0.526643	0.692735	-6.75263	FALSE
Dynll1	P63168|DYL1_MOUSE	P63168	DYL1_MOUSE	Dynll1	24.3	0	-0.576044	25.3937	-5.11306	0.000373085	0.0045419	0.121716	FALSE
Dynll2	Q9D0M5|DYL2_MOUSE	Q9D0M5	DYL2_MOUSE	Dynll2 Dlc2	27.4	0	0.199918	24.5542	0.7254	0.483839	0.655849	-6.7019	FALSE
Dynlrb1	P62627|DLRB1_MOUSE	P62627	DLRB1_MOUSE	Dynlrb1 Dncl2a Dnlc2a	23.3	0	0.166283	24.2964	0.689884	0.505019	0.67345	-6.72792	FALSE
Dynlt1	P51807|DYLT1_MOUSE	P51807	DYLT1_MOUSE	Dynlt1 Tctel1 Tctex-1 Tctex1	13.1	0	0.196811	23.2964	1.70441	0.117256	0.259452	-5.58885	FALSE
Dysf	Q9ESD7|DYSF_MOUSE	Q9ESD7	DYSF_MOUSE	Dysf Fer1l1	88.8	0	1.28484	21.8726	2.02339	0.0688543	0.180568	-5.10452	FALSE
Ear1	P97426|ECP1_MOUSE	P97426	ECP1_MOUSE	Ear1	50.5	0	-1.16458	22.9881	-2.97639	0.0130173	0.0556183	-3.49526	FALSE
Ear2	P97425|ECP2_MOUSE	P97425	ECP2_MOUSE	Ear2	49.2	0	-1.12156	22.9201	-3.22519	0.00840834	0.0409687	-3.05895	TRUE
Ebna1bp2	Q9D903|EBP2_MOUSE	Q9D903	EBP2_MOUSE	Ebna1bp2 Ebp2	49.6	0	0.927599	19.9644	2.66116	0.0226953	0.08359	-4.04347	FALSE
Ebp	P70245|EBP_MOUSE	P70245	EBP_MOUSE	Ebp Msi	30.7	0	-0.0703466	20.868	-0.232011	0.820926	0.895324	-6.95126	FALSE
Ece1	Q4PZA2|ECE1_MOUSE	Q4PZA2	ECE1_MOUSE	Ece1	39.8	0	0.627637	22.4831	1.95777	0.0769597	0.193667	-5.20746	FALSE
Ech1	O35459|ECH1_MOUSE	O35459	ECH1_MOUSE	Ech1	22.1	0	0.329852	25.1773	1.94796	0.0782462	0.195849	-5.22272	FALSE
Echdc2	Q3TLP5|ECHD2_MOUSE	Q3TLP5	ECHD2_MOUSE	Echdc2 D4Ertd765e	122	41.6667	-1.52751	18.7707	-1.26561	0.232634	0.414888	-6.17166	FALSE
Echdc3	Q9D7J9|ECHD3_MOUSE	Q9D7J9	ECHD3_MOUSE	Echdc3	167	66.6667	0.18171	20.9744	0.123874	0.903721	0.947723	-6.97206	FALSE
Echs1	Q8BH95|ECHM_MOUSE	Q8BH95	ECHM_MOUSE	Echs1	16.3	0	0.358906	26.4055	3.28977	0.00751051	0.0379136	-2.94559	FALSE
Eci1	P42125|ECI1_MOUSE	P42125	ECI1_MOUSE	Eci1	16.5	0	0.325271	26.1468	2.62267	0.0242877	0.0876359	-4.10973	FALSE
Eci2	Q9WUR2|ECI2_MOUSE	Q9WUR2	ECI2_MOUSE	Eci2	27.9	0	0.713939	23.8641	5.71118	0.000153655	0.0025552	1.03666	FALSE
Ecpas	Q6PDI5|ECM29_MOUSE	Q6PDI5	ECM29_MOUSE	Ecpas Ecm29 Kiaa0368	23.6	0	-0.0965333	22.353	-0.479961	0.640959	0.778043	-6.85679	FALSE
Ecscr	Q3TZW0|ECSCR_MOUSE	Q3TZW0	ECSCR_MOUSE	Ecscr	38.4	0	-1.03527	22.3591	-5.55244	0.000193486	0.00298466	0.798882	TRUE
Edc4	Q3UJB9|EDC4_MOUSE	Q3UJB9	EDC4_MOUSE	Edc4	21.3	0	0.180377	24.109	0.909692	0.383108	0.571808	-6.54832	FALSE
Edf1	Q9JMG1|EDF1_MOUSE	Q9JMG1	EDF1_MOUSE	Edf1	30	0	-0.679192	20.8221	-3.68391	0.0037973	0.0226543	-2.25653	FALSE
Eea1	Q8BL66|EEA1_MOUSE	Q8BL66	EEA1_MOUSE	Eea1	14.5	0	0.0364981	24.3865	0.254946	0.80362	0.885648	-6.94524	FALSE
Eed	Q921E6|EED_MOUSE	Q921E6	EED_MOUSE	Eed	141	0	-1.32393	19.68	-0.76435	0.461255	0.639786	-6.672	FALSE
Eef1a1	P10126|EF1A1_MOUSE	P10126	EF1A1_MOUSE	Eef1a1	10.6	0	0.209778	31.1498	2.23217	0.0480996	0.141668	-4.76777	FALSE
Eef1b	O70251|EF1B_MOUSE	O70251	EF1B_MOUSE	Eef1b	25.5	0	0.659131	26.1363	5.05303	0.000408973	0.00479801	0.0270505	FALSE
Eef1d	P57776|EF1D_MOUSE	P57776	EF1D_MOUSE	Eef1d	15.2	0	0.38365	26.7863	4.06574	0.0019908	0.014669	-1.59862	FALSE
Eef1e1	Q9D1M4|MCA3_MOUSE	Q9D1M4	MCA3_MOUSE	Eef1e1	27.2	0	0.521299	20.9791	2.76885	0.0187697	0.0730608	-3.85715	FALSE
Eef1g	Q9D8N0|EF1G_MOUSE	Q9D8N0	EF1G_MOUSE	Eef1g	23.3	0	0.625407	27.7632	6.48551	5.24614e-05	0.0012241	2.14435	FALSE
Eef2	P58252|EF2_MOUSE	P58252	EF2_MOUSE	Eef2	17.5	0	0.407335	30.1145	3.70891	0.00363832	0.0219554	-2.2131	FALSE
Eefsec	Q9JHW4|SELB_MOUSE	Q9JHW4	SELB_MOUSE	Eefsec Selb	11.4	0	0.0346061	20.2458	0.296722	0.772384	0.86901	-6.93283	FALSE
Efemp1	Q8BPB5|FBLN3_MOUSE	Q8BPB5	FBLN3_MOUSE	Efemp1	30.5	0	0.795413	24.8405	5.59881	0.000180821	0.00288764	0.868717	FALSE
Efemp2	Q9WVJ9|FBLN4_MOUSE	Q9WVJ9	FBLN4_MOUSE	Efemp2 Fbln4 Mbp1	34.1	0	-0.0444248	23.3075	-0.177513	0.862436	0.921481	-6.96332	FALSE
Efhd2	Q9D8Y0|EFHD2_MOUSE	Q9D8Y0	EFHD2_MOUSE	Efhd2 Sws1	16.4	0	0.223722	24.8365	1.51409	0.159095	0.321713	-5.85538	FALSE
Efl1	Q8C0D5|EFL1_MOUSE	Q8C0D5	EFL1_MOUSE	Efl1 Eftud1	18.3	0	-0.200978	19.519	-1.44669	0.176761	0.34434	-5.94498	FALSE
Efnb1	P52795|EFNB1_MOUSE	P52795	EFNB1_MOUSE	Efnb1	31.3	0	-0.783467	21.6463	-4.01614	0.00216291	0.0155819	-1.68334	FALSE
Eftud2	O08810|U5S1_MOUSE	O08810	U5S1_MOUSE	Eftud2 Snrp116	17.6	0	-0.236835	25.8239	-1.47424	0.169348	0.335455	-5.90868	FALSE
Egflam	Q4VBE4|EGFLA_MOUSE	Q4VBE4	EGFLA_MOUSE	Egflam	55.6	0	0.404818	22.7373	0.658177	0.524394	0.690209	-6.75014	FALSE
Egfr	Q01279|EGFR_MOUSE	Q01279	EGFR_MOUSE	Egfr	70.5	0	-0.906375	21.8462	-1.45896	0.173426	0.341006	-5.92887	FALSE
Ehd1	Q9WVK4|EHD1_MOUSE	Q9WVK4	EHD1_MOUSE	Ehd1	33.5	0	-0.801607	27.0001	-6.86154	3.20337e-05	0.000922138	2.65174	FALSE
Ehd2	Q8BH64|EHD2_MOUSE	Q8BH64	EHD2_MOUSE	Ehd2	22.8	0	-0.495429	28.5981	-3.91498	0.00256384	0.0174494	-1.85687	FALSE
Ehd3	Q9QXY6|EHD3_MOUSE	Q9QXY6	EHD3_MOUSE	Ehd3 Ehd2	57.2	0	-0.0277983	22.4094	-0.0546144	0.957456	0.980092	-6.97876	FALSE
Ehd4	Q9EQP2|EHD4_MOUSE	Q9EQP2	EHD4_MOUSE	Ehd4	30.4	0	-0.71579	27.7388	-6.1807	7.93147e-05	0.00160928	1.71857	FALSE
Ehmt2	Q9Z148|EHMT2_MOUSE	Q9Z148	EHMT2_MOUSE	Ehmt2 Bat8 G9a Ng36	84.6	33.3333	-0.0294085	18.039	-0.0916507	0.928676	0.962122	-6.97582	FALSE
Eif1	P48024|EIF1_MOUSE	P48024	EIF1_MOUSE	Eif1 Sui1 Sui1-rs1	18.9	0	0.199681	24.3267	1.29072	0.224112	0.404325	-6.14152	FALSE
Eif1a	Q60872|IF1A_MOUSE	Q60872	IF1A_MOUSE	Eif1a	19.6	0	0.41034	20.9986	3.21622	0.00854138	0.0412342	-3.07468	FALSE
Eif1ax	Q8BMJ3|IF1AX_MOUSE	Q8BMJ3	IF1AX_MOUSE	Eif1ax	17.5	0	-0.38722	22.1081	-3.20439	0.00872021	0.0418084	-3.09545	FALSE
Eif2a	Q8BJW6|EIF2A_MOUSE	Q8BJW6	EIF2A_MOUSE	Eif2a D3Ertd194e	13.4	0	0.277529	24.1726	2.465	0.032046	0.106735	-4.37892	FALSE
Eif2ak2	Q03963|E2AK2_MOUSE	Q03963	E2AK2_MOUSE	Eif2ak2 Pkr Prkr Tik	67.7	0	0.207262	20.223	0.391236	0.703335	0.823991	-6.89797	FALSE
Eif2b2	Q99LD9|EI2BB_MOUSE	Q99LD9	EI2BB_MOUSE	Eif2b2	41.7	0	0.322825	19.8366	1.11769	0.288274	0.477204	-6.3401	FALSE
Eif2b4	Q61749|EI2BD_MOUSE	Q61749	EI2BD_MOUSE	Eif2b4 Eif2b Eif2bd Jgr1a	35.2	0	0.616815	20.3814	2.45027	0.0328844	0.108666	-4.40386	FALSE
Eif2b5	Q8CHW4|EI2BE_MOUSE	Q8CHW4	EI2BE_MOUSE	Eif2b5	85.6	33.3333	-0.0476376	17.9271	-0.144782	0.887586	0.938535	-6.96902	FALSE
Eif2d	Q61211|EIF2D_MOUSE	Q61211	EIF2D_MOUSE	Eif2d Lgtn	35.9	0	1.2462	22.189	1.6591	0.126216	0.272573	-5.65402	FALSE
Eif2s1	Q6ZWX6|IF2A_MOUSE	Q6ZWX6	IF2A_MOUSE	Eif2s1	16.2	0	0.404229	25.7854	4.39806	0.00115144	0.0096336	-1.03782	FALSE
Eif2s2	Q99L45|IF2B_MOUSE	Q99L45	IF2B_MOUSE	Eif2s2	15.6	0	0.334527	25.8283	3.11051	0.0102813	0.0469326	-3.26021	FALSE
Eif2s3x	Q9Z0N1|IF2G_MOUSE	Q9Z0N1	IF2G_MOUSE	Eif2s3x	22.9	0	0.115636	24.8336	0.738779	0.476005	0.652436	-6.69179	FALSE
Eif3a	P23116|EIF3A_MOUSE	P23116	EIF3A_MOUSE	Eif3a	20.7	0	-0.316889	26.9632	-2.21504	0.0495477	0.143815	-4.79588	FALSE
Eif3b	Q8JZQ9|EIF3B_MOUSE	Q8JZQ9	EIF3B_MOUSE	Eif3b	17	0	0.384834	26.2337	3.35885	0.00665822	0.0350583	-2.82443	FALSE
Eif3c	Q8R1B4|EIF3C_MOUSE	Q8R1B4	EIF3C_MOUSE	Eif3c Eif3s8	12.7	0	0.239574	26.3017	2.25719	0.0460575	0.13791	-4.72658	FALSE
Eif3d	O70194|EIF3D_MOUSE	O70194	EIF3D_MOUSE	Eif3d Eif3s7	10.1	0	0.210506	25.705	2.32679	0.0408068	0.125539	-4.6112	FALSE
Eif3e	P60229|EIF3E_MOUSE	P60229	EIF3E_MOUSE	Eif3e	18.1	0	0.458123	25.9492	4.83148	0.000576543	0.0060082	-0.326702	FALSE
Eif3f	Q9DCH4|EIF3F_MOUSE	Q9DCH4	EIF3F_MOUSE	Eif3f Eif3s5	19.7	0	0.298374	24.75	1.94186	0.0790549	0.196584	-5.23218	FALSE
Eif3g	Q9Z1D1|EIF3G_MOUSE	Q9Z1D1	EIF3G_MOUSE	Eif3g	11.3	0	0.250789	24.875	2.8887	0.0151931	0.0624319	-3.64853	FALSE
Eif3h	Q91WK2|EIF3H_MOUSE	Q91WK2	EIF3H_MOUSE	Eif3h Eif3s3	16.6	0	0.266342	24.7581	2.03546	0.0674538	0.17818	-5.08543	FALSE
Eif3i	Q9QZD9|EIF3I_MOUSE	Q9QZD9	EIF3I_MOUSE	Eif3i	16	0	0.381622	25.6497	4.42804	0.00109673	0.00938144	-0.987862	FALSE
Eif3j1	Q3UGC7|EI3JA_MOUSE	Q3UGC7	EI3JA_MOUSE	Eif3j1 Eif3s1-1	14.7	0	0.318943	24.3014	2.88689	0.0152416	0.0624536	-3.65168	FALSE
Eif3j2	Q66JS6|EI3JB_MOUSE	Q66JS6	EI3JB_MOUSE	Eif3j2 Eif3s1-2 Gm9781	14.7	0	0.318943	24.3014	2.88689	0.0152416	0.0624536	-3.65168	FALSE
Eif3k	Q9DBZ5|EIF3K_MOUSE	Q9DBZ5	EIF3K_MOUSE	Eif3k	25.6	0	0.559945	22.4829	3.88187	0.00271129	0.0180752	-1.91387	FALSE
Eif3l	Q8QZY1|EIF3L_MOUSE	Q8QZY1	EIF3L_MOUSE	Eif3l Eif3eip Eif3s6ip Paf67	17.7	0	0.349731	25.7778	2.76302	0.018964	0.0735446	-3.86728	FALSE
Eif3m	Q99JX4|EIF3M_MOUSE	Q99JX4	EIF3M_MOUSE	Eif3m	24.9	0	0.367375	23.6058	1.98524	0.0734641	0.187796	-5.16456	FALSE
Eif4a1	P60843|IF4A1_MOUSE	P60843	IF4A1_MOUSE	Eif4a1	15.9	0	0.351508	27.5697	3.19627	0.00884508	0.0422151	-3.1097	FALSE
Eif4a2	P10630|IF4A2_MOUSE	P10630	IF4A2_MOUSE	Eif4a2 Ddx2b	267	0	-0.778154	25.1675	-0.90752	0.384203	0.57303	-6.55031	FALSE
Eif4a3	Q91VC3|IF4A3_MOUSE	Q91VC3	IF4A3_MOUSE	Eif4a3 Ddx48	17.4	0	-0.0749128	26.027	-0.474472	0.644741	0.780053	-6.85958	FALSE
Eif4b	Q8BGD9|IF4B_MOUSE	Q8BGD9	IF4B_MOUSE	Eif4b	184	0	0.789106	25.1598	1.36728	0.199697	0.374683	-6.047	FALSE
Eif4e	P63073|IF4E_MOUSE	P63073	IF4E_MOUSE	Eif4e	15.1	0	-0.085602	25.2591	-0.533503	0.604639	0.752869	-6.82807	FALSE
Eif4e3	Q9DBB5|IF4E3_MOUSE	Q9DBB5	IF4E3_MOUSE	Eif4e3	88.1	33.3333	-0.76405	18.9296	-3.77173	0.00326844	0.0204737	-2.10414	FALSE
Eif4ebp2	P70445|4EBP2_MOUSE	P70445	4EBP2_MOUSE	Eif4ebp2	81.5	0	-2.32426	20.5206	-6.99622	2.69625e-05	0.000821292	2.82876	TRUE
Eif4g1	Q6NZJ6|IF4G1_MOUSE	Q6NZJ6	IF4G1_MOUSE	Eif4g1	17.6	0	0.405655	25.4758	3.60662	0.00433589	0.025153	-2.39107	FALSE
Eif4g2	Q62448|IF4G2_MOUSE	Q62448	IF4G2_MOUSE	Eif4g2 Nat1	15.8	0	0.0713757	23.9508	0.506832	0.622599	0.764819	-6.84274	FALSE
Eif4g3	Q80XI3|IF4G3_MOUSE	Q80XI3	IF4G3_MOUSE	Eif4g3	38.7	0	-0.499721	22.7645	-1.7459	0.10956	0.24766	-5.52832	FALSE
Eif4h	Q9WUK2|IF4H_MOUSE	Q9WUK2	IF4H_MOUSE	Eif4h	16.7	0	-0.430325	26.069	-4.9817	0.000456431	0.00512162	-0.0860846	FALSE
Eif5	P59325|IF5_MOUSE	P59325	IF5_MOUSE	Eif5	20.9	0	0.423514	23.9837	2.66936	0.0223696	0.0827046	-4.02933	FALSE
Eif5a	P63242|IF5A1_MOUSE	P63242	IF5A1_MOUSE	Eif5a	15.5	0	0.333094	28.0457	3.04986	0.011438	0.0509435	-3.36657	FALSE
Eif5b	Q05D44|IF2P_MOUSE	Q05D44	IF2P_MOUSE	Eif5b If2	30.2	0	0.444296	24.2029	2.16882	0.053666	0.152812	-4.87131	FALSE
Eif6	O55135|IF6_MOUSE	O55135	IF6_MOUSE	Eif6 Itgb4bp	19.9	0	-0.0299464	24.335	-0.148718	0.884554	0.936508	-6.9684	FALSE
Elac2	Q80Y81|RNZ2_MOUSE	Q80Y81	RNZ2_MOUSE	Elac2	59.1	16.6667	0.198111	18.0012	0.786415	0.448766	0.629351	-6.65445	FALSE
Elapor1	A2AFS3|ELAP1_MOUSE	A2AFS3	ELAP1_MOUSE	Elapor1	63.3	8.33333	-1.06475	19.2453	-4.86771	0.000544793	0.00580744	-0.268376	TRUE
Elavl1	P70372|ELAV1_MOUSE	P70372	ELAV1_MOUSE	Elavl1 Elra Hua	9.6	0	-0.108709	26.3442	-1.08945	0.299989	0.488354	-6.3704	FALSE
Elmo1	Q8BPU7|ELMO1_MOUSE	Q8BPU7	ELMO1_MOUSE	Elmo1	19.4	0	-0.0553428	23.4933	-0.316263	0.757913	0.860334	-6.92639	FALSE
Elmo2	Q8BHL5|ELMO2_MOUSE	Q8BHL5	ELMO2_MOUSE	Elmo2 Kiaa1834	44.3	8.33333	-0.286945	19.4999	-1.17213	0.266694	0.451765	-6.27997	FALSE
Eln	P54320|ELN_MOUSE	P54320	ELN_MOUSE	Eln	43.8	0	-1.00482	28.3242	-3.7652	0.00330501	0.0206563	-2.11545	TRUE
Elob	P62869|ELOB_MOUSE	P62869	ELOB_MOUSE	Elob Tceb2	21	0	0.0788154	24.8524	0.397481	0.698862	0.820574	-6.89533	FALSE
Eloc	P83940|ELOC_MOUSE	P83940	ELOC_MOUSE	Eloc Tceb1	10.5	0	-0.120396	25.1016	-1.16728	0.268565	0.454463	-6.28542	FALSE
Elovl1	Q9JLJ5|ELOV1_MOUSE	Q9JLJ5	ELOV1_MOUSE	Elovl1 Ssc1	21.1	0	0.2082	22.6721	1.18056	0.263468	0.448365	-6.27046	FALSE
Elp1	Q7TT37|ELP1_MOUSE	Q7TT37	ELP1_MOUSE	Elp1 Ikap Ikbkap	75.9	0	-0.487506	20.9537	-0.993836	0.342343	0.534115	-6.46834	FALSE
Elp3	Q9CZX0|ELP3_MOUSE	Q9CZX0	ELP3_MOUSE	Elp3	145	0	2.33784	20.662	2.15076	0.055363	0.156477	-4.90063	FALSE
Emb	P21995|EMB_MOUSE	P21995	EMB_MOUSE	Emb Gp70	77.4	0	0.636391	21.4135	1.16417	0.269768	0.455579	-6.2889	FALSE
Emc1	Q8C7X2|EMC1_MOUSE	Q8C7X2	EMC1_MOUSE	Emc1 Kiaa0090	59.7	0	0.796722	24.1389	2.73882	0.0197911	0.075911	-3.90924	FALSE
Emc2	Q9CRD2|EMC2_MOUSE	Q9CRD2	EMC2_MOUSE	Emc2	17.3	0	0.44223	22.5063	4.65036	0.000767342	0.00727503	-0.620883	FALSE
Emc3	Q99KI3|EMC3_MOUSE	Q99KI3	EMC3_MOUSE	Emc3 Tmem111	24.4	0	0.338614	22.0149	1.81499	0.0977523	0.228852	-5.42577	FALSE
Emc4	Q9CZX9|EMC4_MOUSE	Q9CZX9	EMC4_MOUSE	Emc4 Tmem85	29.1	0	0.25808	20.5232	1.05975	0.312696	0.503189	-6.4016	FALSE
Emc7	Q9EP72|EMC7_MOUSE	Q9EP72	EMC7_MOUSE	Emc7 Orf3	60	0	-0.000974967	23.9923	-0.00161915	0.998738	0.999038	-6.98038	FALSE
Emc8	O70378|EMC8_MOUSE	O70378	EMC8_MOUSE	Emc8 Cox4al Cox4nb Noc4	24.9	0	0.308787	22.8329	1.59528	0.139865	0.293915	-5.74403	FALSE
Emcn	Q9R0H2|MUCEN_MOUSE	Q9R0H2	MUCEN_MOUSE	Emcn Muc14	28.7	0	-0.555282	22.0754	-3.11643	0.0101748	0.0465321	-3.24981	FALSE
Emd	O08579|EMD_MOUSE	O08579	EMD_MOUSE	Emd Sta	17.8	0	0.19453	24.5209	1.19281	0.258838	0.443722	-6.25655	FALSE
Emilin1	Q99K41|EMIL1_MOUSE	Q99K41	EMIL1_MOUSE	Emilin1	24.6	0	-0.314181	25.8675	-1.38505	0.194358	0.369363	-6.02451	FALSE
Eml1	Q05BC3|EMAL1_MOUSE	Q05BC3	EMAL1_MOUSE	Eml1	19.1	0	0.319628	24.8551	2.80218	0.017698	0.0699923	-3.79926	FALSE
Eml2	Q7TNG5|EMAL2_MOUSE	Q7TNG5	EMAL2_MOUSE	Eml2	28.9	0	0.626726	25.1875	3.14553	0.00966816	0.0450906	-3.19876	FALSE
Eml4	Q3UMY5|EMAL4_MOUSE	Q3UMY5	EMAL4_MOUSE	Eml4	44.8	0	-0.870011	23.9648	-3.2694	0.00778266	0.0389063	-2.98135	FALSE
Emp1	P47801|EMP1_MOUSE	P47801	EMP1_MOUSE	Emp1 Tmp	136	58.3333	0.789887	19.9867	0.558822	0.587838	0.739198	-6.81348	FALSE
Enah	Q03173|ENAH_MOUSE	Q03173	ENAH_MOUSE	Enah Mena Ndpp1	52.5	0	-0.336475	24.1966	-0.968254	0.354388	0.545412	-6.49328	FALSE
Endod1	Q8C522|ENDD1_MOUSE	Q8C522	ENDD1_MOUSE	Endod1	25.9	0	0.509009	23.6304	2.98106	0.0129106	0.0552183	-3.48708	FALSE
Eng	Q63961|EGLN_MOUSE	Q63961	EGLN_MOUSE	Eng Edg	24.4	0	0.375322	24.1541	2.03718	0.0672565	0.177995	-5.0827	FALSE
Engase	Q8BX80|ENASE_MOUSE	Q8BX80	ENASE_MOUSE	Engase	57.9	0	0.820311	20.19	0.834831	0.422142	0.607606	-6.61437	FALSE
Eno1	P17182|ENOA_MOUSE	P17182	ENOA_MOUSE	Eno1 Eno-1	16.9	0	0.299677	28.8605	2.24043	0.0474161	0.140344	-4.75419	FALSE
Eno3	P21550|ENOB_MOUSE	P21550	ENOB_MOUSE	Eno3 Eno-3	72.9	0	-0.196769	20.2118	-0.291049	0.776603	0.871421	-6.93462	FALSE
Enoph1	Q8BGB7|ENOPH_MOUSE	Q8BGB7	ENOPH_MOUSE	Enoph1 Masa	16.8	0	-0.0967114	21.6732	-0.64784	0.530804	0.695927	-6.75718	FALSE
Enpep	P16406|AMPE_MOUSE	P16406	AMPE_MOUSE	Enpep	44.2	0	-1.27922	28.6547	-8.20118	6.34018e-06	0.000369844	4.30859	TRUE
Enpp1	P06802|ENPP1_MOUSE	P06802	ENPP1_MOUSE	Enpp1 Npps Pc1 Pdnp1	51.4	0	-0.606244	20.7804	-1.23967	0.241713	0.424412	-6.20234	FALSE
Enpp4	Q8BTJ4|ENPP4_MOUSE	Q8BTJ4	ENPP4_MOUSE	Enpp4 Kiaa0879	40.6	8.33333	-0.384864	18.1731	-1.84719	0.0926557	0.221331	-5.37726	FALSE
Ensa	P60840|ENSA_MOUSE	P60840	ENSA_MOUSE	Ensa	26.3	0	-0.431627	19.5618	-3.48196	0.00537664	0.0300691	-2.60878	FALSE
Entpd1	P55772|ENTP1_MOUSE	P55772	ENTP1_MOUSE	Entpd1	25.9	0	-0.640752	22.2248	-4.04178	0.0020721	0.0151887	-1.63952	FALSE
Eny2	Q9JIX0|ENY2_MOUSE	Q9JIX0	ENY2_MOUSE	Eny2	32	0	-0.0797569	21.3076	-0.262938	0.797614	0.882502	-6.94301	FALSE
Eogt	Q8BYW9|EOGT_MOUSE	Q8BYW9	EOGT_MOUSE	Eogt Aer61 Eogt1	28.7	0	-0.579415	21.8622	-3.22678	0.00838489	0.0409495	-3.05614	FALSE
Epb41	P48193|EPB41_MOUSE	P48193	EPB41_MOUSE	Epb41	63.2	0	-1.52669	19.8137	-5.13118	0.00036292	0.00445691	0.150193	TRUE
Epb41l1	Q9Z2H5|E41L1_MOUSE	Q9Z2H5	E41L1_MOUSE	Epb41l1 Epb4 Epb4.1l1 Kiaa0338	90.4	33.3333	-0.63067	18.5931	-2.68393	0.0218025	0.0811363	-4.00419	FALSE
Epb41l2	O70318|E41L2_MOUSE	O70318	E41L2_MOUSE	Epb41l2 Epb4.1l2	16.9	0	-0.381569	28.2566	-3.26196	0.00788451	0.0392357	-2.9944	FALSE
Epb41l5	Q8BGS1|E41L5_MOUSE	Q8BGS1	E41L5_MOUSE	Epb41l5 Epb4.1l5 Kiaa1548	20.3	0	-0.206351	23.5765	-1.20386	0.254716	0.439526	-6.24391	FALSE
Epcam	Q99JW5|EPCAM_MOUSE	Q99JW5	EPCAM_MOUSE	Epcam Tacstd1	33.3	0	0.35344	22.2023	1.36628	0.2	0.375	-6.04826	FALSE
Epdr1	Q99M71|EPDR1_MOUSE	Q99M71	EPDR1_MOUSE	Epdr1 Epdr2 Merp1 Merp2	48.9	0	-0.67232	20.2945	-1.99209	0.0726155	0.18637	-5.15381	FALSE
Epha2	Q03145|EPHA2_MOUSE	Q03145	EPHA2_MOUSE	Epha2 Eck Myk2 Sek2	85.2	0	1.75211	21.2667	1.33813	0.208719	0.385046	-6.08345	FALSE
Ephb4	P54761|EPHB4_MOUSE	P54761	EPHB4_MOUSE	Ephb4 Htk Mdk2 Myk1	67.4	16.6667	-1.01208	18.0352	-3.80969	0.00306411	0.0197067	-2.03846	TRUE
Ephx1	Q9D379|HYEP_MOUSE	Q9D379	HYEP_MOUSE	Ephx1	50.4	0	1.42169	27.243	10.5716	5.58436e-07	9.03713e-05	6.74822	TRUE
Epm2aip1	Q8VEH5|EPMIP_MOUSE	Q8VEH5	EPMIP_MOUSE	Epm2aip1 Kiaa0766	121	0	0.610328	18.686	0.58444	0.571095	0.727334	-6.79808	FALSE
Epn1	Q80VP1|EPN1_MOUSE	Q80VP1	EPN1_MOUSE	Epn1	36.8	0	-0.864421	21.7286	-5.14488	0.000355429	0.00440355	0.171693	FALSE
Epn2	Q8CHU3|EPN2_MOUSE	Q8CHU3	EPN2_MOUSE	Epn2	87.4	0	-1.08962	22.8302	-3.07092	0.0110222	0.0495643	-3.32965	TRUE
Epn3	Q91W69|EPN3_MOUSE	Q91W69	EPN3_MOUSE	Epn3	81.2	33.3333	-0.242236	17.5651	-1.61242	0.136077	0.288357	-5.72007	FALSE
Eppk1	Q8R0W0|EPIPL_MOUSE	Q8R0W0	EPIPL_MOUSE	Eppk1 EPPK	29.3	0	0.67953	22.6037	5.24806	0.000304032	0.00391698	0.332742	FALSE
Eprs1	Q8CGC7|SYEP_MOUSE	Q8CGC7	SYEP_MOUSE	Eprs1 Eprs Qprs	13.4	0	0.207091	26.5953	2.16763	0.0537763	0.152991	-4.87325	FALSE
Eps15	P42567|EPS15_MOUSE	P42567	EPS15_MOUSE	Eps15	47	0	-0.215206	24.5319	-0.410271	0.689738	0.812823	-6.88982	FALSE
Eps15l1	Q60902|EP15R_MOUSE	Q60902	EP15R_MOUSE	Eps15l1 Eps15-rs Eps15R	54.4	0	-0.0556249	25.1354	-0.10861	0.915531	0.955574	-6.97398	FALSE
Eps8l1	Q8R5F8|ES8L1_MOUSE	Q8R5F8	ES8L1_MOUSE	Eps8l1 Eps8r1	24.8	0	0.140218	21.4837	0.769634	0.458245	0.637722	-6.66784	FALSE
Eps8l2	Q99K30|ES8L2_MOUSE	Q99K30	ES8L2_MOUSE	Eps8l2 Eps8r2	26.4	0	0.205531	23.4073	1.12921	0.283599	0.471729	-6.32756	FALSE
Epx	P49290|PERE_MOUSE	P49290	PERE_MOUSE	Epx	139	0	1.76603	27.0666	2.45501	0.0326122	0.107872	-4.39584	FALSE
Erap1	Q9EQH2|ERAP1_MOUSE	Q9EQH2	ERAP1_MOUSE	Erap1	15.8	0	-0.286122	25.5145	-2.34976	0.0392047	0.122634	-4.57288	FALSE
Erbin	Q80TH2|ERBIN_MOUSE	Q80TH2	ERBIN_MOUSE	Erbin Erbb2ip Kiaa1225 Lap2	68.7	0	1.24342	23.1914	2.30722	0.0422215	0.128314	-4.64376	FALSE
Erc1	Q99MI1|RB6I2_MOUSE	Q99MI1	RB6I2_MOUSE	Erc1 Cast2 Kiaa1081 Rab6ip2	28.5	0	-0.0535038	22.0325	-0.195282	0.848847	0.913674	-6.95973	FALSE
Erg	P81270|ERG_MOUSE	P81270	ERG_MOUSE	Erg Erg-3	46.7	0	-0.0403355	20.2684	-0.0794989	0.93811	0.96855	-6.97695	FALSE
Ergic1	Q9DC16|ERGI1_MOUSE	Q9DC16	ERGI1_MOUSE	Ergic1 Ergic32	13.2	0	0.107401	24.5512	0.8647	0.406256	0.594106	-6.58861	FALSE
Ergic2	Q9CR89|ERGI2_MOUSE	Q9CR89	ERGI2_MOUSE	Ergic2	83.9	0	0.371309	17.76	0.357012	0.728054	0.840063	-6.91167	FALSE
Ergic3	Q9CQE7|ERGI3_MOUSE	Q9CQE7	ERGI3_MOUSE	Ergic3 Erv46 Sdbcag84	26.3	0	0.0248063	21.5656	0.112784	0.912299	0.95386	-6.97348	FALSE
Erh	P84089|ERH_MOUSE	P84089	ERH_MOUSE	Erh	14.9	0	-0.321232	24.4425	-3.13605	0.00983042	0.0456218	-3.2154	FALSE
Eri3	Q8C460|ERI3_MOUSE	Q8C460	ERI3_MOUSE	Eri3 Pint1 Prnpip Prnpip1	49.2	16.6667	-0.00353089	20.3425	-0.0274918	0.978576	0.98965	-6.97997	FALSE
Erlin2	Q8BFZ9|ERLN2_MOUSE	Q8BFZ9	ERLN2_MOUSE	Erlin2 Spfh2	13.7	0	0.232052	25.1345	1.9799	0.0741316	0.188928	-5.17292	FALSE
Ermp1	Q3UVK0|ERMP1_MOUSE	Q3UVK0	ERMP1_MOUSE	Ermp1 D19Wsu12e Fxna Kiaa1815	110	0	0.113531	21.0926	0.138558	0.892384	0.941717	-6.96998	FALSE
Ero1a	Q8R180|ERO1A_MOUSE	Q8R180	ERO1A_MOUSE	Ero1a Ero1l	35.4	0	0.527659	22.2044	1.78578	0.102595	0.23705	-5.46938	FALSE
Erp29	P57759|ERP29_MOUSE	P57759	ERP29_MOUSE	Erp29	23.9	0	0.626972	26.0642	6.10114	8.85315e-05	0.00174569	1.60525	FALSE
Erp44	Q9D1Q6|ERP44_MOUSE	Q9D1Q6	ERP44_MOUSE	Erp44 Kiaa0573 Txndc4	21.4	0	-0.148136	25.8042	-0.771197	0.457356	0.637173	-6.6666	FALSE
Esam	Q925F2|ESAM_MOUSE	Q925F2	ESAM_MOUSE	Esam	35.2	0	-0.834506	23.8485	-3.25585	0.00796919	0.0395633	-3.00513	FALSE
Esd	Q9R0P3|ESTD_MOUSE	Q9R0P3	ESTD_MOUSE	Esd	23.3	0	0.520461	27.1894	3.73781	0.00346302	0.0213189	-2.16293	FALSE
Esyt1	Q3U7R1|ESYT1_MOUSE	Q3U7R1	ESYT1_MOUSE	Esyt1 Fam62a Mbc2	14.5	0	0.216725	26.5629	1.83234	0.0949742	0.224728	-5.39968	FALSE
Esyt2	Q3TZZ7|ESYT2_MOUSE	Q3TZZ7	ESYT2_MOUSE	Esyt2 D12Ertd551e Fam62b	22	0	-0.32735	24.5836	-1.75491	0.107951	0.245209	-5.51507	FALSE
Etf1	Q8BWY3|ERF1_MOUSE	Q8BWY3	ERF1_MOUSE	Etf1	17.4	0	0.406734	25.2759	3.93855	0.00246396	0.0171197	-1.81635	FALSE
Etfa	Q99LC5|ETFA_MOUSE	Q99LC5	ETFA_MOUSE	Etfa	29.1	0	0.765839	27.4279	7.00805	2.65602e-05	0.000820241	2.84419	FALSE
Etfb	Q9DCW4|ETFB_MOUSE	Q9DCW4	ETFB_MOUSE	Etfb	26.6	0	0.521773	27.7516	3.31745	0.00715635	0.036789	-2.89703	FALSE
Etfdh	Q921G7|ETFD_MOUSE	Q921G7	ETFD_MOUSE	Etfdh	24.4	0	-0.523231	24.9089	-3.22559	0.00840236	0.0409687	-3.05823	FALSE
Etfrf1	Q91V16|ETFR1_MOUSE	Q91V16	ETFR1_MOUSE	Etfrf1 Lyrm5	81	8.33333	1.39699	17.557	1.90196	0.0845451	0.207049	-5.29376	FALSE
Ethe1	Q9DCM0|ETHE1_MOUSE	Q9DCM0	ETHE1_MOUSE	Ethe1 Hsco	35.1	0	0.164117	21.7693	0.546503	0.595982	0.746966	-6.82066	FALSE
Eva1b	Q8K2Y3|EVA1B_MOUSE	Q8K2Y3	EVA1B_MOUSE	Eva1b Fam176b	73.6	16.6667	0.1	22.0883	0.0897582	0.930145	0.962693	-6.97601	FALSE
Evl	P70429|EVL_MOUSE	P70429	EVL_MOUSE	Evl	75.1	0	0.133512	23.0455	0.276285	0.787616	0.877683	-6.93913	FALSE
Evpl	Q9D952|EVPL_MOUSE	Q9D952	EVPL_MOUSE	Evpl	52.7	0	0.341441	23.6678	0.716636	0.489013	0.65871	-6.70843	FALSE
Ewsr1	Q61545|EWS_MOUSE	Q61545	EWS_MOUSE	Ewsr1	21.3	0	-0.559028	25.4311	-6.22875	7.42505e-05	0.00152107	1.78656	FALSE
Exoc1	Q8R3S6|EXOC1_MOUSE	Q8R3S6	EXOC1_MOUSE	Exoc1 Sec3 Sec3l1	43.8	0	0.418641	20.401	1.3496	0.205127	0.381378	-6.06916	FALSE
Exoc2	Q9D4H1|EXOC2_MOUSE	Q9D4H1	EXOC2_MOUSE	Exoc2 Sec5 Sec5l1	108	33.3333	0.441574	17.5861	0.671335	0.516301	0.682981	-6.74104	FALSE
Exoc3	Q6KAR6|EXOC3_MOUSE	Q6KAR6	EXOC3_MOUSE	Exoc3 Sec6l1	56.5	0	-1.26726	19.9572	-2.73573	0.019899	0.0761289	-3.91458	FALSE
Exoc4	O35382|EXOC4_MOUSE	O35382	EXOC4_MOUSE	Exoc4 Sec8 Sec8l1	29.9	0	0.278629	23.7598	1.26004	0.234561	0.416908	-6.17829	FALSE
Exoc5	Q3TPX4|EXOC5_MOUSE	Q3TPX4	EXOC5_MOUSE	Exoc5 Sec10l1	57.5	0	-0.79738	23.8847	-1.1048	0.293575	0.481647	-6.354	FALSE
Exoc6b	A6H5Z3|EXC6B_MOUSE	A6H5Z3	EXC6B_MOUSE	Exoc6b Sec15b Sec15l2	79.3	0	-0.833504	21.0468	-0.673947	0.514703	0.682436	-6.73921	FALSE
Exoc7	O35250|EXOC7_MOUSE	O35250	EXOC7_MOUSE	Exoc7 Exo70	57.6	0	-0.929282	20.1968	-2.33911	0.0399396	0.123981	-4.59066	FALSE
Exoc8	Q6PGF7|EXOC8_MOUSE	Q6PGF7	EXOC8_MOUSE	Exoc8	19.4	0	-0.249192	22.0043	-2.10725	0.0596621	0.164208	-4.97086	FALSE
Exosc1	Q9DAA6|EXOS1_MOUSE	Q9DAA6	EXOS1_MOUSE	Exosc1 Csl4	90.7	33.3333	-0.352145	17.6298	-1.31916	0.214769	0.392528	-6.10686	FALSE
Exosc10	P56960|EXOSX_MOUSE	P56960	EXOSX_MOUSE	Exosc10 Pmscl2	146	58.3333	-0.877451	19.5223	-0.910829	0.382535	0.571556	-6.54728	FALSE
Exosc4	Q921I9|EXOS4_MOUSE	Q921I9	EXOS4_MOUSE	Exosc4 Rrp41	39.8	0	0.0220672	18.7291	0.0506921	0.960509	0.981542	-6.97898	FALSE
Exosc5	Q9CRA8|EXOS5_MOUSE	Q9CRA8	EXOS5_MOUSE	Exosc5 D7Wsu180e Rrp46	43.9	8.33333	0.223838	19.4009	0.841684	0.41846	0.604847	-6.60853	FALSE
Exosc6	Q8BTW3|EXOS6_MOUSE	Q8BTW3	EXOS6_MOUSE	Exosc6 Mtr3	40.1	0	-0.0951623	19.6117	-0.283275	0.782395	0.875914	-6.93703	FALSE
Exosc7	Q9D0M0|EXOS7_MOUSE	Q9D0M0	EXOS7_MOUSE	Exosc7 Rrp42	30.8	0	-0.532966	19.2648	-2.16463	0.0540553	0.153479	-4.87813	FALSE
Exosc8	Q9D753|EXOS8_MOUSE	Q9D753	EXOS8_MOUSE	Exosc8 Rrp43	83.7	0	1.35816	19.5552	1.76025	0.107006	0.243855	-5.5072	FALSE
Exosc9	Q9JHI7|EXOS9_MOUSE	Q9JHI7	EXOS9_MOUSE	Exosc9 Pmscl1	58.2	16.6667	0.313945	19.351	0.906931	0.384501	0.573067	-6.55084	FALSE
Ezr	P26040|EZRI_MOUSE	P26040	EZRI_MOUSE	Ezr Vil2	25.7	0	-0.406594	27.5071	-2.80892	0.0174889	0.0693377	-3.78754	FALSE
F11r	O88792|JAM1_MOUSE	O88792	JAM1_MOUSE	F11r	17.5	0	-0.368052	24.6283	-3.26402	0.0078561	0.0391407	-2.99078	FALSE
F13a1	Q8BH61|F13A_MOUSE	Q8BH61	F13A_MOUSE	F13a1 F13a	14.7	0	0.101373	23.3924	0.702119	0.49766	0.667361	-6.71909	FALSE
F2	P19221|THRB_MOUSE	P19221	THRB_MOUSE	F2	107	0	2.43123	21.9515	3.00513	0.0123749	0.0538037	-3.44495	FALSE
F3	P20352|TF_MOUSE	P20352	TF_MOUSE	F3 Cf-3 Cf3	149	58.3333	-0.724725	18.3832	-1.9162	0.0825467	0.203289	-5.27186	FALSE
Faah	O08914|FAAH1_MOUSE	O08914	FAAH1_MOUSE	Faah Faah1	23.2	0	0.0564342	19.1066	0.2718	0.790971	0.879555	-6.94045	FALSE
Fabp3	P11404|FABPH_MOUSE	P11404	FABPH_MOUSE	Fabp3 Fabph1	40.1	0	-0.40481	23.8335	-1.2499	0.238098	0.42026	-6.19029	FALSE
Fabp4	P04117|FABP4_MOUSE	P04117	FABP4_MOUSE	Fabp4 Ap2	41	0	0.59896	23.4487	1.90905	0.0835439	0.204956	-5.28286	FALSE
Fabp5	Q05816|FABP5_MOUSE	Q05816	FABP5_MOUSE	Fabp5 Fabpe Klbp Mal1	11.9	0	-0.0351395	27.9196	-0.315726	0.75831	0.860338	-6.92657	FALSE
Fads3	Q9JJE7|FADS3_MOUSE	Q9JJE7	FADS3_MOUSE	Fads3 MNCb-0629	23.9	0	-0.173303	19.6628	-0.786314	0.448823	0.629351	-6.65453	FALSE
Faf1	P54731|FAF1_MOUSE	P54731	FAF1_MOUSE	Faf1	85.9	0	-0.828142	21.9165	-1.23393	0.243761	0.426937	-6.20906	FALSE
Faf2	Q3TDN2|FAF2_MOUSE	Q3TDN2	FAF2_MOUSE	Faf2 Kiaa0887 Ubxd8	25	0	-0.0200847	23.6867	-0.100245	0.922011	0.959014	-6.97493	FALSE
Fah	P35505|FAAA_MOUSE	P35505	FAAA_MOUSE	Fah	63.2	0	1.22657	21.9136	3.05359	0.0113632	0.0506641	-3.36004	FALSE
Fahd1	Q8R0F8|FAHD1_MOUSE	Q8R0F8	FAHD1_MOUSE	Fahd1 MNCb-4134	107	0	-1.5297	20.0447	-2.36127	0.0384245	0.120796	-4.55362	FALSE
Fahd2a	Q3TC72|FAHD2_MOUSE	Q3TC72	FAHD2_MOUSE	Fahd2a	52.2	0	1.4419	20.2351	3.92067	0.00253932	0.0173983	-1.84708	TRUE
Fam107b	Q3TGF2|F107B_MOUSE	Q3TGF2	F107B_MOUSE	Fam107b	75.7	8.33333	-0.78151	20.2947	-1.50165	0.162237	0.326339	-5.87212	FALSE
Fam114a1	Q9D281|NXP20_MOUSE	Q9D281	NXP20_MOUSE	Fam114a1 Noxp20	23.2	0	-0.144598	23.0641	-0.74096	0.474736	0.651385	-6.69012	FALSE
Fam114a2	Q8VE88|F1142_MOUSE	Q8VE88	F1142_MOUSE	Fam114a2	92.3	0	0.947856	18.9418	1.43666	0.179529	0.347797	-5.95808	FALSE
FAM120A	Q6A0A9|F120A_MOUSE	Q6A0A9	F120A_MOUSE	FAM120A Kiaa0183 Ossa	9.1	0	0.130182	25.3037	1.31646	0.21564	0.393607	-6.11017	FALSE
Fam136a	Q9CR98|F136A_MOUSE	Q9CR98	F136A_MOUSE	Fam136a	39.9	0	0.805432	22.1089	4.2996	0.00135219	0.0107358	-1.20266	FALSE
Fam162a	Q9D6U8|F162A_MOUSE	Q9D6U8	F162A_MOUSE	Fam162a E2ig5	33.9	0	0.570026	22.0078	2.44687	0.0330806	0.109198	-4.4096	FALSE
Fam177a1	Q8BR63|F177A_MOUSE	Q8BR63	F177A_MOUSE	Fam177a1	28.5	0	-0.0297166	21.0461	-0.125975	0.902098	0.947203	-6.97178	FALSE
Fam234a	Q8C0Z1|F234A_MOUSE	Q8C0Z1	F234A_MOUSE	Fam234a Itfg3	199	25	-1.10672	19.4437	-1.33752	0.20891	0.385159	-6.0842	FALSE
Fam3c	Q91VU0|FAM3C_MOUSE	Q91VU0	FAM3C_MOUSE	Fam3c D6Wsu176e Ilei	16.7	0	0.0166278	22.5331	0.106914	0.916844	0.955994	-6.97418	FALSE
Fam50a	Q9WV03|FA50A_MOUSE	Q9WV03	FA50A_MOUSE	Fam50a D0HXS9928E Xap5	83.3	33.3333	0.0097586	18.7429	0.0380352	0.970363	0.985934	-6.97959	FALSE
Fam76b	Q80XP8|FA76B_MOUSE	Q80XP8	FA76B_MOUSE	Fam76b	74.9	8.33333	-1.24928	18.2675	-3.47168	0.00547323	0.0304875	-2.62676	TRUE
Fam83h	Q148V8|FA83H_MOUSE	Q148V8	FA83H_MOUSE	Fam83h	55.7	0	-1.81416	20.6575	-3.95313	0.00240424	0.0168241	-1.79132	TRUE
Fam91a1	Q3UVG3|F91A1_MOUSE	Q3UVG3	F91A1_MOUSE	Fam91a1 D15Ertd621e Kiaa0493	50.9	0	0.239388	18.4525	0.723255	0.485102	0.656377	-6.7035	FALSE
Fam98a	Q3TJZ6|FA98A_MOUSE	Q3TJZ6	FA98A_MOUSE	Fam98a	30.2	0	0.0609308	21.6479	0.252571	0.805407	0.886125	-6.94589	FALSE
Fam98b	Q80VD1|FA98B_MOUSE	Q80VD1	FA98B_MOUSE	Fam98b	14.8	0	-0.346705	23.0597	-3.72256	0.00355442	0.0216356	-2.1894	FALSE
Far1	Q922J9|FACR1_MOUSE	Q922J9	FACR1_MOUSE	Far1	53.5	0	-1.37715	20.6482	-2.39111	0.0364724	0.117445	-4.50358	FALSE
Farp1	F8VPU2|FARP1_MOUSE	F8VPU2	FARP1_MOUSE	Farp1	16.5	0	-0.330794	25.2471	-2.76638	0.0188518	0.0732449	-3.86144	FALSE
Farsa	Q8C0C7|SYFA_MOUSE	Q8C0C7	SYFA_MOUSE	Farsa Farsla	53.2	0	0.0948257	23.868	0.190783	0.852283	0.915964	-6.96067	FALSE
Farsb	Q9WUA2|SYFB_MOUSE	Q9WUA2	SYFB_MOUSE	Farsb	18.7	0	0.438689	24.7199	3.90883	0.00259057	0.0174961	-1.86745	FALSE
Fasn	P19096|FAS_MOUSE	P19096	FAS_MOUSE	Fasn	16.5	0	0.121041	28.8432	0.853637	0.412091	0.598777	-6.59824	FALSE
Fau	P62862|RS30_MOUSE	P62862	RS30_MOUSE	Fau	16.9	0	-0.0336889	24.3134	-0.219551	0.830371	0.90023	-6.9543	FALSE
Fbl	P35550|FBRL_MOUSE	P35550	FBRL_MOUSE	Fbl	18.7	0	0.17888	24.5791	1.08231	0.303006	0.491555	-6.37796	FALSE
Fblim1	Q71FD7|FBLI1_MOUSE	Q71FD7	FBLI1_MOUSE	Fblim1 Cal	18.8	0	-0.199427	23.8412	-1.24557	0.239622	0.421977	-6.1954	FALSE
Fbln1	Q08879|FBLN1_MOUSE	Q08879	FBLN1_MOUSE	Fbln1	15.9	0	0.253927	25.0846	2.10533	0.0598589	0.164641	-4.97394	FALSE
Fbln2	P37889|FBLN2_MOUSE	P37889	FBLN2_MOUSE	Fbln2	40.1	0	-0.856034	22.0733	-2.95265	0.0135733	0.0570078	-3.53679	FALSE
Fbln5	Q9WVH9|FBLN5_MOUSE	Q9WVH9	FBLN5_MOUSE	Fbln5 Dance	22	0	-0.381282	29.6052	-2.13051	0.0573256	0.160298	-4.93338	FALSE
Fbn1	Q61554|FBN1_MOUSE	Q61554	FBN1_MOUSE	Fbn1 Fbn-1	26.7	0	-0.0974521	29.8332	-0.386932	0.706425	0.825079	-6.89976	FALSE
Fbn2	Q61555|FBN2_MOUSE	Q61555	FBN2_MOUSE	Fbn2 Fbn-2	32.3	0	0.371278	22.6005	1.55708	0.148643	0.306481	-5.79687	FALSE
Fbxl20	Q9CZV8|FXL20_MOUSE	Q9CZV8	FXL20_MOUSE	Fbxl20 Fbl2	53.2	16.6667	-0.485985	18.32	-3.06622	0.0111135	0.0498685	-3.33789	FALSE
Fbxo22	Q78JE5|FBX22_MOUSE	Q78JE5	FBX22_MOUSE	Fbxo22 Fbx22	115	0	-0.482635	21.2299	-0.986688	0.345678	0.538206	-6.47536	FALSE
Fbxw8	Q8BIA4|FBXW8_MOUSE	Q8BIA4	FBXW8_MOUSE	Fbxw8	106	0	0.13776	21.4842	0.0640061	0.950151	0.976118	-6.97816	FALSE
Fcer1g	P20491|FCERG_MOUSE	P20491	FCERG_MOUSE	Fcer1g Fce1g	38.4	0	-0.814991	20.9869	-2.85489	0.0161267	0.0651896	-3.7075	FALSE
Fcgrt	Q61559|FCGRN_MOUSE	Q61559	FCGRN_MOUSE	Fcgrt Fcrn	32.6	0	-0.648343	21.0725	-2.68863	0.0216225	0.0805807	-3.99607	FALSE
Fcho2	Q3UQN2|FCHO2_MOUSE	Q3UQN2	FCHO2_MOUSE	Fcho2	28.6	0	-0.466986	21.269	-2.4171	0.0348516	0.113647	-4.45986	FALSE
Fcsk	Q7TMC8|FCSK_MOUSE	Q7TMC8	FCSK_MOUSE	Fcsk Fuk	118	16.6667	-1.79721	20.5252	-1.52608	0.156118	0.316762	-5.83917	FALSE
Fdps	Q920E5|FPPS_MOUSE	Q920E5	FPPS_MOUSE	Fdps	16.7	0	0.270019	22.0191	1.91736	0.082385	0.203181	-5.27006	FALSE
Fdx1	P46656|ADX_MOUSE	P46656	ADX_MOUSE	Fdx1	18.3	0	0.337127	22.0425	2.19903	0.0509386	0.146636	-4.82207	FALSE
Fech	P22315|HEMH_MOUSE	P22315	HEMH_MOUSE	Fech	19.9	0	-0.0403591	21.3277	-0.23218	0.820799	0.895324	-6.95122	FALSE
Fen1	P39749|FEN1_MOUSE	P39749	FEN1_MOUSE	Fen1	25.8	0	-0.621226	22.4013	-4.99875	0.000444581	0.00507402	-0.0589801	FALSE
Fermt2	Q8CIB5|FERM2_MOUSE	Q8CIB5	FERM2_MOUSE	Fermt2	31.2	0	-0.782266	28.3295	-7.33763	1.75918e-05	0.000671686	3.26671	FALSE
Fermt3	Q8K1B8|URP2_MOUSE	Q8K1B8	URP2_MOUSE	Fermt3 Kind3 Urp2	21.8	0	0.252793	24.3369	1.70733	0.1167	0.258512	-5.58462	FALSE
Fetub	Q9QXC1|FETUB_MOUSE	Q9QXC1	FETUB_MOUSE	Fetub	106	8.33333	0.993814	20.6694	1.97655	0.0745536	0.189442	-5.17816	FALSE
Fga	E9PV24|FIBA_MOUSE	E9PV24	FIBA_MOUSE	Fga	69.3	0	1.94535	25.8417	6.82925	3.33963e-05	0.000947732	2.60893	TRUE
Fgb	Q8K0E8|FIBB_MOUSE	Q8K0E8	FIBB_MOUSE	Fgb	70.9	0	2.18876	25.6991	3.54598	0.00481335	0.027319	-2.49687	TRUE
Fgf1	P61148|FGF1_MOUSE	P61148	FGF1_MOUSE	Fgf1 Fgf-1 Fgfa	33.7	0	-0.576497	22.4701	-2.70638	0.0209562	0.0788147	-3.96539	FALSE
Fgg	Q8VCM7|FIBG_MOUSE	Q8VCM7	FIBG_MOUSE	Fgg	77.8	0	2.32819	25.7828	7.69297	1.14443e-05	0.000539947	3.70656	TRUE
Fh	P97807|FUMH_MOUSE	P97807	FUMH_MOUSE	Fh	23.1	0	0.589339	26.2486	5.61206	0.000177367	0.00285418	0.888615	FALSE
Fhip2a	Q8CDM8|F16B1_MOUSE	Q8CDM8	F16B1_MOUSE	Fhip2a Fam160b1 Kiaa1600	50.1	0	0.888786	19.0633	1.7431	0.110064	0.248131	-5.53242	FALSE
Fhl1	P97447|FHL1_MOUSE	P97447	FHL1_MOUSE	Fhl1	28	0	-0.587764	29.9584	-3.77129	0.00327091	0.0204737	-2.10491	FALSE
Fhl2	O70433|FHL2_MOUSE	O70433	FHL2_MOUSE	Fhl2	117	50	0.415106	18.6379	1.06311	0.311239	0.501228	-6.39811	FALSE
Fhl3	Q9R059|FHL3_MOUSE	Q9R059	FHL3_MOUSE	Fhl3	58	16.6667	0.157959	19.2243	0.645482	0.532272	0.696214	-6.75877	FALSE
Fhod1	Q6P9Q4|FHOD1_MOUSE	Q6P9Q4	FHOD1_MOUSE	Fhod1	30.5	0	-0.645181	26.2839	-3.2167	0.00853421	0.0412342	-3.07384	FALSE
Filip1l	Q6P6L0|FIL1L_MOUSE	Q6P6L0	FIL1L_MOUSE	Filip1l Doc1	14.7	0	-0.0803807	23.5881	-0.577391	0.575676	0.730024	-6.80238	FALSE
Fip1l1	Q9D824|FIP1_MOUSE	Q9D824	FIP1_MOUSE	Fip1l1	35	0	-0.753535	19.8837	-2.46674	0.0319483	0.106494	-4.37597	FALSE
Fis1	Q9CQ92|FIS1_MOUSE	Q9CQ92	FIS1_MOUSE	Fis1	12.9	0	0.337696	23.8418	4.43161	0.0010904	0.00934987	-0.981915	FALSE
Fkbp10	Q61576|FKB10_MOUSE	Q61576	FKB10_MOUSE	Fkbp10	32.3	0	0.847473	25.448	6.94404	2.88164e-05	0.000864493	2.76047	FALSE
Fkbp11	Q9D1M7|FKB11_MOUSE	Q9D1M7	FKB11_MOUSE	Fkbp11	28.3	0	0.631247	21.4806	4.57776	0.000861615	0.00791857	-0.740018	FALSE
Fkbp15	Q6P9Q6|FKB15_MOUSE	Q6P9Q6	FKB15_MOUSE	Fkbp15 Fkbp133 Kiaa0674	27.8	0	-0.255066	22.1724	-1.1082	0.292169	0.48009	-6.35035	FALSE
Fkbp1a	P26883|FKB1A_MOUSE	P26883	FKB1A_MOUSE	Fkbp1a Fkbp1	13.6	0	0.152454	26.9041	1.2344	0.243594	0.426937	-6.20852	FALSE
Fkbp2	P45878|FKBP2_MOUSE	P45878	FKBP2_MOUSE	Fkbp2 Fkbp13	12.4	0	0.135266	24.1336	1.19064	0.259652	0.444556	-6.25902	FALSE
Fkbp3	Q62446|FKBP3_MOUSE	Q62446	FKBP3_MOUSE	Fkbp3 Fkbp25	18.8	0	0.00823284	24.2626	0.0516015	0.959801	0.981296	-6.97893	FALSE
Fkbp4	P30416|FKBP4_MOUSE	P30416	FKBP4_MOUSE	Fkbp4 Fkpb52	16.7	0	0.134878	26.0965	1.16699	0.268674	0.454463	-6.28574	FALSE
Fkbp5	Q64378|FKBP5_MOUSE	Q64378	FKBP5_MOUSE	Fkbp5 Fkbp51	98.8	41.6667	0.22304	19.0986	0.935564	0.370223	0.562624	-6.52436	FALSE
Fkbp7	O54998|FKBP7_MOUSE	O54998	FKBP7_MOUSE	Fkbp7 Fkbp23	32.5	0	0.185354	19.4084	0.735518	0.477907	0.653439	-6.69427	FALSE
Fkbp8	O35465|FKBP8_MOUSE	O35465	FKBP8_MOUSE	Fkbp8 Fkbp38 Sam11	32	0	0.474115	22.2169	2.29815	0.0428937	0.129954	-4.65883	FALSE
Fkbp9	Q9Z247|FKBP9_MOUSE	Q9Z247	FKBP9_MOUSE	Fkbp9 Fkbp60 Fkbp63	22.1	0	0.307343	24.6594	1.74536	0.109657	0.247672	-5.52911	FALSE
Flii	Q9JJ28|FLII_MOUSE	Q9JJ28	FLII_MOUSE	Flii Fli1 Fliih	18.7	0	0.440003	25.1204	4.4535	0.00105242	0.00923096	-0.945518	FALSE
Flna	Q8BTM8|FLNA_MOUSE	Q8BTM8	FLNA_MOUSE	Flna Fln Fln1	8.68	0	-0.129377	31.9306	-1.34993	0.205026	0.381378	-6.06876	FALSE
Flnb	Q80X90|FLNB_MOUSE	Q80X90	FLNB_MOUSE	Flnb	14.4	0	0.310041	28.4131	3.04423	0.0115518	0.0511787	-3.37643	FALSE
Flnc	Q8VHX6|FLNC_MOUSE	Q8VHX6	FLNC_MOUSE	Flnc Abpl Fln2	55.1	0	-0.76853	26.3541	-2.82967	0.0168602	0.067441	-3.75143	FALSE
Flot1	O08917|FLOT1_MOUSE	O08917	FLOT1_MOUSE	Flot1	23.1	0	0.241041	23.6643	1.35725	0.202764	0.378324	-6.05961	FALSE
Flot2	Q60634|FLOT2_MOUSE	Q60634	FLOT2_MOUSE	Flot2 Esa1 M17s1	27.2	0	-0.0896119	23.4463	-0.427619	0.677445	0.803976	-6.88206	FALSE
Flrt3	Q8BGT1|FLRT3_MOUSE	Q8BGT1	FLRT3_MOUSE	Flrt3 Kiaa1469	102	0	0.590499	19.4258	0.721472	0.486154	0.656733	-6.70483	FALSE
Flvcr2	Q91X85|FLVC2_MOUSE	Q91X85	FLVC2_MOUSE	Flvcr2 Mfsd7c	95.7	41.6667	-0.418358	17.868	-2.94423	0.0137762	0.0575723	-3.55152	FALSE
Fmnl3	Q6ZPF4|FMNL3_MOUSE	Q6ZPF4	FMNL3_MOUSE	Fmnl3 Frl2 Kiaa2014	259	0	0.212313	22.6642	0.233857	0.819529	0.894497	-6.9508	FALSE
Fmo1	P50285|FMO1_MOUSE	P50285	FMO1_MOUSE	Fmo1 Fmo-1	45	0	-1.30429	26.5724	-4.42403	0.00110389	0.00942071	-0.994537	TRUE
Fmo2	Q8K2I3|FMO2_MOUSE	Q8K2I3	FMO2_MOUSE	Fmo2	34.3	0	-0.724149	27.1241	-4.5738	0.000867107	0.00795163	-0.746548	FALSE
Fmo5	P97872|FMO5_MOUSE	P97872	FMO5_MOUSE	Fmo5	58.3	0	0.667831	22.9866	0.584344	0.571157	0.727334	-6.79814	FALSE
Fmod	P50608|FMOD_MOUSE	P50608	FMOD_MOUSE	Fmod	56.4	0	-0.249637	20.6583	-0.711803	0.491882	0.662149	-6.712	FALSE
Fmr1	P35922|FMR1_MOUSE	P35922	FMR1_MOUSE	Fmr1 Fmr-1	20.2	0	-0.0878063	21.9792	-0.505714	0.623358	0.765303	-6.84334	FALSE
Fn1	P11276|FINC_MOUSE	P11276	FINC_MOUSE	Fn1	24.7	0	0.199737	29.578	0.948028	0.364127	0.555919	-6.51262	FALSE
Fn3krp	Q8K274|KT3K_MOUSE	Q8K274	KT3K_MOUSE	Fn3krp	83.8	33.3333	-0.299378	18.5678	-1.25815	0.235217	0.417402	-6.18053	FALSE
Fnbp1	Q80TY0|FNBP1_MOUSE	Q80TY0	FNBP1_MOUSE	Fnbp1 Fbp17 Kiaa0554	88.4	8.33333	1.27823	19.8449	2.12411	0.0579592	0.161532	-4.9437	FALSE
Fnbp1l	Q8K012|FBP1L_MOUSE	Q8K012	FBP1L_MOUSE	Fnbp1l	30.8	0	-0.767663	21.7785	-4.50895	0.000962288	0.00861751	-0.853568	FALSE
Fndc3b	Q6NWW9|FND3B_MOUSE	Q6NWW9	FND3B_MOUSE	Fndc3b Fad104 Kiaa4164 Ns5abp37	67.3	0	1.09094	21.9761	3.63029	0.00416302	0.0242506	-2.34982	TRUE
Fnta	Q61239|FNTA_MOUSE	Q61239	FNTA_MOUSE	Fnta	12.4	0	0.0735323	21.8396	0.600202	0.560923	0.719495	-6.78828	FALSE
Foxf1	Q61080|FOXF1_MOUSE	Q61080	FOXF1_MOUSE	Foxf1 Fkhl5 Foxf1a Freac1 Hfh8	56.2	0	-0.47129	19.3957	-0.941342	0.367388	0.559677	-6.51893	FALSE
Frem1	Q684R7|FREM1_MOUSE	Q684R7	FREM1_MOUSE	Frem1	81.6	8.33333	-0.269251	18.612	-0.295091	0.773597	0.86988	-6.93335	FALSE
Frg1	P97376|FRG1_MOUSE	P97376	FRG1_MOUSE	Frg1	25.1	0	-0.450194	20.9348	-2.52142	0.0290239	0.0994295	-4.28305	FALSE
Frmd8	Q3UFK8|FRMD8_MOUSE	Q3UFK8	FRMD8_MOUSE	Frmd8	19	0	-0.246421	21.9681	-1.58333	0.14256	0.297591	-5.76064	FALSE
Fscn1	Q61553|FSCN1_MOUSE	Q61553	FSCN1_MOUSE	Fscn1 Fan1 Snl	15.3	0	-0.160647	25.6779	-1.18249	0.262733	0.447841	-6.26827	FALSE
Fstl1	Q62356|FSTL1_MOUSE	Q62356	FSTL1_MOUSE	Fstl1 Frp Fstl Tsc36	22	0	0.059582	21.8631	0.298764	0.770868	0.868446	-6.93218	FALSE
Fth1	P09528|FRIH_MOUSE	P09528	FRIH_MOUSE	Fth1	54.1	0	1.49801	23.949	5.32231	0.000271966	0.00366782	0.447683	TRUE
Ftl1	P29391|FRIL1_MOUSE	P29391	FRIL1_MOUSE	Ftl1	80.4	0	2.17651	23.4993	4.73764	0.000668203	0.00654185	-0.478569	TRUE
Fto	Q8BGW1|FTO_MOUSE	Q8BGW1	FTO_MOUSE	Fto	49.8	0	-1.07891	19.9262	-4.84205	0.000567079	0.00598425	-0.30966	TRUE
Fubp1	Q91WJ8|FUBP1_MOUSE	Q91WJ8	FUBP1_MOUSE	Fubp1	18	0	-0.448866	26.0195	-4.91118	0.00050913	0.0055112	-0.198649	FALSE
Fuca1	Q99LJ1|FUCO_MOUSE	Q99LJ1	FUCO_MOUSE	Fuca1 Fuca	40.1	0	0.749382	19.0964	2.53738	0.0282211	0.0976346	-4.25583	FALSE
Fundc2	Q9D6K8|FUND2_MOUSE	Q9D6K8	FUND2_MOUSE	Fundc2 Hcbp6	20.9	0	-0.0922957	23.2328	-0.509128	0.621043	0.763577	-6.8415	FALSE
Fuom	Q8R2K1|FUCM_MOUSE	Q8R2K1	FUCM_MOUSE	Fuom	89.1	8.33333	1.30797	16.8055	1.94348	0.0788393	0.196513	-5.22967	FALSE
Fus	P56959|FUS_MOUSE	P56959	FUS_MOUSE	Fus	19.2	0	-0.508175	27.554	-5.68326	0.000159972	0.00263483	0.995096	FALSE
Fut11	Q8BHC9|FUT11_MOUSE	Q8BHC9	FUT11_MOUSE	Fut11	23.5	0	-0.129785	20.8741	-0.60738	0.556325	0.717631	-6.78373	FALSE
Fut8	Q9WTS2|FUT8_MOUSE	Q9WTS2	FUT8_MOUSE	Fut8	95.9	25	-1.35713	17.8825	-5.25074	0.000302807	0.00391698	0.336904	TRUE
Fxn	O35943|FRDA_MOUSE	O35943	FRDA_MOUSE	Fxn Frda	84.4	0	1.33142	19.9572	2.32646	0.0408299	0.125539	-4.61175	FALSE
Fxr1	Q61584|FXR1_MOUSE	Q61584	FXR1_MOUSE	Fxr1 Fxr1h	21.2	0	0.216893	23.6442	1.34133	0.207711	0.384312	-6.07947	FALSE
Fxr2	Q9WVR4|FXR2_MOUSE	Q9WVR4	FXR2_MOUSE	Fxr2 Fxr2h	31	0	0.38309	21.5962	1.67853	0.1223	0.266813	-5.62619	FALSE
Fxyd1	Q9Z239|PLM_MOUSE	Q9Z239	PLM_MOUSE	Fxyd1	33.4	0	-0.887648	21.2667	-6.25513	7.16182e-05	0.0014891	1.82376	FALSE
Fyttd1	Q91Z49|UIF_MOUSE	Q91Z49	UIF_MOUSE	Fyttd1 Uif	82.2	25	-1.21339	19.0459	-5.56833	0.000189042	0.00295159	0.82285	TRUE
Fzd1	O70421|FZD1_MOUSE	O70421	FZD1_MOUSE	Fzd1	136	8.33333	-1.15952	20.4513	-0.800486	0.440917	0.62415	-6.64302	FALSE
Fzd2	Q9JIP6|FZD2_MOUSE	Q9JIP6	FZD2_MOUSE	Fzd2 Fzd10	64.7	16.6667	-0.321606	19.2886	-0.810313	0.43549	0.61897	-6.63493	FALSE
Fzd7	Q61090|FZD7_MOUSE	Q61090	FZD7_MOUSE	Fzd7	64.7	16.6667	-0.321606	19.2886	-0.810313	0.43549	0.61897	-6.63493	FALSE
G3bp1	P97855|G3BP1_MOUSE	P97855	G3BP1_MOUSE	G3bp1 G3bp	17.3	0	0.167922	25.317	1.08467	0.302007	0.490878	-6.37547	FALSE
G3bp2	P97379|G3BP2_MOUSE	P97379	G3BP2_MOUSE	G3bp2	24.3	0	0.233909	23.8107	1.07506	0.306095	0.494841	-6.3856	FALSE
G6pdx	Q00612|G6PD1_MOUSE	Q00612	G6PD1_MOUSE	G6pdx G6pd G6pd-1	10.2	0	0.116651	25.482	1.18511	0.26174	0.446511	-6.26531	FALSE
Gaa	P70699|LYAG_MOUSE	P70699	LYAG_MOUSE	Gaa	32.6	0	0.796311	22.4404	3.63969	0.00409635	0.023962	-2.33345	FALSE
Gab1	Q9QYY0|GAB1_MOUSE	Q9QYY0	GAB1_MOUSE	Gab1	40.4	0	-0.0405889	21.2019	-0.115465	0.910225	0.952402	-6.97315	FALSE
Gabarapl2	P60521|GBRL2_MOUSE	P60521	GBRL2_MOUSE	Gabarapl2	115	0	0.00269307	19.8024	0.00317367	0.997526	0.998961	-6.98037	FALSE
Gabpa	Q00422|GABPA_MOUSE	Q00422	GABPA_MOUSE	Gabpa E4tf1a	35.8	0	-0.537022	21.8573	-1.96439	0.0761034	0.192319	-5.19714	FALSE
Gak	Q99KY4|GAK_MOUSE	Q99KY4	GAK_MOUSE	Gak DNAJC26	44.3	0	-0.641779	20.149	-1.54614	0.151244	0.31032	-5.81186	FALSE
Galc	P54818|GALC_MOUSE	P54818	GALC_MOUSE	Galc	125	8.33333	1.7167	18.8309	2.32817	0.0407085	0.125349	-4.6089	FALSE
Gale	Q8R059|GALE_MOUSE	Q8R059	GALE_MOUSE	Gale	66.9	16.6667	0.521381	19.5743	1.44612	0.176918	0.344485	-5.94572	FALSE
Galk1	Q9R0N0|GALK1_MOUSE	Q9R0N0	GALK1_MOUSE	Galk1 Galk Glk	14.1	0	0.128321	24.4622	1.03454	0.3238	0.516113	-6.42754	FALSE
Galk2	Q68FH4|GALK2_MOUSE	Q68FH4	GALK2_MOUSE	Galk2	27.6	0	0.404644	22.0633	2.2781	0.0444149	0.13401	-4.69204	FALSE
Galm	Q8K157|GALM_MOUSE	Q8K157	GALM_MOUSE	Galm	61.6	0	0.313989	18.8	0.740606	0.474942	0.651455	-6.69039	FALSE
Galns	Q571E4|GALNS_MOUSE	Q571E4	GALNS_MOUSE	Galns	68.3	0	-0.478123	21.5429	-0.806732	0.437462	0.620933	-6.63789	FALSE
Galnt1	O08912|GALT1_MOUSE	O08912	GALT1_MOUSE	Galnt1	63.6	0	1.12471	19.3159	1.94469	0.0786789	0.196347	-5.22779	FALSE
Galnt2	Q6PB93|GALT2_MOUSE	Q6PB93	GALT2_MOUSE	Galnt2	43.5	0	0.535288	21.8204	1.61718	0.13504	0.287029	-5.71338	FALSE
Gamt	O35969|GAMT_MOUSE	O35969	GAMT_MOUSE	Gamt	63.3	8.33333	-1.01669	19.7793	-1.87161	0.088955	0.21509	-5.34018	FALSE
Ganab	Q8BHN3|GANAB_MOUSE	Q8BHN3	GANAB_MOUSE	Ganab G2an Kiaa0088	13	0	0.172459	27.2099	1.52755	0.155757	0.316335	-5.83718	FALSE
Gap43	P06837|NEUM_MOUSE	P06837	NEUM_MOUSE	Gap43 Basp2	23.7	0	-0.365877	24.1182	-2.07648	0.0628909	0.170194	-5.02016	FALSE
Gapdh	P16858|G3P_MOUSE	P16858	G3P_MOUSE	Gapdh	18.9	0	0.427471	30.3603	3.4362	0.00582048	0.0319138	-2.68887	FALSE
Gapvd1	Q6PAR5|GAPD1_MOUSE	Q6PAR5	GAPD1_MOUSE	Gapvd1 Gapex5 Kiaa1521	46.2	0	-0.28158	22.038	-0.717704	0.488381	0.658217	-6.70764	FALSE
Gar1	Q9CY66|GAR1_MOUSE	Q9CY66	GAR1_MOUSE	Gar1 Nola1	20.9	0	-0.138773	22.0144	-0.732757	0.479521	0.653892	-6.69636	FALSE
Gars1	Q9CZD3|GARS_MOUSE	Q9CZD3	GARS_MOUSE	Gars1	25.4	0	0.518726	24.5814	3.59186	0.00444745	0.0256232	-2.41681	FALSE
Gart	Q64737|PUR2_MOUSE	Q64737	PUR2_MOUSE	Gart	22.4	0	0.140202	24.0796	0.773651	0.455964	0.636229	-6.66466	FALSE
Gas7	Q60780|GAS7_MOUSE	Q60780	GAS7_MOUSE	Gas7	40.7	8.33333	0.135984	19.4595	0.646774	0.531468	0.695927	-6.7579	FALSE
Gatad2a	Q8CHY6|P66A_MOUSE	Q8CHY6	P66A_MOUSE	Gatad2a	51	0	-0.869178	19.4224	-2.96871	0.0131945	0.0562423	-3.50869	FALSE
Gatad2b	Q8VHR5|P66B_MOUSE	Q8VHR5	P66B_MOUSE	Gatad2b	24.9	0	-0.125279	23.3843	-0.5973	0.562789	0.720781	-6.7901	FALSE
Gatd1	Q8BFQ8|GALD1_MOUSE	Q8BFQ8	GALD1_MOUSE	Gatd1 Pddc1	35.6	0	-0.568031	20.7061	-1.91906	0.0821497	0.202839	-5.26744	FALSE
Gatd3	Q9D172|GAL3A_MOUSE	Q9D172	GAL3A_MOUSE	Gatd3 D10Jhu81e Gatd3a	32	0	0.135897	25.7898	0.542728	0.598489	0.747889	-6.82283	FALSE
Gba1	P17439|GLCM_MOUSE	P17439	GLCM_MOUSE	Gba1 Gba	39.6	0	0.509597	21.8416	1.3029	0.22007	0.399781	-6.12674	FALSE
Gbe1	Q9D6Y9|GLGB_MOUSE	Q9D6Y9	GLGB_MOUSE	Gbe1	27.7	0	-0.0113788	22.0901	-0.0607948	0.952648	0.977202	-6.97837	FALSE
Gbp2	Q9Z0E6|GBP2_MOUSE	Q9Z0E6	GBP2_MOUSE	Gbp2	30.5	0	-0.731704	22.5768	-5.53436	0.000198676	0.00302333	0.771575	FALSE
Gbp3	Q61107|GBP4_MOUSE	Q61107	GBP4_MOUSE	Gbp3	35.4	0	-0.846648	21.1758	-5.36744	0.00025425	0.00350114	0.517159	FALSE
Gc	P21614|VTDB_MOUSE	P21614	VTDB_MOUSE	Gc	76.3	0	1.2152	24.5556	3.40708	0.00612233	0.0330511	-2.73987	TRUE
Gcdh	Q60759|GCDH_MOUSE	Q60759	GCDH_MOUSE	Gcdh	99.3	25	0.97977	18.4654	1.78732	0.102334	0.23705	-5.46709	FALSE
Gclc	P97494|GSH1_MOUSE	P97494	GSH1_MOUSE	Gclc Glclc	78	0	0.450656	26.1051	0.604976	0.557863	0.717631	-6.78526	FALSE
Gclm	O09172|GSH0_MOUSE	O09172	GSH0_MOUSE	Gclm	55	0	1.31037	21.566	4.95532	0.000475438	0.00524481	-0.128119	TRUE
Gcn1	E9PVA8|GCN1_MOUSE	E9PVA8	GCN1_MOUSE	Gcn1 Gcn1l1	27.3	0	-0.263207	24.8644	-1.32279	0.213599	0.391116	-6.10239	FALSE
Gcsh	Q91WK5|GCSH_MOUSE	Q91WK5	GCSH_MOUSE	Gcsh	42.9	0	1.24655	21.4455	6.59841	4.51538e-05	0.00115116	2.29874	TRUE
Gda	Q9R111|GUAD_MOUSE	Q9R111	GUAD_MOUSE	Gda	34.7	0	0.571532	21.2441	2.38967	0.0365649	0.117445	-4.50601	FALSE
Gde1	Q9JL56|GDE1_MOUSE	Q9JL56	GDE1_MOUSE	Gde1 Mir16	26.3	0	-0.157883	22.8441	-0.662995	0.521422	0.688238	-6.74683	FALSE
Gdi1	P50396|GDIA_MOUSE	P50396	GDIA_MOUSE	Gdi1 Rabgdia	15.3	0	0.0639478	26.1961	0.465064	0.651248	0.784862	-6.86427	FALSE
Gdi2	Q61598|GDIB_MOUSE	Q61598	GDIB_MOUSE	Gdi2 Gdi3	13.6	0	0.0773797	28.3404	0.563325	0.584876	0.736576	-6.81082	FALSE
Gdpd1	Q9CRY7|GDPD1_MOUSE	Q9CRY7	GDPD1_MOUSE	Gdpd1 Gde4	16.7	0	0.114522	21.4799	0.689926	0.504994	0.67345	-6.72789	FALSE
Get3	O54984|GET3_MOUSE	O54984	GET3_MOUSE	Get3	23.1	0	0.448662	23.7553	2.87656	0.0155219	0.0630972	-3.66971	FALSE
Get4	Q9D1H7|GET4_MOUSE	Q9D1H7	GET4_MOUSE	Get4	41.9	0	0.13897	21.1027	0.441214	0.66788	0.795772	-6.87577	FALSE
Gfap	P03995|GFAP_MOUSE	P03995	GFAP_MOUSE	Gfap	44.6	0	0.959221	23.8019	1.14467	0.277413	0.464753	-6.31057	FALSE
Gfm1	Q8K0D5|EFGM_MOUSE	Q8K0D5	EFGM_MOUSE	Gfm1 Efg Efg1 Gfm	37	0	0.794972	22.5078	3.12189	0.0100778	0.0461833	-3.24024	FALSE
Gfpt1	P47856|GFPT1_MOUSE	P47856	GFPT1_MOUSE	Gfpt1 Gfpt	20.6	0	0.275708	24.338	1.45377	0.174831	0.342617	-5.9357	FALSE
Gfus	P23591|FCL_MOUSE	P23591	FCL_MOUSE	Gfus P35b Tsta3 Tstap35b	72.3	0	-0.26888	23.3268	-0.462607	0.652953	0.786258	-6.86548	FALSE
Gga1	Q8R0H9|GGA1_MOUSE	Q8R0H9	GGA1_MOUSE	Gga1	32.3	0	0.480742	22.283	3.00279	0.0124259	0.0538679	-3.44904	FALSE
Ggcx	Q9QYC7|VKGC_MOUSE	Q9QYC7	VKGC_MOUSE	Ggcx	30.5	0	0.217907	21.6342	0.730013	0.481128	0.654706	-6.69843	FALSE
Ggps1	Q9WTN0|GGPPS_MOUSE	Q9WTN0	GGPPS_MOUSE	Ggps1	74.3	25	-0.0210156	17.8313	-0.0637776	0.950328	0.976118	-6.97817	FALSE
Ghitm	Q91VC9|GHITM_MOUSE	Q91VC9	GHITM_MOUSE	Ghitm	39.5	0	1.0347	21.5894	4.0406	0.00207616	0.0151914	-1.64152	TRUE
Gid8	Q9D7M1|GID8_MOUSE	Q9D7M1	GID8_MOUSE	Gid8	87.2	0	1.16719	19.8057	1.81245	0.0981644	0.229305	-5.42957	FALSE
Gigyf2	Q6Y7W8|GGYF2_MOUSE	Q6Y7W8	GGYF2_MOUSE	Gigyf2 Kiaa0642 Perq2 Tnrc15	30.5	0	0.337413	19.9992	1.34429	0.206783	0.383777	-6.07578	FALSE
Gimap4	Q99JY3|GIMA4_MOUSE	Q99JY3	GIMA4_MOUSE	Gimap4	24.2	0	-0.590624	26.9434	-5.98157	0.000104605	0.00191995	1.43324	FALSE
Gipc1	Q9Z0G0|GIPC1_MOUSE	Q9Z0G0	GIPC1_MOUSE	Gipc1 Gipc Rgs19ip1 Semcap1	23.7	0	-0.290842	21.5257	-1.48562	0.166364	0.332253	-5.89356	FALSE
Gipc2	Q9Z2H7|GIPC2_MOUSE	Q9Z2H7	GIPC2_MOUSE	Gipc2	13.9	0	0.281377	23.1736	2.75281	0.0193086	0.0747429	-3.88499	FALSE
Git1	Q68FF6|GIT1_MOUSE	Q68FF6	GIT1_MOUSE	Git1	24.9	0	-0.15283	23.7059	-0.747514	0.470934	0.64804	-6.6851	FALSE
Git2	Q9JLQ2|GIT2_MOUSE	Q9JLQ2	GIT2_MOUSE	Git2	15.4	0	-0.261331	24.3033	-2.25589	0.0461615	0.13791	-4.72873	FALSE
Gja1	P23242|CXA1_MOUSE	P23242	CXA1_MOUSE	Gja1 Cxn-43	77.4	0	-0.877566	20.4219	-1.44522	0.177164	0.344804	-5.9469	FALSE
Gja5	Q01231|CXA5_MOUSE	Q01231	CXA5_MOUSE	Gja5 Cxn-40	76.8	0	0.548829	19.5002	1.12334	0.285973	0.474926	-6.33396	FALSE
Gk	Q64516|GLPK_MOUSE	Q64516	GLPK_MOUSE	Gk	72.7	16.6667	1.1831	18.334	7.43822	1.5553e-05	0.000631793	3.39285	TRUE
Glb1	P23780|BGAL_MOUSE	P23780	BGAL_MOUSE	Glb1 Bgl Glb-1	26.5	0	-0.301173	21.517	-1.27035	0.231005	0.413036	-6.166	FALSE
Glg1	Q61543|GSLG1_MOUSE	Q61543	GSLG1_MOUSE	Glg1 Esl1 Mg160 Selel	35.4	0	0.00106688	26.7377	0.0041496	0.996766	0.998668	-6.98037	FALSE
Glipr2	Q9CYL5|GAPR1_MOUSE	Q9CYL5	GAPR1_MOUSE	Glipr2 Gapr1	18.4	0	-0.0515351	23.5699	-0.30368	0.767221	0.867383	-6.93058	FALSE
Glo1	Q9CPU0|LGUL_MOUSE	Q9CPU0	LGUL_MOUSE	Glo1	19.4	0	-0.0042113	25.904	-0.0236729	0.981551	0.991466	-6.98007	FALSE
Glod4	Q9CPV4|GLOD4_MOUSE	Q9CPV4	GLOD4_MOUSE	Glod4	13.9	0	0.0747872	26.0253	0.597133	0.562896	0.720781	-6.7902	FALSE
Glrx	Q9QUH0|GLRX1_MOUSE	Q9QUH0	GLRX1_MOUSE	Glrx Glrx1 Grx Grx1	20.7	0	0.259489	23.056	1.36883	0.199225	0.374215	-6.04504	FALSE
Glrx3	Q9CQM9|GLRX3_MOUSE	Q9CQM9	GLRX3_MOUSE	Glrx3	32.3	0	0.774132	23.8776	3.92804	0.00250799	0.017325	-1.83442	FALSE
Glrx5	Q80Y14|GLRX5_MOUSE	Q80Y14	GLRX5_MOUSE	Glrx5	49.8	0	0.254311	22.399	0.839845	0.419446	0.605594	-6.6101	FALSE
Gls	D3Z7P3|GLSK_MOUSE	D3Z7P3	GLSK_MOUSE	Gls	49.2	0	1.35251	23.5055	7.16201	2.18747e-05	0.000740917	3.04336	TRUE
Glt8d1	Q6NSU3|GL8D1_MOUSE	Q6NSU3	GL8D1_MOUSE	Glt8d1	53.4	8.33333	-0.671275	17.1194	-2.50592	0.0298248	0.101511	-4.30943	FALSE
Gltp	Q9JL62|GLTP_MOUSE	Q9JL62	GLTP_MOUSE	Gltp	33.6	0	-0.30343	20.4781	-1.16705	0.268651	0.454463	-6.28567	FALSE
Glud1	P26443|DHE3_MOUSE	P26443	DHE3_MOUSE	Glud1	21.5	0	0.523148	28.2677	4.96268	0.000470055	0.00522283	-0.116388	FALSE
Glul	P15105|GLNA_MOUSE	P15105	GLNA_MOUSE	Glul Glns	28.2	0	0.0159452	23.4142	0.0483007	0.96237	0.982727	-6.97911	FALSE
Glyr1	Q922P9|GLYR1_MOUSE	Q922P9	GLYR1_MOUSE	Glyr1 Np60	44.2	0	-0.966844	23.2619	-2.92428	0.0142692	0.0592202	-3.58639	FALSE
Gm2a	Q60648|SAP3_MOUSE	Q60648	SAP3_MOUSE	Gm2a	26.2	0	0.265624	22.3573	1.18632	0.261284	0.445913	-6.26394	FALSE
Gmds	Q8K0C9|GMDS_MOUSE	Q8K0C9	GMDS_MOUSE	Gmds	57.5	16.6667	0.544537	18.8761	1.88042	0.0876531	0.213169	-5.32674	FALSE
Gmfb	Q9CQI3|GMFB_MOUSE	Q9CQI3	GMFB_MOUSE	Gmfb	14.9	0	0.0313313	23.7064	0.210794	0.837026	0.904195	-6.95633	FALSE
Gmfg	Q9ERL7|GMFG_MOUSE	Q9ERL7	GMFG_MOUSE	Gmfg	118	0	1.16313	21.6943	1.36264	0.20111	0.376242	-6.05284	FALSE
Gmppa	Q922H4|GMPPA_MOUSE	Q922H4	GMPPA_MOUSE	Gmppa	40.7	0	0.445231	20.2107	0.904266	0.385849	0.573855	-6.55327	FALSE
Gmppb	Q8BTZ7|GMPPB_MOUSE	Q8BTZ7	GMPPB_MOUSE	Gmppb	27.8	0	-0.0422221	24.0461	-0.162755	0.873758	0.92765	-6.96603	FALSE
Gmpr	Q9DCZ1|GMPR1_MOUSE	Q9DCZ1	GMPR1_MOUSE	Gmpr Gmpr1	30.1	0	0.133589	19.6473	0.411435	0.68891	0.81235	-6.88931	FALSE
Gmps	Q3THK7|GUAA_MOUSE	Q3THK7	GUAA_MOUSE	Gmps	16	0	-0.255781	23.7924	-2.11177	0.0592007	0.163366	-4.96358	FALSE
Gna11	P21278|GNA11_MOUSE	P21278	GNA11_MOUSE	Gna11	30	0	-0.617093	24.4004	-4.27807	0.00140082	0.0110591	-1.23887	FALSE
Gna13	P27601|GNA13_MOUSE	P27601	GNA13_MOUSE	Gna13	38	0	1.02129	25.5673	3.77378	0.00325709	0.0204737	-2.1006	TRUE
Gna14	P30677|GNA14_MOUSE	P30677	GNA14_MOUSE	Gna14 Gna-14	65.8	0	0.306463	18.0328	0.643068	0.533778	0.697749	-6.7604	FALSE
Gnai1	B2RSH2|GNAI1_MOUSE	B2RSH2	GNAI1_MOUSE	Gnai1 Gnai-1	31.1	0	0.205147	22.2556	0.722774	0.485386	0.656377	-6.70386	FALSE
Gnai2	P08752|GNAI2_MOUSE	P08752	GNAI2_MOUSE	Gnai2	29.7	0	-0.773261	27.2226	-5.38927	0.000246125	0.0034343	0.550658	FALSE
Gnai3	Q9DC51|GNAI3_MOUSE	Q9DC51	GNAI3_MOUSE	Gnai3	12.3	0	-0.241767	24.4135	-2.42506	0.0343689	0.112571	-4.44643	FALSE
Gnao1	P18872|GNAO_MOUSE	P18872	GNAO_MOUSE	Gnao1	29.4	0	-0.710499	23.4754	-4.31884	0.00131025	0.0105625	-1.17036	FALSE
Gnaq	P21279|GNAQ_MOUSE	P21279	GNAQ_MOUSE	Gnaq	25.8	0	-0.663481	24.3917	-4.97899	0.000458348	0.00512162	-0.0904046	FALSE
Gnas_P63094	P63094|GNAS2_MOUSE	P63094	GNAS2_MOUSE	Gnas	23	0	-0.584332	24.9754	-4.62653	0.000797027	0.00743892	-0.659913	FALSE
Gnas_Q6R0H7	Q6R0H7|GNAS1_MOUSE	Q6R0H7	GNAS1_MOUSE	Gnas	23	0	-0.584332	24.9754	-4.62653	0.000797027	0.00743892	-0.659913	FALSE
Gnb1	P62874|GBB1_MOUSE	P62874	GBB1_MOUSE	Gnb1	28.2	0	-0.713098	26.2784	-4.75579	0.000649334	0.00644095	-0.449091	FALSE
Gnb2	P62880|GBB2_MOUSE	P62880	GBB2_MOUSE	Gnb2	17.8	0	-0.436328	25.9176	-4.00805	0.00219245	0.015687	-1.69719	FALSE
Gnb3	Q61011|GBB3_MOUSE	Q61011	GBB3_MOUSE	Gnb3	61.5	16.6667	-0.46804	19.2871	-1.17197	0.266757	0.451765	-6.28015	FALSE
Gnb4	P29387|GBB4_MOUSE	P29387	GBB4_MOUSE	Gnb4	63.3	0	-2.04745	22.6229	-8.49874	4.54352e-06	0.000329013	4.64698	TRUE
Gne	Q91WG8|GLCNE_MOUSE	Q91WG8	GLCNE_MOUSE	Gne Glcne Uae1	133	58.3333	0.134414	20.9825	0.0634891	0.950553	0.976118	-6.97819	FALSE
Gng10	Q9CXP8|GBG10_MOUSE	Q9CXP8	GBG10_MOUSE	Gng10	26.6	0	0.324521	18.9025	1.16486	0.2695	0.455493	-6.28813	FALSE
Gng11	P61953|GBG11_MOUSE	P61953	GBG11_MOUSE	Gng11	57.1	8.33333	-1.08807	22.2469	-4.60802	0.000820916	0.00761114	-0.690277	TRUE
Gng12	Q9DAS9|GBG12_MOUSE	Q9DAS9	GBG12_MOUSE	Gng12	14.2	0	-0.205605	25.7615	-1.58835	0.141423	0.29595	-5.75367	FALSE
Gng2	P63213|GBG2_MOUSE	P63213	GBG2_MOUSE	Gng2	51.1	0	-1.49221	23.9541	-10.0561	9.09544e-07	0.000123228	6.26422	TRUE
Gng5	Q80SZ7|GBG5_MOUSE	Q80SZ7	GBG5_MOUSE	Gng5	21.4	0	-0.557152	24.5214	-5.02114	0.000429507	0.00497678	-0.0234365	FALSE
Gnl1	P36916|GNL1_MOUSE	P36916	GNL1_MOUSE	Gnl1 Gna-rs1 Mmr1	41.3	0	0.686971	20.6045	2.44658	0.0330975	0.109198	-4.41009	FALSE
Gnpda1	O88958|GNPI1_MOUSE	O88958	GNPI1_MOUSE	Gnpda1 Gnpi	53.1	0	0.574642	21.0483	1.66481	0.125052	0.271011	-5.64585	FALSE
Gnpda2	Q9CRC9|GNPI2_MOUSE	Q9CRC9	GNPI2_MOUSE	Gnpda2 Kiaa4008	34.1	0	-0.517124	21.2915	-1.97904	0.0742405	0.18909	-5.17427	FALSE
Gnpnat1	Q9JK38|GNA1_MOUSE	Q9JK38	GNA1_MOUSE	Gnpnat1 Gna1	31.2	0	-0.245628	20.9508	-0.920755	0.37756	0.567556	-6.53815	FALSE
Gns	Q8BFR4|GNS_MOUSE	Q8BFR4	GNS_MOUSE	Gns	31.5	0	0.345493	23.5381	1.76119	0.10684	0.243844	-5.5058	FALSE
Golga2	Q921M4|GOGA2_MOUSE	Q921M4	GOGA2_MOUSE	Golga2	13.7	0	0.119402	22.9962	0.978556	0.349501	0.541662	-6.4833	FALSE
Golga3	P55937|GOGA3_MOUSE	P55937	GOGA3_MOUSE	Golga3 Mea2	23.7	0	-0.0635839	21.7098	-0.300699	0.769431	0.868199	-6.93155	FALSE
Golga5	Q9QYE6|GOGA5_MOUSE	Q9QYE6	GOGA5_MOUSE	Golga5 Retii	129	50	-0.0176317	18.7977	-0.027918	0.978244	0.989553	-6.97996	FALSE
Golga7	Q91W53|GOGA7_MOUSE	Q91W53	GOGA7_MOUSE	Golga7 MNCb-1213	124	33.3333	-0.138132	17.5028	-0.184608	0.857004	0.918493	-6.96193	FALSE
Golim4	Q8BXA1|GOLI4_MOUSE	Q8BXA1	GOLI4_MOUSE	Golim4 Df10 Golph4	28.9	0	0.693304	23.4113	3.93707	0.00247013	0.0171197	-1.8189	FALSE
Golm1	Q91XA2|GOLM1_MOUSE	Q91XA2	GOLM1_MOUSE	Golm1 Golph2	132	50	-0.283649	18.8269	-0.428751	0.676646	0.803481	-6.88155	FALSE
Golm2	Q6P2L7|GOLM2_MOUSE	Q6P2L7	GOLM2_MOUSE	Golm2 Casc4	45.5	0	-0.580526	20.9149	-1.73083	0.112302	0.252029	-5.5504	FALSE
Golph3	Q9CRA5|GOLP3_MOUSE	Q9CRA5	GOLP3_MOUSE	Golph3	33.4	0	0.785726	20.1893	3.97125	0.0023321	0.0164153	-1.76023	FALSE
Gon7	P0C8B4|GON7_MOUSE	P0C8B4	GON7_MOUSE	Gon7	54.3	8.33333	-0.308059	17.9961	-0.9782	0.349669	0.541722	-6.48365	FALSE
Gopc	Q8BH60|GOPC_MOUSE	Q8BH60	GOPC_MOUSE	Gopc Cal	43.9	0	-0.352244	19.9718	-0.979213	0.349191	0.541581	-6.48266	FALSE
Gorasp1	Q91X51|GORS1_MOUSE	Q91X51	GORS1_MOUSE	Gorasp1	61.1	8.33333	-0.594967	18.2404	-1.19039	0.259748	0.444556	-6.25931	FALSE
Gorasp2	Q99JX3|GORS2_MOUSE	Q99JX3	GORS2_MOUSE	Gorasp2	19.4	0	0.346252	23.6705	2.37641	0.037422	0.11889	-4.52826	FALSE
Gosr2	O35166|GOSR2_MOUSE	O35166	GOSR2_MOUSE	Gosr2 Gs27	15.1	0	0.0643337	21.0583	0.483214	0.638723	0.776225	-6.85513	FALSE
Got1	P05201|AATC_MOUSE	P05201	AATC_MOUSE	Got1	37.7	0	0.953561	24.3393	5.32099	0.000272504	0.00366782	0.445645	FALSE
Got2	P05202|AATM_MOUSE	P05202	AATM_MOUSE	Got2	22.7	0	0.572611	28.0725	5.47052	0.00021823	0.00319728	0.674738	FALSE
Gp1bb	P56400|GP1BB_MOUSE	P56400	GP1BB_MOUSE	Gp1bb	29.2	0	0.144246	21.2527	0.537856	0.601733	0.750702	-6.82561	FALSE
Gpaa1	Q9WTK3|GPAA1_MOUSE	Q9WTK3	GPAA1_MOUSE	Gpaa1 Gaa1	27.3	0	0.576211	20.2115	2.87515	0.0155606	0.0631446	-3.67218	FALSE
Gpc3	Q8CFZ4|GPC3_MOUSE	Q8CFZ4	GPC3_MOUSE	Gpc3	39.7	0	0.268743	18.1951	0.750826	0.46902	0.646254	-6.68254	FALSE
Gpc4	P51655|GPC4_MOUSE	P51655	GPC4_MOUSE	Gpc4	28.7	0	-0.452028	23.7772	-2.34068	0.0398302	0.123825	-4.58804	FALSE
Gpd1	P13707|GPDA_MOUSE	P13707	GPDA_MOUSE	Gpd1 Gdc-1 Gdc1 Kiaa4010	48.2	0	-0.151725	22.742	-0.397324	0.698974	0.820574	-6.8954	FALSE
Gpd1l	Q3ULJ0|GPD1L_MOUSE	Q3ULJ0	GPD1L_MOUSE	Gpd1l Kiaa0089	49.1	0	0.265532	22.5826	0.532365	0.6054	0.753163	-6.82871	FALSE
Gpd2	Q64521|GPDM_MOUSE	Q64521	GPDM_MOUSE	Gpd2 Gdm1	33.6	0	-0.266132	25.9387	-0.876745	0.399966	0.586953	-6.578	FALSE
Gphn	Q8BUV3|GEPH_MOUSE	Q8BUV3	GEPH_MOUSE	Gphn	31.6	0	0.363899	21.6457	1.30011	0.22099	0.400218	-6.13013	FALSE
Gpi	P06745|G6PI_MOUSE	P06745	G6PI_MOUSE	Gpi	22.4	0	0.491296	27.1263	3.18871	0.00896306	0.0425847	-3.12297	FALSE
Gpihbp1	Q9D1N2|HDBP1_MOUSE	Q9D1N2	HDBP1_MOUSE	Gpihbp1	101	41.6667	-0.379236	19.8403	-0.921869	0.377004	0.56733	-6.53712	FALSE
Gpm6b	P35803|GPM6B_MOUSE	P35803	GPM6B_MOUSE	Gpm6b M6b	36.2	0	-0.474844	19.6349	-1.55742	0.148563	0.306465	-5.7964	FALSE
Gprc5a	Q8BHL4|RAI3_MOUSE	Q8BHL4	RAI3_MOUSE	Gprc5a Rai3 Raig1	12	0	0.0752935	27.0794	0.738468	0.476186	0.652436	-6.69202	FALSE
Gps1	Q99LD4|CSN1_MOUSE	Q99LD4	CSN1_MOUSE	Gps1 Cops1 Csn1	16.8	0	0.210763	24.4308	1.43235	0.18073	0.349157	-5.96369	FALSE
Gpt	Q8QZR5|ALAT1_MOUSE	Q8QZR5	ALAT1_MOUSE	Gpt	83.7	0	4.16539	22.4339	5.32597	0.00027048	0.00366782	0.453336	TRUE
Gpx1	P11352|GPX1_MOUSE	P11352	GPX1_MOUSE	Gpx1	31.6	0	0.849046	25.5041	7.78954	1.02073e-05	0.000498497	3.82337	FALSE
Gpx3	P46412|GPX3_MOUSE	P46412	GPX3_MOUSE	Gpx3	35.2	0	0.864252	26.2584	5.41166	0.000238075	0.00337809	0.584958	FALSE
Gpx4	O70325|GPX4_MOUSE	O70325	GPX4_MOUSE	Gpx4	23.6	0	0.612811	25.2265	5.21846	0.000317918	0.00408336	0.286687	FALSE
Gpx7	Q99LJ6|GPX7_MOUSE	Q99LJ6	GPX7_MOUSE	Gpx7	42.6	0	-1.01445	23.807	-3.667	0.00390892	0.0231558	-2.28594	TRUE
Gpx8	Q9D7B7|GPX8_MOUSE	Q9D7B7	GPX8_MOUSE	Gpx8	58.8	0	-0.0189848	22.6007	-0.0370314	0.971145	0.985934	-6.97963	FALSE
Grb10	Q60760|GRB10_MOUSE	Q60760	GRB10_MOUSE	Grb10 Meg1	38.1	0	-0.469068	18.5265	-1.2861	0.22566	0.406072	-6.14709	FALSE
Grb2	Q60631|GRB2_MOUSE	Q60631	GRB2_MOUSE	Grb2	21.5	0	-0.503884	24.3145	-3.77323	0.0032601	0.0204737	-2.10154	FALSE
Grcc10	O35127|C10_MOUSE	O35127	C10_MOUSE	Grcc10 C10	14.3	0	-0.208071	21.0172	-1.814	0.0979129	0.2291	-5.42725	FALSE
Grhpr	Q91Z53|GRHPR_MOUSE	Q91Z53	GRHPR_MOUSE	Grhpr	24	0	-0.583817	24.6628	-4.44438	0.00106807	0.00923096	-0.960673	FALSE
Grk5	Q8VEB1|GRK5_MOUSE	Q8VEB1	GRK5_MOUSE	Grk5 Gprk5	95.6	8.33333	1.05261	20.3888	1.75126	0.108599	0.246151	-5.52044	FALSE
Grn	P28798|GRN_MOUSE	P28798	GRN_MOUSE	Grn	20.4	0	-0.256943	26.5964	-1.60725	0.137209	0.289733	-5.72731	FALSE
Grpel1	Q99LP6|GRPE1_MOUSE	Q99LP6	GRPE1_MOUSE	Grpel1	38	0	1.0333	24.1712	7.29984	1.84304e-05	0.000673111	3.219	TRUE
Grsf1	Q8C5Q4|GRSF1_MOUSE	Q8C5Q4	GRSF1_MOUSE	Grsf1	62.7	8.33333	1.22104	18.3357	2.6984	0.0212533	0.079487	-3.97919	FALSE
Grwd1	Q810D6|GRWD1_MOUSE	Q810D6	GRWD1_MOUSE	Grwd1 A301	70.7	0	0.348666	19.5422	0.416206	0.685521	0.810115	-6.8872	FALSE
Gsdma	Q9EST1|GSDMA_MOUSE	Q9EST1	GSDMA_MOUSE	Gsdma	9.89	0	-0.186277	23.13	-2.32092	0.041226	0.126294	-4.62097	FALSE
Gsdmd	Q9D8T2|GSDMD_MOUSE	Q9D8T2	GSDMD_MOUSE	Gsdmd Gsdmdc1	94.3	33.3333	0.351761	17.0979	0.754387	0.466967	0.64494	-6.67978	FALSE
Gsk3a	Q2NL51|GSK3A_MOUSE	Q2NL51	GSK3A_MOUSE	Gsk3a	61.6	0	-1.32134	22.4549	-2.49811	0.030237	0.102664	-4.32273	FALSE
Gsk3b	Q9WV60|GSK3B_MOUSE	Q9WV60	GSK3B_MOUSE	Gsk3b	19.7	0	-0.0450083	23.4551	-0.269746	0.792509	0.879868	-6.94105	FALSE
Gsn	P13020|GELS_MOUSE	P13020	GELS_MOUSE	Gsn	24.5	0	0.608559	29.2096	5.0252	0.000426836	0.00496596	-0.017007	FALSE
Gspt1	Q8R050|ERF3A_MOUSE	Q8R050	ERF3A_MOUSE	Gspt1 Erf3a	19.6	0	0.357602	24.04	2.51379	0.0294156	0.100525	-4.29604	FALSE
Gsr	P47791|GSHR_MOUSE	P47791	GSHR_MOUSE	Gsr Gr1	19.9	0	0.411565	24.9971	3.1446	0.00968403	0.0450919	-3.2004	FALSE
Gss	P51855|GSHB_MOUSE	P51855	GSHB_MOUSE	Gss	29.3	0	0.460612	24.1311	2.30763	0.0421918	0.128314	-4.64309	FALSE
Gsta3	P30115|GSTA3_MOUSE	P30115	GSTA3_MOUSE	Gsta3	21.8	0	0.487568	23.8185	3.40446	0.0061503	0.0331595	-2.74447	FALSE
Gsta4	P24472|GSTA4_MOUSE	P24472	GSTA4_MOUSE	Gsta4	37.3	0	0.773704	25.8209	2.82783	0.0169151	0.0675316	-3.75463	FALSE
Gstk1	Q9DCM2|GSTK1_MOUSE	Q9DCM2	GSTK1_MOUSE	Gstk1	13.7	0	-0.0392275	25.2923	-0.297954	0.77147	0.868446	-6.93244	FALSE
Gstm1	P10649|GSTM1_MOUSE	P10649	GSTM1_MOUSE	Gstm1	20.2	0	0.135867	27.5945	0.862849	0.407228	0.594287	-6.59023	FALSE
Gstm2	P15626|GSTM2_MOUSE	P15626	GSTM2_MOUSE	Gstm2	180	0	0.926216	26.7565	1.52115	0.157338	0.319082	-5.84586	FALSE
Gstm5	P48774|GSTM5_MOUSE	P48774	GSTM5_MOUSE	Gstm5 Fsc2 Gstm3	23.3	0	-0.00925393	23.3602	-0.046555	0.963729	0.983636	-6.9792	FALSE
Gstm7	Q80W21|GSTM7_MOUSE	Q80W21	GSTM7_MOUSE	Gstm7	74.6	8.33333	0.959749	18.2139	2.22387	0.0487961	0.142917	-4.7814	FALSE
Gsto1	O09131|GSTO1_MOUSE	O09131	GSTO1_MOUSE	Gsto1	33.5	0	0.829969	27.3336	4.44433	0.00106815	0.00923096	-0.960755	FALSE
Gstp1	P19157|GSTP1_MOUSE	P19157	GSTP1_MOUSE	Gstp1 Gstpib	23	0	0.309414	26.7409	1.82135	0.0967249	0.227651	-5.41622	FALSE
Gstt1	Q64471|GSTT1_MOUSE	Q64471	GSTT1_MOUSE	Gstt1	19.8	0	-0.0252674	25.2622	-0.135189	0.894983	0.943269	-6.97048	FALSE
Gstt2	Q61133|GSTT2_MOUSE	Q61133	GSTT2_MOUSE	Gstt2	11.5	0	0.0863937	23.0547	0.717519	0.488491	0.658217	-6.70778	FALSE
Gstt3	Q99L20|GSTT3_MOUSE	Q99L20	GSTT3_MOUSE	Gstt3	74.9	0	0.45989	24.8339	1.27191	0.230472	0.412962	-6.16414	FALSE
Gstz1	Q9WVL0|MAAI_MOUSE	Q9WVL0	MAAI_MOUSE	Gstz1 Maai	21.2	0	0.271337	23.3876	1.67087	0.12383	0.269056	-5.63718	FALSE
Gtf2a1	Q99PM3|TF2AA_MOUSE	Q99PM3	TF2AA_MOUSE	Gtf2a1	23.6	0	-0.133909	26.2214	-0.614016	0.552092	0.714132	-6.77949	FALSE
Gtf2b	P62915|TF2B_MOUSE	P62915	TF2B_MOUSE	Gtf2b	44	0	0.0831356	21.9265	0.17126	0.867229	0.924636	-6.96449	FALSE
Gtf2f1	Q3THK3|T2FA_MOUSE	Q3THK3	T2FA_MOUSE	Gtf2f1	95.9	0	0.600239	19.2771	0.818552	0.430973	0.614422	-6.62808	FALSE
Gtf2i	Q9ESZ8|GTF2I_MOUSE	Q9ESZ8	GTF2I_MOUSE	Gtf2i Bap135 Diws1t	30.9	0	-0.718026	23.6105	-3.92132	0.00253654	0.0173983	-1.84596	FALSE
Gtf3c1	Q8K284|TF3C1_MOUSE	Q8K284	TF3C1_MOUSE	Gtf3c1	34.8	0	-0.480026	19.3162	-1.49629	0.163608	0.32831	-5.87931	FALSE
Gtf3c4	Q8BMQ2|TF3C4_MOUSE	Q8BMQ2	TF3C4_MOUSE	Gtf3c4	39.1	0	-0.336666	19.5017	-0.835812	0.421613	0.60747	-6.61354	FALSE
Gtf3c5	Q8R2T8|TF3C5_MOUSE	Q8R2T8	TF3C5_MOUSE	Gtf3c5	43.8	0	0.795095	21.7667	1.50521	0.161332	0.324829	-5.86734	FALSE
Gtpbp4	Q99ME9|NOG1_MOUSE	Q99ME9	NOG1_MOUSE	Gtpbp4 Crfg Nog1	44.2	0	0.330148	19.9907	0.757984	0.4649	0.643142	-6.67698	FALSE
Gucy1a1	Q9ERL9|GCYA1_MOUSE	Q9ERL9	GCYA1_MOUSE	Gucy1a1 Gucy1a3	56.7	0	-1.6863	26.8588	-11.2003	3.1627e-07	7.37963e-05	7.30781	TRUE
Gucy1b1	O54865|GCYB1_MOUSE	O54865	GCYB1_MOUSE	Gucy1b1	60.7	0	-1.81376	26.1144	-13.3343	5.5334e-08	2.99085e-05	8.98742	TRUE
Guk1	Q64520|KGUA_MOUSE	Q64520	KGUA_MOUSE	Guk1	55.2	0	-0.993628	22.5281	-4.84736	0.000562395	0.00594977	-0.30112	FALSE
Gulp1	Q8K2A1|GULP1_MOUSE	Q8K2A1	GULP1_MOUSE	Gulp1	60.4	16.6667	-0.74355	19.8336	-4.13664	0.00176922	0.0132929	-1.47796	FALSE
Gusb	P12265|BGLR_MOUSE	P12265	BGLR_MOUSE	Gusb Gus Gus-s	20.4	0	0.440292	23.7137	3.38583	0.00635281	0.0338602	-2.77713	FALSE
Gyg1	Q9R062|GLYG_MOUSE	Q9R062	GLYG_MOUSE	Gyg1 Gyg	23	0	-0.106005	26.9552	-0.476319	0.643467	0.779931	-6.85864	FALSE
Gys1	Q9Z1E4|GYS1_MOUSE	Q9Z1E4	GYS1_MOUSE	Gys1 Gys Gys3	44.2	0	0.0841758	24.1786	0.138551	0.892389	0.941717	-6.96998	FALSE
H1-0	P10922|H10_MOUSE	P10922	H10_MOUSE	H1-0 H1f0 H1fv	35.8	0	-0.491985	28.2125	-2.30525	0.0423663	0.128661	-4.64703	FALSE
H1-1	P43275|H11_MOUSE	P43275	H11_MOUSE	H1-1	42.9	0	-1.23482	26.2333	-11.7855	1.9084e-07	5.1977e-05	7.8005	TRUE
H1-2	P15864|H12_MOUSE	P15864	H12_MOUSE	H1-2	31.8	0	-0.78642	21.2587	-4.27887	0.00139898	0.0110591	-1.23752	FALSE
H1-3	P43277|H13_MOUSE	P43277	H13_MOUSE	H1-3	28.8	0	-0.764432	23.4307	-6.04272	9.60269e-05	0.00184161	1.52147	FALSE
H1-4	P43274|H14_MOUSE	P43274	H14_MOUSE	H1-4	26.6	0	-0.715863	29.2379	-7.17829	2.1434e-05	0.000731892	3.06423	FALSE
H1-5	P43276|H15_MOUSE	P43276	H15_MOUSE	H1-5	28.2	0	-0.763575	29.4503	-7.4559	1.52217e-05	0.000631793	3.41489	FALSE
H2-Aa	P14434|HA2B_MOUSE	P14434	HA2B_MOUSE	H2-Aa	38.5	0	0.859386	23.1083	3.82123	0.00300463	0.0194906	-2.01851	FALSE
H2-Ab1	P14483|HB2A_MOUSE	P14483	HB2A_MOUSE	H2-Ab1 H2-iabeta	46.3	0	1.18869	23.9563	3.47381	0.00545308	0.0304156	-2.62304	TRUE
H2-D1	P01899|HA11_MOUSE	P01899	HA11_MOUSE	H2-D1	16.6	0	0.0299551	24.0504	0.218624	0.831075	0.900546	-6.95452	FALSE
H2-K1	P01901|HA1B_MOUSE	P01901	HA1B_MOUSE	H2-K1 H2-K	24.3	0	0.421088	21.378	2.42652	0.0342815	0.112398	-4.44398	FALSE
H2az1	P0C0S6|H2AZ_MOUSE	P0C0S6	H2AZ_MOUSE	H2az1	17.4	0	-0.391627	27.938	-3.09816	0.0105068	0.0475525	-3.28188	FALSE
H2az2	Q3THW5|H2AV_MOUSE	Q3THW5	H2AV_MOUSE	H2az2	17.4	0	-0.391627	27.938	-3.09816	0.0105068	0.0475525	-3.28188	FALSE
H2bc12	Q8CGP1|H2B1K_MOUSE	Q8CGP1	H2B1K_MOUSE	H2bc12	25.5	0	-0.682413	33.5609	-6.5528	4.79652e-05	0.00115116	2.23658	FALSE
H2bc14	P10854|H2B1M_MOUSE	P10854	H2B1M_MOUSE	H2bc14	25.5	0	-0.682413	33.5609	-6.5528	4.79652e-05	0.00115116	2.23658	FALSE
H2bc18	Q64525|H2B2B_MOUSE	Q64525	H2B2B_MOUSE	H2bc18	25.5	0	-0.682413	33.5609	-6.5528	4.79652e-05	0.00115116	2.23658	FALSE
H2bc3	Q64475|H2B1B_MOUSE	Q64475	H2B1B_MOUSE	H2bc3	25.5	0	-0.682413	33.5609	-6.5528	4.79652e-05	0.00115116	2.23658	FALSE
H2bc4	Q6ZWY9|H2B1C_MOUSE	Q6ZWY9	H2B1C_MOUSE	H2bc4	25.5	0	-0.682413	33.5609	-6.5528	4.79652e-05	0.00115116	2.23658	FALSE
H2bc7	P10853|H2B1F_MOUSE	P10853	H2B1F_MOUSE	H2bc7	25.5	0	-0.682413	33.5609	-6.5528	4.79652e-05	0.00115116	2.23658	FALSE
H2bc9	Q64478|H2B1H_MOUSE	Q64478	H2B1H_MOUSE	H2bc9	25.5	0	-0.682413	33.5609	-6.5528	4.79652e-05	0.00115116	2.23658	FALSE
H4c1	P62806|H4_MOUSE	P62806	H4_MOUSE	H4c1	25.2	0	-0.675141	33.3417	-5.66834	0.000163459	0.00267131	0.972852	FALSE
H6pd	Q8CFX1|G6PE_MOUSE	Q8CFX1	G6PE_MOUSE	H6pd	28.8	0	0.393904	25.4183	2.0817	0.0623322	0.169322	-5.01182	FALSE
Hacd3	Q8K2C9|HACD3_MOUSE	Q8K2C9	HACD3_MOUSE	Hacd3 Ptplad1	18	0	-0.160603	24.739	-0.932946	0.371512	0.563802	-6.52681	FALSE
Hadh	Q61425|HCDH_MOUSE	Q61425	HCDH_MOUSE	Hadh Hadhsc Mschad Schad	19	0	0.196011	26.4036	1.27088	0.230823	0.412977	-6.16536	FALSE
Hadha	Q8BMS1|ECHA_MOUSE	Q8BMS1	ECHA_MOUSE	Hadha	15.5	0	0.354196	28.1509	3.58211	0.0045227	0.0259499	-2.43381	FALSE
Hadhb	Q99JY0|ECHB_MOUSE	Q99JY0	ECHB_MOUSE	Hadhb	14.3	0	0.218009	27.1527	1.79422	0.101173	0.234638	-5.45681	FALSE
Hagh	Q99KB8|GLO2_MOUSE	Q99KB8	GLO2_MOUSE	Hagh Glo2	57.1	0	0.0352958	21.2539	0.104693	0.918565	0.956884	-6.97444	FALSE
Hapln1	Q9QUP5|HPLN1_MOUSE	Q9QUP5	HPLN1_MOUSE	Hapln1 Crtl1	201	0	-0.36645	19.9041	-0.253934	0.804382	0.886022	-6.94552	FALSE
Hars1	Q61035|HARS1_MOUSE	Q61035	HARS1_MOUSE	Hars1 Hars	22.6	0	-0.123226	24.7895	-0.738171	0.476359	0.652436	-6.69225	FALSE
Hars2	Q99KK9|SYHM_MOUSE	Q99KK9	SYHM_MOUSE	Hars2 Harsl	44.8	8.33333	0.238424	20.1395	0.962727	0.357031	0.548474	-6.4986	FALSE
Hba	P01942|HBA_MOUSE	P01942	HBA_MOUSE	Hba Hba-a1	28.6	0	0.199876	31.3307	0.915708	0.380083	0.569109	-6.5428	FALSE
Hbb-b1	P02088|HBB1_MOUSE	P02088	HBB1_MOUSE	Hbb-b1	30.3	0	0.225101	30.0402	1.0031	0.338057	0.530187	-6.45917	FALSE
Hbb-b2	P02089|HBB2_MOUSE	P02089	HBB2_MOUSE	Hbb-b2	52.8	0	0.2252	22.9208	0.536519	0.602625	0.751407	-6.82636	FALSE
Hbs1l	Q69ZS7|HBS1L_MOUSE	Q69ZS7	HBS1L_MOUSE	Hbs1l	147	58.3333	-1.66207	22.2351	-2.32975	0.0405966	0.125188	-4.60627	FALSE
Hccs	P53702|CCHL_MOUSE	P53702	CCHL_MOUSE	Hccs Cchl	92.6	33.3333	-0.0541268	18.3933	-0.167346	0.870232	0.925957	-6.96521	FALSE
Hcfc1	Q61191|HCFC1_MOUSE	Q61191	HCFC1_MOUSE	Hcfc1	27	0	-0.733415	24.38	-8.30537	5.63623e-06	0.000343075	4.42823	FALSE
Hck	P08103|HCK_MOUSE	P08103	HCK_MOUSE	Hck	15.7	0	0.00957417	21.6145	0.0672933	0.947595	0.974987	-6.97792	FALSE
Hcls1	P49710|HCLS1_MOUSE	P49710	HCLS1_MOUSE	Hcls1 Hs1	88.5	0	-0.759428	22.6561	-1.10296	0.29434	0.482462	-6.35598	FALSE
Hdac1	O09106|HDAC1_MOUSE	O09106	HDAC1_MOUSE	Hdac1	25.7	0	-0.434875	23.7827	-2.22889	0.0483739	0.142233	-4.77316	FALSE
Hdac2	P70288|HDAC2_MOUSE	P70288	HDAC2_MOUSE	Hdac2 Yy1bp	30.5	0	-0.504868	22.5659	-2.17465	0.0531297	0.151462	-4.86184	FALSE
Hdac6	Q9Z2V5|HDAC6_MOUSE	Q9Z2V5	HDAC6_MOUSE	Hdac6	117	41.6667	0.460722	18.0304	0.664084	0.520752	0.688002	-6.74608	FALSE
Hdgf	P51859|HDGF_MOUSE	P51859	HDGF_MOUSE	Hdgf Tdrm1	8.4	0	-0.121465	27.1891	-1.4535	0.174904	0.342617	-5.93605	FALSE
Hdgfl2	Q3UMU9|HDGR2_MOUSE	Q3UMU9	HDGR2_MOUSE	Hdgfl2	21.9	0	-0.525946	21.5117	-4.7194	0.000687745	0.00668641	-0.50823	FALSE
Hdgfl3	Q9JMG7|HDGR3_MOUSE	Q9JMG7	HDGR3_MOUSE	Hdgfl3	33	0	-0.858536	22.5595	-6.88707	3.09988e-05	0.000910454	2.68548	FALSE
Hdhd2	Q3UGR5|HDHD2_MOUSE	Q3UGR5	HDHD2_MOUSE	Hdhd2	34.2	0	0.380703	21.3589	1.18704	0.26101	0.445808	-6.26312	FALSE
Hdlbp	Q8VDJ3|VIGLN_MOUSE	Q8VDJ3	VIGLN_MOUSE	Hdlbp	11.4	0	0.192625	27.3249	1.91133	0.0832248	0.204292	-5.27935	FALSE
Hebp1	Q9R257|HEBP1_MOUSE	Q9R257	HEBP1_MOUSE	Hebp1 Hbp	17.4	0	0.201182	21.9178	1.42318	0.183307	0.35316	-5.97559	FALSE
Hectd1	Q69ZR2|HECD1_MOUSE	Q69ZR2	HECD1_MOUSE	Hectd1 Kiaa1131 Opm	141	0	-0.0404397	18.727	-0.0497728	0.961224	0.98185	-6.97903	FALSE
Heph	Q9Z0Z4|HEPH_MOUSE	Q9Z0Z4	HEPH_MOUSE	Heph	100	33.3333	-0.553836	18.5738	-1.34319	0.207129	0.383911	-6.07716	FALSE
Herc4	Q6PAV2|HERC4_MOUSE	Q6PAV2	HERC4_MOUSE	Herc4	54	0	0.108495	19.3647	0.272282	0.790611	0.879555	-6.94031	FALSE
Hexa	P29416|HEXA_MOUSE	P29416	HEXA_MOUSE	Hexa	31.7	0	0.774694	22.755	4.64519	0.000773679	0.00730798	-0.62934	FALSE
Hexb	P20060|HEXB_MOUSE	P20060	HEXB_MOUSE	Hexb	41.7	0	1.15084	22.8907	7.88411	9.1349e-06	0.000467885	3.93664	TRUE
Hexim1	Q8R409|HEXI1_MOUSE	Q8R409	HEXI1_MOUSE	Hexim1	29.8	0	-0.745842	21.6138	-5.53534	0.000198392	0.00302333	0.77305	FALSE
Hgs	Q99LI8|HGS_MOUSE	Q99LI8	HGS_MOUSE	Hgs Hrs	10.3	0	-0.112589	24.2021	-1.12075	0.287026	0.476109	-6.33678	FALSE
Hgsnat	Q3UDW8|HGNAT_MOUSE	Q3UDW8	HGNAT_MOUSE	Hgsnat D8Ertd354e Tmem76	13.4	0	0.157311	22.1659	1.27073	0.230874	0.412977	-6.16554	FALSE
Hibadh	Q99L13|3HIDH_MOUSE	Q99L13	3HIDH_MOUSE	Hibadh	37.4	0	0.962456	24.9998	6.65288	4.20259e-05	0.00112908	2.3726	FALSE
Hibch	Q8QZS1|HIBCH_MOUSE	Q8QZS1	HIBCH_MOUSE	Hibch	21.6	0	0.144411	24.0461	0.733703	0.478968	0.653795	-6.69564	FALSE
Hid1	Q8R1F6|HID1_MOUSE	Q8R1F6	HID1_MOUSE	Hid1	62.3	0	-0.566796	18.7998	-1.00856	0.335546	0.528617	-6.45373	FALSE
Hikeshi	Q9DD02|HIKES_MOUSE	Q9DD02	HIKES_MOUSE	Hikeshi L7rn6	75.5	25	-0.733736	18.6109	-1.87279	0.0887793	0.21509	-5.33838	FALSE
Hint1	P70349|HINT1_MOUSE	P70349	HINT1_MOUSE	Hint1 Hint Pkci Pkci1 Prkcnh1	25.9	0	0.3449	26.5307	1.7185	0.11459	0.255319	-5.56838	FALSE
Hint2	Q9D0S9|HINT2_MOUSE	Q9D0S9	HINT2_MOUSE	Hint2	38.5	0	0.96626	23.7958	6.52101	5.00356e-05	0.00117402	2.19309	FALSE
Hint3	Q9CPS6|HINT3_MOUSE	Q9CPS6	HINT3_MOUSE	Hint3 Hint4	40.4	8.33333	0.103363	19.3186	0.416917	0.685017	0.809986	-6.88688	FALSE
Hip1	Q8VD75|HIP1_MOUSE	Q8VD75	HIP1_MOUSE	Hip1 Kiaa4113	25.9	0	-0.429236	25.0088	-2.3787	0.0372727	0.118775	-4.52442	FALSE
Hip1r	Q9JKY5|HIP1R_MOUSE	Q9JKY5	HIP1R_MOUSE	Hip1r	27.4	0	0.241064	21.0717	0.980005	0.348817	0.541202	-6.48189	FALSE
Hist1h2bp	Q8CGP2|H2B1P_MOUSE	Q8CGP2	H2B1P_MOUSE	Hist1h2bp	25.5	0	-0.682413	33.5609	-6.5528	4.79652e-05	0.00115116	2.23658	FALSE
Hk1	P17710|HXK1_MOUSE	P17710	HXK1_MOUSE	Hk1	25.3	0	0.337284	26.321	1.77443	0.104535	0.240137	-5.48623	FALSE
Hk2	O08528|HXK2_MOUSE	O08528	HXK2_MOUSE	Hk2	134	0	-1.36096	23.1644	-2.12271	0.0580991	0.161814	-4.94597	FALSE
Hm13	Q9D8V0|HM13_MOUSE	Q9D8V0	HM13_MOUSE	Hm13	15.7	0	0.325567	24.2484	3.09735	0.0105218	0.0475688	-3.2833	FALSE
Hmbs	P22907|HEM3_MOUSE	P22907	HEM3_MOUSE	Hmbs Uros1	17.5	0	0.0417648	19.883	0.271103	0.791493	0.879766	-6.94066	FALSE
Hmcn1	D3YXG0|HMCN1_MOUSE	D3YXG0	HMCN1_MOUSE	Hmcn1	32.3	0	-0.745116	26.1486	-3.93728	0.00246924	0.0171197	-1.81853	FALSE
Hmga1	P17095|HMGA1_MOUSE	P17095	HMGA1_MOUSE	Hmga1 Hmgi Hmgiy	22.2	0	-0.254937	23.9733	-1.3982	0.190483	0.36365	-6.00774	FALSE
Hmga2	P52927|HMGA2_MOUSE	P52927	HMGA2_MOUSE	Hmga2 Hmgic	29.5	0	0.178519	19.6365	0.728395	0.482078	0.65504	-6.69965	FALSE
Hmgb1	P63158|HMGB1_MOUSE	P63158	HMGB1_MOUSE	Hmgb1	23.6	0	-0.62828	28.6605	-6.5773	4.64321e-05	0.00115116	2.27001	FALSE
Hmgb2	P30681|HMGB2_MOUSE	P30681	HMGB2_MOUSE	Hmgb2 Hmg2	28	0	-0.193592	28.8657	-0.722111	0.485776	0.656666	-6.70436	FALSE
Hmgb3	O54879|HMGB3_MOUSE	O54879	HMGB3_MOUSE	Hmgb3	36.9	0	-1.02709	24.2611	-9.49604	1.5826e-06	0.000183074	5.71074	TRUE
Hmgcl	P38060|HMGCL_MOUSE	P38060	HMGCL_MOUSE	Hmgcl	30.3	0	-0.579793	22.696	-2.95338	0.0135559	0.0570078	-3.53552	FALSE
Hmgcs1	Q8JZK9|HMCS1_MOUSE	Q8JZK9	HMCS1_MOUSE	Hmgcs1	47.3	8.33333	0.0387477	19.2337	0.114432	0.911024	0.953001	-6.97328	FALSE
Hmgcs2	P54869|HMCS2_MOUSE	P54869	HMCS2_MOUSE	Hmgcs2	36.3	0	0.394196	22.7451	1.74521	0.109683	0.247672	-5.52933	FALSE
Hmgn1	P18608|HMGN1_MOUSE	P18608	HMGN1_MOUSE	Hmgn1	17.7	0	-0.37117	23.6825	-2.88819	0.0152066	0.0624319	-3.64941	FALSE
Hmgn2	P09602|HMGN2_MOUSE	P09602	HMGN2_MOUSE	Hmgn2	30.8	0	-0.755351	23.1889	-5.89265	0.000118572	0.00206255	1.304	FALSE
Hmgn5	Q9JL35|HMGN5_MOUSE	Q9JL35	HMGN5_MOUSE	Hmgn5	21.4	0	-0.530076	24.3721	-5.28127	0.000289218	0.00378416	0.384253	FALSE
Hmox1	P14901|HMOX1_MOUSE	P14901	HMOX1_MOUSE	Hmox1	43.9	0	0.495179	22.3131	1.78384	0.102925	0.237439	-5.47227	FALSE
Hmox2	O70252|HMOX2_MOUSE	O70252	HMOX2_MOUSE	Hmox2	21.5	0	-0.000500751	23.9354	-0.00254842	0.998014	0.998961	-6.98037	FALSE
Hnmt	Q91VF2|HNMT_MOUSE	Q91VF2	HNMT_MOUSE	Hnmt Hmt	35.8	0	-0.0518346	18.6023	-0.174713	0.864581	0.922806	-6.96385	FALSE
Hnrnpa0	Q9CX86|ROA0_MOUSE	Q9CX86	ROA0_MOUSE	Hnrnpa0 Hnrpa0	29.1	0	-0.491633	24.1275	-2.00308	0.0712734	0.184555	-5.13654	FALSE
Hnrnpa1	P49312|ROA1_MOUSE	P49312	ROA1_MOUSE	Hnrnpa1	16	0	-0.289792	27.6559	-2.36235	0.0383522	0.120749	-4.55181	FALSE
Hnrnpa2b1	O88569|ROA2_MOUSE	O88569	ROA2_MOUSE	Hnrnpa2b1	14.4	0	-0.338321	29.9292	-3.57283	0.0045956	0.0262963	-2.45	FALSE
Hnrnpa3	Q8BG05|ROA3_MOUSE	Q8BG05	ROA3_MOUSE	Hnrnpa3	11.2	0	-0.222593	29.3824	-2.34604	0.0394596	0.123127	-4.57908	FALSE
Hnrnpab	Q99020|ROAA_MOUSE	Q99020	ROAA_MOUSE	Hnrnpab Cbf-a Cgbfa Hnrpab	8.08	0	-0.0452957	26.7206	-0.473406	0.645477	0.780594	-6.86011	FALSE
Hnrnpc	Q9Z204|HNRPC_MOUSE	Q9Z204	HNRPC_MOUSE	Hnrnpc	13.7	0	-0.255861	27.4729	-2.20592	0.0503361	0.1454	-4.81082	FALSE
Hnrnpd	Q60668|HNRPD_MOUSE	Q60668	HNRPD_MOUSE	Hnrnpd	16	0	-0.390615	27.0848	-4.03322	0.00210197	0.0153003	-1.65415	FALSE
Hnrnpdl	Q9Z130|HNRDL_MOUSE	Q9Z130	HNRDL_MOUSE	Hnrnpdl Hnrpdl Jktbp	12.8	0	-0.159595	24.9132	-1.30653	0.218877	0.398131	-6.12232	FALSE
Hnrnpf	Q9Z2X1|HNRPF_MOUSE	Q9Z2X1	HNRPF_MOUSE	Hnrnpf Hnrpf	13.4	0	-0.20488	26.88	-1.96129	0.0765037	0.192982	-5.20198	FALSE
Hnrnph1	O35737|HNRH1_MOUSE	O35737	HNRH1_MOUSE	Hnrnph1	18.8	0	-0.451549	26.1498	-3.9782	0.00230504	0.0162709	-1.74832	FALSE
Hnrnph2	P70333|HNRH2_MOUSE	P70333	HNRH2_MOUSE	Hnrnph2 Hnrph2	23.5	0	-0.304517	24.943	-1.53224	0.154608	0.314914	-5.83081	FALSE
Hnrnpk	P61979|HNRPK_MOUSE	P61979	HNRPK_MOUSE	Hnrnpk	12.3	0	-0.311642	29.4659	-3.89138	0.00266805	0.0179007	-1.89749	FALSE
Hnrnpl	Q8R081|HNRPL_MOUSE	Q8R081	HNRPL_MOUSE	Hnrnpl Hnrpl	14.3	0	-0.265486	28.639	-2.3377	0.0400377	0.124102	-4.59301	FALSE
Hnrnpll	Q921F4|HNRLL_MOUSE	Q921F4	HNRLL_MOUSE	Hnrnpll Hnrpll	22.4	0	-0.396356	25.1844	-2.33243	0.0404078	0.125065	-4.60181	FALSE
Hnrnpm	Q9D0E1|HNRPM_MOUSE	Q9D0E1	HNRPM_MOUSE	Hnrnpm Hnrpm	16.7	0	-0.37079	28.5867	-4.01366	0.00217193	0.01562	-1.68759	FALSE
Hnrnpu	Q8VEK3|HNRPU_MOUSE	Q8VEK3	HNRPU_MOUSE	Hnrnpu	14.8	0	-0.355374	29.1112	-3.64783	0.00403956	0.0236957	-2.31929	FALSE
Hnrnpul1	Q8VDM6|HNRL1_MOUSE	Q8VDM6	HNRL1_MOUSE	Hnrnpul1	24.1	0	-0.586209	25.1566	-4.92838	0.000495713	0.00542186	-0.171139	FALSE
Hnrnpul2	Q00PI9|HNRL2_MOUSE	Q00PI9	HNRL2_MOUSE	Hnrnpul2	11.3	0	-0.263059	27.0767	-3.21696	0.00853038	0.0412342	-3.07339	FALSE
Homer3	Q99JP6|HOME3_MOUSE	Q99JP6	HOME3_MOUSE	Homer3	49.3	0	0.43849	23.7527	1.67649	0.122706	0.267306	-5.62912	FALSE
Hook3	Q8BUK6|HOOK3_MOUSE	Q8BUK6	HOOK3_MOUSE	Hook3	51.1	0	-0.543455	22.9347	-1.46922	0.170678	0.337499	-5.91533	FALSE
Hopx	Q8R1H0|HOP_MOUSE	Q8R1H0	HOP_MOUSE	Hopx Hod Hop Ob1	25.7	0	0.143969	25.1919	0.677838	0.512329	0.680728	-6.73648	FALSE
Hoxa5	P09021|HXA5_MOUSE	P09021	HXA5_MOUSE	Hoxa5 Hox-1.3 Hoxa-5	41.7	0	0.00356432	20.47	0.0128085	0.990017	0.994863	-6.98029	FALSE
Hp	Q61646|HPT_MOUSE	Q61646	HPT_MOUSE	Hp	60.3	0	1.53637	26.8342	5.94081	0.000110775	0.00198044	1.37414	TRUE
Hp1bp3	Q3TEA8|HP1B3_MOUSE	Q3TEA8	HP1B3_MOUSE	Hp1bp3	29.4	0	-0.801852	26.2387	-6.97876	2.7568e-05	0.00083299	2.80596	FALSE
Hpcal1	P62748|HPCL1_MOUSE	P62748	HPCL1_MOUSE	Hpcal1	26.5	0	-0.449628	24.6788	-2.05602	0.0651291	0.173856	-5.05278	FALSE
Hpgd	Q8VCC1|PGDH_MOUSE	Q8VCC1	PGDH_MOUSE	Hpgd	50	0	-1.2187	23.6625	-6.57152	4.67892e-05	0.00115116	2.26213	TRUE
Hprt1	P00493|HPRT_MOUSE	P00493	HPRT_MOUSE	Hprt1	25.4	0	0.648534	24.6445	4.53478	0.000923129	0.00837978	-0.810886	FALSE
Hpx	Q91X72|HEMO_MOUSE	Q91X72	HEMO_MOUSE	Hpx	102	0	2.20857	26.0509	5.55062	0.000194003	0.00298466	0.796129	TRUE
Hras	Q61411|RASH_MOUSE	Q61411	RASH_MOUSE	Hras Hras1	101	33.3333	-0.488659	19.1595	-1.0432	0.319953	0.51134	-6.41869	FALSE
Hrg	Q9ESB3|HRG_MOUSE	Q9ESB3	HRG_MOUSE	Hrg	87.7	0	1.45391	20.9446	2.71698	0.0205683	0.0776161	-3.94706	FALSE
Hs1bp3	Q3TC93|H1BP3_MOUSE	Q3TC93	H1BP3_MOUSE	Hs1bp3	37.5	0	-0.0585341	18.0871	-0.171042	0.867397	0.924636	-6.96453	FALSE
Hs2st1	Q8R3H7|HS2ST_MOUSE	Q8R3H7	HS2ST_MOUSE	Hs2st1	25.4	0	0.681623	22.6029	5.76535	0.000142147	0.00241661	1.11695	FALSE
Hsbp1	Q9CQZ1|HSBP1_MOUSE	Q9CQZ1	HSBP1_MOUSE	Hsbp1	23.7	0	0.0691244	20.8273	0.305618	0.765785	0.866226	-6.92995	FALSE
Hsd11b1	P50172|DHI1_MOUSE	P50172	DHI1_MOUSE	Hsd11b1 Hsd11	27.1	0	-0.163254	23.5157	-0.769114	0.45854	0.637916	-6.66825	FALSE
Hsd17b10	O08756|HCD2_MOUSE	O08756	HCD2_MOUSE	Hsd17b10	25.3	0	0.651321	25.4177	5.95582	0.00010846	0.00196349	1.39593	FALSE
Hsd17b11	Q9EQ06|DHB11_MOUSE	Q9EQ06	DHB11_MOUSE	Hsd17b11	32.9	0	-0.547558	25.8656	-3.56007	0.0046978	0.0268081	-2.47227	FALSE
Hsd17b12	O70503|DHB12_MOUSE	O70503	DHB12_MOUSE	Hsd17b12	34.2	0	0.877257	24.5312	6.64021	4.27324e-05	0.00113592	2.35545	FALSE
Hsd17b4	P51660|DHB4_MOUSE	P51660	DHB4_MOUSE	Hsd17b4 Edh17b4	18.4	0	0.290314	26.3746	2.00619	0.0708984	0.184038	-5.13166	FALSE
Hsd17b7	O88736|DHB7_MOUSE	O88736	DHB7_MOUSE	Hsd17b7 17hsd7	63.6	16.6667	0.25474	18.5316	0.928456	0.373732	0.564834	-6.531	FALSE
Hsd17b8	P50171|DHB8_MOUSE	P50171	DHB8_MOUSE	Hsd17b8 H2-Ke6 Hke6	28.2	0	0.23221	21.9439	0.811076	0.435071	0.618793	-6.6343	FALSE
Hsdl1	Q8BTX9|HSDL1_MOUSE	Q8BTX9	HSDL1_MOUSE	Hsdl1	66.2	0	-0.392746	20.8699	-0.525331	0.610114	0.755225	-6.83264	FALSE
Hsdl2	Q2TPA8|HSDL2_MOUSE	Q2TPA8	HSDL2_MOUSE	Hsdl2	45.8	0	0.893068	22.4376	2.98594	0.0128002	0.0549141	-3.47855	FALSE
Hsp90aa1	P07901|HS90A_MOUSE	P07901	HS90A_MOUSE	Hsp90aa1 Hsp86 Hsp86-1 Hspca	19.3	0	0.424278	28.0621	3.19005	0.00894202	0.0425328	-3.12062	FALSE
Hsp90ab1	P11499|HS90B_MOUSE	P11499	HS90B_MOUSE	Hsp90ab1 Hsp84 Hsp84-1 Hspc3 Hspcb	11.7	0	0.155716	29.8516	1.40822	0.187578	0.35941	-5.9949	FALSE
Hsp90b1	P08113|ENPL_MOUSE	P08113	ENPL_MOUSE	Hsp90b1 Grp94 Hspc4 Tra-1 Tra1	8.57	0	0.0854859	30.1607	0.888067	0.394116	0.580884	-6.5679	FALSE
Hspa12b	Q9CZJ2|HS12B_MOUSE	Q9CZJ2	HS12B_MOUSE	Hspa12b	26.8	0	-0.559229	25.7364	-3.45778	0.00560665	0.0310659	-2.65109	FALSE
Hspa13	Q8BM72|HSP13_MOUSE	Q8BM72	HSP13_MOUSE	Hspa13 Stch	234	83.3333	-0.095529	23.5803	-0.0655684	0.948936	0.975585	-6.97805	FALSE
Hspa14	Q99M31|HSP7E_MOUSE	Q99M31	HSP7E_MOUSE	Hspa14 Hsp70-4	81.7	33.3333	-0.0611965	17.7154	-0.21829	0.831329	0.900588	-6.9546	FALSE
Hspa1a	Q61696|HS71A_MOUSE	Q61696	HS71A_MOUSE	Hspa1a Hsp70-3 Hsp70A1	106	25	-0.349006	18.1148	-0.598838	0.5618	0.720256	-6.78913	FALSE
Hspa1b	P17879|HS71B_MOUSE	P17879	HS71B_MOUSE	Hspa1b	73.2	0	-1.63856	18.7578	-4.30534	0.00133955	0.0106726	-1.19303	TRUE
Hspa2	P17156|HSP72_MOUSE	P17156	HSP72_MOUSE	Hspa2 Hcp70.2 Hsp70-2	150	0	0.18012	23.3096	0.260329	0.799574	0.883274	-6.94374	FALSE
Hspa4	Q61316|HSP74_MOUSE	Q61316	HSP74_MOUSE	Hspa4 Apg2 Hsp110 Hsph2	14.6	0	0.266062	27.5639	2.33151	0.0404727	0.125173	-4.60334	FALSE
Hspa4l	P48722|HS74L_MOUSE	P48722	HS74L_MOUSE	Hspa4l Apg1 Hsp4l Hsph3 Osp94	16.1	0	0.243069	23.2015	1.86179	0.090426	0.217779	-5.35511	FALSE
Hspa5	P20029|BIP_MOUSE	P20029	BIP_MOUSE	Hspa5 Grp78	9.66	0	0.159001	30.2221	1.72243	0.113856	0.253941	-5.56266	FALSE
Hspa8	P63017|HSP7C_MOUSE	P63017	HSP7C_MOUSE	Hspa8 Hsc70 Hsc73	7.42	0	-0.0501266	30.4237	-0.568074	0.581761	0.73413	-6.80799	FALSE
Hspa9	P38647|GRP75_MOUSE	P38647	GRP75_MOUSE	Hspa9 Grp75 Hsp74 Hspa9a	28.7	0	0.771913	27.9519	7.54352	1.36885e-05	0.000586651	3.52351	FALSE
Hspb1	P14602|HSPB1_MOUSE	P14602	HSPB1_MOUSE	Hspb1 Hsp25 Hsp27	36	0	0.324964	25.4401	1.08327	0.302602	0.491458	-6.37695	FALSE
Hspb8	Q9JK92|HSPB8_MOUSE	Q9JK92	HSPB8_MOUSE	Hspb8 Cryac Hsp22	61	0	-0.271682	21.5375	-0.822831	0.42864	0.611927	-6.6245	FALSE
Hspd1	P63038|CH60_MOUSE	P63038	CH60_MOUSE	Hspd1	22.9	0	0.604887	28.3373	6.61377	4.42474e-05	0.00115116	2.31961	FALSE
Hspe1	Q64433|CH10_MOUSE	Q64433	CH10_MOUSE	Hspe1	29.7	0	0.817113	27.0072	8.31871	5.55235e-06	0.000343075	4.44346	FALSE
Hspg2	Q05793|PGBM_MOUSE	Q05793	PGBM_MOUSE	Hspg2	22.9	0	-0.256975	29.8665	-1.34375	0.206953	0.383911	-6.07646	FALSE
Hsph1	Q61699|HS105_MOUSE	Q61699	HS105_MOUSE	Hsph1 Hsp105 Hsp110 Kiaa0201	26.2	0	0.426233	23.2861	2.08137	0.0623671	0.169322	-5.01235	FALSE
Htra1	Q9R118|HTRA1_MOUSE	Q9R118	HTRA1_MOUSE	Htra1	151	58.3333	-1.2655	19.5719	-1.45401	0.174764	0.342617	-5.93538	FALSE
Htra2	Q9JIY5|HTRA2_MOUSE	Q9JIY5	HTRA2_MOUSE	Htra2	55.4	0	1.40033	21.6607	6.42586	5.68268e-05	0.00131863	2.06206	TRUE
Huwe1	Q7TMY8|HUWE1_MOUSE	Q7TMY8	HUWE1_MOUSE	Huwe1 Kiaa0312 Ureb1	32.4	0	0.214971	22.8202	0.704746	0.496088	0.665678	-6.71718	FALSE
Hycc1	Q6P9N1|HYCCI_MOUSE	Q6P9N1	HYCCI_MOUSE	Hycc1 Drctnnb1a Fam126a	83.7	33.3333	-0.457152	17.0373	-1.67732	0.122542	0.267088	-5.62794	FALSE
Hyou1	Q9JKR6|HYOU1_MOUSE	Q9JKR6	HYOU1_MOUSE	Hyou1 Grp170 Hsph4	11.7	0	0.111511	26.5501	0.957591	0.359499	0.551056	-6.50352	FALSE
Iah1	Q9DB29|IAH1_MOUSE	Q9DB29	IAH1_MOUSE	Iah1	14.6	0	-0.229764	24.6278	-2.10847	0.0595369	0.164078	-4.96889	FALSE
Iars1	Q8BU30|SYIC_MOUSE	Q8BU30	SYIC_MOUSE	Iars1	18.5	0	0.318597	24.6088	2.6471	0.0232648	0.0851893	-4.0677	FALSE
Iars2	Q8BIJ6|SYIM_MOUSE	Q8BIJ6	SYIM_MOUSE	Iars2	30.5	0	0.584291	24.7302	3.26882	0.00779053	0.0389063	-2.98236	FALSE
Icam1	P13597|ICAM1_MOUSE	P13597	ICAM1_MOUSE	Icam1	29.7	0	0.772345	26.9574	7.37093	1.68865e-05	0.000656696	3.30862	FALSE
Icam2	P35330|ICAM2_MOUSE	P35330	ICAM2_MOUSE	Icam2 Icam-2	20.6	0	-0.208168	25.2032	-1.06846	0.308926	0.498651	-6.39252	FALSE
Ide	Q9JHR7|IDE_MOUSE	Q9JHR7	IDE_MOUSE	Ide	34	0	0.730695	23.3005	3.39557	0.00624609	0.0335536	-2.76005	FALSE
Idh1	O88844|IDHC_MOUSE	O88844	IDHC_MOUSE	Idh1	18.1	0	0.0423595	27.3621	0.247892	0.808932	0.887842	-6.94715	FALSE
Idh2	P54071|IDHP_MOUSE	P54071	IDHP_MOUSE	Idh2	15.3	0	0.286229	28.5263	2.49237	0.030543	0.103369	-4.33247	FALSE
Idh3a	Q9D6R2|IDH3A_MOUSE	Q9D6R2	IDH3A_MOUSE	Idh3a	30.5	0	0.771783	26.7505	6.60949	4.4498e-05	0.00115116	2.31379	FALSE
Idh3g	P70404|IDHG1_MOUSE	P70404	IDHG1_MOUSE	Idh3g	51.5	0	0.961426	24.0817	2.74241	0.019666	0.0756335	-3.90301	FALSE
Idi1	P58044|IDI1_MOUSE	P58044	IDI1_MOUSE	Idi1	23.1	0	0.422637	21.1027	2.58578	0.0259176	0.0912855	-4.17305	FALSE
Ier3ip1	Q9CR20|IR3IP_MOUSE	Q9CR20	IR3IP_MOUSE	Ier3ip1	30.7	0	0.675354	22.493	4.41539	0.00111948	0.00947804	-1.00893	FALSE
Ifi30	Q9ESY9|GILT_MOUSE	Q9ESY9	GILT_MOUSE	Ifi30 Gilt Ip30	21	0	-0.229796	23.5004	-1.52972	0.155225	0.315713	-5.83424	FALSE
Ifi35	Q9D8C4|IN35_MOUSE	Q9D8C4	IN35_MOUSE	Ifi35 Ifp35	213	0	1.89877	22.1819	2.06486	0.0641529	0.172205	-5.0387	FALSE
Ifit3	Q64345|IFIT3_MOUSE	Q64345	IFIT3_MOUSE	Ifit3 Garg49 Ifi49 Isg49	85.5	0	-0.548879	22.2611	-0.457689	0.65637	0.788771	-6.86789	FALSE
Ifitm2	Q99J93|IFM2_MOUSE	Q99J93	IFM2_MOUSE	Ifitm2	16.7	0	-0.360998	22.8192	-2.87612	0.0155339	0.0630972	-3.67048	FALSE
Ifitm3	Q9CQW9|IFM3_MOUSE	Q9CQW9	IFM3_MOUSE	Ifitm3	37	0	0.838214	23.0449	4.80364	0.000602262	0.00615451	-0.371633	FALSE
Igbp1	Q61249|IGBP1_MOUSE	Q61249	IGBP1_MOUSE	Igbp1 Pc52	82.8	0	-0.00648183	22.1978	-0.0111408	0.991317	0.995108	-6.98031	FALSE
Igf2bp2	Q5SF07|IF2B2_MOUSE	Q5SF07	IF2B2_MOUSE	Igf2bp2 Imp2 Vickz2	24.7	0	0.192142	21.2805	0.77866	0.45313	0.63396	-6.66067	FALSE
Igf2bp3	Q9CPN8|IF2B3_MOUSE	Q9CPN8	IF2B3_MOUSE	Igf2bp3	61.8	16.6667	0.821159	19.3949	3.84632	0.00287945	0.0188431	-1.97518	FALSE
Igf2r	Q07113|MPRI_MOUSE	Q07113	MPRI_MOUSE	Igf2r	36.8	0	1.02182	25.8468	7.74506	1.07582e-05	0.000513457	3.76971	TRUE
Igfbp2	P47877|IBP2_MOUSE	P47877	IBP2_MOUSE	Igfbp2 Igfbp-2	22.7	0	-0.271139	20.4249	-1.26271	0.233635	0.416143	-6.17511	FALSE
Igfbp7	Q61581|IBP7_MOUSE	Q61581	IBP7_MOUSE	Igfbp7	51.8	0	0.839121	26.188	2.50679	0.0297794	0.101438	-4.30796	FALSE
Ighg1	P01868|IGHG1_MOUSE	P01868	IGHG1_MOUSE	Ighg1 Igh-4	71.9	0	0.873095	24.6609	1.85903	0.0908433	0.218273	-5.3593	FALSE
Ighg2b	P01867|IGG2B_MOUSE	P01867	IGG2B_MOUSE	Ighg2b Igh-3	162	0	2.38656	25.0546	3.13227	0.0098958	0.0458746	-3.22203	TRUE
Ighg4	P01869|IGH1M_MOUSE	P01869	IGH1M_MOUSE	Ighg1 Igh-4	71.9	0	0.873095	24.6609	1.85903	0.0908433	0.218273	-5.3593	FALSE
Igkc	P01837|IGKC_MOUSE	P01837	IGKC_MOUSE	Igkc	162	8.33333	1.60954	22.0032	2.35917	0.0385658	0.121149	-4.55714	FALSE
Igkv12-41	P01635|KV5A3_MOUSE	P01635	KV5A3_MOUSE	Igkv12-41 Gm16848	74	25	-0.117664	19.0827	-0.349959	0.733191	0.844134	-6.91434	FALSE
Iigp1	Q9QZ85|IIGP1_MOUSE	Q9QZ85	IIGP1_MOUSE	Iigp1	32.2	0	0.827057	22.9639	7.11234	2.32809e-05	0.000747104	2.97945	FALSE
Ik	Q9Z1M8|RED_MOUSE	Q9Z1M8	RED_MOUSE	Ik Red Rer	35.9	0	-0.349533	20.8468	-0.951257	0.36256	0.554736	-6.50955	FALSE
Ikbip	Q9DBZ1|IKIP_MOUSE	Q9DBZ1	IKIP_MOUSE	Ikbip Ikip	113	0	-0.8239	24.135	-1.36403	0.200686	0.375615	-6.05109	FALSE
Ikbkg	O88522|NEMO_MOUSE	O88522	NEMO_MOUSE	Ikbkg Nemo	46.9	0	0.11867	19.8573	0.165726	0.871476	0.926459	-6.9655	FALSE
Il6st	Q00560|IL6RB_MOUSE	Q00560	IL6RB_MOUSE	Il6st	39.3	0	-0.232877	20.3059	-0.64654	0.531613	0.695927	-6.75806	FALSE
Ilf2	Q9CXY6|ILF2_MOUSE	Q9CXY6	ILF2_MOUSE	Ilf2	21.6	0	-0.368246	25.2087	-2.23234	0.0480858	0.141668	-4.7675	FALSE
Ilf3	Q9Z1X4|ILF3_MOUSE	Q9Z1X4	ILF3_MOUSE	Ilf3	26.5	0	0.262289	26.5844	1.10111	0.29511	0.483189	-6.35797	FALSE
Ilk	O55222|ILK_MOUSE	O55222	ILK_MOUSE	Ilk	22.2	0	-0.466892	27.6231	-3.79194	0.00315795	0.0200704	-2.06916	FALSE
Ilvbl	Q8BU33|HACL2_MOUSE	Q8BU33	HACL2_MOUSE	Ilvbl Hacl2	20.6	0	0.468055	22.2121	3.81632	0.0030298	0.0195772	-2.027	FALSE
Immt	Q8CAQ8|MIC60_MOUSE	Q8CAQ8	MIC60_MOUSE	Immt	24.4	0	0.562842	26.7258	4.55924	0.000887572	0.00810392	-0.770523	FALSE
Impa1	O55023|IMPA1_MOUSE	O55023	IMPA1_MOUSE	Impa1	14.5	0	-0.0184884	25.9855	-0.135619	0.894651	0.943156	-6.97041	FALSE
Impdh1	P50096|IMDH1_MOUSE	P50096	IMDH1_MOUSE	Impdh1	25.9	0	-0.0304412	24.1234	-0.176753	0.863018	0.921521	-6.96346	FALSE
Impdh2	P24547|IMDH2_MOUSE	P24547	IMDH2_MOUSE	Impdh2	10	0	-0.164384	23.6018	-1.65883	0.12627	0.272573	-5.65439	FALSE
Inf2	Q0GNC1|INF2_MOUSE	Q0GNC1	INF2_MOUSE	Inf2	87.5	8.33333	-1.02592	20.2744	-1.11052	0.291213	0.479081	-6.34785	FALSE
Inhca	Q9DBD0|ICA_MOUSE	Q9DBD0	ICA_MOUSE	Inhca	82.2	0	2.46591	21.1902	4.32995	0.00128666	0.0104123	-1.15173	TRUE
Inip	Q3TXT3|SOSSC_MOUSE	Q3TXT3	SOSSC_MOUSE	Inip Ssbip1	66.4	0	0.661445	17.8917	1.01257	0.333713	0.526764	-6.44972	FALSE
Inmt	P40936|INMT_MOUSE	P40936	INMT_MOUSE	Inmt	106	0	-1.7534	26.0914	-4.60167	0.000829287	0.00765496	-0.700707	TRUE
Inpp1	P49442|INPP_MOUSE	P49442	INPP_MOUSE	Inpp1	60.4	0	0.754353	20.5432	1.67318	0.123367	0.268189	-5.63387	FALSE
Inpp5a	Q7TNC9|I5P1_MOUSE	Q7TNC9	I5P1_MOUSE	Inpp5a	42.2	0	-0.760446	23.3956	-2.57125	0.0265892	0.0929073	-4.19795	FALSE
Inpp5b	Q8K337|I5P2_MOUSE	Q8K337	I5P2_MOUSE	Inpp5b	27.3	0	-0.0523328	21.6792	-0.24673	0.809808	0.887842	-6.94746	FALSE
Insr	P15208|INSR_MOUSE	P15208	INSR_MOUSE	Insr	96.9	33.3333	-0.500913	17.4428	-0.387815	0.705791	0.825059	-6.89939	FALSE
Ints11	Q9CWS4|INT11_MOUSE	Q9CWS4	INT11_MOUSE	Ints11 Cpsf3l	56.7	0	-0.0980965	19.3697	-0.244068	0.811815	0.888618	-6.94816	FALSE
IntS13	Q8QZV7|INT13_MOUSE	Q8QZV7	INT13_MOUSE	IntS13 Asun Spata30	65.5	0	0.394394	19.9445	0.47232	0.646227	0.780999	-6.86066	FALSE
Ints7	Q7TQK1|INT7_MOUSE	Q7TQK1	INT7_MOUSE	Ints7	61.9	0	1.31845	20.0549	1.69071	0.119903	0.263648	-5.60866	FALSE
Ints9	Q8K114|INT9_MOUSE	Q8K114	INT9_MOUSE	Ints9 D14Ertd231e	93.7	0	1.84946	22.3847	0.743913	0.47302	0.649668	-6.68786	FALSE
Ipo4	Q8VI75|IPO4_MOUSE	Q8VI75	IPO4_MOUSE	Ipo4 Imp4a Ranbp4	34.5	0	0.412444	22.8787	1.61579	0.135342	0.287524	-5.71533	FALSE
Ipo5	Q8BKC5|IPO5_MOUSE	Q8BKC5	IPO5_MOUSE	Ipo5 Kpnb3 Ranbp5	17.9	0	0.404461	25.3262	4.94442	0.000483528	0.00531628	-0.145503	FALSE
Ipo7	Q9EPL8|IPO7_MOUSE	Q9EPL8	IPO7_MOUSE	Ipo7	22.9	0	0.288028	23.9695	1.54748	0.150924	0.309965	-5.81003	FALSE
Ipo9	Q91YE6|IPO9_MOUSE	Q91YE6	IPO9_MOUSE	Ipo9 Imp9 Ranbp9	24.1	0	0.41765	22.4504	2.3896	0.0365688	0.117445	-4.50612	FALSE
Iqgap1	Q9JKF1|IQGA1_MOUSE	Q9JKF1	IQGA1_MOUSE	Iqgap1	9.09	0	0.0530683	29.3021	0.572479	0.57888	0.731877	-6.80535	FALSE
Iqgap2	Q3UQ44|IQGA2_MOUSE	Q3UQ44	IQGA2_MOUSE	Iqgap2	91.8	25	0.107344	17.5664	0.248001	0.808849	0.887842	-6.94712	FALSE
Iqsec1	Q8R0S2|IQEC1_MOUSE	Q8R0S2	IQEC1_MOUSE	Iqsec1 Kiaa0763	139	0	0.604172	22.4162	0.973143	0.352063	0.543441	-6.48856	FALSE
Irak4	Q8R4K2|IRAK4_MOUSE	Q8R4K2	IRAK4_MOUSE	Irak4	55.6	16.6667	0.0215771	17.756	0.0928982	0.927709	0.961356	-6.9757	FALSE
Irf2bp2	E9Q1P8|I2BP2_MOUSE	E9Q1P8	I2BP2_MOUSE	Irf2bp2	29.9	0	-0.578451	21.6134	-3.16405	0.00935902	0.0440178	-3.16625	FALSE
Irf2bpl	Q8K3X4|I2BPL_MOUSE	Q8K3X4	I2BPL_MOUSE	Irf2bpl Eap1 Kiaa1865	42.5	0	0.210325	19.5184	0.518891	0.614446	0.758575	-6.83619	FALSE
Irf3	P70671|IRF3_MOUSE	P70671	IRF3_MOUSE	Irf3	35	0	0.13214	19.7257	0.42258	0.681006	0.806606	-6.88435	FALSE
Irgm1	Q60766|IRGM1_MOUSE	Q60766	IRGM1_MOUSE	Irgm1	117	8.33333	2.42231	19.5813	3.41803	0.006007	0.0327005	-2.72069	TRUE
Irgq	Q8VIM9|IRGQ_MOUSE	Q8VIM9	IRGQ_MOUSE	Irgq Irgq1 Fksg27	82.5	33.3333	0.00338935	18.0398	0.0162069	0.987369	0.994151	-6.98024	FALSE
Irx4	Q9QY61|IRX4_MOUSE	Q9QY61	IRX4_MOUSE	Irx4 Irxa3	31.9	0	0.411039	20.5126	1.54118	0.152437	0.311937	-5.81863	FALSE
Isca1	Q9D924|ISCA1_MOUSE	Q9D924	ISCA1_MOUSE	Isca1 Hbld2	120	50	0.35872	17.8363	0.898773	0.388639	0.576371	-6.55826	FALSE
Isca2	Q9DCB8|ISCA2_MOUSE	Q9DCB8	ISCA2_MOUSE	Isca2 Hbld1	47.6	0	-0.326549	18.6674	-0.925286	0.375304	0.565582	-6.53395	FALSE
Iscu	Q9D7P6|ISCU_MOUSE	Q9D7P6	ISCU_MOUSE	Iscu	33.3	0	-0.774414	19.2016	-3.90816	0.00259352	0.0174961	-1.86861	FALSE
Islr	Q6GU68|ISLR_MOUSE	Q6GU68	ISLR_MOUSE	Islr	85.7	0	-1.47533	19.7266	-3.34368	0.00683649	0.0358467	-2.85103	TRUE
Isoc1	Q91V64|ISOC1_MOUSE	Q91V64	ISOC1_MOUSE	Isoc1	25.6	0	0.241637	24.4353	1.11239	0.290445	0.478568	-6.34583	FALSE
Ist1	Q9CX00|IST1_MOUSE	Q9CX00	IST1_MOUSE	Ist1 Kiaa0174	228	0	0.72506	23.8006	0.959818	0.358427	0.550016	-6.50139	FALSE
Isyna1	Q9JHU9|INO1_MOUSE	Q9JHU9	INO1_MOUSE	Isyna1	74.3	0	2.25022	19.1507	4.89472	0.000522338	0.00561495	-0.225028	TRUE
Itfg1	Q99KW9|TIP_MOUSE	Q99KW9	TIP_MOUSE	Itfg1 D8Wsu49e Lnkn-1 Tip	64.5	0	-0.295776	19.1914	-0.55382	0.591138	0.742014	-6.81641	FALSE
Itga1	Q3V3R4|ITA1_MOUSE	Q3V3R4	ITA1_MOUSE	Itga1	39.8	0	-1.10067	27.4105	-7.01255	2.6409e-05	0.000820241	2.85006	TRUE
Itga2	Q62469|ITA2_MOUSE	Q62469	ITA2_MOUSE	Itga2	34.9	0	-0.833553	23.9669	-3.72978	0.00351085	0.021495	-2.17687	FALSE
Itga2b	Q9QUM0|ITA2B_MOUSE	Q9QUM0	ITA2B_MOUSE	Itga2b	45.8	0	-0.357643	24.3037	-0.631918	0.540765	0.703978	-6.76782	FALSE
Itga3	Q62470|ITA3_MOUSE	Q62470	ITA3_MOUSE	Itga3	14.9	0	0.197145	26.2722	1.58099	0.143095	0.298558	-5.76389	FALSE
Itga5	P11688|ITA5_MOUSE	P11688	ITA5_MOUSE	Itga5	19.5	0	-0.252328	23.2798	-1.43464	0.18009	0.34808	-5.96071	FALSE
Itga6	Q61739|ITA6_MOUSE	Q61739	ITA6_MOUSE	Itga6	37.7	0	-1.01671	24.7238	-6.1377	8.41608e-05	0.00169078	1.65744	TRUE
Itga8	A2ARA8|ITA8_MOUSE	A2ARA8	ITA8_MOUSE	Itga8	27.3	0	-0.710175	25.7305	-5.31681	0.000274213	0.00366782	0.439198	FALSE
Itga9	B8JK39|ITA9_MOUSE	B8JK39	ITA9_MOUSE	Itga9	63.9	0	0.127516	21.989	0.221371	0.82899	0.899446	-6.95386	FALSE
Itgam	P05555|ITAM_MOUSE	P05555	ITAM_MOUSE	Itgam	44.5	0	-0.158184	23.6555	-0.225355	0.825968	0.897791	-6.9529	FALSE
Itgav	P43406|ITAV_MOUSE	P43406	ITAV_MOUSE	Itgav	44.7	0	-0.189671	25.3975	-0.577746	0.575445	0.729951	-6.80216	FALSE
Itgax	Q9QXH4|ITAX_MOUSE	Q9QXH4	ITAX_MOUSE	Itgax	86.7	33.3333	-0.0178746	19.3652	-0.05901	0.954037	0.978021	-6.97849	FALSE
Itgb1	P09055|ITB1_MOUSE	P09055	ITB1_MOUSE	Itgb1	27.1	0	-0.695921	28.9788	-5.06236	0.000403159	0.00476977	0.0418061	FALSE
Itgb2	P11835|ITB2_MOUSE	P11835	ITB2_MOUSE	Itgb2	47.6	0	1.05692	23.9727	5.08516	0.000389328	0.00465862	0.0777884	TRUE
Itgb3	O54890|ITB3_MOUSE	O54890	ITB3_MOUSE	Itgb3	31.5	0	0.585773	24.3954	0.998419	0.340217	0.531984	-6.46381	FALSE
Itgb5	O70309|ITB5_MOUSE	O70309	ITB5_MOUSE	Itgb5	48.2	0	-1.09203	19.6125	-1.98307	0.073735	0.188374	-5.16796	FALSE
Itgb6	Q9Z0T9|ITB6_MOUSE	Q9Z0T9	ITB6_MOUSE	Itgb6	66.7	0	-1.92166	22.8154	-3.69624	0.00371798	0.0223532	-2.2351	TRUE
Itih1	Q61702|ITIH1_MOUSE	Q61702	ITIH1_MOUSE	Itih1	68.3	0	-0.495216	21.649	-0.439323	0.669207	0.796223	-6.87666	FALSE
Itih2	Q61703|ITIH2_MOUSE	Q61703	ITIH2_MOUSE	Itih2	49.4	0	0.786779	23.9271	2.87895	0.0154565	0.0630264	-3.66553	FALSE
Itih3	Q61704|ITIH3_MOUSE	Q61704	ITIH3_MOUSE	Itih3	74.7	0	2.12635	21.7885	2.56748	0.0267662	0.0934481	-4.2044	FALSE
Itih4	A6X935|ITIH4_MOUSE	A6X935	ITIH4_MOUSE	Itih4	29.7	0	0.4667	23.7511	1.59441	0.14006	0.293915	-5.74524	FALSE
Itih5	Q8BJD1|ITIH5_MOUSE	Q8BJD1	ITIH5_MOUSE	Itih5	147	8.33333	-3.78419	21.5175	-2.19564	0.0512384	0.147196	-4.82762	FALSE
Itm2b	O89051|ITM2B_MOUSE	O89051	ITM2B_MOUSE	Itm2b	17	0	-0.210496	21.7328	-1.45971	0.173224	0.340927	-5.92788	FALSE
Itpa	Q9D892|ITPA_MOUSE	Q9D892	ITPA_MOUSE	Itpa	20.9	0	-0.112667	24.0753	-0.582914	0.572085	0.727887	-6.79901	FALSE
Itpr1	P11881|ITPR1_MOUSE	P11881	ITPR1_MOUSE	Itpr1 Insp3r Pcd6 Pcp1	96.4	0	-0.568396	21.5745	-0.980685	0.348497	0.541105	-6.48123	FALSE
Itpr3	P70227|ITPR3_MOUSE	P70227	ITPR3_MOUSE	Itpr3	117	0	0.520661	20.3853	0.805627	0.438073	0.621589	-6.6388	FALSE
Itsn1	Q9Z0R4|ITSN1_MOUSE	Q9Z0R4	ITSN1_MOUSE	Itsn1 Ese1 Itsn	27.6	0	-0.638107	24.5914	-2.22767	0.0484759	0.142377	-4.77516	FALSE
Itsn2	Q9Z0R6|ITSN2_MOUSE	Q9Z0R6	ITSN2_MOUSE	Itsn2 Ese2 Sh3d1B	85.1	33.3333	-0.149965	20.0857	-0.492217	0.632553	0.771331	-6.85047	FALSE
Ivd	Q9JHI5|IVD_MOUSE	Q9JHI5	IVD_MOUSE	Ivd	12.4	0	0.0630564	25.5811	0.481528	0.639881	0.777184	-6.856	FALSE
Iws1	Q8C1D8|IWS1_MOUSE	Q8C1D8	IWS1_MOUSE	Iws1 Iws1l	55.4	8.33333	-0.350556	19.5577	-0.832919	0.423172	0.608048	-6.616	FALSE
Jagn1	Q5XKN4|JAGN1_MOUSE	Q5XKN4	JAGN1_MOUSE	Jagn1	29.2	0	0.197147	20.1323	0.925539	0.375178	0.565582	-6.53371	FALSE
Jak1	P52332|JAK1_MOUSE	P52332	JAK1_MOUSE	Jak1	60.9	0	-1.83412	20.1466	-3.65216	0.00400963	0.0236359	-2.31175	TRUE
Jcad	Q5DTX6|JCAD_MOUSE	Q5DTX6	JCAD_MOUSE	Jcad	31.8	0	-0.748211	24.145	-3.92669	0.00251371	0.0173283	-1.83674	FALSE
Jpt1	P97825|JUPI1_MOUSE	P97825	JUPI1_MOUSE	Jpt1	19.3	0	-0.403044	21.7167	-3.05582	0.0113186	0.0505187	-3.35611	FALSE
Jpt2	Q6PGH2|JUPI2_MOUSE	Q6PGH2	JUPI2_MOUSE	Jpt2	23.1	0	0.4268	21.6856	2.78283	0.0183126	0.0714806	-3.83288	FALSE
Jtb	O88824|JTB_MOUSE	O88824	JTB_MOUSE	Jtb Gm622	40.4	0	-1.11052	19.4453	-2.6047	0.0250687	0.0896837	-4.1406	FALSE
Jup	Q02257|PLAK_MOUSE	Q02257	PLAK_MOUSE	Jup	35	0	-0.940179	26.0114	-6.73922	3.75353e-05	0.00103038	2.48882	FALSE
Kalrn	A2CG49|KALRN_MOUSE	A2CG49	KALRN_MOUSE	Kalrn	111	50	0.45856	17.6839	0.788408	0.447649	0.628809	-6.65284	FALSE
Kank2	Q8BX02|KANK2_MOUSE	Q8BX02	KANK2_MOUSE	Kank2 Ankrd25	21.8	0	-0.464194	26.2583	-4.09352	0.00190071	0.0141292	-1.55128	FALSE
Kank3	Q9Z1P7|KANK3_MOUSE	Q9Z1P7	KANK3_MOUSE	Kank3 Ankrd47 D17Ertd288e Ng28	46.1	0	-0.27007	25.0758	-0.607976	0.555944	0.717631	-6.78335	FALSE
Kank4	Q6P9J5|KANK4_MOUSE	Q6P9J5	KANK4_MOUSE	Kank4 Ankrd38	125	50	-0.932577	19.0253	-3.34864	0.00677768	0.0356274	-2.84233	FALSE
Kars1	Q99MN1|SYK_MOUSE	Q99MN1	SYK_MOUSE	Kars1 Kars	17.5	0	0.281796	25.6291	1.9596	0.0767231	0.193304	-5.20462	FALSE
Kat7	Q5SVQ0|KAT7_MOUSE	Q5SVQ0	KAT7_MOUSE	Kat7 Hbo1 Myst2	70.6	8.33333	0.355663	18.3271	0.591778	0.566347	0.723876	-6.79354	FALSE
Kctd12	Q6WVG3|KCD12_MOUSE	Q6WVG3	KCD12_MOUSE	Kctd12 Pfet1	12.3	0	-0.0106859	24.9471	-0.0905177	0.929555	0.96232	-6.97594	FALSE
Kdm1a	Q6ZQ88|KDM1A_MOUSE	Q6ZQ88	KDM1A_MOUSE	Kdm1a Aof2 Kiaa0601 Lsd1	35.4	0	-0.629323	20.7196	-2.00094	0.0715338	0.184606	-5.13992	FALSE
Kdr	P35918|VGFR2_MOUSE	P35918	VGFR2_MOUSE	Kdr Flk-1 Flk1	93.8	41.6667	-0.522104	18.3678	-2.7989	0.0178009	0.0702006	-3.80496	FALSE
Kdsr	Q6GV12|KDSR_MOUSE	Q6GV12	KDSR_MOUSE	Kdsr Fvt1	28.3	0	-0.119814	22.2504	-0.496816	0.629413	0.769682	-6.84806	FALSE
Keap1	Q9Z2X8|KEAP1_MOUSE	Q9Z2X8	KEAP1_MOUSE	Keap1 Inrf2 Kiaa0132	135	58.3333	-0.20317	18.5001	-0.828691	0.425458	0.609872	-6.61957	FALSE
Kgd4	Q9CQX8|RT36_MOUSE	Q9CQX8	RT36_MOUSE	Kgd4 Mrps36	40.7	0	-0.0772985	23.2441	-0.198168	0.846645	0.912005	-6.95912	FALSE
Khdrbs1	Q60749|KHDR1_MOUSE	Q60749	KHDR1_MOUSE	Khdrbs1	22.5	0	-0.543714	25.387	-4.41013	0.00112908	0.00950327	-1.0177	FALSE
Khdrbs3	Q9R226|KHDR3_MOUSE	Q9R226	KHDR3_MOUSE	Khdrbs3	32.7	0	0.732933	21.1694	4.9558	0.000475085	0.00524481	-0.127354	FALSE
Khsrp	Q3U0V1|FUBP2_MOUSE	Q3U0V1	FUBP2_MOUSE	Khsrp	12.2	0	-0.301843	26.6974	-3.9331	0.00248671	0.0172063	-1.82573	FALSE
Kif13a	Q9EQW7|KI13A_MOUSE	Q9EQW7	KI13A_MOUSE	Kif13a	121	50	-0.0371791	18.7049	-0.0806892	0.937185	0.967833	-6.97685	FALSE
Kif1b	Q60575|KIF1B_MOUSE	Q60575	KIF1B_MOUSE	Kif1b	32	0	-0.393574	20.3201	-1.45008	0.175836	0.343653	-5.94054	FALSE
Kif2a	P28740|KIF2A_MOUSE	P28740	KIF2A_MOUSE	Kif2a	21.6	0	-0.37293	21.4744	-2.47646	0.0314079	0.105194	-4.35949	FALSE
Kif5b	Q61768|KINH_MOUSE	Q61768	KINH_MOUSE	Kif5b Khcs Kns1	12.1	0	0.0850005	26.3743	0.754788	0.466737	0.644833	-6.67947	FALSE
Kifap3	P70188|KIFA3_MOUSE	P70188	KIFA3_MOUSE	Kifap3	35.9	0	-0.255506	21.305	-0.837261	0.420834	0.606764	-6.61231	FALSE
Klc1	O88447|KLC1_MOUSE	O88447	KLC1_MOUSE	Klc1 Kns2	19.4	0	-0.113628	23.6125	-0.695977	0.501346	0.67059	-6.72354	FALSE
Klc2	O88448|KLC2_MOUSE	O88448	KLC2_MOUSE	Klc2	31	0	0.24934	22.5668	0.848548	0.414795	0.601152	-6.60264	FALSE
Klc4	Q9DBS5|KLC4_MOUSE	Q9DBS5	KLC4_MOUSE	Klc4 Knsl8	40.2	0	-0.0538651	21.3963	-0.167129	0.870399	0.925957	-6.96525	FALSE
Kng1	O08677|KNG1_MOUSE	O08677	KNG1_MOUSE	Kng1 Kng	96.4	0	2.09467	25.5164	5.55854	0.000191768	0.00298306	0.808082	TRUE
Kpna1	Q60960|IMA5_MOUSE	Q60960	IMA5_MOUSE	Kpna1 Rch2	96.2	0	-0.845699	20.4999	-0.597953	0.562368	0.720757	-6.78969	FALSE
Kpna2	P52293|IMA1_MOUSE	P52293	IMA1_MOUSE	Kpna2 Rch1	88	33.3333	0.426048	18.1872	1.33687	0.209116	0.385159	-6.08501	FALSE
Kpna3	O35344|IMA4_MOUSE	O35344	IMA4_MOUSE	Kpna3	33.3	0	0.75094	21.7078	3.42458	0.00593909	0.0324794	-2.70923	FALSE
Kpna4	O35343|IMA3_MOUSE	O35343	IMA3_MOUSE	Kpna4 Qip1	15	0	-0.00936546	22.3986	-0.0666336	0.948108	0.975109	-6.97797	FALSE
Kpna6	O35345|IMA7_MOUSE	O35345	IMA7_MOUSE	Kpna6 Kpna5	30	0	0.0371973	20.1641	0.149893	0.88365	0.935786	-6.96821	FALSE
Kpnb1	P70168|IMB1_MOUSE	P70168	IMB1_MOUSE	Kpnb1 Impnb	10.8	0	-0.0649737	26.6339	-0.572581	0.578813	0.731877	-6.80529	FALSE
Kras	P32883|RASK_MOUSE	P32883	RASK_MOUSE	Kras	23.4	0	-0.551556	22.2373	-4.01625	0.00216251	0.0155819	-1.68315	FALSE
Krt1	P04104|K2C1_MOUSE	P04104	K2C1_MOUSE	Krt1 Krt2-1	43.5	0	0.46886	20.6125	1.16177	0.270698	0.456783	-6.29158	FALSE
Krt10	P02535|K1C10_MOUSE	P02535	K1C10_MOUSE	Krt10 Krt1-10	85.4	16.6667	0.869383	18.7537	1.81512	0.0977305	0.228852	-5.42557	FALSE
Krt18	P05784|K1C18_MOUSE	P05784	K1C18_MOUSE	Krt18	32.2	0	0.855557	27.3473	7.21137	2.05675e-05	0.000708063	3.10654	FALSE
Krt19	P19001|K1C19_MOUSE	P19001	K1C19_MOUSE	Krt19	29.4	0	0.76306	29.0439	6.38034	6.04188e-05	0.001357	1.99893	FALSE
Krt7	Q9DCV7|K2C7_MOUSE	Q9DCV7	K2C7_MOUSE	Krt7 Krt2-7	116	0	0.31301	28.9211	0.606588	0.556831	0.717631	-6.78424	FALSE
Krt8	P11679|K2C8_MOUSE	P11679	K2C8_MOUSE	Krt8	31	0	0.749498	28.1666	4.654	0.000762906	0.00724933	-0.614919	FALSE
Krt82	Q99M74|KRT82_MOUSE	Q99M74	KRT82_MOUSE	Krt82 Krt2-20 Krthb2	101	0	-3.38898	20.0075	-2.64648	0.0232899	0.0852071	-4.06876	FALSE
Krtcap2	Q5RL79|KTAP2_MOUSE	Q5RL79	KTAP2_MOUSE	Krtcap2	68.3	25	0.489481	19.4975	2.68285	0.0218439	0.0811899	-4.00605	FALSE
Ktn1	Q61595|KTN1_MOUSE	Q61595	KTN1_MOUSE	Ktn1	25.3	0	-0.442075	24.6	-2.11293	0.0590827	0.163148	-4.96171	FALSE
Kyat1	Q8BTY1|KAT1_MOUSE	Q8BTY1	KAT1_MOUSE	Kyat1 Ccbl1 Kat	54.1	0	-0.549928	20.8509	-0.764391	0.461232	0.639786	-6.67197	FALSE
L3hypdh	Q9CXA2|T3HPD_MOUSE	Q9CXA2	T3HPD_MOUSE	L3hypdh	55	0	-0.790637	22.6521	-1.49283	0.164497	0.329779	-5.88394	FALSE
Lactb	Q9EP89|LACTB_MOUSE	Q9EP89	LACTB_MOUSE	Lactb Lact1	83.4	0	-0.319739	23.8709	-0.232341	0.820677	0.895324	-6.95118	FALSE
Lactb2	Q99KR3|LACB2_MOUSE	Q99KR3	LACB2_MOUSE	Lactb2	25.7	0	0.276649	20.7495	1.08198	0.303147	0.49159	-6.37831	FALSE
Lama2	Q60675|LAMA2_MOUSE	Q60675	LAMA2_MOUSE	Lama2	30.9	0	-0.338705	26.6046	-1.33331	0.210242	0.38661	-6.08942	FALSE
Lama3	Q61789|LAMA3_MOUSE	Q61789	LAMA3_MOUSE	Lama3	22	0	0.205909	28.2854	1.19127	0.259415	0.444406	-6.25831	FALSE
Lama4	P97927|LAMA4_MOUSE	P97927	LAMA4_MOUSE	Lama4	30.1	0	-0.608837	26.9296	-2.5942	0.0255367	0.0906409	-4.15862	FALSE
Lama5	Q61001|LAMA5_MOUSE	Q61001	LAMA5_MOUSE	Lama5	25.9	0	-0.0601798	29.3257	-0.278842	0.785705	0.876882	-6.93837	FALSE
Lamb1	P02469|LAMB1_MOUSE	P02469	LAMB1_MOUSE	Lamb1 Lamb-1 Lamb1-1	25.2	0	-0.358524	28.593	-1.59619	0.139662	0.29373	-5.74276	FALSE
Lamb2	Q61292|LAMB2_MOUSE	Q61292	LAMB2_MOUSE	Lamb2 Lams	23.8	0	-0.0559895	29.1718	-0.267597	0.79412	0.881423	-6.94168	FALSE
Lamb3	Q61087|LAMB3_MOUSE	Q61087	LAMB3_MOUSE	Lamb3	23.5	0	0.344329	27.392	2.07481	0.0630711	0.170462	-5.02283	FALSE
Lamc1	P02468|LAMC1_MOUSE	P02468	LAMC1_MOUSE	Lamc1 Lamb-2 Lamc-1	20.2	0	-0.152306	29.8362	-0.823906	0.428055	0.611538	-6.6236	FALSE
Lamc2	Q61092|LAMC2_MOUSE	Q61092	LAMC2_MOUSE	Lamc2	39.6	0	0.586581	25.7771	2.53499	0.0283396	0.0977229	-4.2599	FALSE
Lamp1	P11438|LAMP1_MOUSE	P11438	LAMP1_MOUSE	Lamp1 Lamp-1	12.6	0	0.175393	25.6494	1.48019	0.167782	0.333658	-5.90079	FALSE
Lamp2	P17047|LAMP2_MOUSE	P17047	LAMP2_MOUSE	Lamp2 Lamp-2	7.84	0	0.116796	25.9274	1.30187	0.220411	0.399881	-6.128	FALSE
Lamp3	Q7TST5|LAMP3_MOUSE	Q7TST5	LAMP3_MOUSE	Lamp3	19.9	0	-0.206184	23.2708	-1.25212	0.237321	0.419506	-6.18767	FALSE
Lamtor1	Q9CQ22|LTOR1_MOUSE	Q9CQ22	LTOR1_MOUSE	Lamtor1	21.1	0	0.0979247	22.242	0.529595	0.607254	0.753659	-6.83026	FALSE
Lamtor2	Q9JHS3|LTOR2_MOUSE	Q9JHS3	LTOR2_MOUSE	Lamtor2 Mapbpip Robld3	30.2	0	-0.282166	22.4232	-0.887347	0.394486	0.581144	-6.56855	FALSE
Lamtor3	O88653|LTOR3_MOUSE	O88653	LTOR3_MOUSE	Lamtor3 Map2k1ip1 Mapbp Mapksp1	26.4	0	0.0689733	20.4725	0.293816	0.774544	0.870507	-6.93375	FALSE
Lamtor5	Q9D1L9|LTOR5_MOUSE	Q9D1L9	LTOR5_MOUSE	Lamtor5 Hbxip Xip	49.5	0	-0.751394	20.1339	-1.7434	0.11001	0.248131	-5.53199	FALSE
Lancl1	O89112|LANC1_MOUSE	O89112	LANC1_MOUSE	Lancl1	35	0	-0.717495	22.4999	-3.6343	0.00413448	0.0241178	-2.34285	FALSE
Lancl2	Q9JJK2|LANC2_MOUSE	Q9JJK2	LANC2_MOUSE	Lancl2 Tasp	25.7	0	-0.331995	21.9888	-1.9303	0.0806104	0.199699	-5.25008	FALSE
Lap3	Q9CPY7|AMPL_MOUSE	Q9CPY7	AMPL_MOUSE	Lap3	33	0	0.869376	25.7907	7.40514	1.61937e-05	0.00064482	3.35152	FALSE
Larp1	Q6ZQ58|LARP1_MOUSE	Q6ZQ58	LARP1_MOUSE	Larp1 Kiaa0731 Larp	26.9	0	0.383987	20.7317	1.75523	0.107894	0.245209	-5.5146	FALSE
Larp4b	Q6A0A2|LAR4B_MOUSE	Q6A0A2	LAR4B_MOUSE	Larp4b D13Wsu64e Kiaa0217 Larp5	83.3	0	0.948964	18.7736	1.57204	0.14515	0.301622	-5.77627	FALSE
Larp7	Q05CL8|LARP7_MOUSE	Q05CL8	LARP7_MOUSE	Larp7 D3Wsu161e	23.5	0	-0.229144	21.1813	-1.17664	0.264965	0.44982	-6.27489	FALSE
Lars1	Q8BMJ2|SYLC_MOUSE	Q8BMJ2	SYLC_MOUSE	Lars1 Lars	55.7	0	-0.544923	25.8443	-1.13648	0.280677	0.468538	-6.31959	FALSE
Lars2	Q8VDC0|SYLM_MOUSE	Q8VDC0	SYLM_MOUSE	Lars2	95.2	41.6667	0.144231	18.358	0.763119	0.461959	0.640339	-6.67297	FALSE
Lasp1	Q61792|LASP1_MOUSE	Q61792	LASP1_MOUSE	Lasp1 Mln50	11.2	0	-0.196665	27.6014	-2.00403	0.0711588	0.184372	-5.13505	FALSE
Lbp	Q61805|LBP_MOUSE	Q61805	LBP_MOUSE	Lbp	111	50	0.434334	18.9329	2.88889	0.0151881	0.0624319	-3.6482	FALSE
Lbr	Q3U9G9|LBR_MOUSE	Q3U9G9	LBR_MOUSE	Lbr	30.3	0	-0.747122	25.6569	-4.20558	0.00157837	0.0122084	-1.36112	FALSE
Lclat1	Q3UN02|LCLT1_MOUSE	Q3UN02	LCLT1_MOUSE	Lclat1 Agpat8 Alcat1 Gm91 Lycat	61.8	0	-0.4009	24.3481	-0.362236	0.724259	0.837755	-6.90966	FALSE
Lcn2	P11672|NGAL_MOUSE	P11672	NGAL_MOUSE	Lcn2	63.1	0	1.30439	23.4982	1.37459	0.197484	0.372778	-6.03777	FALSE
Lcp1	Q61233|PLSL_MOUSE	Q61233	PLSL_MOUSE	Lcp1 Pls2	16.7	0	0.232763	28.0144	1.72912	0.112616	0.25226	-5.5529	FALSE
Ldah	Q8BVA5|LDAH_MOUSE	Q8BVA5	LDAH_MOUSE	Ldah	23.5	0	0.531208	20.2362	3.88577	0.00269346	0.0180423	-1.90715	FALSE
Ldb3	Q9JKS4|LDB3_MOUSE	Q9JKS4	LDB3_MOUSE	Ldb3 Kiaa0613	26.9	0	-0.309428	19.7415	-1.21689	0.249922	0.433928	-6.22889	FALSE
Ldha	P06151|LDHA_MOUSE	P06151	LDHA_MOUSE	Ldha	20.3	0	0.45355	28.8636	3.4767	0.0054258	0.0303037	-2.61797	FALSE
Ldhb	P16125|LDHB_MOUSE	P16125	LDHB_MOUSE	Ldhb	38	0	0.939122	26.6085	4.49389	0.000985936	0.00877316	-0.878506	FALSE
Lemd2	Q6DVA0|LEMD2_MOUSE	Q6DVA0	LEMD2_MOUSE	Lemd2 Lem2	108	0	1.33076	22.555	1.56531	0.146713	0.303694	-5.78556	FALSE
Lemd3	Q9WU40|MAN1_MOUSE	Q9WU40	MAN1_MOUSE	Lemd3 Man1	27.5	0	-0.307718	21.0406	-1.19636	0.257506	0.442424	-6.2525	FALSE
Leo1	Q5XJE5|LEO1_MOUSE	Q5XJE5	LEO1_MOUSE	Leo1 Gm185	90	0	0.536958	19.259	0.674043	0.514645	0.682436	-6.73914	FALSE
Lepr	P48356|LEPR_MOUSE	P48356	LEPR_MOUSE	Lepr Db Obr	55.5	0	3.08798	22.404	2.11368	0.0590068	0.163046	-4.96051	FALSE
Leprot	O89013|OBRG_MOUSE	O89013	OBRG_MOUSE	Leprot Lepr Obr	60.2	0	-0.0241261	18.8618	-0.0430883	0.966428	0.984638	-6.97937	FALSE
Letm1	Q9Z2I0|LETM1_MOUSE	Q9Z2I0	LETM1_MOUSE	Letm1	32.8	0	0.810738	24.3681	5.31978	0.000272997	0.00366782	0.443782	FALSE
Lgals1	P16045|LEG1_MOUSE	P16045	LEG1_MOUSE	Lgals1	18.8	0	0.409405	29.5894	3.60841	0.00432256	0.0251103	-2.38795	FALSE
Lgals3	P16110|LEG3_MOUSE	P16110	LEG3_MOUSE	Lgals3	51.3	0	1.29618	25.5598	7.98699	8.10462e-06	0.000436856	4.05864	TRUE
Lgals3bp	Q07797|LG3BP_MOUSE	Q07797	LG3BP_MOUSE	Lgals3bp Cycap Mama	36.1	0	0.740922	22.9084	3.19405	0.00887955	0.0423316	-3.1136	FALSE
Lgals9	O08573|LEG9_MOUSE	O08573	LEG9_MOUSE	Lgals9	15.7	0	-0.0117323	24.0342	-0.0821293	0.936067	0.966916	-6.97672	FALSE
Lgalsl	Q8VED9|LEGL_MOUSE	Q8VED9	LEGL_MOUSE	Lgalsl	52.8	0	-1.3601	21.1337	-3.54867	0.00479111	0.0272296	-2.49218	TRUE
Lgmn	O89017|LGMN_MOUSE	O89017	LGMN_MOUSE	Lgmn	28.9	0	0.673032	23.5629	5.01043	0.000436649	0.00501697	-0.0404317	FALSE
Lima1	Q9ERG0|LIMA1_MOUSE	Q9ERG0	LIMA1_MOUSE	Lima1	17.3	0	-0.362812	25.6001	-3.01561	0.0121486	0.0530541	-3.42659	FALSE
Limch1	Q3UH68|LIMC1_MOUSE	Q3UH68	LIMC1_MOUSE	Limch1	26.8	0	-0.661808	27.697	-5.98104	0.000104683	0.00191995	1.43247	FALSE
Limd1	Q9QXD8|LIMD1_MOUSE	Q9QXD8	LIMD1_MOUSE	Limd1	82.5	0	-1.25164	22.3642	-3.03578	0.0117249	0.0518366	-3.39125	FALSE
Limd2	Q8BGB5|LIMD2_MOUSE	Q8BGB5	LIMD2_MOUSE	Limd2	65.2	16.6667	-0.56478	19.8315	-2.20404	0.0505	0.145573	-4.81389	FALSE
Lims1	Q99JW4|LIMS1_MOUSE	Q99JW4	LIMS1_MOUSE	Lims1	20.7	0	-0.436109	26.0006	-3.81426	0.0030404	0.0196155	-2.03055	FALSE
Lin7c	O88952|LIN7C_MOUSE	O88952	LIN7C_MOUSE	Lin7c Mals3 Veli3	24.2	0	-0.533545	23.9826	-3.32212	0.00709828	0.0366701	-2.88884	FALSE
Lipa	Q9Z0M5|LICH_MOUSE	Q9Z0M5	LICH_MOUSE	Lipa Lip1	59.7	8.33333	-0.289619	20.2665	-0.677489	0.512541	0.680745	-6.73672	FALSE
Lipe	P54310|LIPS_MOUSE	P54310	LIPS_MOUSE	Lipe	77.4	25	-0.392352	18.8233	-1.30031	0.220924	0.400218	-6.12989	FALSE
Llgl1	Q80Y17|L2GL1_MOUSE	Q80Y17	L2GL1_MOUSE	Llgl1 Llglh	88.3	25	-0.838445	19.3062	-1.34324	0.207112	0.383911	-6.07709	FALSE
Llgl2	Q3TJ91|L2GL2_MOUSE	Q3TJ91	L2GL2_MOUSE	Llgl2 Llglh2	81.1	0	-1.02783	22.7802	-1.84061	0.0936766	0.223293	-5.3872	FALSE
Lman1	Q9D0F3|LMAN1_MOUSE	Q9D0F3	LMAN1_MOUSE	Lman1 Ergic53	24	0	0.377816	25.0531	2.03164	0.0678941	0.178893	-5.09148	FALSE
Lman2	Q9DBH5|LMAN2_MOUSE	Q9DBH5	LMAN2_MOUSE	Lman2	13.4	0	0.22493	25.2515	2.01475	0.0698738	0.182291	-5.11816	FALSE
Lman2l	P59481|LMA2L_MOUSE	P59481	LMA2L_MOUSE	Lman2l Vipl	58.8	8.33333	0.545647	18.8114	1.57804	0.143768	0.299291	-5.76797	FALSE
Lmcd1	Q8VEE1|LMCD1_MOUSE	Q8VEE1	LMCD1_MOUSE	Lmcd1	32.5	0	-0.868434	24.6309	-7.99532	8.02684e-06	0.000436856	4.06846	FALSE
Lmf1	Q3U3R4|LMF1_MOUSE	Q3U3R4	LMF1_MOUSE	Lmf1 Tmem112	40.3	0	0.0774688	20.6357	0.225764	0.825658	0.897686	-6.9528	FALSE
Lmf2	Q8C3X8|LMF2_MOUSE	Q8C3X8	LMF2_MOUSE	Lmf2 Tmem112b Tmem153	31.6	0	-0.268031	21.0148	-0.796665	0.44304	0.625909	-6.64614	FALSE
Lmna	P48678|LMNA_MOUSE	P48678	LMNA_MOUSE	Lmna	19.4	0	0.453908	30.3214	4.33525	0.00127556	0.0103624	-1.14284	FALSE
Lmnb1	P14733|LMNB1_MOUSE	P14733	LMNB1_MOUSE	Lmnb1	25.3	0	-0.681383	29.3652	-6.31993	6.55679e-05	0.00141268	1.91469	FALSE
Lmnb2	P21619|LMNB2_MOUSE	P21619	LMNB2_MOUSE	Lmnb2	41.7	0	-0.151887	25.9227	-0.482134	0.639465	0.776903	-6.85569	FALSE
Lmod1	Q8BVA4|LMOD1_MOUSE	Q8BVA4	LMOD1_MOUSE	Lmod1	20.9	0	0.0526125	20.8355	0.281598	0.783647	0.876371	-6.93754	FALSE
Lnpep	Q8C129|LCAP_MOUSE	Q8C129	LCAP_MOUSE	Lnpep	54.3	0	0.706463	22.5134	1.69042	0.11996	0.263648	-5.60908	FALSE
Lnpk	Q7TQ95|LNP_MOUSE	Q7TQ95	LNP_MOUSE	Lnpk Kiaa1715 Lnp Uln	35.3	0	0.285785	18.575	0.848144	0.41501	0.601256	-6.60299	FALSE
Lonp1	Q8CGK3|LONM_MOUSE	Q8CGK3	LONM_MOUSE	Lonp1	25.6	0	0.626664	24.8763	4.81854	0.000588345	0.00607964	-0.347564	FALSE
Lonp2	Q9DBN5|LONP2_MOUSE	Q9DBN5	LONP2_MOUSE	Lonp2	37.1	0	-0.693315	17.2716	-2.94682	0.0137134	0.057424	-3.54698	FALSE
Lox	P28301|LYOX_MOUSE	P28301	LYOX_MOUSE	Lox Rrg	43.4	0	-0.690157	21.7075	-1.40643	0.188094	0.360235	-5.9972	FALSE
Loxl1	P97873|LOXL1_MOUSE	P97873	LOXL1_MOUSE	Loxl1 Lox2 Loxl	41.1	0	-0.705981	23.9655	-2.69783	0.0212744	0.0794952	-3.98016	FALSE
Loxl2	P58022|LOXL2_MOUSE	P58022	LOXL2_MOUSE	Loxl2	34.8	0	0.32917	20.5487	1.06497	0.310434	0.500327	-6.39617	FALSE
Lpar1	P61793|LPAR1_MOUSE	P61793	LPAR1_MOUSE	Lpar1 Edg2 Gpcr26 Lpa1 Vzg1	97.2	25	-1.10648	17.3649	-2.07484	0.0630677	0.170462	-5.02278	FALSE
Lpcat1	Q3TFD2|PCAT1_MOUSE	Q3TFD2	PCAT1_MOUSE	Lpcat1	36.1	0	-0.859336	23.4627	-4.44043	0.00107492	0.00927034	-0.967236	FALSE
Lpcat3	Q91V01|MBOA5_MOUSE	Q91V01	MBOA5_MOUSE	Lpcat3	26.6	0	0.621531	22.9169	3.91649	0.0025573	0.0174494	-1.85427	FALSE
Lpgat1	Q91YX5|LGAT1_MOUSE	Q91YX5	LGAT1_MOUSE	Lpgat1 Fam34a	59.1	0	-0.244747	20.9944	-0.323432	0.752629	0.85758	-6.92393	FALSE
Lpl	P11152|LIPL_MOUSE	P11152	LIPL_MOUSE	Lpl	103	25	0.301143	17.0482	0.352471	0.73136	0.842719	-6.9134	FALSE
Lpp	Q8BFW7|LPP_MOUSE	Q8BFW7	LPP_MOUSE	Lpp	9.87	0	-0.0959003	27.3294	-0.9453	0.365455	0.557339	-6.5152	FALSE
Lrba	Q9ESE1|LRBA_MOUSE	Q9ESE1	LRBA_MOUSE	Lrba Bgl Lba	68.3	8.33333	-0.015419	18.5067	-0.0306986	0.976078	0.988314	-6.97987	FALSE
Lrch1	P62046|LRCH1_MOUSE	P62046	LRCH1_MOUSE	Lrch1 Chdc1 Kiaa1016	58.4	0	0.840849	21.7646	1.14938	0.275554	0.462546	-6.30537	FALSE
Lrch3	Q8BVU0|LRCH3_MOUSE	Q8BVU0	LRCH3_MOUSE	Lrch3	48	0	-0.812837	19.2659	-1.7857	0.102609	0.23705	-5.4695	FALSE
Lrp1	Q91ZX7|LRP1_MOUSE	Q91ZX7	LRP1_MOUSE	Lrp1 A2mr	19.2	0	-0.14328	27.4569	-0.898961	0.388543	0.576371	-6.55809	FALSE
Lrpap1	P55302|AMRP_MOUSE	P55302	AMRP_MOUSE	Lrpap1	22.6	0	0.497835	26.0252	3.37212	0.00650617	0.0345898	-2.80116	FALSE
Lrpprc	Q6PB66|LPPRC_MOUSE	Q6PB66	LPPRC_MOUSE	Lrpprc Lrp130	26.8	0	0.615645	25.6124	3.90388	0.00261233	0.017583	-1.87598	FALSE
Lrrc1	Q80VQ1|LRRC1_MOUSE	Q80VQ1	LRRC1_MOUSE	Lrrc1	80.8	8.33333	-1.38615	16.8544	-2.53575	0.0283021	0.0976737	-4.25862	FALSE
Lrrc47	Q505F5|LRC47_MOUSE	Q505F5	LRC47_MOUSE	Lrrc47 Kiaa1185	16.1	0	-0.0775462	23.8969	-0.517903	0.615112	0.758951	-6.83674	FALSE
Lrrc57	Q9D1G5|LRC57_MOUSE	Q9D1G5	LRC57_MOUSE	Lrrc57	19.5	0	-0.229086	22.0019	-1.28311	0.226666	0.407359	-6.15069	FALSE
Lrrc59	Q922Q8|LRC59_MOUSE	Q922Q8	LRC59_MOUSE	Lrrc59	23.2	0	0.404738	25.9629	2.4857	0.0309029	0.104167	-4.34381	FALSE
Lrrc8c	Q8R502|LRC8C_MOUSE	Q8R502	LRC8C_MOUSE	Lrrc8c Ad158 Fad158	31.8	0	0.274474	20.156	0.98572	0.346131	0.538414	-6.47631	FALSE
Lrrfip1	Q3UZ39|LRRF1_MOUSE	Q3UZ39	LRRF1_MOUSE	Lrrfip1 Flap	23.3	0	0.392974	23.4177	2.36701	0.0380414	0.120041	-4.54401	FALSE
Lrrfip2	Q91WK0|LRRF2_MOUSE	Q91WK0	LRRF2_MOUSE	Lrrfip2	23	0	-0.409266	21.4738	-2.45521	0.0326005	0.107872	-4.39549	FALSE
Lsm14a	Q8K2F8|LS14A_MOUSE	Q8K2F8	LS14A_MOUSE	Lsm14a	62.8	8.33333	-1.38917	21.1483	-4.68337	0.000728136	0.00698212	-0.566941	TRUE
Lsm2	O35900|LSM2_MOUSE	O35900	LSM2_MOUSE	Lsm2 G7b	14.5	0	-0.216243	23.9873	-1.73141	0.112194	0.251988	-5.54955	FALSE
Lsm3	P62311|LSM3_MOUSE	P62311	LSM3_MOUSE	Lsm3	11.1	0	-0.0845121	23.3306	-0.777108	0.454007	0.634552	-6.6619	FALSE
Lsm4	Q9QXA5|LSM4_MOUSE	Q9QXA5	LSM4_MOUSE	Lsm4	16.6	0	-0.086193	22.8071	-0.527414	0.608715	0.754577	-6.83148	FALSE
Lsm6	P62313|LSM6_MOUSE	P62313	LSM6_MOUSE	Lsm6	8.68	0	-0.122299	23.1201	-1.37049	0.198721	0.37377	-6.04295	FALSE
Lsm7	Q9CQQ8|LSM7_MOUSE	Q9CQQ8	LSM7_MOUSE	Lsm7	11.1	0	-0.230165	23.2292	-2.42475	0.0343877	0.112571	-4.44695	FALSE
Lsm8	Q6ZWM4|LSM8_MOUSE	Q6ZWM4	LSM8_MOUSE	Lsm8	19	0	-0.23007	22.8445	-1.52815	0.155609	0.316187	-5.83636	FALSE
Lsp1	P19973|LSP1_MOUSE	P19973	LSP1_MOUSE	Lsp1 Pp52 S37 Wp34	23.6	0	-0.13195	24.5999	-0.730617	0.480774	0.654706	-6.69798	FALSE
Lss	Q8BLN5|LSS_MOUSE	Q8BLN5	LSS_MOUSE	Lss	194	75	-1.0434	21.6642	-0.711087	0.492308	0.66251	-6.71253	FALSE
Lta4h	P24527|LKHA4_MOUSE	P24527	LKHA4_MOUSE	Lta4h	17.9	0	-0.251003	27.2306	-1.92609	0.0811835	0.200787	-5.25659	FALSE
Ltbp2	O08999|LTBP2_MOUSE	O08999	LTBP2_MOUSE	Ltbp2	29.7	0	-0.369809	26.1592	-1.49059	0.165075	0.330303	-5.88693	FALSE
Ltbp4	Q8K4G1|LTBP4_MOUSE	Q8K4G1	LTBP4_MOUSE	Ltbp4	93.3	0	0.499772	28.0589	0.863201	0.407043	0.594287	-6.58992	FALSE
Ltf	P08071|TRFL_MOUSE	P08071	TRFL_MOUSE	Ltf	57.8	0	0.706187	25.4469	1.68448	0.121125	0.265653	-5.61764	FALSE
Luc7l	Q9CYI4|LUC7L_MOUSE	Q9CYI4	LUC7L_MOUSE	Luc7l	108	0	0.540792	20.8535	0.527181	0.608872	0.754577	-6.83161	FALSE
Luc7l2	Q7TNC4|LC7L2_MOUSE	Q7TNC4	LC7L2_MOUSE	Luc7l2	27.2	0	-0.715221	23.7952	-5.13153	0.000362727	0.00445691	0.150741	FALSE
Luc7l3	Q5SUF2|LC7L3_MOUSE	Q5SUF2	LC7L3_MOUSE	Luc7l3	26.4	0	-0.566627	21.6271	-3.29172	0.007485	0.0378303	-2.94217	FALSE
Lum	P51885|LUM_MOUSE	P51885	LUM_MOUSE	Lum	37.1	0	0.952671	26.6107	4.1311	0.00178556	0.0133917	-1.48736	FALSE
Luzp1	Q8R4U7|LUZP1_MOUSE	Q8R4U7	LUZP1_MOUSE	Luzp1 Luzp	59.1	0	-0.718129	23.8436	-0.846383	0.415949	0.602408	-6.6045	FALSE
Lxn	P70202|LXN_MOUSE	P70202	LXN_MOUSE	Lxn	25.8	0	-0.600971	25.3012	-4.81455	0.000592041	0.00607964	-0.354011	FALSE
Ly6a	P05533|LY6A_MOUSE	P05533	LY6A_MOUSE	Ly6a Ly6	46.7	0	0.836932	21.1847	2.59031	0.025712	0.0909774	-4.16529	FALSE
Ly6c1	P0CW02|LY6C1_MOUSE	P0CW02	LY6C1_MOUSE	Ly6c1	62	8.33333	-1.55001	19.331	-2.49371	0.0304711	0.103209	-4.33019	FALSE
Ly6e	Q64253|LY6E_MOUSE	Q64253	LY6E_MOUSE	Ly6e	33.1	0	-0.826673	22.1657	-5.42769	0.000232487	0.00334102	0.609457	FALSE
Lyar	Q08288|LYAR_MOUSE	Q08288	LYAR_MOUSE	Lyar	87.4	0	1.00099	22.0008	0.779574	0.452615	0.633449	-6.65994	FALSE
Lyn	P25911|LYN_MOUSE	P25911	LYN_MOUSE	Lyn	55.6	0	-1.68737	23.988	-9.15726	2.24136e-06	0.000209194	5.36105	TRUE
Lypla1	P97823|LYPA1_MOUSE	P97823	LYPA1_MOUSE	Lypla1 Apt1 Pla1a	19.7	0	0.0689689	23.8081	0.350282	0.732955	0.844095	-6.91422	FALSE
Lypla2	Q9WTL7|LYPA2_MOUSE	Q9WTL7	LYPA2_MOUSE	Lypla2	13.1	0	-0.0904485	23.7241	-0.760859	0.463252	0.641305	-6.67474	FALSE
Lyplal1	Q3UFF7|LYPL1_MOUSE	Q3UFF7	LYPL1_MOUSE	Lyplal1	86.2	33.3333	0.141527	19.8345	0.580924	0.573377	0.728648	-6.80023	FALSE
Lyve1	Q8BHC0|LYVE1_MOUSE	Q8BHC0	LYVE1_MOUSE	Lyve1 Crsbp1 Xlkd1	33.8	0	-0.0690875	22.7701	-0.264205	0.796664	0.881715	-6.94265	FALSE
Lyz1	P17897|LYZ1_MOUSE	P17897	LYZ1_MOUSE	Lyz1 Lzp-s	66.3	0	-1.16664	20.5249	-2.26932	0.0450982	0.135682	-4.70657	FALSE
Lyz2	P08905|LYZ2_MOUSE	P08905	LYZ2_MOUSE	Lyz2 Lyz Lyzs	21.8	0	0.206238	26.2679	1.20162	0.255546	0.440597	-6.24648	FALSE
Lzic	Q8K3C3|LZIC_MOUSE	Q8K3C3	LZIC_MOUSE	Lzic	71.7	0	-0.194257	23.1336	-0.49433	0.631109	0.77054	-6.84937	FALSE
Lztfl1	Q9JHQ5|LZTL1_MOUSE	Q9JHQ5	LZTL1_MOUSE	Lztfl1	52	0	-0.43319	20.3482	-0.974351	0.35149	0.543441	-6.48739	FALSE
M6pr	P24668|MPRD_MOUSE	P24668	MPRD_MOUSE	M6pr 46mpr	22.1	0	0.354854	24.8034	1.95481	0.0773457	0.194198	-5.21206	FALSE
Mab21l4	Q8CEZ4|MB214_MOUSE	Q8CEZ4	MB214_MOUSE	Mab21l4	73.8	0	-1.46191	19.6706	-1.8955	0.0854659	0.208939	-5.30367	FALSE
Macf1	Q9QXZ0|MACF1_MOUSE	Q9QXZ0	MACF1_MOUSE	Macf1	33.5	0	-0.894757	30.2187	-8.30564	5.63451e-06	0.000343075	4.42854	FALSE
Macrod1	Q922B1|MACD1_MOUSE	Q922B1	MACD1_MOUSE	Macrod1 Lrp16	13.4	0	0.105185	21.1167	0.842868	0.417826	0.6045	-6.60752	FALSE
Macroh2a1	Q9QZQ8|H2AY_MOUSE	Q9QZQ8	H2AY_MOUSE	Macroh2a1 H2afy	20.7	0	-0.315499	27.3948	-1.58517	0.142142	0.297161	-5.75809	FALSE
Macroh2a2	Q8CCK0|H2AW_MOUSE	Q8CCK0	H2AW_MOUSE	Macroh2a2	29.4	0	-0.781135	26.3149	-5.72176	0.000151332	0.00253516	1.05237	FALSE
Mad1l1	Q9WTX8|MD1L1_MOUSE	Q9WTX8	MD1L1_MOUSE	Mad1l1 Mad1	93.2	8.33333	0.390036	18.985	0.416616	0.685231	0.810011	-6.88702	FALSE
Maged1	Q9QYH6|MAGD1_MOUSE	Q9QYH6	MAGD1_MOUSE	Maged1 Nrage	45.3	0	0.922417	23.1832	2.73939	0.0197709	0.0759029	-3.90824	FALSE
Magi1	Q6RHR9|MAGI1_MOUSE	Q6RHR9	MAGI1_MOUSE	Magi1 Baiap1 Bap1	72.1	0	1.26968	20.1954	2.03929	0.0670154	0.17758	-5.07936	FALSE
Magi3	Q9EQJ9|MAGI3_MOUSE	Q9EQJ9	MAGI3_MOUSE	Magi3 Kiaa1634	38.5	0	-0.27775	20.1154	-0.985464	0.346251	0.538414	-6.47656	FALSE
Magoh	P61327|MGN_MOUSE	P61327	MGN_MOUSE	Magoh	18.2	0	-0.332286	24.1376	-2.37714	0.0373743	0.11889	-4.52704	FALSE
Magohb	Q9CQL1|MGN2_MOUSE	Q9CQL1	MGN2_MOUSE	Magohb Magoh-rs1 Magoh2	18.2	0	-0.332286	24.1376	-2.37714	0.0373743	0.11889	-4.52704	FALSE
Magt1	Q9CQY5|MAGT1_MOUSE	Q9CQY5	MAGT1_MOUSE	Magt1 Iag2	20.8	0	0.0111758	22.8841	0.0532509	0.958518	0.98056	-6.97884	FALSE
Maip1	Q8BHE8|MAIP1_MOUSE	Q8BHE8	MAIP1_MOUSE	Maip1	60.6	8.33333	0.866032	19.7101	3.10312	0.0104157	0.0472914	-3.27318	FALSE
[truncated: 2,201 more rows]

## Sheet: Orbitrap Exploris 480 DIA
Uniprot.Name	Accession	Uniprot	Gene.Names	CV	Missingness	logFC	AveExpr	t	P.Value	adj.P.Val	B	Significance
1433B_MOUSE	Q9CQV8	Q9CQV8	Ywhab	13.1915	0	-0.244422	21.4383	-2.57092	0.0280297	0.0603987	-4.59999	FALSE
1433E_MOUSE	P62259	P62259	Ywhae	9.40758	0	-0.0174956	20.4205	-0.183165	0.858361	0.897099	-7.35518	FALSE
1433F_MOUSE	P68510	P68510	Ywhah	9.15875	0	-0.0736057	19.9603	-0.877497	0.400987	0.498005	-6.96699	FALSE
1433G_MOUSE	P61982	P61982	Ywhag	12.1368	0	-0.0551615	19.7541	-0.574926	0.578158	0.665435	-7.19527	FALSE
1433S_MOUSE	O70456	O70456	Sfn	48.4223	0	1.41683	15.7868	10.1975	1.42685e-06	4.75163e-05	5.73053	TRUE
1433T_MOUSE	P68254	P68254	Ywhaq	12.5364	0	-0.324681	20.0741	-4.69252	0.000871952	0.00383364	-1.03757	FALSE
1433Z_MOUSE	P63101	P63101	Ywhaz	9.40732	0	-0.0257642	21.7555	-0.277553	0.787059	0.841958	-7.33147	FALSE
1A1L1_MOUSE	A2AIG8	A2AIG8	Accs	42.0937	0	-0.904606	13.8997	-7.12734	3.34216e-05	0.000339225	2.40754	FALSE
2A5A_MOUSE	Q6PD03	Q6PD03	Ppp2r5a	27.0905	0	-0.559866	15.3312	-8.81664	5.29037e-06	0.000103721	4.35486	FALSE
2A5B_MOUSE	Q6PD28	Q6PD28	Ppp2r5b	13.9644	8.33333	-0.296211	13.3539	-3.30975	0.00797682	0.0222124	-3.33541	FALSE
2A5E_MOUSE	Q61151	Q61151	Ppp2r5e	23.4493	0	-0.218649	16.6915	-2.48888	0.032246	0.0675339	-4.73794	FALSE
2A5G_MOUSE	Q60996	Q60996	Ppp2r5c	22.1586	0	-0.281713	14.5429	-2.64223	0.0248129	0.0549662	-4.47939	FALSE
2AAA_MOUSE	Q76MZ3	Q76MZ3	Ppp2r1a	12.4831	0	-0.0502121	18.4348	-0.624311	0.546525	0.636702	-7.16394	FALSE
2ABA_MOUSE	Q6P1F6	Q6P1F6	Ppp2r2a	22.1078	0	0.0874998	17.2383	0.899106	0.389918	0.486582	-6.9475	FALSE
2ABD_MOUSE	Q925E7	Q925E7	Ppp2r2d	33.0977	0	-0.681643	14.5674	-1.60662	0.13949	0.218167	-6.11628	FALSE
3BP1_MOUSE	P55194	P55194	Sh3bp1	24.5932	0	0.571409	15.3782	6.43928	7.75682e-05	0.000618089	1.51621	FALSE
3BP5L_MOUSE	Q99LH9	Q99LH9	Sh3bp5l	42.0093	8.33333	-0.691911	11.5205	-2.4424	0.0349072	0.0720587	-4.81566	FALSE
3HIDH_MOUSE	Q99L13	Q99L13	Hibadh	42.9588	0	0.880429	17.8449	9.56157	2.55901e-06	6.66239e-05	5.11853	FALSE
3MG_MOUSE	Q04841	Q04841	Mpg	21.5745	16.6667	-0.640578	13.398	-1.6526	0.129693	0.206025	-6.05155	FALSE
4EBP1_MOUSE	Q60876	Q60876	Eif4ebp1	35.8303	0	0.0640578	14.4674	0.271112	0.791867	0.845141	-7.33339	FALSE
4EBP2_MOUSE	P70445	P70445	Eif4ebp2	31.9406	0	-0.781478	14.6432	-4.49353	0.00118059	0.00486667	-1.35533	FALSE
4ET_MOUSE	Q9EST3	Q9EST3	Eif4enif1	22.2818	0	-0.0232933	12.2793	-0.123417	0.904244	0.933334	-7.3652	FALSE
4F2_MOUSE	P10852	P10852	Slc3a2	8.5707	0	0.104031	16.7784	1.29985	0.22307	0.31689	-6.51837	FALSE
5HT2A_MOUSE	P35363	P35363	Htr2a	57.6913	8.33333	1.53268	12.4777	3.40296	0.00682316	0.0195547	-3.17555	TRUE
5MP1_MOUSE	Q91VK1	Q91VK1	Bzw2	8.73791	0	0.104127	16.303	1.40917	0.18938	0.279016	-6.38148	FALSE
5NT3A_MOUSE	Q9D020	Q9D020	Nt5c3a	26.2881	0	0.231395	13.7752	2.5415	0.0294748	0.0628074	-4.64957	FALSE
5NT3B_MOUSE	Q3UFY7	Q3UFY7	Nt5c3b	22.9863	0	0.0536581	16.1505	0.44464	0.666132	0.740675	-7.26621	FALSE
5NTD_MOUSE	Q61503	Q61503	Nt5e	34.7554	0	0.61672	17.3648	6.89899	4.39142e-05	0.000410519	2.11851	FALSE
6PGD_MOUSE	Q9DCD0	Q9DCD0	Pgd	24.0133	0	0.342777	19.1544	3.36722	0.00724368	0.0205335	-3.23681	FALSE
6PGL_MOUSE	Q9CQ60	Q9CQ60	Pgls	34.2515	0	0.203717	17.8149	1.56594	0.148703	0.229887	-6.17267	FALSE
A0A023T778_MOUSE	A0A023T778	A0A023T778	Magohb	25.6915	75	0.159384	11.043	0.236615	0.817774	0.865482	-7.34293	FALSE
A0A024QYR9_MOUSE;PTEN_MOUSE	A0A024QYR9;O08586	A0A024QYR9;O08586	Pten	24.0909	0	-0.332694	15.2308	-3.46404	0.00616184	0.0181102	-3.07098	FALSE
A0A067XG53_MOUSE;CSKP_MOUSE	A0A067XG53;O70589	A0A067XG53;O70589	Cask	16.5694	0	-0.218998	14.8717	-3.10173	0.0113332	0.0292362	-3.69295	FALSE
A0A075B5K0_MOUSE;A0A140T8P9_MOUSE;KV5A5_MOUSE;KV5A6_MOUSE	A0A075B5K0;A0A140T8P9;P01637;P01638	A0A075B5K0;A0A140T8P9;P01637;P01638	Igkv14-126	91.8364	16.6667	2.58629	13.5557	4.5702	0.0010498	0.00442485	-1.23229	TRUE
A0A075B5K2_MOUSE	A0A075B5K2	A0A075B5K2	Igkv9-124	72.4106	25	1.68176	12.0625	3.07816	0.0117954	0.0302545	-3.73348	TRUE
A0A075B5L0_MOUSE;KV5AA_MOUSE;KV5AB_MOUSE;KV5AC_MOUSE;KV5AE_MOUSE	A0A075B5L0;P01643;P01644;P01645;P01647	A0A075B5L0;P01643;P01644;P01645;P01647	Igkv10-95	86.5978	8.33333	2.19374	12.216	3.46752	0.00612629	0.0180321	-3.06504	TRUE
A0A075B5L2_MOUSE;KV4A1_MOUSE	A0A075B5L2;A0A075B5M2;A0A075B5M3;A0A0G2JGI6;A0A0G2JH00;P01680	A0A075B5L2;A0A075B5M2;A0A075B5M3;A0A0G2JGI6;A0A0G2JH00;P01680	Igkv4-91	135.293	0	1.54507	13.482	3.58369	0.00505195	0.0154394	-2.86674	TRUE
A0A075B5M2_MOUSE;A0A0G2JH00_MOUSE;KV4A1_MOUSE	A0A075B5L2;A0A075B5M2;A0A075B5M3;A0A0G2JGI6;A0A0G2JH00;P01680	A0A075B5L2;A0A075B5M2;A0A075B5M3;A0A0G2JGI6;A0A0G2JH00;P01680	Igkv4-61	135.293	0	1.54507	13.482	3.58369	0.00505195	0.0154394	-2.86674	TRUE
A0A075B5M3_MOUSE;A0A0G2JGI6_MOUSE;KV4A1_MOUSE	A0A075B5L2;A0A075B5M2;A0A075B5M3;A0A0G2JGI6;A0A0G2JH00;P01680	A0A075B5L2;A0A075B5M2;A0A075B5M3;A0A0G2JGI6;A0A0G2JH00;P01680	Igkv4-58	135.293	0	1.54507	13.482	3.58369	0.00505195	0.0154394	-2.86674	TRUE
A0A075B5M7_MOUSE	A0A075B5M7	A0A075B5M7	Igkv5-39	133.129	25	1.49491	14.0312	1.94262	0.0809895	0.140304	-5.6214	FALSE
A0A075B5N3_MOUSE;A0A0G2JE47_MOUSE	A0A075B5N3;A0A0G2JE47	A0A075B5N3;A0A0G2JE47	Igkv8-28	131.938	75	0.593276	10.6229	2.39526	0.0378262	0.076651	-4.8941	FALSE
A0A075B5P3_MOUSE;A0A0A6YVP0_MOUSE	A0A075B5P3;A0A0A6YVP0	A0A075B5P3;A0A0A6YVP0	Ighg2b	69.7712	0	1.45016	17.1076	2.71869	0.0217718	0.0496711	-4.34945	TRUE
A0A075B5P4_MOUSE;A0A0A6YWR2_MOUSE	A0A075B5P4;A0A0A6YWR2	A0A075B5P4;A0A0A6YWR2	Ighg1	68.4751	0	1.65645	16.5231	3.58242	0.00506259	0.0154602	-2.86891	TRUE
A0A075B5P5_MOUSE;A0A1Y7VJN6_MOUSE;IGHG3_MOUSE	A0A075B5P5;A0A1Y7VJN6;P03987	A0A075B5P5;A0A1Y7VJN6;P03987	Ighg3	85.3323	0	1.82155	12.3194	5.30237	0.000356868	0.00197663	-0.0972916	TRUE
A0A075B5P6_MOUSE;A0A075B6A0_MOUSE;IGHM_MOUSE	A0A075B5P6;A0A075B6A0;P01872	A0A075B5P6;A0A075B6A0;P01872	Ighm	42.1193	0	-0.588211	13.4064	-2.66116	0.0240225	0.0535836	-4.44727	FALSE
A0A075B5Q4_MOUSE;A0A075B5Q9_MOUSE;A0A0A6YWC7_MOUSE;HVM54_MOUSE	A0A075B5Q4;A0A075B5Q9;A0A0A6YWC7;P18525	A0A075B5Q4;A0A075B5Q9;A0A0A6YWC7;P18525	Ighv5-12	143.037	50	0.960805	11.5395	2.11977	0.0602893	0.111566	-5.34333	FALSE
A0A075B5R0_MOUSE;A0A0B4J1P4_MOUSE	A0A075B5R0;A0A0B4J1P4	A0A075B5R0;A0A0B4J1P4	Ighv5-16	124.77	25	0.580105	11.4801	0.921443	0.378703	0.475903	-6.92693	FALSE
A0A075B5R2_MOUSE	A0A075B5R2	A0A075B5R2	Ighv7-3	38.0368	50	1.21974	11.1669	2.15954	0.0563907	0.105711	-5.2796	FALSE
A0A075B5R4_MOUSE	A0A075B5R4	A0A075B5R4	Ighv14-1	91.3016	33.3333	2.66639	12.2348	4.95361	0.000590948	0.00280639	-0.628707	TRUE
A0A075B5R7_MOUSE	A0A075B5R7	A0A075B5R7	Ighv14-2	91.3016	33.3333	2.66639	12.2348	4.95361	0.000590948	0.00280639	-0.628707	TRUE
A0A075B5R9_MOUSE	A0A075B5R9	A0A075B5R9	Ighv14-3	91.3016	33.3333	2.66639	12.2348	4.95361	0.000590948	0.00280639	-0.628707	TRUE
A0A075B5S3_MOUSE	A0A075B5S3	A0A075B5S3	Ighv14-4	91.3016	33.3333	2.66639	12.2348	4.95361	0.000590948	0.00280639	-0.628707	TRUE
A0A075B5S6_MOUSE	A0A075B5S6	A0A075B5S6	Ighv3-1	174.147	8.33333	0.677695	11.7212	1.47451	0.171385	0.257588	-6.29614	FALSE
A0A075B5S9_MOUSE	A0A075B5S9	A0A075B5S9	Ighv9-4	157.523	16.6667	1.53794	12.525	3.26503	0.00860001	0.02355	-3.41222	TRUE
A0A075B5Y4_MOUSE	A0A075B5Y4	A0A075B5Y4	Ighv1-81	68.9383	41.6667	0.605859	11.2664	1.06037	0.314132	0.411975	-6.78967	FALSE
A0A075B663_MOUSE;A0A075B664_MOUSE;LV1A_MOUSE;LV1D_MOUSE;LV1E_MOUSE;LV2A_MOUSE;LV2B_MOUSE;1	A0A075B663;A0A075B664;P01723;P01726;P01727;P01728;P01729	A0A075B663;A0A075B664;P01723;P01726;P01727;P01728;P01729	Iglv1	101.997	25	1.8042	12.6272	3.13565	0.0107002	0.0279705	-3.63463	TRUE
A0A075B663_MOUSE;A0A075B664_MOUSE;LV1A_MOUSE;LV1D_MOUSE;LV1E_MOUSE;LV2A_MOUSE;LV2B_MOUSE;2	A0A075B663;A0A075B664;P01723;P01726;P01727;P01728;P01729	A0A075B663;A0A075B664;P01723;P01726;P01727;P01728;P01729	Iglv2	101.997	25	1.8042	12.6272	3.13565	0.0107002	0.0279705	-3.63463	TRUE
A0A075B680_MOUSE	A0A075B680	A0A075B680	Ighv1-62-2	97.651	75	0.375581	10.7707	0.527564	0.609408	0.692014	-7.22304	FALSE
A0A075B6A3_MOUSE;A0A0A6YXW6_MOUSE;IGHA_MOUSE	A0A075B6A3;A0A0A6YXW6;P01878	A0A075B6A3;A0A0A6YXW6;P01878	Igha	97.651	91.6667	0.222687	10.5177	0.505868	0.62401	0.704524	-7.23502	FALSE
A0A075B6D5_MOUSE;A0A0G2JFZ3_MOUSE	A0A075B6D5;A0A0G2JFZ3	A0A075B6D5;A0A0G2JFZ3	Igkv19-93	91.6521	58.3333	1.26105	11.5259	1.96217	0.0784129	0.13684	-5.59122	FALSE
A0A087WNL7_MOUSE;A0A087WQ44_MOUSE	A0A087WNL7;A0A087WQ44	A0A087WNL7;A0A087WQ44	Srcap	32.3121	0	-0.0601126	13.8036	-0.300896	0.769711	0.827522	-7.32413	FALSE
A0A087WNP6_MOUSE;CDV3_MOUSE	A0A087WNP6;Q4VAA2	A0A087WNP6;Q4VAA2	Cdv3	8.51358	0	-0.106509	16.9017	-1.67453	0.12524	0.199783	-6.02031	FALSE
A0A087WNS9_MOUSE;A0A087WPY4_MOUSE;A0A087WQ65_MOUSE;A0A087WRZ2_MOUSE;LY6E_MOUSE	A0A087WNS9;A0A087WPY4;A0A087WQ65;A0A087WRZ2;Q64253	A0A087WNS9;A0A087WPY4;A0A087WQ65;A0A087WRZ2;Q64253	Ly6e	31.9724	8.33333	-0.850848	17.163	-6.91355	4.3148e-05	0.000407264	2.13715	FALSE
A0A087WNT1_MOUSE;A0A087WQE6_MOUSE;ELOC_MOUSE	A0A087WNT1;A0A087WQE6;P83940	A0A087WNT1;A0A087WQE6;P83940	Eloc	7.77711	0	0.0401573	16.9256	0.586426	0.570703	0.659492	-7.18819	FALSE
A0A087WNV1_MOUSE;A0A087WR52_MOUSE;A0A087WSR7_MOUSE;AGFG1_MOUSE	A0A087WNV1;A0A087WR52;A0A087WSR7;Q8K2K6	A0A087WNV1;A0A087WR52;A0A087WSR7;Q8K2K6	Agfg1	16.6446	0	-0.189811	16.3894	-2.87961	0.0165386	0.039822	-4.07446	FALSE
A0A087WNZ5_MOUSE;A0A087WRP7_MOUSE;LY6C1_MOUSE	A0A087WNZ5;A0A087WRP7;P0CW02	A0A087WNZ5;A0A087WRP7;P0CW02	Ly6c1	53.8403	8.33333	1.38385	14.4493	4.66849	0.000904192	0.00395811	-1.07568	TRUE
A0A087WP33_MOUSE;ATG9A_MOUSE	A0A087WP33;Q68FE2	A0A087WP33;Q68FE2	Atg9a	26.5257	41.6667	0.351524	11.2858	1.02492	0.329765	0.427882	-6.82619	FALSE
A0A087WP69_MOUSE;DUSTY_MOUSE	A0A087WP69;Q6XUX1	A0A087WP69;Q6XUX1	Dstyk	33.9373	8.33333	-0.803509	12.5245	-3.41787	0.00665527	0.0191827	-3.15001	FALSE
A0A087WPF8_MOUSE;A0A087WSR2_MOUSE;E9QN99_MOUSE	A0A087WPF8;A0A087WSR2;E9QN99	A0A087WPF8;A0A087WSR2;E9QN99	Abhd14b	33.9867	0	0.0664058	16.3675	0.532232	0.60629	0.690028	-7.22041	FALSE
A0A087WPH5_MOUSE;A0A087WRY5_MOUSE;GLB1L_MOUSE	A0A087WPH5;A0A087WRY5;Q8VC60	A0A087WPH5;A0A087WRY5;Q8VC60	Glb1l	13.9363	8.33333	0.156888	12.9129	1.26066	0.2363	0.330501	-6.56555	FALSE
A0A087WPI2_MOUSE;A0A087WPS7_MOUSE;A0A087WR62_MOUSE;A0A0R4J2C1_MOUSE;A0A0R4J2C6_MOUSE;APBB1_MOUSE	A0A087WPI2;A0A087WPS7;A0A087WR62;A0A0R4J2C1;A0A0R4J2C6;Q9QXJ1	A0A087WPI2;A0A087WPS7;A0A087WR62;A0A0R4J2C1;A0A0R4J2C6;Q9QXJ1	Apbb1	23.2128	0	-0.102567	12.7935	-0.970027	0.355109	0.45361	-6.88073	FALSE
A0A087WPP8_MOUSE;A0A087WRS3_MOUSE;ABI2_MOUSE;Q6AXD2_MOUSE;Q6AXH6_MOUSE	A0A087WPP8;A0A087WRS3;P62484;Q6AXD2;Q6AXH6	A0A087WPP8;A0A087WRS3;P62484;Q6AXD2;Q6AXH6	Abi2	14.3141	0	-0.28645	15.1426	-3.66623	0.00440901	0.0139534	-2.72638	FALSE
A0A087WPR7_MOUSE	A0A087WPR7	A0A087WPR7	Dst	16.618	8.33333	-0.27282	12.9507	-2.36667	0.0397124	0.0796917	-4.94149	FALSE
A0A087WQ28_MOUSE;CA052_MOUSE	A0A087WQ28;Q9CWU4	A0A087WQ28;Q9CWU4	2410004B18Rik	30.0373	41.6667	-0.725482	10.5361	-2.97834	0.0139767	0.0346188	-3.90504	FALSE
A0A087WQ32_MOUSE;A0A087WS03_MOUSE;G3X9F1_MOUSE;PIGN_MOUSE	A0A087WQ32;A0A087WS03;G3X9F1;Q9R1S3	A0A087WQ32;A0A087WS03;G3X9F1;Q9R1S3	Pign	30.0937	0	0.684012	11.608	4.87204	0.000666613	0.00309327	-0.755445	FALSE
A0A087WQ89_MOUSE	A0A087WQ89	A0A087WQ89	Misp3	30.9822	0	-0.659917	14.7148	-5.27992	0.000368452	0.0020186	-0.130987	FALSE
A0A087WQB0_MOUSE	A0A087WQB0	A0A087WQB0	Morf4l1	28.9465	0	-0.116483	14.6304	-1.39905	0.192305	0.282343	-6.39446	FALSE
A0A087WQC4_MOUSE;H3BJR2_MOUSE;H3BK01_MOUSE;K3W4L1_MOUSE;TAF6L_MOUSE	A0A087WQC4;H3BJR2;H3BK01;K3W4L1;Q8R2K4	A0A087WQC4;H3BJR2;H3BK01;K3W4L1;Q8R2K4	Taf6l	18.4342	0	-0.201363	12.7524	-1.53638	0.155732	0.238965	-6.2131	FALSE
A0A087WQF1_MOUSE;E9Q6L0_MOUSE	A0A087WQF1;E9Q6L0	A0A087WQF1;E9Q6L0	Clasp1	17.1315	0	-0.367533	15.2409	-4.94921	0.000594785	0.00282295	-0.635517	FALSE
A0A087WQG8_MOUSE	A0A087WQG8	A0A087WQG8	Msh4	20.2859	0	0.257505	13.3837	1.83819	0.0961495	0.161667	-5.78028	FALSE
A0A087WQH8_MOUSE	A0A087WQH8	A0A087WQH8	Slc35a4	21.856	8.33333	0.288144	15.3647	1.59812	0.141372	0.220116	-6.12813	FALSE
A0A087WQK5_MOUSE;A0A087WR24_MOUSE;B7ZNP0_MOUSE;EDEM3_MOUSE	A0A087WQK5;A0A087WR24;B7ZNP0;Q2HXL6	A0A087WQK5;A0A087WR24;B7ZNP0;Q2HXL6	Edem3	23.6363	0	-0.048059	13.9363	-0.36241	0.724654	0.788495	-7.302	FALSE
A0A087WQN7_MOUSE;F8VQ87_MOUSE;XRN1_MOUSE	A0A087WQN7;F8VQ87;P97789	A0A087WQN7;F8VQ87;P97789	Xrn1	23.7956	0	0.0466322	14.2701	0.640139	0.536599	0.628006	-7.15339	FALSE
A0A087WQS0_MOUSE	A0A087WQS0	A0A087WQS0	Tns1	42.8368	0	-1.04445	18.4116	-12.3907	2.35552e-07	1.58192e-05	7.60039	TRUE
A0A087WQS2_MOUSE;5MP2_MOUSE	A0A087WQS2;Q9CQC6	A0A087WQS2;Q9CQC6	Bzw1	5.74561	0	0.0380211	17.0932	0.633058	0.541026	0.631537	-7.15814	FALSE
A0A087WQS5_MOUSE	A0A087WQS5	A0A087WQS5	Atp5mc2	32.7689	0	0.702647	14.2247	8.2432	9.57369e-06	0.000150005	3.72937	FALSE
A0A087WQT1_MOUSE;Q8R155_MOUSE	A0A087WQT1;Q8R155	A0A087WQT1;Q8R155	Ly6g2	52.6495	58.3333	0.262377	10.1893	0.545983	0.597152	0.682423	-7.21251	FALSE
A0A087WQT6_MOUSE;CASP8_MOUSE	A0A087WQT6;O89110	A0A087WQT6;O89110	Casp8	25.1092	0	-0.0495598	15.0838	-0.447818	0.663914	0.739006	-7.26469	FALSE
A0A087WR00_MOUSE;BOK_MOUSE	A0A087WR00;O35425	A0A087WR00;O35425	Bok	58.5337	66.6667	0.850389	10.7431	1.98714	0.0752332	0.13261	-5.55248	FALSE
A0A087WR50_MOUSE	A0A087WR50	A0A087WR50	Fn1	31.9454	0	0.246314	19.2641	1.2699	0.233126	0.32731	-6.55453	FALSE
A0A087WR57_MOUSE;A0A087WRC6_MOUSE;DAP1_MOUSE	A0A087WR57;A0A087WRC6;Q91XC8	A0A087WR57;A0A087WRC6;Q91XC8	Dap	20.5344	0	0.182825	13.9422	1.52262	0.159101	0.24307	-6.23175	FALSE
A0A087WRB7_MOUSE;E9PX43_MOUSE;PKHA6_MOUSE	A0A087WRB7;E9PX43;Q7TQG1	A0A087WRB7;E9PX43;Q7TQG1	Plekha6	44.1802	0	-1.12702	15.0696	-6.16225	0.000110715	0.00081559	1.13961	TRUE
A0A087WRE7_MOUSE;HOT_MOUSE	A0A087WRE7;Q8R0N6	A0A087WRE7;Q8R0N6	Adhfe1	20.2106	16.6667	0.586818	12.8268	2.19104	0.0534767	0.10119	-5.22885	FALSE
A0A087WRF2_MOUSE;AGAP1_MOUSE	A0A087WRF2;Q8BXK8	A0A087WRF2;Q8BXK8	Agap1	28.6299	0	-0.691677	15.2413	-6.85362	4.63964e-05	0.00042732	2.0603	FALSE
A0A087WRG0_MOUSE;A0A087WRM7_MOUSE;F262_MOUSE;Q6GTL7_MOUSE	A0A087WRG0;A0A087WRM7;P70265;Q6GTL7	A0A087WRG0;A0A087WRM7;P70265;Q6GTL7	Pfkfb2	27.7693	0	0.562771	14.8442	4.46193	0.00123944	0.00506268	-1.40627	FALSE
A0A087WRH2_MOUSE;FAIM1_MOUSE	A0A087WRH2;Q9WUD8	A0A087WRH2;Q9WUD8	Faim	23.4637	0	-0.0184786	12.8316	-0.0789789	0.938621	0.956786	-7.37013	FALSE
A0A087WRH3_MOUSE;A0A087WSI1_MOUSE;A0A0R4J044_MOUSE;A0A1L1SQ99_MOUSE;A0A1L1SRP9_MOUSE;A0A1L1SUS5_MOUSE;PCBP4_MOUSE	A0A087WRH3;A0A087WSI1;A0A0R4J044;A0A1L1SQ99;A0A1L1SRP9;A0A1L1SUS5;P57724	A0A087WRH3;A0A087WSI1;A0A0R4J044;A0A1L1SQ99;A0A1L1SRP9;A0A1L1SUS5;P57724	Pcbp4	35.5354	0	-1.70638	18.9286	-1.41085	0.188898	0.278509	-6.37932	FALSE
A0A087WRI8_MOUSE;A0A0R4J2B5_MOUSE;G5E8E3_MOUSE	A0A087WRI8;A0A0R4J2B5;G5E8E3	A0A087WRI8;A0A0R4J2B5;G5E8E3	2310022A10Rik	79.1774	0	0.737535	12.8594	0.830599	0.425756	0.523044	-7.00789	FALSE
A0A087WRM2_MOUSE;ITM2C_MOUSE	A0A087WRM2;Q91VK4	A0A087WRM2;Q91VK4	Itm2c	24.5265	8.33333	0.455635	13.0267	2.98259	0.0138761	0.0344189	-3.89775	FALSE
A0A087WRN5_MOUSE	A0A087WRN5	A0A087WRN5	Gm13889	54.5674	0	-1.55051	14.2546	-9.48043	2.76337e-06	6.80554e-05	5.03788	TRUE
A0A087WRP5_MOUSE;DOC10_MOUSE	A0A087WRP5;Q8BZN6	A0A087WRP5;Q8BZN6	Dock10	22.0023	0	0.0924077	12.7808	0.934302	0.372351	0.469385	-6.9149	FALSE
A0A087WRT4_MOUSE;A0A1L1SQU7_MOUSE;F2Z4A3_MOUSE	A0A087WRT4;A0A1L1SQU7;F2Z4A3	A0A087WRT4;A0A1L1SQU7;F2Z4A3	Fat1	38.7386	0	1.08147	14.0557	9.03616	4.24986e-06	9.06074e-05	4.58543	TRUE
A0A087WRX8_MOUSE	A0A087WRX8	A0A087WRX8	Srrm2	14.8613	8.33333	-0.117208	14.0007	-0.935553	0.371738	0.468831	-6.91372	FALSE
A0A087WRY3_MOUSE;NUCKS_MOUSE	A0A087WRY3;Q80XU3	A0A087WRY3;Q80XU3	Nucks1	22.5253	0	-0.432748	16.9361	-4.00906	0.0025265	0.00891075	-2.14946	FALSE
A0A087WS16_MOUSE;J3QQ16_MOUSE	A0A087WS16;J3QQ16	A0A087WS16;J3QQ16	Col6a3	31.8267	0	0.344452	15.7077	1.38418	0.196676	0.287088	-6.41344	FALSE
A0A087WS96_MOUSE;SH3L2_MOUSE	A0A087WS96;Q8BG73	A0A087WS96;Q8BG73	Sh3bgrl2	40.4165	8.33333	1.03159	13.4768	5.18037	0.000424887	0.00221485	-0.281251	TRUE
A0A087WSB8_MOUSE;HMGN3_MOUSE	A0A087WSB8;Q9DCB1	A0A087WSB8;Q9DCB1	Hmgn3	35.1992	8.33333	-0.426392	12.6909	-1.36868	0.20132	0.291965	-6.43306	FALSE
A0A087WSN5_MOUSE;F6YX19_MOUSE;F7DFD7_MOUSE;PIGX_MOUSE	A0A087WSN5;F6YX19;F7DFD7;Q99LV7	A0A087WSN5;F6YX19;F7DFD7;Q99LV7	Pigx	43.7062	0	0.0886193	12.6187	0.249039	0.808415	0.858595	-7.33964	FALSE
A0A087WSN6_MOUSE	A0A087WSN6	A0A087WSN6	Fn1	22.6302	8.33333	0.356425	15.7996	2.14628	0.0576632	0.107621	-5.3009	FALSE
A0A087WSP5_MOUSE;Q8C3V4_MOUSE	A0A087WSP5;Q8C3V4	A0A087WSP5;Q8C3V4	Stat1	28.4608	0	0.382248	16.2253	3.13569	0.0106994	0.0279705	-3.63456	FALSE
A0A087WSU4_MOUSE;E9PZ64_MOUSE;NAB1_MOUSE	A0A087WSU4;E9PZ64;Q61122	A0A087WSU4;E9PZ64;Q61122	Nab1	86.254	0	-1.11729	12.9052	-2.05875	0.0667752	0.120822	-5.44021	FALSE
A0A0A0MQ68_MOUSE;GCDH_MOUSE	A0A0A0MQ68;Q60759	A0A0A0MQ68;Q60759	Gcdh	41.7611	0	0.839865	16.8681	8.70965	5.8956e-06	0.000111532	4.24074	FALSE
A0A0A0MQ73_MOUSE;KMT2D_MOUSE	A0A0A0MQ73;Q6PDK2	A0A0A0MQ73;Q6PDK2	Kmt2d	13.6238	8.33333	-0.208901	12.2504	-1.87596	0.090385	0.153767	-5.72329	FALSE
A0A0A0MQ79_MOUSE;PRC2C_MOUSE;S4R2J9_MOUSE	A0A0A0MQ79;Q3TLH4;S4R2J9	A0A0A0MQ79;Q3TLH4;S4R2J9	Prrc2c	5.39495	0	-0.0414488	15.6155	-0.635221	0.539672	0.630531	-7.1567	FALSE
A0A0A0MQ80_MOUSE;A0A0G2JFY0_MOUSE;AFG2A_MOUSE	A0A0A0MQ80;A0A0G2JFY0;Q3UMC0	A0A0A0MQ80;A0A0G2JFY0;Q3UMC0	Afg2a	22.6397	0	0.140605	18.5627	1.408	0.189715	0.27945	-6.38298	FALSE
A0A0A0MQ83_MOUSE;MEGF6_MOUSE	A0A0A0MQ83;Q80V70	A0A0A0MQ83;Q80V70	Megf6	32.4958	0	-0.289178	13.98	-1.0248	0.329821	0.427886	-6.82632	FALSE
A0A0A0MQ87_MOUSE;SOS2_MOUSE;S4R2C4_MOUSE	A0A0A0MQ87;Q02384;S4R2C4	A0A0A0MQ87;Q02384;S4R2C4	Sos2	35.3671	25	-1.12094	11.807	-4.37045	0.00142796	0.00563011	-1.55442	TRUE
A0A0A0MQ89_MOUSE;ARP5_MOUSE;V9GXE4_MOUSE	A0A0A0MQ89;Q80US4;V9GXE4	A0A0A0MQ89;Q80US4;V9GXE4	Actr5	22.5604	8.33333	-0.264204	12.9482	-1.26565	0.234582	0.328668	-6.55961	FALSE
A0A0A0MQ90_MOUSE;S10AD_MOUSE	A0A0A0MQ90;P97352	A0A0A0MQ90;P97352	S100a13	26.2596	0	-0.203232	18.4285	-1.91344	0.0849851	0.14622	-5.66621	FALSE
A0A0A0MQ95_MOUSE;B2RUJ8_MOUSE;RHG12_MOUSE;S4R1B0_MOUSE;S4R203_MOUSE;S4R221_MOUSE;S4R248_MOUSE;S4R2V0_MOUSE	A0A0A0MQ95;B2RUJ8;Q8C0D4;S4R1B0;S4R203;S4R221;S4R248;S4R2V0	A0A0A0MQ95;B2RUJ8;Q8C0D4;S4R1B0;S4R203;S4R221;S4R248;S4R2V0	Arhgap12	38.2577	41.6667	-0.816494	9.61444	-2.22763	0.0502729	0.096096	-5.16956	FALSE
A0A0A0MQ99_MOUSE	A0A0A0MQ99	A0A0A0MQ99	Swi5	6.95003	8.33333	0.0578418	15.0845	0.767348	0.460763	0.559147	-7.05994	FALSE
A0A0A0MQA3_MOUSE	A0A0A0MQA3	A0A0A0MQA3	Serpina1a	84.2282	0	1.8529	16.7506	5.26699	0.000375304	0.0020395	-0.150421	TRUE
A0A0A0MQA5_MOUSE;TBA4A_MOUSE	A0A0A0MQA5;P68368	A0A0A0MQA5;P68368	Tuba4a	35.6398	0	0.526213	16.1612	3.63118	0.00467095	0.0145678	-2.78593	FALSE
A0A0A0MQB8_MOUSE;H3BLB6_MOUSE;MEIS1_MOUSE	A0A0A0MQB8;H3BLB6;Q60954	A0A0A0MQB8;H3BLB6;Q60954	Meis1	31.7112	0	-0.29782	14.648	-3.24686	0.00886735	0.0240937	-3.44344	FALSE
A0A0A0MQC3_MOUSE;A0A1B0GR99_MOUSE;A0A1B0GSD0_MOUSE;HIUH_MOUSE	A0A0A0MQC3;A0A1B0GR99;A0A1B0GSD0;Q9CRB3	A0A0A0MQC3;A0A1B0GR99;A0A1B0GSD0;Q9CRB3	Urah	33.0583	0	-0.528208	12.4319	-2.91213	0.015646	0.0380824	-4.0187	FALSE
A0A0A0MQC6_MOUSE	A0A0A0MQC6	A0A0A0MQC6	Elapor1	26.5419	0	-0.168897	14.0259	-0.905408	0.38673	0.483455	-6.94174	FALSE
A0A0A0MQD1_MOUSE;TDRD7_MOUSE	A0A0A0MQD1;Q8K1H1	A0A0A0MQD1;Q8K1H1	Tdrd7	14.9275	0	-0.012744	12.8628	-0.147296	0.885851	0.918564	-7.36166	FALSE
A0A0A0MQD4_MOUSE	A0A0A0MQD4	A0A0A0MQD4	9530068E07Rik	17.7404	0	0.253805	13.6147	1.7784	0.105971	0.174683	-5.86931	FALSE
A0A0A0MQD7_MOUSE;A0A2I3BPN8_MOUSE;RGPA2_MOUSE	A0A0A0MQD7;A0A2I3BPN8;A3KGS3	A0A0A0MQD7;A0A2I3BPN8;A3KGS3	Ralgapa2	17.1011	0	-0.179206	11.8397	-1.21425	0.252793	0.348487	-6.62008	FALSE
A0A0A0MQE0_MOUSE;A0A0A0MQM6_MOUSE;A0A0R4J1Z4_MOUSE;E9Q6Z8_MOUSE;F8VQL7_MOUSE;I1E4X2_MOUSE;PO2F1_MOUSE	A0A0A0MQE0;A0A0A0MQM6;A0A0R4J1Z4;E9Q6Z8;F8VQL7;I1E4X2;P25425	A0A0A0MQE0;A0A0A0MQM6;A0A0R4J1Z4;E9Q6Z8;F8VQL7;I1E4X2;P25425	Pou2f1	35.1309	0	-0.255309	12.3554	-0.91243	0.3832	0.48043	-6.93528	FALSE
A0A0A0MQE5_MOUSE;CAMP1_MOUSE;A2AHC4_MOUSE	A0A0A0MQE5;A2AHC3;A2AHC4	A0A0A0MQE5;A2AHC3;A2AHC4	Camsap1	31.3314	8.33333	0.722122	13.7101	3.67686	0.00433266	0.0137739	-2.70835	FALSE
A0A0A0MQF2_MOUSE;ANO1_MOUSE	A0A0A0MQF2;Q8BHY3	A0A0A0MQF2;Q8BHY3	Ano1	22.2924	0	0.62751	15.4085	8.0406	1.18962e-05	0.000171594	3.5	FALSE
A0A0A0MQF5_MOUSE;OTU6B_MOUSE	A0A0A0MQF5;Q8K2H2	A0A0A0MQF5;Q8K2H2	Otud6b	15.3704	0	0.0535158	15.0676	0.416411	0.685983	0.757618	-7.27929	FALSE
A0A0A0MQF6_MOUSE;G3P_MOUSE	A0A0A0MQF6;P16858	A0A0A0MQF6;P16858	Gapdh	34.3611	0	0.41646	21.2898	3.71069	0.00409861	0.0131701	-2.65099	FALSE
A0A0A0MQG9_MOUSE;A0A0R4J137_MOUSE;A2AQZ2_MOUSE;D6RI61_MOUSE;D6RIQ3_MOUSE;PHYD1_MOUSE	A0A0A0MQG9;A0A0R4J137;A2AQZ2;D6RI61;D6RIQ3;Q9DB26	A0A0A0MQG9;A0A0R4J137;A2AQZ2;D6RI61;D6RIQ3;Q9DB26	Phyhd1	34.1798	8.33333	-0.148518	11.1472	-0.471347	0.647597	0.724657	-7.25308	FALSE
A0A0A0MQH5_MOUSE	A0A0A0MQH5	A0A0A0MQH5	Macf1	32.5779	8.33333	-0.819398	16.1263	-6.51763	7.02685e-05	0.000574917	1.62084	FALSE
A0A0A0MQL2_MOUSE;E9PUH0_MOUSE;CA174_MOUSE	A0A0A0MQL2;E9PUH0;Q80WR5	A0A0A0MQL2;E9PUH0;Q80WR5	A430005L14Rik	32.3519	0	-0.260671	15.9237	-1.39495	0.193503	0.283691	-6.39971	FALSE
A0A0A0MQM0_MOUSE;IF5A1_MOUSE	A0A0A0MQM0;P63242	A0A0A0MQM0;P63242	Eif5a	14.6074	0	0.302489	19.1421	3.64042	0.00460039	0.0143867	-2.77023	FALSE
A0A0A0MQM7_MOUSE;A0A2I3BRF3_MOUSE;MATN2_MOUSE	A0A0A0MQM7;A0A2I3BRF3;O08746	A0A0A0MQM7;A0A2I3BRF3;O08746	Matn2	47.9294	91.6667	-0.206941	10.1774	-0.455592	0.658502	0.734412	-7.26091	FALSE
A0A0A0MQN1_MOUSE;KTAP2_MOUSE	A0A0A0MQN1;Q5RL79	A0A0A0MQN1;Q5RL79	Krtcap2	17.4714	8.33333	-0.0725766	14.4797	-0.469444	0.648909	0.725745	-7.25404	FALSE
A0A0A0MQN9_MOUSE;TTC28_MOUSE	A0A0A0MQN9;Q80XJ3	A0A0A0MQN9;Q80XJ3	Ttc28	30.2502	0	-0.728422	12.2649	-8.90494	4.8418e-06	9.82873e-05	4.44817	FALSE
A0A0A6YVR1_MOUSE	A0A0A6YVR1	A0A0A6YVR1	Ighv14-4	91.3016	33.3333	2.66639	12.2348	4.95361	0.000590948	0.00280639	-0.628707	TRUE
A0A0A6YVR9_MOUSE;SURF1_MOUSE;V9GXE6_MOUSE	A0A0A6YVR9;P09925;V9GXE6	A0A0A6YVR9;P09925;V9GXE6	Surf1	42.8362	0	0.918813	14.9456	5.6446	0.000221248	0.00135592	0.407468	FALSE
A0A0A6YVS2_MOUSE;TMCO1_MOUSE	A0A0A6YVS2;Q921L3	A0A0A6YVS2;Q921L3	Tmco1	14.4012	0	0.264645	16.5064	2.40468	0.0372248	0.0757563	-4.87847	FALSE
A0A0A6YVU8_MOUSE	A0A0A6YVU8	A0A0A6YVU8	Adrm1b	15.3768	0	0.305738	16.1781	3.92314	0.00290092	0.00996526	-2.29302	FALSE
A0A0A6YVV7_MOUSE;COP1_MOUSE	A0A0A6YVV7;Q9R1A8	A0A0A6YVV7;Q9R1A8	Cop1	42.3029	0	-0.559469	11.0949	-1.7775	0.106126	0.174867	-5.87065	FALSE
A0A0A6YVW3_MOUSE	A0A0A6YVW3	A0A0A6YVW3	Ighv1-23	115.069	66.6667	0.427024	10.8846	1.2505	0.239835	0.334399	-6.57762	FALSE
A0A0A6YW06_MOUSE;E9QKQ9_MOUSE;E9QKR1_MOUSE;E9QLZ9_MOUSE;ENAH_MOUSE	A0A0A6YW06;E9QKQ9;E9QKR1;E9QLZ9;Q03173	A0A0A6YW06;E9QKQ9;E9QKR1;E9QLZ9;Q03173	Enah	10.4959	0	0.00856444	15.8016	0.0849227	0.934014	0.953721	-7.36959	FALSE
A0A0A6YW28_MOUSE;UBP4_MOUSE	A0A0A6YW28;P35123	A0A0A6YW28;P35123	Usp4	16.9221	0	0.130469	15.2563	1.33083	0.213048	0.304965	-6.48035	FALSE
A0A0A6YW53_MOUSE;A0A0A6YWR8_MOUSE	A0A0A6YW53;A0A0A6YWR8	A0A0A6YW53;A0A0A6YWR8	Map4k4	13.7522	0	0.014976	15.3461	0.260215	0.800024	0.852266	-7.33654	FALSE
A0A0A6YW77_MOUSE;NGAL_MOUSE	A0A0A6YW77;P11672	A0A0A6YW77;P11672	Lcn2	74.6915	0	2.08422	15.6212	9.3707	3.06858e-06	7.29711e-05	4.92785	TRUE
A0A0A6YW87_MOUSE;CNIH4_MOUSE	A0A0A6YW87;Q9CX13	A0A0A6YW87;Q9CX13	Cnih4	24.3373	8.33333	0.429799	16.7782	2.37781	0.0389669	0.0784888	-4.92305	FALSE
A0A0A6YWG7_MOUSE	A0A0A6YWG7	A0A0A6YWG7	Rapgef2	35.4461	0	-0.732939	14.9839	-8.73769	5.73002e-06	0.000109715	4.27076	FALSE
A0A0A6YWH2_MOUSE;AIF1L_MOUSE	A0A0A6YWH2;Q9EQX4	A0A0A6YWH2;Q9EQX4	Aif1l	22.3791	0	0.138364	13.2564	1.42995	0.183489	0.271947	-6.35461	FALSE
A0A0A6YWH6_MOUSE	A0A0A6YWH6	A0A0A6YWH6	Ighv9-4	157.523	16.6667	1.53794	12.525	3.26503	0.00860001	0.02355	-3.41222	TRUE
A0A0A6YWM5_MOUSE;E9QKE4_MOUSE;RBGPR_MOUSE	A0A0A6YWM5;E9QKE4;Q8BMG7	A0A0A6YWM5;E9QKE4;Q8BMG7	Rab3gap2	20.9979	0	0.519603	15.381	8.04428	1.18489e-05	0.000171437	3.50421	FALSE
A0A0A6YWM8_MOUSE	A0A0A6YWM8	A0A0A6YWM8	Map4k4	15.6357	0	-0.157469	12.7636	-1.33647	0.211266	0.303083	-6.47336	FALSE
A0A0A6YWP7_MOUSE;A0A0A6YXM5_MOUSE	A0A0A6YWP7;A0A0A6YXM5	A0A0A6YWP7;A0A0A6YXM5	Rcor3	12.6483	0	-0.18114	14.1931	-2.28738	0.0454365	0.0887262	-5.07206	FALSE
A0A0A6YWP9_MOUSE;A0A0A6YXY0_MOUSE;TXND9_MOUSE	A0A0A6YWP9;A0A0A6YXY0;Q9CQ79	A0A0A6YWP9;A0A0A6YXY0;Q9CQ79	Txndc9	21.3741	0	0.0649591	14.6737	0.842521	0.419363	0.516292	-6.99768	FALSE
A0A0A6YWT4_MOUSE	A0A0A6YWT4	A0A0A6YWT4	Rabgap1l	23.5835	0	0.4431	14.0268	2.2362	0.0495492	0.0950302	-5.15561	FALSE
A0A0A6YWV7_MOUSE;IFRD2_MOUSE	A0A0A6YWV7;Q9D8U0	A0A0A6YWV7;Q9D8U0	Ifrd2	90.1713	8.33333	1.83296	10.9299	4.46035	0.00124246	0.00507243	-1.40882	TRUE
A0A0A6YWX1_MOUSE;A0A991ELD7_MOUSE;E9Q9M5_MOUSE;J3KMM1_MOUSE;UBP19_MOUSE	A0A0A6YWX1;A0A991ELD7;E9Q9M5;J3KMM1;Q3UJD6	A0A0A6YWX1;A0A991ELD7;E9Q9M5;J3KMM1;Q3UJD6	Usp19	24.9909	0	-0.0387033	12.9807	-0.44667	0.664715	0.739602	-7.26524	FALSE
A0A0A6YX18_MOUSE;VATH_MOUSE	A0A0A6YX18;Q8BVE3	A0A0A6YX18;Q8BVE3	Atp6v1h	21.8469	0	0.511659	15.1634	6.76959	5.14044e-05	0.000459278	1.95178	FALSE
A0A0A6YX21_MOUSE;A0A0A6YY20_MOUSE;SFT2B_MOUSE	A0A0A6YX21;A0A0A6YY20;Q8VD57	A0A0A6YX21;A0A0A6YY20;Q8VD57	Sft2d2	22.1751	0	0.0359747	13.6068	0.170264	0.868228	0.904713	-7.35767	FALSE
A0A0A6YX25_MOUSE;D3Z4P2_MOUSE;LMA2L_MOUSE	A0A0A6YX25;D3Z4P2;P59481	A0A0A6YX25;D3Z4P2;P59481	Lman2l	18.6535	0	0.498545	14.4983	5.6028	0.000234344	0.00142212	0.34671	FALSE
A0A0A6YX26_MOUSE;RL31_MOUSE	A0A0A6YX26;P62900	A0A0A6YX26;P62900	Rpl31	25.7666	0	0.124622	18.6963	1.30407	0.22168	0.315361	-6.51322	FALSE
A0A0A6YX40_MOUSE;IGSF3_MOUSE	A0A0A6YX40;Q6ZQA6	A0A0A6YX40;Q6ZQA6	Igsf3	35.0663	8.33333	0.439617	11.2669	1.48033	0.169858	0.255838	-6.28843	FALSE
A0A0A6YX73_MOUSE;Q8K1M3_MOUSE	A0A0A6YX73;Q8K1M3	A0A0A6YX73;Q8K1M3	Prkar2a	16.3861	0	0.0359492	16.5296	0.542079	0.599738	0.684699	-7.21477	FALSE
A0A0A6YXA5_MOUSE	A0A0A6YXA5	A0A0A6YXA5	Ighv1-15	115.069	66.6667	0.427024	10.8846	1.2505	0.239835	0.334399	-6.57762	FALSE
A0A0A6YXG1_MOUSE;A0A668KMA1_MOUSE;E9PWX8_MOUSE;E9QPR4_MOUSE;MAST4_MOUSE	A0A0A6YXG1;A0A668KMA1;E9PWX8;E9QPR4;Q811L6	A0A0A6YXG1;A0A668KMA1;E9PWX8;E9QPR4;Q811L6	Mast4	23.7938	0	0.361188	13.1606	2.41898	0.0363288	0.0743918	-4.85469	FALSE
A0A0A6YXH7_MOUSE;PCD18_MOUSE	A0A0A6YXH7;Q8VHR0	A0A0A6YXH7;Q8VHR0	Pcdh18	33.8936	33.3333	-1.60765	11.8295	-8.73744	5.73149e-06	0.000109715	4.27049	TRUE
A0A0A6YXN4_MOUSE	A0A0A6YXN4	A0A0A6YXN4	Ighv1-18	166.814	8.33333	1.08263	13.0654	3.16052	0.0102592	0.0271077	-3.59186	TRUE
A0A0A6YXQ0_MOUSE	A0A0A6YXQ0	A0A0A6YXQ0	Ighv8-8	82.0492	25	0.932528	11.5504	2.62896	0.0253822	0.0559811	-4.50187	FALSE
A0A0A6YXQ5_MOUSE	A0A0A6YXQ5	A0A0A6YXQ5	Schip1	36.8896	8.33333	0.727034	13.8163	1.71473	0.117434	0.190461	-5.96245	FALSE
A0A0A6YXR0_MOUSE;CEPT1_MOUSE	A0A0A6YXR0;Q8BGS7	A0A0A6YXR0;Q8BGS7	Cept1	31.5253	0	0.222463	16.5283	2.41855	0.0363555	0.0744193	-4.8554	FALSE
A0A0A6YXU9_MOUSE;TGFB2_MOUSE	A0A0A6YXU9;P27090	A0A0A6YXU9;P27090	Tgfb2	21.9225	0	0.103971	12.6832	0.584676	0.571834	0.660136	-7.18927	FALSE
A0A0A6YXX2_MOUSE;SEM3F_MOUSE	A0A0A6YXX2;O88632	A0A0A6YXX2;O88632	Sema3f	29.6384	75	-0.543673	10.7789	-0.799629	0.442668	0.540935	-7.03383	FALSE
A0A0A6YXZ4_MOUSE	A0A0A6YXZ4	A0A0A6YXZ4	Ighv1-62-2	97.651	75	0.375581	10.7707	0.527564	0.609408	0.692014	-7.22304	FALSE
A0A0A6YY22_MOUSE;C56D2_MOUSE	A0A0A6YY22;Q9WUE3	A0A0A6YY22;Q9WUE3	Cyb561d2	22.738	0	0.275644	13.2779	1.15318	0.27589	0.372304	-6.68949	FALSE
A0A0A6YY26_MOUSE	A0A0A6YY26	A0A0A6YY26	Pcyox1l	43.4395	8.33333	1.20195	14.2043	1.33646	0.211268	0.303083	-6.47337	FALSE
A0A0A6YY53_MOUSE;F6TQW2_MOUSE	A0A0A6YY53;F6TQW2	A0A0A6YY53;F6TQW2	Ighg2c	76.6815	0	1.23534	16.0984	2.81786	0.0183774	0.0433558	-4.18019	TRUE
A0A0A6YY67_MOUSE;H7BX08_MOUSE;CAMP2_MOUSE	A0A0A6YY67;H7BX08;Q8C1B1	A0A0A6YY67;H7BX08;Q8C1B1	Camsap2	24.3655	0	-0.404061	13.4629	-3.34065	0.00757362	0.0212965	-3.28239	FALSE
A0A0A6YYE7_MOUSE	A0A0A6YYE7	A0A0A6YYE7	Igkv4-57	82.789	8.33333	1.17367	11.3352	2.93128	0.0151434	0.037072	-3.98584	TRUE
A0A0B4J1E2_MOUSE	A0A0B4J1E2	A0A0B4J1E2	Snw1	12.4076	0	-0.234577	16.2108	-4.23019	0.00177821	0.00676291	-1.78358	FALSE
A0A0B4J1E5_MOUSE;UCK2_MOUSE	A0A0B4J1E5;Q99PM9	A0A0B4J1E5;Q99PM9	Uck2	42.7039	16.6667	1.66036	12.6577	2.85355	0.0172908	0.0413204	-4.11911	TRUE
A0A0B4J1E6_MOUSE	A0A0B4J1E6	A0A0B4J1E6	Fcgr2b	71.9817	8.33333	1.68327	13.2479	5.34969	0.00033371	0.00187543	-0.0265076	TRUE
A0A0B4J1E7_MOUSE;IMA3_MOUSE	A0A0B4J1E7;O35343	A0A0B4J1E7;O35343	Kpna4	27.0776	0	0.268786	14.0307	2.47361	0.0330973	0.0689562	-4.76351	FALSE
A0A0B4J1G1_MOUSE	A0A0B4J1G1	A0A0B4J1G1	Fcgr2b	71.9817	8.33333	1.68327	13.2479	5.34969	0.00033371	0.00187543	-0.0265076	TRUE
A0A0B4J1G5_MOUSE;ELF2_MOUSE	A0A0B4J1G5;Q9JHC9	A0A0B4J1G5;Q9JHC9	Elf2	26.6003	8.33333	-0.348209	14.8224	-1.74729	0.111439	0.182463	-5.91505	FALSE
A0A0B4J1H6_MOUSE;KV2A6_MOUSE	A0A0B4J1H6;P01630	A0A0B4J1H6;P01630	Igkv2-137	121.962	50	0.543462	11.6372	0.678386	0.513054	0.606439	-7.12691	FALSE
A0A0B4J1J4_MOUSE	A0A0B4J1J4	A0A0B4J1J4	Ighv9-2	157.523	16.6667	1.53794	12.525	3.26503	0.00860001	0.02355	-3.41222	TRUE
A0A0B4J1J5_MOUSE	A0A0B4J1J5	A0A0B4J1J5	Ighv9-3	157.523	16.6667	1.53794	12.525	3.26503	0.00860001	0.02355	-3.41222	TRUE
A0A0B4J1J7_MOUSE;A0A0G2JEU7_MOUSE	A0A0B4J1J7;A0A0G2JEU7	A0A0B4J1J7;A0A0G2JEU7	Ighv1-82	164.009	33.3333	1.0142	12.3692	2.06298	0.0663054	0.120107	-5.43354	FALSE
A0A0B4J1M0_MOUSE;A0A0G2JGS9_MOUSE	A0A0B4J1M0;A0A0G2JGS9	A0A0B4J1M0;A0A0G2JGS9	Ighv1-77	45.113	33.3333	0.917671	12.2713	2.46432	0.0336262	0.0698978	-4.77905	FALSE
A0A0B4J1N0_MOUSE;A0A0G2JFE9_MOUSE	A0A0B4J1N0;A0A0G2JFE9	A0A0B4J1N0;A0A0G2JFE9	Ighv1-76	73.0974	41.6667	0.711712	11.3086	3.2362	0.00902812	0.0244481	-3.46176	FALSE
A0A0B4J1N6_MOUSE;A0A140T8Q6_MOUSE;B7ZP19_MOUSE;MILR1_MOUSE	A0A0B4J1N6;A0A140T8Q6;B7ZP19;Q3TB92	A0A0B4J1N6;A0A140T8Q6;B7ZP19;Q3TB92	Milr1	40.0576	25	0.390713	13.2033	0.471573	0.647441	0.724583	-7.25296	FALSE
A0A0D2X7Z2_MOUSE;EFMT1_MOUSE	A0A0D2X7Z2;Q9CY45	A0A0D2X7Z2;Q9CY45	Eef1akmt1	17.1233	0	0.212264	15.1852	1.74227	0.112345	0.183798	-5.92239	FALSE
A0A0F6AIX5_MOUSE	A0A0F6AIX5	A0A0F6AIX5	Ldah	11.446	0	0.274312	15.8721	4.03245	0.00243363	0.00867046	-2.11051	FALSE
A0A0G2JDE1_MOUSE	A0A0G2JDE1	A0A0G2JDE1	Ighv8-12	127.795	75	0.226302	10.296	0.587226	0.570186	0.659178	-7.18769	FALSE
A0A0G2JDE3_MOUSE;A0A0G2JDF4_MOUSE;A0A0G2JDK6_MOUSE;A0A0G2JFF5_MOUSE;A0A0G2JFV3_MOUSE;A0A0G2JG66_MOUSE;A0A0G2JGM8_MOUSE;AGRL2_MOUSE	A0A0G2JDE3;A0A0G2JDF4;A0A0G2JDK6;A0A0G2JFF5;A0A0G2JFV3;A0A0G2JG66;A0A0G2JGM8;Q8JZZ7	A0A0G2JDE3;A0A0G2JDF4;A0A0G2JDK6;A0A0G2JFF5;A0A0G2JFV3;A0A0G2JG66;A0A0G2JGM8;Q8JZZ7	Adgrl2	22.2399	0	-0.011234	15.0995	-0.0741749	0.942347	0.959007	-7.37053	FALSE
A0A0G2JDE7_MOUSE;A0A0G2JDR4_MOUSE;BCAR3_MOUSE	A0A0G2JDE7;A0A0G2JDR4;Q9QZK2	A0A0G2JDE7;A0A0G2JDR4;Q9QZK2	Bcar3	22.6619	8.33333	-0.0309177	12.9302	-0.0638552	0.950355	0.96473	-7.37131	FALSE
A0A0G2JDF7_MOUSE;UBP30_MOUSE	A0A0G2JDF7;Q3UN04	A0A0G2JDF7;Q3UN04	Usp30	41.8672	0	-0.397395	12.4283	-0.970848	0.35472	0.453328	-6.87993	FALSE
A0A0G2JDJ1_MOUSE	A0A0G2JDJ1	A0A0G2JDJ1	Ift22	27.6236	8.33333	-0.199841	12.3318	-0.762054	0.463776	0.561619	-7.06413	FALSE
A0A0G2JDM7_MOUSE;A0A0G2JE03_MOUSE;Q3TWF7_MOUSE;APC5_MOUSE	A0A0G2JDM7;A0A0G2JE03;Q3TWF7;Q8BTZ4	A0A0G2JDM7;A0A0G2JE03;Q3TWF7;Q8BTZ4	Anapc5	13.9149	0	-0.0625536	14.6017	-0.650015	0.530459	0.62272	-7.14669	FALSE
A0A0G2JDP0_MOUSE;HAX1_MOUSE	A0A0G2JDP0;O35387	A0A0G2JDP0;O35387	Hax1	35.4307	8.33333	0.796176	11.6707	4.68573	0.000880933	0.00386469	-1.04833	FALSE
A0A0G2JDP4_MOUSE;CS2LB_MOUSE	A0A0G2JDP4;P02664	A0A0G2JDP4;P02664	Csn1s2b	165.067	91.6667	0.757271	10.9829	1.2765	0.230875	0.325	-6.5466	FALSE
A0A0G2JDW2_MOUSE;MYL3_MOUSE	A0A0G2JDW2;P09542	A0A0G2JDW2;P09542	Myl3	83.566	0	-1.11998	16.4499	-1.91912	0.0841924	0.145042	-5.6575	FALSE
A0A0G2JDW7_MOUSE;RS27_MOUSE	A0A0G2JDW7;Q6ZWU9	A0A0G2JDW7;Q6ZWU9	Rps27	11.231	0	0.134218	17.1526	1.71169	0.11801	0.191241	-5.96686	FALSE
A0A0G2JDX4_MOUSE;A0A0G2JEZ7_MOUSE;TSN2_MOUSE;Q9D1X8_MOUSE	A0A0G2JDX4;A0A0G2JEZ7;Q922J6;Q9D1X8	A0A0G2JDX4;A0A0G2JEZ7;Q922J6;Q9D1X8	Tspan2	11.4615	0	0.211999	14.4256	2.59867	0.0267313	0.0582874	-4.55313	FALSE
A0A0G2JDY5_MOUSE	A0A0G2JDY5	A0A0G2JDY5	Map4	17.7807	0	-0.227338	12.7289	-1.79824	0.102615	0.170296	-5.83994	FALSE
A0A0G2JDZ9_MOUSE;E9Q804_MOUSE;E9QKG6_MOUSE;ANR17_MOUSE	A0A0G2JDZ9;E9Q804;E9QKG6;Q99NH0	A0A0G2JDZ9;E9Q804;E9QKG6;Q99NH0	Ankrd17	14.5135	0	0.140289	13.2527	1.5372	0.155532	0.238848	-6.21198	FALSE
A0A0G2JE10_MOUSE;A0A0G2JEB8_MOUSE;A0A2I3BPU1_MOUSE;A0A2I3BQK2_MOUSE;A0A2I3BQX2_MOUSE;YLAT1_MOUSE	A0A0G2JE10;A0A0G2JEB8;A0A2I3BPU1;A0A2I3BQK2;A0A2I3BQX2;Q9Z1K8	A0A0G2JE10;A0A0G2JEB8;A0A2I3BPU1;A0A2I3BQK2;A0A2I3BQX2;Q9Z1K8	Slc7a7	45.9972	16.6667	-0.37763	10.94	-1.02972	0.327615	0.425573	-6.8213	FALSE
A0A0G2JE32_MOUSE;A0A0G2JGL0_MOUSE;UB2D3_MOUSE	A0A0G2JE32;A0A0G2JGL0;P61079	A0A0G2JE32;A0A0G2JGL0;P61079	Ube2d3	14.1257	8.33333	0.173222	13.2019	1.55343	0.151642	0.233668	-6.18983	FALSE
A0A0G2JE75_MOUSE;A0A0G2JEU2_MOUSE;BMP3_MOUSE	A0A0G2JE75;A0A0G2JEU2;Q8BHE5	A0A0G2JE75;A0A0G2JEU2;Q8BHE5	Bmp3	20.6308	33.3333	-2.2461	12.5357	-3.60143	0.00490598	0.0151542	-2.83654	TRUE
A0A0G2JE93_MOUSE;A0A1Y7VJA7_MOUSE;STR3N_MOUSE	A0A0G2JE93;A0A1Y7VJA7;Q9DCI3	A0A0G2JE93;A0A1Y7VJA7;Q9DCI3	Stard3nl	38.2116	0	-0.74861	13.9365	-1.87244	0.0909087	0.154413	-5.72863	FALSE
A0A0G2JE99_MOUSE;LAC1_MOUSE	A0A0G2JE99;P01843	A0A0G2JE99;P01843	Iglc1	126.533	25	0.850142	11.8229	1.65001	0.130228	0.206556	-6.05523	FALSE
A0A0G2JEC8_MOUSE;Q3U7M5_MOUSE;Q8C0M2_MOUSE;ABHD4_MOUSE	A0A0G2JEC8;Q3U7M5;Q8C0M2;Q8VD66	A0A0G2JEC8;Q3U7M5;Q8C0M2;Q8VD66	Abhd4	21.2928	8.33333	0.452224	14.6316	2.77678	0.0197137	0.0459436	-4.25039	FALSE
A0A0G2JEF5_MOUSE;MPIP1_MOUSE;Q3UQK4_MOUSE	A0A0G2JEF5;P48964;Q3UQK4	A0A0G2JEF5;P48964;Q3UQK4	Cdc25a	25.4616	8.33333	-0.134049	12.7169	-0.672638	0.516552	0.609591	-7.13098	FALSE
A0A0G2JEG3_MOUSE;S35F6_MOUSE	A0A0G2JEG3;Q8VE96	A0A0G2JEG3;Q8VE96	Slc35f6	21.1859	0	0.286365	15.0569	1.57145	0.147425	0.228218	-6.16509	FALSE
A0A0G2JEG8_MOUSE;A0A668KM31_MOUSE;AMPH_MOUSE	A0A0G2JEG8;A0A668KM31;Q7TQF7	A0A0G2JEG8;A0A668KM31;Q7TQF7	Amph	33.2835	0	-0.582374	15.1045	-3.27	0.00852841	0.0234335	-3.40369	FALSE
A0A0G2JEH3_MOUSE;B2RVB9_MOUSE	A0A0G2JEH3;B2RVB9	A0A0G2JEH3;B2RVB9	Tmem243	18.3357	8.33333	0.616704	12.9987	1.19301	0.260642	0.35657	-6.64452	FALSE
A0A0G2JEH5_MOUSE;ALG14_MOUSE	A0A0G2JEH5;Q9D081	A0A0G2JEH5;Q9D081	Alg14	32.4317	25	0.162505	10.7725	0.6272	0.544705	0.634911	-7.16203	FALSE
A0A0G2JEK2_MOUSE;CRIP1_MOUSE	A0A0G2JEK2;P63254	A0A0G2JEK2;P63254	Crip1	11.8272	0	-0.111937	18.9493	-1.23218	0.246312	0.341246	-6.59918	FALSE
A0A0G2JEK6_MOUSE;PIWL1_MOUSE	A0A0G2JEK6;Q9JMB7	A0A0G2JEK6;Q9JMB7	Piwil1	54.5502	16.6667	-2.07441	12.0477	-6.04767	0.000128648	0.00091957	0.980778	TRUE
A0A0G2JEM4_MOUSE;RNF13_MOUSE;Q8C4F9_MOUSE;Q8CB78_MOUSE	A0A0G2JEM4;O54965;Q8C4F9;Q8CB78	A0A0G2JEM4;O54965;Q8C4F9;Q8CB78	Rnf13	28.7712	8.33333	0.501554	13.233	2.00172	0.0734322	0.130064	-5.52974	FALSE
A0A0G2JEP0_MOUSE	A0A0G2JEP0	A0A0G2JEP0	Fxr1	31.0594	41.6667	0.0539305	10.9754	0.0964912	0.925054	0.947992	-7.36844	FALSE
A0A0G2JEP4_MOUSE	A0A0G2JEP4	A0A0G2JEP4	Lrrfip2	13.6246	0	0.20389	15.643	2.69429	0.0226993	0.0513138	-4.39098	FALSE
A0A0G2JER9_MOUSE;DNJB6_MOUSE	A0A0G2JER9;O54946	A0A0G2JER9;O54946	Dnajb6	9.24187	0	-0.0282405	14.8258	-0.316848	0.757932	0.817804	-7.31878	FALSE
A0A0G2JET2_MOUSE;KKCC2_MOUSE	A0A0G2JET2;Q8C078	A0A0G2JET2;Q8C078	Camkk2	57.2134	8.33333	1.02129	13.1266	1.56801	0.148222	0.229187	-6.16982	FALSE
A0A0G2JET6_MOUSE;CS2LA_MOUSE	A0A0G2JET6;Q02862	A0A0G2JET6;Q02862	Csn1s2a	174.804	58.3333	1.53542	10.9753	1.9537	0.0795198	0.138263	-5.60431	FALSE
A0A0G2JET8_MOUSE;MD12L_MOUSE	A0A0G2JET8;Q8BQM9	A0A0G2JET8;Q8BQM9	Med12l	16.7716	0	0.350434	15.0782	3.59118	0.00498977	0.0153308	-2.85399	FALSE
A0A0G2JEV2_MOUSE;A0A0G2JGI2_MOUSE;CENPA_MOUSE	A0A0G2JEV2;A0A0G2JGI2;O35216	A0A0G2JEV2;A0A0G2JGI2;O35216	Cenpa	36.091	0	-0.722117	14.3425	-5.67861	0.000211171	0.00131011	0.456728	FALSE
A0A0G2JEW9_MOUSE;P2Y14_MOUSE	A0A0G2JEW9;Q9ESG6	A0A0G2JEW9;Q9ESG6	P2ry14	42.1858	0	-0.849659	14.9048	-4.74344	0.000807627	0.00360354	-0.957107	FALSE
A0A0G2JEX1_MOUSE	A0A0G2JEX1	A0A0G2JEX1	Nexn	13.0451	0	-0.0491092	17.2217	-0.517576	0.616108	0.697313	-7.22861	FALSE
A0A0G2JF51_MOUSE	A0A0G2JF51	A0A0G2JF51	Odf2l	30.0324	25	0.823277	10.9318	2.93089	0.0151536	0.0370856	-3.98652	FALSE
A0A0G2JF79_MOUSE;A0A0G2JFE2_MOUSE;A0A0G2JGW6_MOUSE;CDKL5_MOUSE	A0A0G2JF79;A0A0G2JFE2;A0A0G2JGW6;Q3UTQ8	A0A0G2JF79;A0A0G2JFE2;A0A0G2JGW6;Q3UTQ8	Cdkl5	28.5431	41.6667	-0.499434	10.6948	-3.26146	0.00865194	0.0236359	-3.41836	FALSE
A0A0G2JFJ6_MOUSE;INT3_MOUSE	A0A0G2JFJ6;Q7TPD0	A0A0G2JFJ6;Q7TPD0	Ints3	21.1122	0	-0.284612	13.5649	-1.91311	0.0850305	0.146267	-5.66671	FALSE
A0A0G2JFK4_MOUSE;COX19_MOUSE;S4R231_MOUSE	A0A0G2JFK4;Q8K0C8;S4R231	A0A0G2JFK4;Q8K0C8;S4R231	Cox19	18.8401	0	0.259229	13.7188	1.99391	0.074392	0.131475	-5.54193	FALSE
A0A0G2JFL3_MOUSE	A0A0G2JFL3	A0A0G2JFL3	Ighv1-71	97.651	75	0.375581	10.7707	0.527564	0.609408	0.692014	-7.22304	FALSE
A0A0G2JFS7_MOUSE;LDB2_MOUSE	A0A0G2JFS7;O55203	A0A0G2JFS7;O55203	Ldb2	42.974	33.3333	-1.8337	12.2064	-4.88952	0.000649569	0.00302419	-0.728206	TRUE
A0A0G2JFT8_MOUSE;RUFY3_MOUSE	A0A0G2JFT8;Q9D394	A0A0G2JFT8;Q9D394	Rufy3	23.2731	0	-0.429034	12.9203	-2.96827	0.0142185	0.0351386	-3.92234	FALSE
A0A0G2JFV4_MOUSE;RN115_MOUSE	A0A0G2JFV4;Q9D0C1	A0A0G2JFV4;Q9D0C1	Rnf115	11.5184	0	-0.0236154	13.0602	-0.21701	0.832602	0.877023	-7.34778	FALSE
A0A0G2JFY6_MOUSE;B0V3P3_MOUSE;B0V3P4_MOUSE;AP4B1_MOUSE	A0A0G2JFY6;B0V3P3;B0V3P4;Q9WV76	A0A0G2JFY6;B0V3P3;B0V3P4;Q9WV76	Ap4b1	18.9706	8.33333	-0.154346	12.3418	-0.954751	0.36241	0.46032	-6.89547	FALSE
A0A0G2JG60_MOUSE;SMRD3_MOUSE	A0A0G2JG60;Q6P9Z1	A0A0G2JG60;Q6P9Z1	Smarcd3	21.3364	0	0.0269678	12.9989	0.224294	0.827085	0.873016	-7.34603	FALSE
A0A0G2JGD2_MOUSE;S10A4_MOUSE	A0A0G2JGD2;P07091	A0A0G2JGD2;P07091	S100a4	53.2867	0	1.3994	15.6777	8.59153	6.65273e-06	0.000119143	4.11339	TRUE
A0A0G2JGG7_MOUSE;KRIT1_MOUSE	A0A0G2JGG7;Q6S5J6	A0A0G2JGG7;Q6S5J6	Krit1	24.4733	8.33333	-0.067777	12.8879	-0.352164	0.732088	0.79567	-7.30597	FALSE
A0A0G2JGI1_MOUSE	A0A0G2JGI1	A0A0G2JGI1	Nexn	27.0605	0	0.191748	13.3879	1.2991	0.223316	0.317017	-6.51928	FALSE
A0A0G2JGP1_MOUSE;A0A0R4J0F5_MOUSE;CRLF2_MOUSE	A0A0G2JGP1;A0A0R4J0F5;Q8CII9	A0A0G2JGP1;A0A0R4J0F5;Q8CII9	Crlf2	34.4061	33.3333	0.874616	10.6619	3.62189	0.00474311	0.01477	-2.80174	FALSE
A0A0G2JGP4_MOUSE;RASN_MOUSE;Q9D091_MOUSE	A0A0G2JGP4;P08556;Q9D091	A0A0G2JGP4;P08556;Q9D091	Nras	30.4374	0	-0.26765	17.4441	-3.64188	0.00458934	0.0143689	-2.76775	FALSE
A0A0G2JGQ4_MOUSE;NUB1_MOUSE	A0A0G2JGQ4;P54729	A0A0G2JGQ4;P54729	Nub1	13.4125	0	-0.0386633	14.4032	-0.336773	0.74331	0.805261	-7.31171	FALSE
A0A0G2JGQ6_MOUSE;Q80VB6_MOUSE;DCLK1_MOUSE	A0A0G2JGQ6;Q80VB6;Q9JLM8	A0A0G2JGQ6;Q80VB6;Q9JLM8	Dclk1	56.0989	0	1.69189	14.3442	11.506	4.69796e-07	2.44264e-05	6.8873	TRUE
A0A0G2JGS4_MOUSE;E9Q1T1_MOUSE;E9Q1W0_MOUSE;KCC2D_MOUSE	A0A0G2JGS4;E9Q1T1;E9Q1W0;Q6PHZ2	A0A0G2JGS4;E9Q1T1;E9Q1W0;Q6PHZ2	Camk2d	22.0099	0	0.332461	17.1308	5.21549	0.000403985	0.00215753	-0.228075	FALSE
A0A0G2JGU1_MOUSE;T4S1_MOUSE	A0A0G2JGU1;Q64302	A0A0G2JGU1;Q64302	Tm4sf1	22.6729	0	-0.181319	13.9477	-1.383	0.197024	0.287336	-6.41493	FALSE
A0A0G2JGW9_MOUSE;Q3TUE1_MOUSE	A0A0G2JGW9;Q3TUE1	A0A0G2JGW9;Q3TUE1	Fubp1	18.2787	0	-0.38258	18.2094	-6.13302	0.000115018	0.000840375	1.09927	FALSE
A0A0G2JGY1_MOUSE;AGRL4_MOUSE	A0A0G2JGY1;Q923X1	A0A0G2JGY1;Q923X1	Adgrl4	51.6912	41.6667	2.48454	11.9363	6.08597	0.000122329	0.000884169	1.03406	TRUE
A0A0G2JH12_MOUSE	A0A0G2JH12	A0A0G2JH12	Hycc1	44.3631	8.33333	-0.962353	12.0729	-1.87119	0.0910949	0.154587	-5.73052	FALSE
A0A0G2JH17_MOUSE;K3W4P2_MOUSE;INT1_MOUSE	A0A0G2JH17;K3W4P2;Q6P4S8	A0A0G2JH17;K3W4P2;Q6P4S8	Ints1	24.161	0	-0.305741	14.4468	-3.24592	0.00888141	0.0241238	-3.44506	FALSE
A0A0H2UH19_MOUSE;EHMT1_MOUSE;Z4YJZ7_MOUSE	A0A0H2UH19;Q5DW34;Z4YJZ7	A0A0H2UH19;Q5DW34;Z4YJZ7	Ehmt1	15.2537	0	-0.201134	13.3755	-2.04187	0.0686838	0.123527	-5.46682	FALSE
A0A0J9YTQ5_MOUSE;E9QNJ9_MOUSE;F6TK14_MOUSE;Q61563_MOUSE;FGFR3_MOUSE;Q7TSI8_MOUSE	A0A0J9YTQ5;E9QNJ9;F6TK14;Q61563;Q61851;Q7TSI8	A0A0J9YTQ5;E9QNJ9;F6TK14;Q61563;Q61851;Q7TSI8	Fgfr3	70.3182	58.3333	0.849759	10.964	1.5524	0.151887	0.234001	-6.19124	FALSE
A0A0J9YTR9_MOUSE;A0A0J9YTU7_MOUSE;A0A0J9YTW1_MOUSE;A0A0J9YU37_MOUSE;A0A0J9YU89_MOUSE;A0A0J9YU91_MOUSE;A0A0J9YUG4_MOUSE;A0A0J9YUK1_MOUSE;A0A0J9YUP9_MOUSE;A0A0J9YUR0_MOUSE;A0A0J9YUT3_MOUSE;A0A0J9YUT7_MOUSE;A0A0J9YUX6_MOUSE;A0A0J9YUZ0_MOUSE;A0A0J9YV50_MOUSE;A0A0J9YVB3_MOUSE;A0A0J9YVG2_MOUSE;A0A0J9YVI1_MOUSE;E9Q8G4_MOUSE;ITF2_MOUSE;Q91YV0_MOUSE	A0A0J9YTR9;A0A0J9YTU7;A0A0J9YTW1;A0A0J9YU37;A0A0J9YU89;A0A0J9YU91;A0A0J9YUG4;A0A0J9YUK1;A0A0J9YUP9;A0A0J9YUR0;A0A0J9YUT3;A0A0J9YUT7;A0A0J9YUX6;A0A0J9YUZ0;A0A0J9YV50;A0A0J9YVB3;A0A0J9YVG2;A0A0J9YVI1;E9Q8G4;Q60722;Q91YV0	A0A0J9YTR9;A0A0J9YTU7;A0A0J9YTW1;A0A0J9YU37;A0A0J9YU89;A0A0J9YU91;A0A0J9YUG4;A0A0J9YUK1;A0A0J9YUP9;A0A0J9YUR0;A0A0J9YUT3;A0A0J9YUT7;A0A0J9YUX6;A0A0J9YUZ0;A0A0J9YV50;A0A0J9YVB3;A0A0J9YVG2;A0A0J9YVI1;E9Q8G4;Q60722;Q91YV0	Tcf4	28.5858	8.33333	-0.564995	11.4449	-3.14341	0.0105605	0.0277492	-3.62128	FALSE
A0A0J9YTU3_MOUSE;CYTSB_MOUSE	A0A0J9YTU3;Q5SXY1	A0A0J9YTU3;Q5SXY1	Specc1	19.1078	0	0.298214	14.3179	2.71758	0.0218132	0.0497293	-4.35135	FALSE
A0A0J9YTV5_MOUSE;E9Q7W0_MOUSE;SUH_MOUSE;Q3U6F1_MOUSE	A0A0J9YTV5;E9Q7W0;P31266;Q3U6F1	A0A0J9YTV5;E9Q7W0;P31266;Q3U6F1	Rbpj	22.2995	0	0.140346	14.7513	1.21435	0.252755	0.348487	-6.61996	FALSE
A0A0J9YTY0_MOUSE;A0A0J9YUL3_MOUSE;SEP11_MOUSE	A0A0J9YTY0;A0A0J9YUL3;Q8C1B7	A0A0J9YTY0;A0A0J9YUL3;Q8C1B7	Septin11	25.0365	0	-0.53706	18.1938	-8.94342	4.65941e-06	9.65948e-05	4.48859	FALSE
A0A0J9YU61_MOUSE;CLOCK_MOUSE	A0A0J9YU61;O08785	A0A0J9YU61;O08785	Clock	45.9868	8.33333	0.43175	11.3037	1.20613	0.255771	0.351152	-6.62946	FALSE
A0A0J9YUB4_MOUSE	A0A0J9YUB4	A0A0J9YUB4	Gm42742	19.1033	8.33333	-0.157627	12.8029	-0.965499	0.357262	0.455349	-6.88512	FALSE
A0A0J9YUD5_MOUSE;B9EJ54_MOUSE	A0A0J9YUD5;B9EJ54	A0A0J9YUD5;B9EJ54	Nup205	15.4908	0	-0.0629251	15.3027	-0.755066	0.467772	0.56493	-7.06963	FALSE
A0A0J9YUD8_MOUSE;A0A0J9YUZ4_MOUSE;HMGB1_MOUSE	A0A0J9YUD8;A0A0J9YUZ4;P63158	A0A0J9YUD8;A0A0J9YUZ4;P63158	Hmgb1	23.6094	0	-0.512137	20.2841	-6.65425	5.92544e-05	0.000510657	1.80132	FALSE
A0A0J9YUG5_MOUSE;D3Z271_MOUSE;Q8BGM4_MOUSE;Q8BY07_MOUSE	A0A0J9YUG5;D3Z271;Q8BGM4;Q8BY07	A0A0J9YUG5;D3Z271;Q8BGM4;Q8BY07	Mettl27	20.9245	0	-0.0473352	12.4587	-0.309404	0.763421	0.821965	-7.32131	FALSE
A0A0J9YUI3_MOUSE;A0A0J9YVJ2_MOUSE;POMP_MOUSE	A0A0J9YUI3;A0A0J9YVJ2;Q9CQT5	A0A0J9YUI3;A0A0J9YVJ2;Q9CQT5	Pomp	10.6427	0	0.174671	12.9907	2.02584	0.0705434	0.126167	-5.492	FALSE
A0A0J9YUM0_MOUSE;F6ZM03_MOUSE;G3UWY0_MOUSE;GUF1_MOUSE	A0A0J9YUM0;F6ZM03;G3UWY0;Q8C3X4	A0A0J9YUM0;F6ZM03;G3UWY0;Q8C3X4	Guf1	23.0707	8.33333	0.391992	13.9953	1.76958	0.107497	0.176872	-5.88233	FALSE
A0A0J9YUQ8_MOUSE	A0A0J9YUQ8	A0A0J9YUQ8	Gsn	54.351	16.6667	1.42551	11.9179	3.90454	0.00298936	0.0102298	-2.32419	TRUE
A0A0J9YUR2_MOUSE	A0A0J9YUR2	A0A0J9YUR2	Specc1	20.1169	0	0.450931	13.3677	5.0166	0.000538802	0.00263197	-0.531473	FALSE
A0A0J9YUT8_MOUSE;RBM19_MOUSE	A0A0J9YUT8;Q8R3C6	A0A0J9YUT8;Q8R3C6	Rbm19	40.684	0	1.10346	12.5008	7.63946	1.8518e-05	0.000225774	3.03226	TRUE
A0A0J9YV01_MOUSE;A0A0M3HEP2_MOUSE;H9H9S3_MOUSE;ZEB2_MOUSE	A0A0J9YV01;A0A0M3HEP2;H9H9S3;Q9R0G7	A0A0J9YV01;A0A0M3HEP2;H9H9S3;Q9R0G7	Zeb2	30.2838	0	-0.449681	13.9806	-4.92279	0.000618402	0.00290764	-0.676486	FALSE
A0A0J9YV85_MOUSE;RAB28_MOUSE;Q9CZQ8_MOUSE	A0A0J9YV85;Q99KL7;Q9CZQ8	A0A0J9YV85;Q99KL7;Q9CZQ8	Rab28	27.6645	8.33333	-0.554547	12.7894	-3.31777	0.00787016	0.0219542	-3.32166	FALSE
A0A0J9YVH9_MOUSE;D3Z4T3_MOUSE;SERB_MOUSE	A0A0J9YVH9;D3Z4T3;Q99LS3	A0A0J9YVH9;D3Z4T3;Q99LS3	Psph	15.2399	0	-0.149456	14.2406	-1.10289	0.296135	0.393496	-6.74459	FALSE
A0A0M3HEP3_MOUSE;LIAS_MOUSE	A0A0M3HEP3;Q99M04	A0A0M3HEP3;Q99M04	Lias	26.9552	0	-0.405009	13.23	-3.79414	0.00357597	0.0118352	-2.5099	FALSE
A0A0M3HEP7_MOUSE	A0A0M3HEP7	A0A0M3HEP7	Atp8a1	20.5864	0	-0.00419565	15.9341	-0.0599486	0.953388	0.966338	-7.37157	FALSE
A0A0M3HEQ0_MOUSE;A0A0U1RPV8_MOUSE;A0A0U1RQA4_MOUSE;J3QMN4_MOUSE;J3QMQ8_MOUSE;TRXR2_MOUSE	A0A0M3HEQ0;A0A0U1RPV8;A0A0U1RQA4;J3QMN4;J3QMQ8;Q9JLT4	A0A0M3HEQ0;A0A0U1RPV8;A0A0U1RQA4;J3QMN4;J3QMQ8;Q9JLT4	Txnrd2	33.1668	0	0.836738	15.1602	6.29123	9.36965e-05	0.000720516	1.31625	FALSE
A0A0N4SUH4_MOUSE;PUM3_MOUSE	A0A0N4SUH4;Q8BKS9	A0A0N4SUH4;Q8BKS9	Pum3	27.0768	0	0.425498	13.156	3.39398	0.00692633	0.0197731	-3.19093	FALSE
A0A0N4SUH8_MOUSE;NFU1_MOUSE	A0A0N4SUH8;Q9QZ23	A0A0N4SUH8;Q9QZ23	Nfu1	33.4717	0	0.394209	15.538	4.17691	0.00193409	0.00721279	-1.87124	FALSE
A0A0N4SUJ0_MOUSE;WASC2_MOUSE	A0A0N4SUJ0;Q6PGL7	A0A0N4SUJ0;Q6PGL7	Washc2	12.1139	0	0.150967	15.1461	1.60025	0.1409	0.219593	-6.12518	FALSE
A0A0N4SUJ3_MOUSE	A0A0N4SUJ3	A0A0N4SUJ3	Naaladl2	33.9762	8.33333	0.825473	12.1074	2.01233	0.0721484	0.128382	-5.51317	FALSE
A0A0N4SUS4_MOUSE;A0A0N4SUT9_MOUSE;A0A0N4SVG7_MOUSE;BRPF1_MOUSE;E9PXP1_MOUSE;Q3U109_MOUSE;Q80XK2_MOUSE	A0A0N4SUS4;A0A0N4SUT9;A0A0N4SVG7;B2RRD7;E9PXP1;Q3U109;Q80XK2	A0A0N4SUS4;A0A0N4SUT9;A0A0N4SVG7;B2RRD7;E9PXP1;Q3U109;Q80XK2	Brpf1	28.2116	8.33333	-0.444942	13.4779	-2.1371	0.0585595	0.108941	-5.31561	FALSE
A0A0N4SUT6_MOUSE	A0A0N4SUT6	A0A0N4SUT6	4933427D14Rik	76.7484	0	0.706406	18.3011	1.40479	0.19064	0.280513	-6.3871	FALSE
A0A0N4SUX5_MOUSE;ENOG_MOUSE	A0A0N4SUX5;P17183	A0A0N4SUX5;P17183	Eno2	136.576	41.6667	-1.03901	11.2903	-1.85226	0.0939644	0.158655	-5.75912	FALSE
A0A0N4SUZ0_MOUSE;A0A0R4J0S6_MOUSE;Q4VBG2_MOUSE;MAGI1_MOUSE	A0A0N4SUZ0;A0A0R4J0S6;Q4VBG2;Q6RHR9	A0A0N4SUZ0;A0A0R4J0S6;Q4VBG2;Q6RHR9	Magi1	20.3912	0	0.218631	14.0364	3.06254	0.0121125	0.0309001	-3.76034	FALSE
A0A0N4SV10_MOUSE;A0A0N4SVC4_MOUSE;EKI1_MOUSE	A0A0N4SV10;A0A0N4SVC4;Q9D4V0	A0A0N4SV10;A0A0N4SVC4;Q9D4V0	Etnk1	23.7058	8.33333	0.448495	12.6253	2.05267	0.0674569	0.121748	-5.44981	FALSE
A0A0N4SV66_MOUSE	A0A0N4SV66	A0A0N4SV66	H2aj	26.9916	8.33333	-0.382205	21.0187	-1.69967	0.120306	0.193614	-5.98421	FALSE
A0A0N4SVB8_MOUSE;ARL8B_MOUSE	A0A0N4SVB8;Q9CQW2	A0A0N4SVB8;Q9CQW2	Arl8b	29.6212	0	0.323748	17.0655	2.10609	0.0616886	0.113306	-5.36514	FALSE
A0A0N4SVC2_MOUSE;E9QP00_MOUSE;TRA2A_MOUSE	A0A0N4SVC2;E9QP00;Q6PFR5	A0A0N4SVC2;E9QP00;Q6PFR5	Tra2a	24.8395	0	0.0415057	15.238	0.339785	0.741109	0.803633	-7.31061	FALSE
A0A0N4SVF7_MOUSE;A2AVP4_MOUSE;RC3H2_MOUSE	A0A0N4SVF7;A2AVP4;P0C090	A0A0N4SVF7;A2AVP4;P0C090	Rc3h2	15.1975	8.33333	0.0666668	13.1127	0.489659	0.635032	0.714267	-7.24365	FALSE
A0A0N4SVJ6_MOUSE;SCAI_MOUSE	A0A0N4SVJ6;Q8C8N2	A0A0N4SVJ6;Q8C8N2	Scai	35.7412	25	-0.846706	12.7684	-2.05653	0.0670237	0.121136	-5.44372	FALSE
A0A0N4SVL0_MOUSE;A0A0R4J112_MOUSE;A2AMI2_MOUSE;IF4G3_MOUSE;Z4YKC4_MOUSE	A0A0N4SVL0;A0A0R4J112;A2AMI2;Q80XI3;Z4YKC4	A0A0N4SVL0;A0A0R4J112;A2AMI2;Q80XI3;Z4YKC4	Eif4g3	7.24072	0	-0.0564071	15.6662	-0.847157	0.416895	0.513881	-6.99367	FALSE
A0A0N4SVS6_MOUSE	A0A0N4SVS6	A0A0N4SVS6	Cnbp	22.4238	0	0.278607	16.2033	1.65078	0.130069	0.206416	-6.05413	FALSE
A0A0N4SVT1_MOUSE;DDX47_MOUSE	A0A0N4SVT1;Q9CWX9	A0A0N4SVT1;Q9CWX9	Ddx47	37.383	0	0.62175	14.0742	4.47413	0.00121636	0.00498862	-1.38659	FALSE
A0A0N4SVT3_MOUSE;A0A0N4SW28_MOUSE;GBG12_MOUSE	A0A0N4SVT3;A0A0N4SW28;Q9DAS9	A0A0N4SVT3;A0A0N4SW28;Q9DAS9	Gng12	15.8785	0	-0.280684	18.488	-3.23322	0.00907365	0.0245433	-3.46688	FALSE
A0A0N4SVU8_MOUSE;T176A_MOUSE	A0A0N4SVU8;Q9DCS1	A0A0N4SVU8;Q9DCS1	Tmem176a	36.9051	0	0.87658	13.6471	6.50443	7.14441e-05	0.000582275	1.60327	FALSE
A0A0N4SVX9_MOUSE	A0A0N4SVX9	A0A0N4SVX9	Dysf	35.5523	0	0.608555	14.9588	5.36765	0.000325348	0.00183869	0.000269914	FALSE
A0A0N4SW73_MOUSE	A0A0N4SW73	A0A0N4SW73	Rab11fip5	23.2372	0	0.585022	14.3587	5.56327	0.0002475	0.00148297	0.289012	FALSE
A0A0N4SW93_MOUSE;E9Q026_MOUSE;C2CD5_MOUSE	A0A0N4SW93;E9Q026;Q7TPS5	A0A0N4SW93;E9Q026;Q7TPS5	C2cd5	36.6927	0	-0.537635	16.041	-2.76347	0.0201673	0.0466232	-4.27312	FALSE
A0A0N4SW97_MOUSE;G5E8Q5_MOUSE;G5E8Q6_MOUSE;DCNL2_MOUSE	A0A0N4SW97;G5E8Q5;G5E8Q6;Q8BZJ7	A0A0N4SW97;G5E8Q5;G5E8Q6;Q8BZJ7	Dcun1d2	38.8025	8.33333	0.434319	11.2859	1.38736	0.195734	0.285918	-6.40939	FALSE
A0A0N4SWA4_MOUSE;FOXJ2_MOUSE	A0A0N4SWA4;Q9ES18	A0A0N4SWA4;Q9ES18	Foxj2	52.378	41.6667	-0.919217	11.2094	-3.10595	0.0112524	0.0290743	-3.6857	FALSE
A0A0N4SWB9_MOUSE;F8WJ98_MOUSE;TMCC1_MOUSE	A0A0N4SWB9;F8WJ98;Q69ZZ6	A0A0N4SWB9;F8WJ98;Q69ZZ6	Tmcc1	12.4961	50	0.784072	11.3939	1.29333	0.225227	0.319	-6.52629	FALSE
A0A0N4SWD7_MOUSE;E9Q6H8_MOUSE	A0A0N4SWD7;E9Q6H8	A0A0N4SWD7;E9Q6H8	Plekha5	27.8549	0	-0.676921	14.521	-10.5133	1.07965e-06	4.04694e-05	6.0218	FALSE
A0A0N5E9G7_MOUSE;G3UWX1_MOUSE;G3X8Z6_MOUSE;RFC1_MOUSE;Q5U4B1_MOUSE	A0A0N5E9G7;G3UWX1;G3X8Z6;P35601;Q5U4B1	A0A0N5E9G7;G3UWX1;G3X8Z6;P35601;Q5U4B1	Rfc1	18.4492	0	-0.0962432	11.9613	-0.595389	0.56493	0.654287	-7.18258	FALSE
A0A0R3P9C4_MOUSE;UQCC5_MOUSE	A0A0R3P9C4;Q8C1Q6	A0A0R3P9C4;Q8C1Q6	Uqcc5	19.3435	0	0.233447	12.9779	1.43884	0.181018	0.269056	-6.34305	FALSE
A0A0R3P9C8_MOUSE;NDUA9_MOUSE	A0A0R3P9C8;Q9DC69	A0A0R3P9C8;Q9DC69	Ndufa9	48.5713	0	-1.15137	16.0594	-7.04359	3.6915e-05	0.00036192	2.3023	TRUE
A0A0R4IZW5_MOUSE;CADH1_MOUSE	A0A0R4IZW5;P09803	A0A0R4IZW5;P09803	Cdh1	24.3426	0	0.156317	16.7193	2.03141	0.0698919	0.12528	-5.48326	FALSE
A0A0R4IZW6_MOUSE;G3X9U5_MOUSE;DEFI8_MOUSE	A0A0R4IZW6;G3X9U5;Q99J78	A0A0R4IZW6;G3X9U5;Q99J78	Def8	33.2028	66.6667	0.403288	11.3331	0.493186	0.632625	0.712156	-7.24179	FALSE
A0A0R4IZW7_MOUSE;E9PWD4_MOUSE;H3BKS8_MOUSE;TRM1_MOUSE	A0A0R4IZW7;E9PWD4;H3BKS8;Q3TX08	A0A0R4IZW7;E9PWD4;H3BKS8;Q3TX08	Trmt1	23.5503	0	0.581215	13.7493	4.369	0.00143118	0.00564004	-1.55678	FALSE
A0A0R4IZW9_MOUSE;SDF2_MOUSE	A0A0R4IZW9;Q9DCT5	A0A0R4IZW9;Q9DCT5	Sdf2	25.1154	0	0.169477	14.368	1.68498	0.123168	0.197063	-6.00534	FALSE
A0A0R4IZX1_MOUSE;DEFI6_MOUSE	A0A0R4IZX1;Q8C2K1	A0A0R4IZX1;Q8C2K1	Def6	61.2766	16.6667	1.76543	12.6444	4.87194	0.000666709	0.00309327	-0.755596	TRUE
A0A0R4IZX2_MOUSE	A0A0R4IZX2	A0A0R4IZX2	Nherf2	25.4697	0	-0.514891	18.4124	-5.45531	0.000287631	0.00166396	0.130325	FALSE
A0A0R4IZX6_MOUSE;AP1M2_MOUSE	A0A0R4IZX6;Q9WVP1	A0A0R4IZX6;Q9WVP1	Ap1m2	35.2385	0	0.718327	15.2283	5.31368	0.000351182	0.00195589	-0.0803489	FALSE
A0A0R4IZY0_MOUSE	A0A0R4IZY0	A0A0R4IZY0	Thop1	24.2573	0	-0.241809	16.3219	-2.67106	0.0236191	0.0528887	-4.43045	FALSE
A0A0R4IZY6_MOUSE;PRTN3_MOUSE	A0A0R4IZY6;Q61096	A0A0R4IZY6;Q61096	Prtn3	82.2347	83.3333	0.746861	10.4292	2.41196	0.0367661	0.0751072	-4.86637	FALSE
A0A0R4IZY9_MOUSE	A0A0R4IZY9	A0A0R4IZY9	Dus3l	23.7931	0	-0.220057	15.743	-2.09038	0.0633345	0.115792	-5.39013	FALSE
A0A0R4IZZ6_MOUSE;A0A5F8MPU2_MOUSE;FNBP4_MOUSE	A0A0R4IZZ6;A0A5F8MPU2;Q6ZQ03	A0A0R4IZZ6;A0A5F8MPU2;Q6ZQ03	Fnbp4	16.1413	0	-0.198719	12.6461	-1.60659	0.139498	0.218167	-6.11633	FALSE
A0A0R4J000_MOUSE;KCTD5_MOUSE	A0A0R4J000;Q8VC57	A0A0R4J000;Q8VC57	Kctd5	31.9847	0	0.265637	12.8202	0.85911	0.410577	0.50718	-6.98326	FALSE
A0A0R4J005_MOUSE	A0A0R4J005	A0A0R4J005	Lims1	35.5657	8.33333	-0.0801543	12.4474	-0.237118	0.817394	0.86528	-7.3428	FALSE
A0A0R4J006_MOUSE	A0A0R4J006	A0A0R4J006	Nherf2	14.368	8.33333	0.101317	12.7351	0.770735	0.458843	0.557236	-7.05725	FALSE
A0A0R4J007_MOUSE	A0A0R4J007	A0A0R4J007	Pald1	39.2152	0	-1.02344	15.9507	-11.104	6.52947e-07	2.98983e-05	6.54561	TRUE
A0A0R4J008_MOUSE;HDAC2_MOUSE	A0A0R4J008;P70288	A0A0R4J008;P70288	Hdac2	25.1903	0	-0.235457	15.7092	-2.30038	0.0444462	0.0874492	-5.05075	FALSE
A0A0R4J009_MOUSE;ARP6_MOUSE	A0A0R4J009;Q9D864	A0A0R4J009;Q9D864	Actr6	16.4295	25	-0.693749	11.9467	-1.9807	0.0760415	0.13357	-5.56249	FALSE
A0A0R4J012_MOUSE;A0A1Y7VLT9_MOUSE;LRAT1_MOUSE	A0A0R4J012;A0A1Y7VLT9;Q9D650	A0A0R4J012;A0A1Y7VLT9;Q9D650	Lratd1	17.1915	8.33333	-0.218448	13.4385	-1.4375	0.181389	0.26942	-6.34479	FALSE
A0A0R4J015_MOUSE;MRP3_MOUSE	A0A0R4J015;B2RX12	A0A0R4J015;B2RX12	Abcc3	19.2408	0	0.171327	14.0774	1.68603	0.122961	0.196811	-6.00384	FALSE
A0A0R4J017_MOUSE;TSH3_MOUSE	A0A0R4J017;Q8CGV9	A0A0R4J017;Q8CGV9	Tshz3	18.7833	16.6667	0.314171	13.0654	0.634642	0.540034	0.630744	-7.15708	FALSE
A0A0R4J018_MOUSE;TPMT_MOUSE	A0A0R4J018;O55060	A0A0R4J018;O55060	Tpmt	18.565	0	-0.306537	13.8303	-2.38882	0.0382434	0.0774185	-4.90479	FALSE
A0A0R4J023_MOUSE;AUHM_MOUSE	A0A0R4J023;Q9JLZ3	A0A0R4J023;Q9JLZ3	Auh	22.8214	0	0.309487	15.8938	3.36367	0.00728686	0.0206197	-3.24289	FALSE
A0A0R4J024_MOUSE;XRCC4_MOUSE	A0A0R4J024;Q924T3	A0A0R4J024;Q924T3	Xrcc4	17.828	0	0.119878	13.8649	0.798944	0.443047	0.541152	-7.03439	FALSE
A0A0R4J025_MOUSE;RCBT1_MOUSE	A0A0R4J025;Q6NXM2	A0A0R4J025;Q6NXM2	Rcbtb1	31.4466	8.33333	-0.133424	11.8331	-0.413822	0.687817	0.758811	-7.28045	FALSE
A0A0R4J031_MOUSE;TRI35_MOUSE	A0A0R4J031;Q8C006	A0A0R4J031;Q8C006	Trim35	27.9737	33.3333	0.64873	11.6056	1.38361	0.196846	0.287232	-6.41416	FALSE
A0A0R4J034_MOUSE	A0A0R4J034	A0A0R4J034	Pdxdc1	14.6613	0	0.385379	16.1292	5.3295	0.00034339	0.00192179	-0.0566776	FALSE
A0A0R4J036_MOUSE;NFM_MOUSE	A0A0R4J036;P08553	A0A0R4J036;P08553	Nefm	59.67	33.3333	-0.227225	13.0257	-0.433542	0.673905	0.74694	-7.27145	FALSE
A0A0R4J038_MOUSE;D3YTY9_MOUSE;KNG1_MOUSE	A0A0R4J038;D3YTY9;O08677	A0A0R4J038;D3YTY9;O08677	Kng1	88.5668	0	2.3346	16.0747	7.46896	2.24672e-05	0.000259032	2.8278	TRUE
A0A0R4J039_MOUSE;HRG_MOUSE	A0A0R4J039;Q9ESB3	A0A0R4J039;Q9ESB3	Hrg	84.1268	0	2.32025	13.9304	7.49833	2.17266e-05	0.000254008	2.86325	TRUE
A0A0R4J040_MOUSE;D6RG73_MOUSE;BFAR_MOUSE	A0A0R4J040;D6RG73;Q8R079	A0A0R4J040;D6RG73;Q8R079	Bfar	23.2598	0	-0.330239	13.0851	-2.08582	0.0638197	0.116389	-5.39736	FALSE
A0A0R4J041_MOUSE	A0A0R4J041	A0A0R4J041	Mettl3	29.285	0	-0.260688	14.0571	-2.77967	0.0196167	0.0457572	-4.24547	FALSE
A0A0R4J045_MOUSE;A0A3B2WB30_MOUSE;RRP36_MOUSE	A0A0R4J045;A0A3B2WB30;Q3UFY0	A0A0R4J045;A0A3B2WB30;Q3UFY0	Rrp36	34.5175	8.33333	0.511889	10.8414	2.10979	0.061307	0.112779	-5.35924	FALSE
A0A0R4J046_MOUSE	A0A0R4J046	A0A0R4J046	Cebpz	57.6887	0	1.63243	13.4012	7.32063	2.66521e-05	0.000291438	2.64707	TRUE
A0A0R4J047_MOUSE;LUC7L_MOUSE	A0A0R4J047;Q9CYI4	A0A0R4J047;Q9CYI4	Luc7l	14.5908	0	-0.232167	15.723	-2.62521	0.0255455	0.0562563	-4.50823	FALSE
A0A0R4J049_MOUSE	A0A0R4J049	A0A0R4J049	Prmt5	20.7292	0	0.441668	15.4968	5.25788	0.000380213	0.00206339	-0.164127	FALSE
A0A0R4J050_MOUSE;A0A1L1SS90_MOUSE;ACY1_MOUSE	A0A0R4J050;A0A1L1SS90;Q99JW2	A0A0R4J050;A0A1L1SS90;Q99JW2	Acy1	19.5574	0	0.274856	15.5486	2.48814	0.0322868	0.0675843	-4.73919	FALSE
A0A0R4J052_MOUSE;E9PYA3_MOUSE;G5E8T9_MOUSE;GLO2_MOUSE	A0A0R4J052;E9PYA3;G5E8T9;Q99KB8	A0A0R4J052;E9PYA3;G5E8T9;Q99KB8	Hagh	11.0481	0	-0.168204	14.1616	-1.81546	0.0997812	0.16659	-5.81431	FALSE
A0A0R4J058_MOUSE;A0A0R4J242_MOUSE;CHID1_MOUSE	A0A0R4J058;A0A0R4J242;Q922Q9	A0A0R4J058;A0A0R4J242;Q922Q9	Chid1	18.1559	0	0.174778	13.8815	1.7541	0.11022	0.180945	-5.90507	FALSE
A0A0R4J060_MOUSE;J3QNK5_MOUSE;SP130_MOUSE	A0A0R4J060;J3QNK5;Q8BIH0	A0A0R4J060;J3QNK5;Q8BIH0	Sap130	33.3205	0	-0.819334	14.1188	-4.1871	0.00190319	0.00712063	-1.85444	FALSE
A0A0R4J065_MOUSE	A0A0R4J065	A0A0R4J065	Atg4b	44.9116	0	0.580943	13.5086	2.91516	0.0155653	0.0379091	-4.0135	FALSE
A0A0R4J069_MOUSE;SCLY_MOUSE	A0A0R4J069;Q9JLI6	A0A0R4J069;Q9JLI6	Scly	15.3798	0	0.0946348	13.8588	0.943393	0.367908	0.465376	-6.9063	FALSE
A0A0R4J073_MOUSE;E9Q577_MOUSE;UIMC1_MOUSE	A0A0R4J073;E9Q577;Q5U5Q9	A0A0R4J073;E9Q577;Q5U5Q9	Uimc1	29.9263	0	-0.565304	12.1882	-2.66236	0.0239734	0.0534889	-4.44524	FALSE
A0A0R4J075_MOUSE;D3Z049_MOUSE;MELPH_MOUSE	A0A0R4J075;D3Z049;Q91V27	A0A0R4J075;D3Z049;Q91V27	Mlph	23.3204	41.6667	-0.825936	11.3978	-1.30292	0.222061	0.315735	-6.51464	FALSE
A0A0R4J078_MOUSE	A0A0R4J078	A0A0R4J078	Ubxn4	15.4405	0	0.286398	14.3092	3.59661	0.0049452	0.0152461	-2.84474	FALSE
A0A0R4J079_MOUSE;GCP60_MOUSE	A0A0R4J079;Q8BMP6	A0A0R4J079;Q8BMP6	Acbd3	19.3073	0	0.247649	16.1948	3.16828	0.0101253	0.0268509	-3.57852	FALSE
A0A0R4J081_MOUSE;A2AQ17_MOUSE;CIA30_MOUSE	A0A0R4J081;A2AQ17;Q9CWX2	A0A0R4J081;A2AQ17;Q9CWX2	Ndufaf1	58.1327	8.33333	1.25388	13.7079	2.17524	0.0549194	0.103434	-5.25433	FALSE
A0A0R4J083_MOUSE	A0A0R4J083	A0A0R4J083	Acadl	29.7253	0	0.661426	19.509	6.61401	6.22908e-05	0.000528441	1.74842	FALSE
A0A0R4J085_MOUSE;Q3UHZ7_MOUSE;UAP1_MOUSE	A0A0R4J085;Q3UHZ7;Q91YN5	A0A0R4J085;Q3UHZ7;Q91YN5	Uap1	13.8923	0	0.179351	14.8268	1.8496	0.0943733	0.159212	-5.76312	FALSE
A0A0R4J086_MOUSE;OLFL3_MOUSE	A0A0R4J086;Q8BK62	A0A0R4J086;Q8BK62	Olfml3	25.1589	0	-0.0567818	13.6373	-0.448418	0.663495	0.738653	-7.2644	FALSE
A0A0R4J088_MOUSE;TF_MOUSE	A0A0R4J088;P20352	A0A0R4J088;P20352	F3	21.8956	0	-0.186549	14.497	-1.63697	0.132952	0.210049	-6.07368	FALSE
A0A0R4J090_MOUSE;E9Q395_MOUSE;CD1D1_MOUSE	A0A0R4J090;E9Q395;P11609	A0A0R4J090;E9Q395;P11609	Cd1d1	48.5871	25	-1.67692	12.1258	-5.30681	0.000354626	0.00197235	-0.0906453	TRUE
A0A0R4J091_MOUSE;D6RDT4_MOUSE;DPOE3_MOUSE	A0A0R4J091;D6RDT4;Q9JKP7	A0A0R4J091;D6RDT4;Q9JKP7	Pole3	24.8364	0	0.155731	13.4085	0.959385	0.360184	0.458421	-6.89102	FALSE
A0A0R4J092_MOUSE	A0A0R4J092	A0A0R4J092	Manba	9.80829	0	0.126211	15.2153	1.51923	0.159941	0.244075	-6.23633	FALSE
A0A0R4J094_MOUSE	A0A0R4J094	A0A0R4J094	Fahd2a	34.5657	0	0.78846	14.249	5.87895	0.00016099	0.00107848	0.743565	FALSE
A0A0R4J097_MOUSE;TGBR3_MOUSE	A0A0R4J097;O88393	A0A0R4J097;O88393	Tgfbr3	47.0528	8.33333	-1.34226	13.0022	-6.92618	4.24955e-05	0.000403858	2.15328	TRUE
A0A0R4J098_MOUSE	A0A0R4J098	A0A0R4J098	Zfp326	21.2186	0	-0.357051	15.2625	-2.85109	0.0173634	0.0414362	-4.12331	FALSE
A0A0R4J0A4_MOUSE;O55095_MOUSE;VGFR1_MOUSE	A0A0R4J0A4;O55095;P35969	A0A0R4J0A4;O55095;P35969	Flt1	28.9871	0	0.0220645	12.9979	0.0972227	0.924487	0.947653	-7.36836	FALSE
A0A0R4J0A9_MOUSE;LRP6_MOUSE	A0A0R4J0A9;O88572	A0A0R4J0A9;O88572	Lrp6	58.9284	33.3333	-1.07214	12.5758	-4.13682	0.00206083	0.00756984	-1.9374	TRUE
A0A0R4J0B1_MOUSE;A0A0R4J227_MOUSE;E9PYX3_MOUSE;E9Q9N6_MOUSE;E9QMP6_MOUSE;MARK2_MOUSE	A0A0R4J0B1;A0A0R4J227;E9PYX3;E9Q9N6;E9QMP6;Q05512	A0A0R4J0B1;A0A0R4J227;E9PYX3;E9Q9N6;E9QMP6;Q05512	Mark2	14.0878	0	-0.241541	14.6128	-4.03245	0.00243361	0.00867046	-2.1105	FALSE
A0A0R4J0B2_MOUSE;PLBL1_MOUSE	A0A0R4J0B2;Q8VCI0	A0A0R4J0B2;Q8VCI0	Plbd1	30.2653	0	0.526284	14.7669	3.87417	0.00313995	0.0106323	-2.37517	FALSE
A0A0R4J0B4_MOUSE;NEUA_MOUSE	A0A0R4J0B4;Q99KK2	A0A0R4J0B4;Q99KK2	Cmas	11.4626	0	-0.247114	15.6928	-3.34718	0.00749106	0.021127	-3.27117	FALSE
A0A0R4J0B5_MOUSE	A0A0R4J0B5	A0A0R4J0B5	Rusf1	23.7458	0	0.171008	14.9594	1.44173	0.18022	0.268168	-6.33927	FALSE
A0A0R4J0B6_MOUSE;ABCG2_MOUSE;S4R2E1_MOUSE	A0A0R4J0B6;Q7TMS5;S4R2E1	A0A0R4J0B6;Q7TMS5;S4R2E1	Abcg2	24.0073	0	-0.231133	13.7924	-1.63707	0.132931	0.210049	-6.07353	FALSE
A0A0R4J0C0_MOUSE;NSE1_MOUSE	A0A0R4J0C0;Q9D720	A0A0R4J0C0;Q9D720	Nsmce1	28.8322	8.33333	0.178908	12.4055	0.760742	0.464525	0.562269	-7.06517	FALSE
A0A0R4J0C6_MOUSE;BRF2_MOUSE	A0A0R4J0C6;Q3UAW9	A0A0R4J0C6;Q3UAW9	Brf2	22.171	8.33333	0.303415	16.9452	1.81003	0.100666	0.167756	-5.8224	FALSE
A0A0R4J0C7_MOUSE;A0A6Q6QAE5_MOUSE;IN80B_MOUSE	A0A0R4J0C7;A0A6Q6QAE5;Q99PT3	A0A0R4J0C7;A0A6Q6QAE5;Q99PT3	Ino80b	34.0227	8.33333	-0.20982	12.7236	-0.590511	0.568068	0.657228	-7.18564	FALSE
A0A0R4J0D1_MOUSE;SARAF_MOUSE	A0A0R4J0D1;Q8R3Q0	A0A0R4J0D1;Q8R3Q0	Saraf	22.6292	0	0.285359	13.8455	1.8674	0.0916627	0.15542	-5.73625	FALSE
A0A0R4J0D3_MOUSE;STT3B_MOUSE	A0A0R4J0D3;Q3TDQ1	A0A0R4J0D3;Q3TDQ1	Stt3b	32.0968	0	0.297303	16.2545	3.33714	0.0076183	0.0213998	-3.2884	FALSE
A0A0R4J0E4_MOUSE;INT7_MOUSE	A0A0R4J0E4;Q7TQK1	A0A0R4J0E4;Q7TQK1	Ints7	8.99204	0	-0.159262	14.565	-2.00857	0.0726009	0.12896	-5.51905	FALSE
A0A0R4J0E9_MOUSE;FLVC2_MOUSE	A0A0R4J0E9;Q91X85	A0A0R4J0E9;Q91X85	Flvcr2	17.7001	0	-0.162589	14.9965	-1.22313	0.249564	0.344995	-6.60975	FALSE
A0A0R4J0F6_MOUSE;GAK_MOUSE	A0A0R4J0F6;Q99KY4	A0A0R4J0F6;Q99KY4	Gak	20.0555	0	-0.0470443	15.6356	-0.758876	0.465591	0.563055	-7.06664	FALSE
A0A0R4J0F9_MOUSE;OSB10_MOUSE;S4R296_MOUSE	A0A0R4J0F9;S4R1M9;S4R296	A0A0R4J0F9;S4R1M9;S4R296	Osbpl10	23.2654	8.33333	0.402262	13.6604	2.92774	0.0152351	0.0372265	-3.99192	FALSE
A0A0R4J0G0_MOUSE;PCKGM_MOUSE	A0A0R4J0G0;Q8BH04	A0A0R4J0G0;Q8BH04	Pck2	26.5279	0	-0.241136	17.2011	-2.75117	0.0205958	0.0475155	-4.2941	FALSE
A0A0R4J0G4_MOUSE;RBP10_MOUSE	A0A0R4J0G4;Q6VN19	A0A0R4J0G4;Q6VN19	Ranbp10	9.08817	0	0.218699	14.6855	3.55274	0.00531757	0.0160864	-2.9195	FALSE
A0A0R4J0G9_MOUSE;MTRR_MOUSE	A0A0R4J0G9;Q8C1A3	A0A0R4J0G9;Q8C1A3	Mtrr	29.3739	16.6667	-0.536946	11.5776	-1.28113	0.229313	0.323252	-6.54104	FALSE
A0A0R4J0H1_MOUSE;MUC1_MOUSE	A0A0R4J0H1;Q02496	A0A0R4J0H1;Q02496	Muc1	21.5223	0	0.306829	16.0756	3.83888	0.00332493	0.0111555	-2.43451	FALSE
A0A0R4J0H7_MOUSE;CND1_MOUSE	A0A0R4J0H7;Q8K2Z4	A0A0R4J0H7;Q8K2Z4	Ncapd2	21.4994	0	-0.138029	12.1858	-0.669669	0.518365	0.611103	-7.13307	FALSE
A0A0R4J0H8_MOUSE;FND3B_MOUSE	A0A0R4J0H8;Q6NWW9	A0A0R4J0H8;Q6NWW9	Fndc3b	28.4452	0	0.637499	14.9509	6.14322	0.000113497	0.000831522	1.11335	FALSE
A0A0R4J0I0_MOUSE;ERF_MOUSE	A0A0R4J0I0;P70459	A0A0R4J0I0;P70459	Erf	48.9367	8.33333	-0.932489	12.3841	-2.51676	0.0307473	0.0650032	-4.69118	FALSE
A0A0R4J0I1_MOUSE	A0A0R4J0I1	A0A0R4J0I1	Serpina3k	32.8687	50	-0.0102229	10.501	-0.0380988	0.970365	0.977889	-7.37275	FALSE
A0A0R4J0I6_MOUSE;ACD11_MOUSE	A0A0R4J0I6;Q80XL6	A0A0R4J0I6;Q80XL6	Acad11	18.7385	0	0.122321	14.4075	0.759996	0.464951	0.56245	-7.06576	FALSE
A0A0R4J0I9_MOUSE;LRP1_MOUSE	A0A0R4J0I9;Q91ZX7	A0A0R4J0I9;Q91ZX7	Lrp1	14.8309	0	-0.0809679	16.9795	-1.01901	0.332428	0.430437	-6.83218	FALSE
A0A0R4J0J0_MOUSE;PALMD_MOUSE	A0A0R4J0J0;Q9JHU2	A0A0R4J0J0;Q9JHU2	Palmd	53.145	0	-1.48174	14.9941	-15.1121	3.60609e-08	6.18329e-06	9.50927	TRUE
A0A0R4J0J5_MOUSE;INT9_MOUSE	A0A0R4J0J5;Q8K114	A0A0R4J0J5;Q8K114	Ints9	26.6524	0	-0.540331	13.9239	-5.02704	0.000530644	0.00260163	-0.515409	FALSE
A0A0R4J0J6_MOUSE	A0A0R4J0J6	A0A0R4J0J6	Thoc5	18.0857	0	0.13573	15.668	1.23453	0.245475	0.340321	-6.59644	FALSE
A0A0R4J0J7_MOUSE;MAMC2_MOUSE	A0A0R4J0J7;Q8CG85	A0A0R4J0J7;Q8CG85	Mamdc2	42.6935	0	-1.03085	13.3842	-5.19658	0.000415101	0.00219534	-0.25669	TRUE
A0A0R4J0J8_MOUSE;CYTSA_MOUSE	A0A0R4J0J8;Q2KN98	A0A0R4J0J8;Q2KN98	Specc1l	20.7128	0	-0.249919	15.6304	-2.80082	0.0189202	0.0443122	-4.20932	FALSE
A0A0R4J0K1_MOUSE;SEP15_MOUSE	A0A0R4J0K1;Q9ERR7	A0A0R4J0K1;Q9ERR7	Selenof	34.6078	0	0.483896	14.5985	3.39862	0.00687288	0.0196553	-3.18299	FALSE
A0A0R4J0K2_MOUSE;CKAP5_MOUSE;K3W4R5_MOUSE;Z4YL78_MOUSE	A0A0R4J0K2;A2AGT5;K3W4R5;Z4YL78	A0A0R4J0K2;A2AGT5;K3W4R5;Z4YL78	Ckap5	19.1318	0	-0.0132125	15.0364	-0.198834	0.846412	0.887489	-7.35191	FALSE
A0A0R4J0K4_MOUSE;TM7S3_MOUSE	A0A0R4J0K4;Q9CRG1	A0A0R4J0K4;Q9CRG1	Tm7sf3	36.4536	8.33333	0.487008	11.6191	1.28783	0.227061	0.320867	-6.53295	FALSE
A0A0R4J0L1_MOUSE;E0CY86_MOUSE;E0CYE1_MOUSE	A0A0R4J0L1;E0CY86;E0CYE1	A0A0R4J0L1;E0CY86;E0CYE1	Glb1l2	46.7817	8.33333	1.1151	12.2385	3.99508	0.00258378	0.00908097	-2.17276	TRUE
A0A0R4J0L5_MOUSE	A0A0R4J0L5	A0A0R4J0L5	Cog6	31.325	0	0.378565	14.1509	3.61971	0.00476016	0.0148059	-2.80543	FALSE
A0A0R4J0L6_MOUSE;RT35_MOUSE	A0A0R4J0L6;Q8BJZ4	A0A0R4J0L6;Q8BJZ4	Mrps35	38.5553	0	0.965149	12.4377	5.13124	0.000456082	0.00232926	-0.355919	FALSE
A0A0R4J0M1_MOUSE;TBCC_MOUSE	A0A0R4J0M1;Q8VCN9	A0A0R4J0M1;Q8VCN9	Tbcc	24.8522	0	0.208116	15.52	1.88431	0.0891558	0.152161	-5.71063	FALSE
A0A0R4J0M9_MOUSE;VCIP1_MOUSE	A0A0R4J0M9;Q8CDG3	A0A0R4J0M9;Q8CDG3	Vcpip1	23.7767	0	-0.158213	14.3807	-1.78232	0.105301	0.173898	-5.86353	FALSE
A0A0R4J0N5_MOUSE;PDCD2_MOUSE	A0A0R4J0N5;P46718	A0A0R4J0N5;P46718	Pdcd2	29.8875	16.6667	-0.0946917	12.8298	-0.140776	0.890867	0.921996	-7.36269	FALSE
A0A0R4J0N8_MOUSE;CXCR4_MOUSE	A0A0R4J0N8;P70658	A0A0R4J0N8;P70658	Cxcr4	72.3364	0	-2.37963	12.8629	-13.349	1.16965e-07	1.08937e-05	8.31801	TRUE
A0A0R4J0P1_MOUSE;D3YTT4_MOUSE;ACAD8_MOUSE	A0A0R4J0P1;D3YTT4;Q9D7B6	A0A0R4J0P1;D3YTT4;Q9D7B6	Acad8	17.007	0	0.397345	16.0373	5.8309	0.000171729	0.00112517	0.675281	FALSE
A0A0R4J0P5_MOUSE;PPIP1_MOUSE	A0A0R4J0P5;P97814	A0A0R4J0P5;P97814	Pstpip1	45.3752	25	1.19155	13.44	1.68018	0.124116	0.198345	-6.01223	FALSE
A0A0R4J0P6_MOUSE;PARN_MOUSE	A0A0R4J0P6;Q8VDG3	A0A0R4J0P6;Q8VDG3	Parn	12.8241	0	-0.0716161	14.9003	-1.02658	0.329019	0.426984	-6.8245	FALSE
A0A0R4J0P7_MOUSE;S22AI_MOUSE	A0A0R4J0P7;Q78KK3	A0A0R4J0P7;Q78KK3	Slc22a18	36.2546	8.33333	-0.339818	11.3967	-1.40427	0.190792	0.280685	-6.38777	FALSE
A0A0R4J0Q4_MOUSE;LOXL1_MOUSE	A0A0R4J0Q4;P97873	A0A0R4J0Q4;P97873	Loxl1	39.2601	0	-0.655976	16.7822	-2.65604	0.0242338	0.0539354	-4.45596	FALSE
A0A0R4J0Q6_MOUSE;TRI56_MOUSE	A0A0R4J0Q6;Q80VI1	A0A0R4J0Q6;Q80VI1	Trim56	6.14367	0	-0.0445265	15.0258	-0.692947	0.504256	0.598762	-7.11646	FALSE
A0A0R4J0Q9_MOUSE;COG7_MOUSE	A0A0R4J0Q9;Q3UM29	A0A0R4J0Q9;Q3UM29	Cog7	10.6361	0	0.220842	14.9973	2.85035	0.0173856	0.0414651	-4.12459	FALSE
A0A0R4J0R1_MOUSE;VAMP8_MOUSE	A0A0R4J0R1;O70404	A0A0R4J0R1;O70404	Vamp8	7.1663	0	-0.0273636	16.953	-0.37207	0.717672	0.783961	-7.29816	FALSE
A0A0R4J0R3_MOUSE;I20L2_MOUSE	A0A0R4J0R3;Q3U1G5	A0A0R4J0R3;Q3U1G5	Isg20l2	24.4871	0	-0.240185	14.2353	-2.5567	0.0287192	0.0615717	-4.62397	FALSE
A0A0R4J0S1_MOUSE	A0A0R4J0S1	A0A0R4J0S1	Cdc42ep1	38.5603	0	-0.961105	15.2425	-12.9327	1.57623e-07	1.25528e-05	8.01292	FALSE
A0A0R4J0S3_MOUSE;RT4I1_MOUSE	A0A0R4J0S3;Q924D0	A0A0R4J0S3;Q924D0	Rtn4ip1	37.998	0	0.605109	12.6539	3.42802	0.00654335	0.0189687	-3.13262	FALSE
A0A0R4J0S4_MOUSE;L2GL1_MOUSE	A0A0R4J0S4;Q80Y17	A0A0R4J0S4;Q80Y17	Llgl1	28.4851	0	-0.576439	14.5829	-6.02312	0.000132883	0.00093939	0.946509	FALSE
A0A0R4J0S7_MOUSE;A0A1L1SVG0_MOUSE	A0A0R4J0S7;A0A1L1SVG0	A0A0R4J0S7;A0A1L1SVG0	Uaca	28.7082	0	-0.722224	14.679	-8.98232	4.4826e-06	9.40763e-05	4.52931	FALSE
A0A0R4J0S8_MOUSE;UPK3B_MOUSE	A0A0R4J0S8;Q80YF6	A0A0R4J0S8;Q80YF6	Upk3b	150.985	50	-0.635928	11.5385	-0.95861	0.360555	0.458532	-6.89177	FALSE
A0A0R4J0T0_MOUSE;HSC20_MOUSE	A0A0R4J0T0;Q8K3A0	A0A0R4J0T0;Q8K3A0	Hscb	43.4878	0	0.979452	12.5221	9.68342	2.28244e-06	6.25389e-05	5.23853	FALSE
A0A0R4J0T4_MOUSE;Q5D0E0_MOUSE	A0A0R4J0T4;Q5D0E0	A0A0R4J0T4;Q5D0E0	Ikbkb	16.7912	0	0.00503703	14.3679	0.0636056	0.950549	0.96473	-7.37133	FALSE
A0A0R4J0T5_MOUSE;CELF1_MOUSE	A0A0R4J0T5;P28659	A0A0R4J0T5;P28659	Celf1	13.8686	0	0.0827434	16.6703	1.12225	0.288209	0.385634	-6.7236	FALSE
A0A0R4J0T8_MOUSE;ARFG3_MOUSE	A0A0R4J0T8;Q9D8S3	A0A0R4J0T8;Q9D8S3	Arfgap3	17.7722	0	0.159734	15.2768	1.38858	0.195374	0.285601	-6.40784	FALSE
A0A0R4J0U2_MOUSE;A0AA74KSS9_MOUSE;PP4R2_MOUSE	A0A0R4J0U2;A0AA74KSS9;Q0VGB7	A0A0R4J0U2;A0AA74KSS9;Q0VGB7	Ppp4r2	7.0302	0	-0.122107	14.6821	-1.99102	0.0747494	0.131991	-5.54643	FALSE
A0A0R4J0U4_MOUSE;A0A1B0GT60_MOUSE;G3XA27_MOUSE;THSD1_MOUSE	A0A0R4J0U4;A0A1B0GT60;G3XA27;Q9JM61	A0A0R4J0U4;A0A1B0GT60;G3XA27;Q9JM61	Thsd1	61.6537	8.33333	-1.75662	12.3637	-5.24651	0.000386439	0.00208952	-0.181254	TRUE
A0A0R4J0U7_MOUSE	A0A0R4J0U7	A0A0R4J0U7	Commd5	18.5221	0	0.0577456	14.4174	0.419541	0.68377	0.755484	-7.27788	FALSE
A0A0R4J0U8_MOUSE;TRM1L_MOUSE	A0A0R4J0U8;A2RSY6	A0A0R4J0U8;A2RSY6	Trmt1l	15.0023	0	-0.169078	12.6148	-1.71584	0.117225	0.190275	-5.96084	FALSE
A0A0R4J0V1_MOUSE;E9Q361_MOUSE;INT10_MOUSE	A0A0R4J0V1;E9Q361;Q8K2A7	A0A0R4J0V1;E9Q361;Q8K2A7	Ints10	18.8079	0	-0.268791	14.2562	-2.41082	0.0368371	0.0752331	-4.86825	FALSE
A0A0R4J0V4_MOUSE;JMY_MOUSE	A0A0R4J0V4;Q9QXM1	A0A0R4J0V4;Q9QXM1	Jmy	24.5609	0	-0.0030925	12.3324	-0.0197239	0.984655	0.98858	-7.37333	FALSE
A0A0R4J0V5_MOUSE;RPB1_MOUSE	A0A0R4J0V5;P08775	A0A0R4J0V5;P08775	Polr2a	19.1399	0	-0.374115	15.749	-4.87846	0.000660304	0.00306885	-0.745444	FALSE
A0A0R4J0W6_MOUSE;LRC40_MOUSE	A0A0R4J0W6;Q9CRC8	A0A0R4J0W6;Q9CRC8	Lrrc40	17.6469	0	0.0817145	14.7086	0.958817	0.360456	0.458529	-6.89157	FALSE
A0A0R4J0W9_MOUSE;EX3L4_MOUSE	A0A0R4J0W9;Q6DIA2	A0A0R4J0W9;Q6DIA2	Exoc3l4	29.5067	0	-0.625376	14.1719	-5.12467	0.000460433	0.00234701	-0.365923	FALSE
A0A0R4J0X5_MOUSE	A0A0R4J0X5	A0A0R4J0X5	Serpina1c	84.2282	0	1.8529	16.7506	5.26699	0.000375304	0.0020395	-0.150421	TRUE
A0A0R4J0Z1_MOUSE;PDIA4_MOUSE	A0A0R4J0Z1;P08003	A0A0R4J0Z1;P08003	Pdia4	13.6894	0	0.20572	17.9669	3.25286	0.00877818	0.0239079	-3.43313	FALSE
A0A0R4J0Z3_MOUSE;A0A5F8MQ17_MOUSE;AQP4_MOUSE	A0A0R4J0Z3;A0A5F8MQ17;P55088	A0A0R4J0Z3;A0A5F8MQ17;P55088	Aqp4	38.3698	0	0.301047	13.0318	0.749851	0.470769	0.567798	-7.0737	FALSE
A0A0R4J0Z4_MOUSE;E9PUL6_MOUSE;F7B0S9_MOUSE;NCKX4_MOUSE	A0A0R4J0Z4;E9PUL6;F7B0S9;Q8CGQ8	A0A0R4J0Z4;E9PUL6;F7B0S9;Q8CGQ8	Slc24a4	15.7008	16.6667	-0.756262	13.312	-1.98664	0.075295	0.13261	-5.55325	FALSE
A0A0R4J101_MOUSE;A0A0R4J1K4_MOUSE;A0A0R4J1K9_MOUSE;B3A2_MOUSE	A0A0R4J101;A0A0R4J1K4;A0A0R4J1K9;P13808	A0A0R4J101;A0A0R4J1K4;A0A0R4J1K9;P13808	Slc4a2	22.5127	0	-0.177347	13.1116	-1.11027	0.293094	0.390546	-6.73663	FALSE
A0A0R4J104_MOUSE;DAB2_MOUSE	A0A0R4J104;P98078	A0A0R4J104;P98078	Dab2	18.1305	0	0.481731	14.5199	6.4496	7.65613e-05	0.000616691	1.53004	FALSE
A0A0R4J107_MOUSE;ACPH_MOUSE	A0A0R4J107;Q8R146	A0A0R4J107;Q8R146	Apeh	27.9127	0	0.24743	16.2811	2.04779	0.068009	0.122504	-5.45751	FALSE
A0A0R4J111_MOUSE;GPX2_MOUSE	A0A0R4J111;Q9JHC0	A0A0R4J111;Q9JHC0	Gpx2	61.4222	33.3333	2.77198	12.9534	12.7204	1.84143e-07	1.36448e-05	7.85346	TRUE
A0A0R4J124_MOUSE;SRPK2_MOUSE	A0A0R4J124;O54781	A0A0R4J124;O54781	Srpk2	9.48137	0	0.162089	13.953	2.26554	0.0471496	0.0914729	-5.10779	FALSE
A0A0R4J126_MOUSE;PI15_MOUSE	A0A0R4J126;Q8BS03	A0A0R4J126;Q8BS03	Pi15	49.6309	0	-0.468844	13.8098	-0.954732	0.362419	0.46032	-6.89549	FALSE
A0A0R4J131_MOUSE;BTD_MOUSE	A0A0R4J131;Q8CIF4	A0A0R4J131;Q8CIF4	Btd	15.6564	0	-0.0129647	13.5753	-0.108223	0.915978	0.94158	-7.36713	FALSE
A0A0R4J135_MOUSE	A0A0R4J135	A0A0R4J135	Selenbp2	200.243	33.3333	0.377748	11.7504	0.402982	0.695517	0.765635	-7.28522	FALSE
A0A0R4J138_MOUSE;ARSB_MOUSE	A0A0R4J138;P50429	A0A0R4J138;P50429	Arsb	27.5225	0	0.365214	13.7018	4.96106	0.000584509	0.00279725	-0.617179	FALSE
A0A0R4J139_MOUSE	A0A0R4J139	A0A0R4J139	Msrb3	16.1278	0	-0.297667	16.0002	-3.30492	0.00804182	0.0223384	-3.3437	FALSE
A0A0R4J140_MOUSE	A0A0R4J140	A0A0R4J140	Cluh	18.0123	0	0.420915	14.8138	4.52909	0.00111791	0.00466315	-1.29818	FALSE
A0A0R4J159_MOUSE;A0A286YDI1_MOUSE;A0A5F8MPN9_MOUSE;MBD1_MOUSE	A0A0R4J159;A0A286YDI1;A0A5F8MPN9;Q9Z2E2	A0A0R4J159;A0A286YDI1;A0A5F8MPN9;Q9Z2E2	Mbd1	18.8204	0	-0.35437	13.2737	-2.67938	0.0232855	0.0523161	-4.41632	FALSE
A0A0R4J161_MOUSE;A0A0R4J1I5_MOUSE;D3Z726_MOUSE;FOXP4_MOUSE	A0A0R4J161;A0A0R4J1I5;D3Z726;Q9DBY0	A0A0R4J161;A0A0R4J1I5;D3Z726;Q9DBY0	Foxp4	30.9231	0	0.336843	10.5192	1.4545	0.176732	0.264064	-6.32254	FALSE
A0A0R4J170_MOUSE;SMCA4_MOUSE	A0A0R4J170;Q3TKT4	A0A0R4J170;Q3TKT4	Smarca4	19.817	0	0.0282261	15.6836	0.290994	0.777054	0.833748	-7.32731	FALSE
A0A0R4J171_MOUSE;E9PXD2_MOUSE;E9QKB1_MOUSE	A0A0R4J171;E9PXD2;E9QKB1	A0A0R4J171;E9PXD2;E9QKB1	Dlc1	29.4206	8.33333	-0.738731	13.3747	-4.2105	0.00183421	0.00691713	-1.81593	FALSE
A0A0R4J174_MOUSE	A0A0R4J174	A0A0R4J174	Ecsit	66.549	0	1.88053	14.022	7.86622	1.43896e-05	0.000191996	3.29894	TRUE
A0A0R4J175_MOUSE;BRD9_MOUSE	A0A0R4J175;Q3UQU0	A0A0R4J175;Q3UQU0	Brd9	15.0877	8.33333	-0.302792	12.3075	-3.07534	0.0118521	0.0303706	-3.73833	FALSE
A0A0R4J177_MOUSE;A0AA74IZC9_MOUSE;CCDB1_MOUSE	A0A0R4J177;A0AA74IZC9;Q3TVC7	A0A0R4J177;A0AA74IZC9;Q3TVC7	Ccndbp1	63.6478	41.6667	0.0771257	10.7206	0.179003	0.861542	0.899723	-7.356	FALSE
A0A0R4J187_MOUSE	A0A0R4J187	A0A0R4J187	Xrcc6	27.5486	0	0.321056	14.5562	2.92022	0.0154315	0.03764	-4.00481	FALSE
A0A0R4J195_MOUSE;RPR1B_MOUSE	A0A0R4J195;Q9CSU0	A0A0R4J195;Q9CSU0	Rprd1b	28.9757	0	-0.361896	16.3744	-3.58873	0.00501	0.0153695	-2.85815	FALSE
A0A0R4J196_MOUSE;E9PUD1_MOUSE;F8WH31_MOUSE	A0A0R4J196;E9PUD1;F8WH31	A0A0R4J196;E9PUD1;F8WH31	Spag9	16.6933	0	0.274774	14.5813	1.87644	0.0903148	0.153716	-5.72257	FALSE
A0A0R4J199_MOUSE;CASS4_MOUSE	A0A0R4J199;Q08EC4	A0A0R4J199;Q08EC4	Cass4	32.7425	0	-0.578721	12.9743	-2.25927	0.0476527	0.0922714	-5.11803	FALSE
A0A0R4J1B6_MOUSE;DEN5A_MOUSE	A0A0R4J1B6;Q6PAL8	A0A0R4J1B6;Q6PAL8	Dennd5a	31.9403	0	-0.68526	13.3703	-5.97614	0.000141414	0.000982463	0.880686	FALSE
A0A0R4J1C8_MOUSE;CD68_MOUSE	A0A0R4J1C8;P31996	A0A0R4J1C8;P31996	Cd68	49.3758	0	1.25816	16.0074	9.47531	2.77685e-06	6.80554e-05	5.03277	TRUE
A0A0R4J1D0_MOUSE;CPNE2_MOUSE	A0A0R4J1D0;P59108	A0A0R4J1D0;P59108	Cpne2	36.2237	0	0.760225	12.697	4.21403	0.00182403	0.00689485	-1.81012	FALSE
A0A0R4J1E3_MOUSE	A0A0R4J1E3	A0A0R4J1E3	Dbn1	18.1978	0	-0.0314784	17.8098	-0.247877	0.809289	0.858808	-7.33996	FALSE
A0A0R4J1E8_MOUSE;TATD1_MOUSE	A0A0R4J1E8;Q6P8M1	A0A0R4J1E8;Q6P8M1	Tatdn1	33.2829	0	0.558904	14.073	4.06613	0.00230613	0.0083192	-2.05452	FALSE
A0A0R4J1F2_MOUSE;Q3U4P5_MOUSE;PSN2_MOUSE	A0A0R4J1F2;Q3U4P5;Q61144	A0A0R4J1F2;Q3U4P5;Q61144	Psen2	9.26459	0	-0.0648477	15.1674	-0.742807	0.474836	0.571562	-7.07915	FALSE
A0A0R4J1G0_MOUSE	A0A0R4J1G0	A0A0R4J1G0	Tcf7l2	37.3979	8.33333	-0.989753	13.5628	-5.18877	0.000419782	0.00219534	-0.268511	FALSE
A0A0R4J1G9_MOUSE;E9QN92_MOUSE;STEA3_MOUSE	A0A0R4J1G9;E9QN92;Q8CI59	A0A0R4J1G9;E9QN92;Q8CI59	Steap3	36.1319	0	0.118103	13.6423	0.499406	0.628392	0.708282	-7.23849	FALSE
A0A0R4J1H0_MOUSE;MARH5_MOUSE	A0A0R4J1H0;Q3KNM2	A0A0R4J1H0;Q3KNM2	Marchf5	21.9106	0	0.305721	14.6546	2.98998	0.0137026	0.034062	-3.88505	FALSE
A0A0R4J1H6_MOUSE;E9QP99_MOUSE	A0A0R4J1H6;E9QP99	A0A0R4J1H6;E9QP99	Golga3	8.50131	0	0.1104	14.9815	2.01941	0.0713039	0.127284	-5.5021	FALSE
A0A0R4J1H9_MOUSE;A0A0R4J282_MOUSE;D3Z6Q3_MOUSE;D3Z6Q4_MOUSE;E2S038_MOUSE;H3BJ24_MOUSE;H3BJM1_MOUSE;H3BL33_MOUSE;H3BLF2_MOUSE;FOXP1_MOUSE	A0A0R4J1H9;A0A0R4J282;D3Z6Q3;D3Z6Q4;E2S038;H3BJ24;H3BJM1;H3BL33;H3BLF2;P58462	A0A0R4J1H9;A0A0R4J282;D3Z6Q3;D3Z6Q4;E2S038;H3BJ24;H3BJM1;H3BL33;H3BLF2;P58462	Foxp1	31.0556	0	-0.809428	15.3709	-5.28264	0.00036703	0.00201492	-0.12691	FALSE
A0A0R4J1I3_MOUSE;F8WHD9_MOUSE;MEN1_MOUSE	A0A0R4J1I3;F8WHD9;O88559	A0A0R4J1I3;F8WHD9;O88559	Men1	31.333	0	-0.676897	12.6237	-4.03733	0.00241469	0.00861825	-2.10238	FALSE
A0A0R4J1I6_MOUSE;PO210_MOUSE	A0A0R4J1I6;Q9QY81	A0A0R4J1I6;Q9QY81	Nup210	36.4531	0	-0.723505	15.2094	-5.29405	0.000361114	0.00199068	-0.109768	FALSE
A0A0R4J1J1_MOUSE	A0A0R4J1J1	A0A0R4J1J1	Pnkd	34.7391	0	0.748017	14.0804	5.67637	0.000211821	0.00131111	0.453479	FALSE
A0A0R4J1K1_MOUSE;E9QA19_MOUSE;Q05BG1_MOUSE;CNOT4_MOUSE	A0A0R4J1K1;E9QA19;Q05BG1;Q8BT14	A0A0R4J1K1;E9QA19;Q05BG1;Q8BT14	Cnot4	18.3922	0	0.213676	13.4344	1.75289	0.110436	0.18124	-5.90685	FALSE
A0A0R4J1L0_MOUSE;A0A5F8MPC4_MOUSE;A0A5F8MPM0_MOUSE;A0A5F8MQ87_MOUSE;D3Z3U5_MOUSE;D3Z3U6_MOUSE;G3X9X7_MOUSE;ACK1_MOUSE	A0A0R4J1L0;A0A5F8MPC4;A0A5F8MPM0;A0A5F8MQ87;D3Z3U5;D3Z3U6;G3X9X7;O54967	A0A0R4J1L0;A0A5F8MPC4;A0A5F8MPM0;A0A5F8MQ87;D3Z3U5;D3Z3U6;G3X9X7;O54967	Tnk2	15.519	8.33333	0.328401	15.7449	3.42568	0.00656896	0.0190155	-3.13663	FALSE
A0A0R4J1L2_MOUSE	A0A0R4J1L2	A0A0R4J1L2	Eef1d	28.1866	0	0.513227	15.1414	5.25361	0.000382541	0.00207323	-0.170563	FALSE
A0A0R4J1L3_MOUSE;A0A286YD32_MOUSE;ZKSC3_MOUSE	A0A0R4J1L3;A0A286YD32;Q91VW9	A0A0R4J1L3;A0A286YD32;Q91VW9	Zkscan3	35.9781	25	-0.260083	10.1033	-0.723405	0.486153	0.581754	-7.09395	FALSE
A0A0R4J1L4_MOUSE	A0A0R4J1L4	A0A0R4J1L4	Ap1m2	37.5349	8.33333	0.899305	12.5823	5.31836	0.000348855	0.00194562	-0.0733363	FALSE
A0A0R4J1N3_MOUSE;E9QP56_MOUSE;APOC3_MOUSE	A0A0R4J1N3;E9QP56;P33622	A0A0R4J1N3;E9QP56;P33622	Apoc3	101.001	8.33333	2.27637	12.8032	6.30712	9.1803e-05	0.000707848	1.33786	TRUE
A0A0R4J1N9_MOUSE;TFAM_MOUSE	A0A0R4J1N9;P40630	A0A0R4J1N9;P40630	Tfam	14.67	0	0.327602	15.4044	3.05498	0.0122689	0.0312007	-3.77333	FALSE
A0A0R4J1P4_MOUSE;PGAP2_MOUSE	A0A0R4J1P4;Q3TQR0	A0A0R4J1P4;Q3TQR0	Pgap2	20.1672	16.6667	-0.282332	13.4722	-0.492724	0.63294	0.712311	-7.24203	FALSE
A0A0R4J1Q7_MOUSE;G3X9S2_MOUSE;ENPP1_MOUSE	A0A0R4J1Q7;G3X9S2;P06802	A0A0R4J1Q7;G3X9S2;P06802	Enpp1	65.628	8.33333	-2.01933	12.947	-8.9376	4.68651e-06	9.65948e-05	4.48249	TRUE
A0A0R4J1R1_MOUSE;D3Z1Y1_MOUSE	A0A0R4J1R1;D3Z1Y1	A0A0R4J1R1;D3Z1Y1	Syvn1	21.0029	0	-0.13571	15.5857	-1.06894	0.31044	0.407664	-6.7807	FALSE
A0A0R4J1R7_MOUSE	A0A0R4J1R7	A0A0R4J1R7	Pcbd2	38.5496	0	0.751704	14.979	6.23654	0.000100542	0.000757257	1.24162	FALSE
A0A0R4J1S2_MOUSE;D3Z4N6_MOUSE;E9QMI6_MOUSE;E9QP07_MOUSE;PR40B_MOUSE	A0A0R4J1S2;D3Z4N6;E9QMI6;E9QP07;Q80W14	A0A0R4J1S2;D3Z4N6;E9QMI6;E9QP07;Q80W14	Prpf40b	30.1761	0	0.494007	12.3147	2.04555	0.0682632	0.122852	-5.46103	FALSE
A0A0R4J1T1_MOUSE;A0A0R4J1W0_MOUSE;B2RXQ9_MOUSE;B7ZWM6_MOUSE;B9EKP8_MOUSE;SRBS2_MOUSE	A0A0R4J1T1;A0A0R4J1W0;B2RXQ9;B7ZWM6;B9EKP8;Q3UTJ2	A0A0R4J1T1;A0A0R4J1W0;B2RXQ9;B7ZWM6;B9EKP8;Q3UTJ2	Sorbs2	46.9049	8.33333	1.26686	13.3838	5.12241	0.000461941	0.00235173	-0.369369	TRUE
A0A0R4J1W7_MOUSE;CDC23_MOUSE	A0A0R4J1W7;Q8BGZ4	A0A0R4J1W7;Q8BGZ4	Cdc23	19.1923	0	-0.0590185	15.0262	-0.622794	0.547481	0.637482	-7.16494	FALSE
A0A0R4J1Y3_MOUSE	A0A0R4J1Y3	A0A0R4J1Y3	Osgep	6.13492	0	0.027615	15.6978	0.398568	0.698663	0.767938	-7.28713	FALSE
A0A0R4J1Y8_MOUSE;E0CYF3_MOUSE;F6TWX0_MOUSE;F7DFJ2_MOUSE;NFYA_MOUSE;Q9DBV7_MOUSE	A0A0R4J1Y8;E0CYF3;F6TWX0;F7DFJ2;P23708;Q9DBV7	A0A0R4J1Y8;E0CYF3;F6TWX0;F7DFJ2;P23708;Q9DBV7	Nfya	37.3397	8.33333	-0.968468	12.7346	-5.80177	0.000178613	0.00115618	0.633723	FALSE
A0A0R4J1Z3_MOUSE;TMM33_MOUSE	A0A0R4J1Z3;Q9CR67	A0A0R4J1Z3;Q9CR67	Tmem33	32.7448	0	0.575701	15.5607	4.43801	0.00128604	0.00519769	-1.44491	FALSE
A0A0R4J206_MOUSE;MOC2B_MOUSE	A0A0R4J206;Q9Z223	A0A0R4J206;Q9Z223	Mocs2	32.3496	8.33333	0.73368	12.878	4.72666	0.000828247	0.00367557	-0.983583	FALSE
A0A0R4J215_MOUSE;GPT11_MOUSE	A0A0R4J215;Q3UFS4	A0A0R4J215;Q3UFS4	Gpatch11	27.9653	8.33333	-0.604982	12.7825	-2.64466	0.02471	0.0547834	-4.47527	FALSE
A0A0R4J217_MOUSE;DHX34_MOUSE	A0A0R4J217;Q9DBV3	A0A0R4J217;Q9DBV3	Dhx34	24.992	0	-0.199748	10.5155	-0.864688	0.407651	0.504338	-6.97836	FALSE
A0A0R4J233_MOUSE;A0A1W2P6J7_MOUSE;SEP10_MOUSE	A0A0R4J233;A0A1W2P6J7;Q8C650	A0A0R4J233;A0A1W2P6J7;Q8C650	Septin10	27.5313	0	-0.484118	16.1317	-5.54344	0.000254395	0.00151304	0.259988	FALSE
A0A0R4J243_MOUSE;SDS3_MOUSE	A0A0R4J243;Q8BR65	A0A0R4J243;Q8BR65	Suds3	36.3456	0	-0.44556	13.1308	-1.62144	0.136263	0.214272	-6.09554	FALSE
A0A0R4J250_MOUSE;EI24_MOUSE	A0A0R4J250;Q61070	A0A0R4J250;Q61070	Ei24	36.942	0	0.526859	14.9654	5.50496	0.000268371	0.001581	0.203506	FALSE
A0A0R4J254_MOUSE;XPO4_MOUSE	A0A0R4J254;Q9ESJ0	A0A0R4J254;Q9ESJ0	Xpo4	8.35434	0	-0.0603191	14.8469	-0.875097	0.40223	0.499087	-6.96913	FALSE
A0A0R4J256_MOUSE	A0A0R4J256	A0A0R4J256	Psmb9	20.4512	0	0.000492186	15.2891	0.00343122	0.99733	0.998445	-7.37354	FALSE
A0A0R4J259_MOUSE;A0AA74KTA7_MOUSE;HNRPQ_MOUSE	A0A0R4J259;A0AA74KTA7;Q7TMK9	A0A0R4J259;A0AA74KTA7;Q7TMK9	Syncrip	30.6686	0	0.112903	17.6864	1.29844	0.223535	0.317215	-6.52009	FALSE
A0A0R4J260_MOUSE;OTUD4_MOUSE	A0A0R4J260;B2RRE7	A0A0R4J260;B2RRE7	Otud4	12.9472	0	-0.065197	13.3285	-0.725073	0.485174	0.581034	-7.09269	FALSE
A0A0R4J263_MOUSE;PLCA_MOUSE	A0A0R4J263;O35083	A0A0R4J263;O35083	Agpat1	29.382	0	-0.134395	14.5812	-0.958395	0.360658	0.458591	-6.89197	FALSE
A0A0R4J268_MOUSE;G3X8V6_MOUSE;OSMR_MOUSE	A0A0R4J268;G3X8V6;O70458	A0A0R4J268;G3X8V6;O70458	Osmr	60.8629	0	1.45694	12.5731	7.06673	3.59121e-05	0.00035547	2.33146	TRUE
A0A0R4J275_MOUSE;NDUAC_MOUSE	A0A0R4J275;Q7TMF3	A0A0R4J275;Q7TMF3	Ndufa12	81.9015	0	-2.86478	14.4913	-22.544	7.60507e-10	9.77382e-07	13.2265	TRUE
A0A0R4J288_MOUSE;DXO_MOUSE	A0A0R4J288;O70348	A0A0R4J288;O70348	Dxo	40.3802	8.33333	-0.278876	11.2222	-0.829191	0.426515	0.523657	-7.00909	FALSE
A0A0R4J293_MOUSE	A0A0R4J293	A0A0R4J293	Tgm1	55.4556	0	1.40242	15.1604	7.39089	2.45731e-05	0.000274376	2.73301	TRUE
A0A0R4J298_MOUSE;E9PUG7_MOUSE;EIF2D_MOUSE	A0A0R4J298;E9PUG7;Q61211	A0A0R4J298;E9PUG7;Q61211	Eif2d	15.1574	0	0.317998	13.9079	2.80125	0.0189062	0.0442923	-4.20858	FALSE
A0A0R4J2B2_MOUSE	A0A0R4J2B2	A0A0R4J2B2	Kctd12	10.1658	0	0.00461413	16.808	0.0828237	0.935641	0.95472	-7.36978	FALSE
A0A0R4J2B6_MOUSE;RBBP5_MOUSE	A0A0R4J2B6;Q8BX09	A0A0R4J2B6;Q8BX09	Rbbp5	20.2028	0	-0.468178	14.7048	-4.3605	0.00145024	0.00569565	-1.57061	FALSE
A0A0R4J2D2_MOUSE;SULF1_MOUSE	A0A0R4J2D2;Q8K007	A0A0R4J2D2;Q8K007	Sulf1	27.1314	33.3333	1.13025	12.4156	1.90701	0.0858892	0.147461	-5.67604	FALSE
A0A0R4J2D3_MOUSE	A0A0R4J2D3	A0A0R4J2D3	Mia3	8.8439	0	0.0198397	17.1355	0.255634	0.80346	0.855136	-7.33783	FALSE
A0A0U1RNF2_MOUSE;A2RTH5_MOUSE	A0A0U1RNF2;A2RTH5	A0A0U1RNF2;A2RTH5	Lcmt1	18.5575	0	0.106295	14.8863	0.699822	0.500134	0.595007	-7.11145	FALSE
A0A0U1RNK7_MOUSE;A2A9M4_MOUSE;A2A9M5_MOUSE;E9PX48_MOUSE;DOCK7_MOUSE	A0A0U1RNK7;A2A9M4;A2A9M5;E9PX48;Q8R1A4	A0A0U1RNK7;A2A9M4;A2A9M5;E9PX48;Q8R1A4	Dock7	9.77775	0	-0.0969396	16.3938	-1.50908	0.162478	0.247152	-6.25001	FALSE
A0A0U1RNL1_MOUSE;A0A0U1RNL9_MOUSE;F8VPK3_MOUSE;MAZ_MOUSE	A0A0U1RNL1;A0A0U1RNL9;F8VPK3;P56671	A0A0U1RNL1;A0A0U1RNL9;F8VPK3;P56671	Maz	26.0676	0	-0.509994	13.7899	-3.3284	0.00773092	0.0216181	-3.30341	FALSE
A0A0U1RNL7_MOUSE;A0A0U1RPT4_MOUSE;BCKD_MOUSE	A0A0U1RNL7;A0A0U1RPT4;O55028	A0A0U1RNL7;A0A0U1RPT4;O55028	Bckdk	34.4812	0	0.845511	13.1191	6.6465	5.98267e-05	0.000512918	1.79115	FALSE
A0A0U1RNT4_MOUSE;J3QPY0_MOUSE;CS012_MOUSE	A0A0U1RNT4;J3QPY0;Q8WUR0	A0A0U1RNT4;J3QPY0;Q8WUR0	1600014C10Rik	28.6252	0	0.389335	14.9416	3.78136	0.00365129	0.0119958	-2.53148	FALSE
A0A0U1RNV1_MOUSE;C1QT5_MOUSE	A0A0U1RNV1;Q8K479	A0A0U1RNV1;Q8K479	C1qtnf5	18.2983	0	-0.148237	12.4872	-0.858693	0.410796	0.507372	-6.98362	FALSE
A0A0U1RNX4_MOUSE;A0A0U1RPG9_MOUSE;RMP_MOUSE	A0A0U1RNX4;A0A0U1RPG9;Q3TLD5	A0A0U1RNX4;A0A0U1RPG9;Q3TLD5	Uri1	23.1284	0	0.325453	13.4748	1.9803	0.0760915	0.1336	-5.5631	FALSE
A0A0U1RNX8_MOUSE;BCL7C_MOUSE	A0A0U1RNX8;O08664	A0A0U1RNX8;O08664	Bcl7c	41.9401	0	-0.694479	14.7863	-5.18727	0.000420691	0.00219842	-0.27079	FALSE
A0A0U1RNY8_MOUSE;F174B_MOUSE	A0A0U1RNY8;Q8K064	A0A0U1RNY8;Q8K064	Fam174b	47.6839	0	0.819853	13.6361	4.41524	0.00133212	0.0053542	-1.48175	FALSE
A0A0U1RP13_MOUSE;CDIPT_MOUSE	A0A0U1RP13;Q8VDP6	A0A0U1RP13;Q8VDP6	Cdipt	40.5529	0	0.551784	17.1819	2.62768	0.0254381	0.056089	-4.50405	FALSE
A0A0U1RP59_MOUSE;ISG20_MOUSE	A0A0U1RP59;Q9JL16	A0A0U1RP59;Q9JL16	Isg20	13.3104	0	-0.0860558	13.3434	-0.802708	0.440967	0.539428	-7.03129	FALSE
A0A0U1RP62_MOUSE;SELS_MOUSE	A0A0U1RP62;Q9BCZ4	A0A0U1RP62;Q9BCZ4	Selenos	12.7336	0	0.153944	14.7303	1.37186	0.200358	0.290934	-6.42904	FALSE
A0A0U1RP81_MOUSE	A0A0U1RP81	A0A0U1RP81	Immt	26.0885	0	0.42457	15.4032	3.07356	0.0118879	0.0304433	-3.74139	FALSE
A0A0U1RP87_MOUSE;VAMP5_MOUSE	A0A0U1RP87;Q9Z2P8	A0A0U1RP87;Q9Z2P8	Vamp5	22.9041	8.33333	-0.423336	14.7295	-2.98186	0.0138933	0.034451	-3.899	FALSE
A0A0U1RPD8_MOUSE;TF3C1_MOUSE	A0A0U1RPD8;Q8K284	A0A0U1RPD8;Q8K284	Gtf3c1	23.5875	0	-0.373634	13.5809	-5.82239	0.00017371	0.00113447	0.663149	FALSE
A0A0U1RPF3_MOUSE;CIB1_MOUSE	A0A0U1RPF3;Q9Z0F4	A0A0U1RPF3;Q9Z0F4	Cib1	17.9584	25	0.101034	12.4152	0.142944	0.889199	0.92085	-7.36235	FALSE
A0A0U1RPI1_MOUSE;PLM_MOUSE	A0A0U1RPI1;Q9Z239	A0A0U1RPI1;Q9Z239	Fxyd1	19.5054	0	-0.476241	16.8547	-5.39032	0.00031511	0.00179215	0.0340106	FALSE
A0A0U1RPJ3_MOUSE;PLIN1_MOUSE	A0A0U1RPJ3;Q8CGN5	A0A0U1RPJ3;Q8CGN5	Plin1	58.911	41.6667	-0.496485	10.7466	-1.37447	0.199575	0.29011	-6.42575	FALSE
A0A0U1RPJ5_MOUSE;NDUC2_MOUSE	A0A0U1RPJ5;Q9CQ54	A0A0U1RPJ5;Q9CQ54	Ndufc2	33.1275	0	-0.853549	16.7639	-9.13321	3.86291e-06	8.43567e-05	4.68586	FALSE
A0A0U1RPL0_MOUSE;ATX2L_MOUSE	A0A0U1RPL0;Q7TQH0	A0A0U1RPL0;Q7TQH0	Atxn2l	8.17235	0	0.135373	16.5826	1.97968	0.0761693	0.133707	-5.56406	FALSE
A0A0U1RPM1_MOUSE	A0A0U1RPM1	A0A0U1RPM1	Btnl12	24.5805	41.6667	-0.996664	14.1557	-0.586046	0.570948	0.659637	-7.18842	FALSE
A0A0U1RPM2_MOUSE;FES_MOUSE	A0A0U1RPM2;P16879	A0A0U1RPM2;P16879	Fes	36.9993	33.3333	-0.0412658	10.0383	-0.122487	0.904961	0.933806	-7.36532	FALSE
A0A0U1RQ85_MOUSE;CBL_MOUSE	A0A0U1RQ85;P22682	A0A0U1RQ85;P22682	Cbl	11.2426	0	-0.163418	14.4096	-1.73855	0.11302	0.184627	-5.92781	FALSE
A0A0U1RQA1_MOUSE;D3Z3V3_MOUSE;SEPT1_MOUSE	A0A0U1RQA1;D3Z3V3;P42209	A0A0U1RQA1;D3Z3V3;P42209	Septin1	15.6519	8.33333	-0.0243308	13.7834	-0.15725	0.878205	0.912867	-7.36	FALSE
A0A0U1RQA3_MOUSE;CCD61_MOUSE	A0A0U1RQA3;Q3UJV1	A0A0U1RQA3;Q3UJV1	Ccdc61	53.811	16.6667	-1.50921	11.3937	-9.25425	3.4332e-06	7.86495e-05	4.80986	TRUE
A0A0U1RQA9_MOUSE	A0A0U1RQA9	A0A0U1RQA9	Pagr1a	19.1033	8.33333	-0.157627	12.8029	-0.965499	0.357262	0.455349	-6.88512	FALSE
A0A0U1RQB6_MOUSE;F8VPR5_MOUSE;CBP_MOUSE	A0A0U1RQB6;F8VPR5;P45481	A0A0U1RQB6;F8VPR5;P45481	Crebbp	20.5889	0	-0.370967	12.8999	-4.82647	0.000713321	0.00327559	-0.826642	FALSE
A0A0X1KG67_MOUSE;EMC10_MOUSE	A0A0X1KG67;Q3TAS6	A0A0X1KG67;Q3TAS6	Emc10	20.7421	0	0.395305	15.1976	4.24856	0.00172758	0.00661406	-1.75343	FALSE
A0A140LHA2_MOUSE;BUB3_MOUSE	A0A140LHA2;Q9WVA3	A0A140LHA2;Q9WVA3	Bub3	8.89784	0	-0.225086	17.5888	-3.60526	0.00487502	0.0150923	-2.83001	FALSE
A0A140LHG7_MOUSE;A0A140LHQ0_MOUSE;A0A140LIH0_MOUSE;MED25_MOUSE	A0A140LHG7;A0A140LHQ0;A0A140LIH0;Q8VCB2	A0A140LHG7;A0A140LHQ0;A0A140LIH0;Q8VCB2	Med25	14.1632	8.33333	-0.18921	13.2084	-1.87372	0.0907179	0.154175	-5.72669	FALSE
A0A140LHG8_MOUSE;SPCS2_MOUSE	A0A140LHG8;Q9CYN2	A0A140LHG8;Q9CYN2	Spcs2	21.8993	0	0.142179	16.4303	1.69724	0.120774	0.194159	-5.98771	FALSE
A0A140LHL5_MOUSE;SIR2_MOUSE	A0A140LHL5;Q8VDQ8	A0A140LHL5;Q8VDQ8	Sirt2	28.3098	0	0.59873	15.6863	5.04832	0.000514421	0.00254804	-0.482714	FALSE
A0A140LHL8_MOUSE;TEX2_MOUSE	A0A140LHL8;Q6ZPJ0	A0A140LHL8;Q6ZPJ0	Tex2	14.6722	0	0.23493	15.2268	2.4744	0.0330529	0.0689016	-4.76219	FALSE
A0A140LHM2_MOUSE;PEN2_MOUSE	A0A140LHM2;Q9CQR7	A0A140LHM2;Q9CQR7	Psenen	16.4991	8.33333	-0.119916	13.8551	-0.818674	0.432216	0.52993	-7.01798	FALSE
A0A140LHM4_MOUSE;A0A140LJJ0_MOUSE;WIPI4_MOUSE	A0A140LHM4;A0A140LJJ0;Q91VM3	A0A140LHM4;A0A140LJJ0;Q91VM3	Wdr45	8.13949	8.33333	-0.0728032	13.5509	-0.912282	0.383274	0.480449	-6.93542	FALSE
A0A140LHN4_MOUSE;A0A140LI17_MOUSE;A2AER4_MOUSE;S35A2_MOUSE	A0A140LHN4;A0A140LI17;A2AER4;Q9R0M8	A0A140LHN4;A0A140LI17;A2AER4;Q9R0M8	Slc35a2	44.2718	0	0.607389	12.0192	2.08017	0.064426	0.117362	-5.40632	FALSE
A0A140LHN8_MOUSE;MP2K7_MOUSE	A0A140LHN8;Q8CE90	A0A140LHN8;Q8CE90	Map2k7	14.2654	0	0.268389	14.2372	2.45026	0.0344427	0.0713337	-4.80255	FALSE
A0A140LHQ8_MOUSE	A0A140LHQ8	A0A140LHQ8	Picalm	27.6744	0	0.142425	15.5702	1.8059	0.101345	0.168504	-5.82855	FALSE
A0A140LHS3_MOUSE;A0A140LHW0_MOUSE;A0A140LIT4_MOUSE;A0A140LJH0_MOUSE;FOSB_MOUSE	A0A140LHS3;A0A140LHW0;A0A140LIT4;A0A140LJH0;P13346	A0A140LHS3;A0A140LHW0;A0A140LIT4;A0A140LJH0;P13346	Fosb	61.5232	58.3333	-0.342149	9.99005	-0.760624	0.464592	0.562269	-7.06526	FALSE
A0A140LHS5_MOUSE;A0A2I3BR95_MOUSE;Q5SXE4_MOUSE;KSR1_MOUSE	A0A140LHS5;A0A2I3BR95;Q5SXE4;Q61097	A0A140LHS5;A0A2I3BR95;Q5SXE4;Q61097	Ksr1	31.1833	33.3333	-0.080377	11.7027	-0.155269	0.879726	0.913858	-7.36034	FALSE
A0A140LHT5_MOUSE;A0A140LIA1_MOUSE;A0A140LJE2_MOUSE;A0A140LJI3_MOUSE;TPC2_MOUSE	A0A140LHT5;A0A140LIA1;A0A140LJE2;A0A140LJI3;Q8BWC0	A0A140LHT5;A0A140LIA1;A0A140LJE2;A0A140LJI3;Q8BWC0	Tpcn2	31.6746	0	0.721129	13.41	3.2399	0.00897202	0.0243169	-3.4554	FALSE
A0A140LHT6_MOUSE;E9QPQ8_MOUSE	A0A140LHT6;E9QPQ8	A0A140LHT6;E9QPQ8	Mrpl48	55.1987	8.33333	1.13243	12.1413	4.41226	0.0013383	0.0053554	-1.48659	TRUE
A0A140LHU0_MOUSE;E9Q638_MOUSE;ADAM9_MOUSE	A0A140LHU0;E9Q638;Q61072	A0A140LHU0;E9Q638;Q61072	Adam9	13.7808	0	0.32941	14.6368	3.58671	0.00502679	0.0153979	-2.8616	FALSE
A0A140LHU9_MOUSE;A0A140LI54_MOUSE;PLPL6_MOUSE	A0A140LHU9;A0A140LI54;Q3TRM4	A0A140LHU9;A0A140LI54;Q3TRM4	Pnpla6	25.5247	0	0.0702598	14.016	0.641896	0.535504	0.627336	-7.15221	FALSE
A0A140LHW4_MOUSE	A0A140LHW4	A0A140LHW4	Zfp667	32.382	41.6667	2.71486	12.0029	4.24541	0.00173616	0.00664059	-1.7586	TRUE
A0A140LHY7_MOUSE;Q8BH76_MOUSE;DPOD3_MOUSE	A0A140LHY7;Q8BH76;Q9EQ28	A0A140LHY7;Q8BH76;Q9EQ28	Pold3	42.4698	41.6667	-1.32443	12.5015	-2.82154	0.0182623	0.0431095	-4.1739	TRUE
A0A140LIF0_MOUSE;COQ7_MOUSE;Q3TYT1_MOUSE	A0A140LIF0;P97478;Q3TYT1	A0A140LIF0;P97478;Q3TYT1	Coq7	44.4423	0	1.20103	14.6034	6.30794	9.17075e-05	0.000707848	1.33896	TRUE
A0A140LIH4_MOUSE;A0A571BEJ4_MOUSE;AGRG6_MOUSE	A0A140LIH4;A0A571BEJ4;Q6F3F9	A0A140LIH4;A0A571BEJ4;Q6F3F9	Adgrg6	74.9696	0	-2.14447	12.2106	-7.5832	1.97308e-05	0.000236271	2.96517	TRUE
A0A140LIJ1_MOUSE;F168A_MOUSE	A0A140LIJ1;Q8BGZ2	A0A140LIJ1;Q8BGZ2	Fam168a	24.6926	0	-0.48768	13.9884	-2.39957	0.03755	0.0762572	-4.88696	FALSE
A0A140LIJ2_MOUSE	A0A140LIJ2	A0A140LIJ2	Tacc2	32.9734	0	0.756249	13.5226	5.3636	0.000327216	0.0018458	-0.0057731	FALSE
A0A140LIT2_MOUSE;DHCR7_MOUSE	A0A140LIT2;O88455	A0A140LIT2;O88455	Dhcr7	25.9665	0	0.570514	13.8414	3.33537	0.00764102	0.0214561	-3.29145	FALSE
A0A140LIU4_MOUSE;CX7A1_MOUSE	A0A140LIU4;P56392	A0A140LIU4;P56392	Cox7a1	32.4808	25	1.93736	12.4254	2.81191	0.0185652	0.0436965	-4.19036	TRUE
A0A140LIU9_MOUSE;TSPO_MOUSE	A0A140LIU9;P50637	A0A140LIU9;P50637	Tspo	27.9548	0	0.505908	15.3602	3.55176	0.00532615	0.0161064	-2.92116	FALSE
A0A140LJ04_MOUSE;E9Q5W5_MOUSE	A0A140LJ04;E9Q5W5	A0A140LJ04;E9Q5W5	Zzef1	14.3574	0	0.208504	13.5163	2.30524	0.0440808	0.0868787	-5.04276	FALSE
A0A140LJ45_MOUSE;METL9_MOUSE	A0A140LJ45;Q9EPL4	A0A140LJ45;Q9EPL4	Mettl9	25.4106	25	0.443686	13.2843	0.424461	0.680296	0.752678	-7.27565	FALSE
A0A140LJJ5_MOUSE	A0A140LJJ5	A0A140LJJ5	Akap13	10.9092	0	-0.077641	14.6416	-1.01839	0.332706	0.430658	-6.8328	FALSE
A0A140T8I9_MOUSE;PI4KA_MOUSE	A0A140T8I9;E9Q3L2	A0A140T8I9;E9Q3L2	Pi4ka	14.6805	0	-0.16179	15.4695	-3.01765	0.0130726	0.0328097	-3.83751	FALSE
A0A140T8J4_MOUSE	A0A140T8J4	A0A140T8J4	Hebp1	19.4984	0	0.13859	15.3209	1.77356	0.106806	0.175843	-5.87646	FALSE
A0A140T8M2_MOUSE	A0A140T8M2	A0A140T8M2	Igkv12-44	144.244	33.3333	0.74277	11.8411	1.1655	0.271098	0.368056	-6.6757	FALSE
A0A140T8M5_MOUSE	A0A140T8M5	A0A140T8M5	Igkv6-15	89.8063	75	-0.0345545	10.6076	-0.0934167	0.927434	0.949575	-7.36876	FALSE
A0A140T8N3_MOUSE	A0A140T8N3	A0A140T8N3	Igkv13-84	160.39	8.33333	1.16852	11.8767	2.23538	0.049618	0.0951395	-5.15695	FALSE
A0A140T8Q3_MOUSE	A0A140T8Q3	A0A140T8Q3	Igkv6-17	127.034	0	1.11654	14.7233	3.42603	0.00656519	0.0190115	-3.13604	TRUE
A0A140T8R7_MOUSE;RCOR1_MOUSE	A0A140T8R7;Q8CFE3	A0A140T8R7;Q8CFE3	Rcor1	29.7623	0	-0.355751	14.9751	-4.46763	0.00122859	0.00503366	-1.39707	FALSE
A0A140T8S3_MOUSE;DOPP1_MOUSE	A0A140T8S3;Q9JMF7	A0A140T8S3;Q9JMF7	Dolpp1	44.0352	41.6667	-0.0983674	10.398	-0.273114	0.790372	0.844183	-7.3328	FALSE
A0A140T8T2_MOUSE;G3UY21_MOUSE;G3UYX7_MOUSE;SLIT2_MOUSE	A0A140T8T2;G3UY21;G3UYX7;Q9R1B9	A0A140T8T2;G3UY21;G3UYX7;Q9R1B9	Slit2	29.7126	8.33333	-0.246176	14.3213	-0.946145	0.36657	0.464057	-6.90369	FALSE
A0A140T8T5_MOUSE	A0A140T8T5	A0A140T8T5	Map4	29.2759	0	-0.197738	14.0715	-1.70335	0.119598	0.193465	-5.97891	FALSE
A0A171EBK7_MOUSE;E9Q251_MOUSE;VISTA_MOUSE	A0A171EBK7;E9Q251;Q9D659	A0A171EBK7;E9Q251;Q9D659	Vsir	71.1863	0	-0.694368	14.3056	-1.01051	0.336285	0.434593	-6.84075	FALSE
A0A1B0GQW0_MOUSE;ERD21_MOUSE	A0A1B0GQW0;Q99JH8	A0A1B0GQW0;Q99JH8	Kdelr1	25.6284	0	0.309004	12.5391	1.93192	0.0824336	0.142438	-5.63787	FALSE
A0A1B0GQZ3_MOUSE	A0A1B0GQZ3	A0A1B0GQZ3	Stim1	40.4514	50	-0.271876	11.1058	-0.689343	0.506425	0.600365	-7.11906	FALSE
A0A1B0GR06_MOUSE;A0A1B0GRM0_MOUSE;RBL2_MOUSE	A0A1B0GR06;A0A1B0GRM0;Q64700	A0A1B0GR06;A0A1B0GRM0;Q64700	Rbl2	29.3827	0	-0.511637	15.8423	-3.74423	0.00387961	0.0125919	-2.59422	FALSE
A0A1B0GR08_MOUSE;GCP2_MOUSE	A0A1B0GR08;Q921G8	A0A1B0GR08;Q921G8	Tubgcp2	13.6276	0	-0.0342677	13.6373	-0.366094	0.721988	0.78727	-7.30055	FALSE
A0A1B0GR11_MOUSE;TALDO_MOUSE	A0A1B0GR11;Q93092	A0A1B0GR11;Q93092	Taldo1	9.07836	0	0.144925	18.9216	1.93907	0.0814664	0.140918	-5.62687	FALSE
A0A1B0GR16_MOUSE;ODAD1_MOUSE	A0A1B0GR16;Q3UX62	A0A1B0GR16;Q3UX62	Odad1	10.4793	83.3333	0.303268	10.871	0.741547	0.475566	0.572199	-7.08013	FALSE
A0A1B0GR18_MOUSE;MOB2_MOUSE	A0A1B0GR18;Q8VI63	A0A1B0GR18;Q8VI63	Mob2	20.1473	0	-0.541373	15.4261	-5.32635	0.000344924	0.0019277	-0.061381	FALSE
A0A1B0GR51_MOUSE;RN170_MOUSE	A0A1B0GR51;Q8CBG9	A0A1B0GR51;Q8CBG9	Rnf170	24.0929	0	0.309268	12.5798	3.02861	0.0128313	0.0323249	-3.81868	FALSE
A0A1B0GR84_MOUSE;TM160_MOUSE	A0A1B0GR84;Q9D938	A0A1B0GR84;Q9D938	Tmem160	24.8758	0	0.55402	15.4291	4.44635	0.00126958	0.00515702	-1.43142	FALSE
A0A1B0GR85_MOUSE	A0A1B0GR85	A0A1B0GR85	2900026A02Rik	25.0042	0	-0.475662	13.6904	-3.25115	0.00880347	0.0239686	-3.43607	FALSE
A0A1B0GRB6_MOUSE	A0A1B0GRB6	A0A1B0GRB6	Brd3os	45.3755	0	0.899156	18.0493	4.35437	0.00146412	0.00574457	-1.58057	FALSE
A0A1B0GRH2_MOUSE;A0A1B0GRT6_MOUSE;PTPRE_MOUSE	A0A1B0GRH2;A0A1B0GRT6;P49446	A0A1B0GRH2;A0A1B0GRT6;P49446	Ptpre	19.5574	8.33333	0.0944449	13.2542	0.537581	0.602726	0.686846	-7.21736	FALSE
A0A1B0GRJ5_MOUSE	A0A1B0GRJ5	A0A1B0GRJ5	Gm45799	39.0359	0	0.973185	12.5503	5.15147	0.000442951	0.00227953	-0.325134	FALSE
A0A1B0GRJ9_MOUSE;Q5PR72_MOUSE;PDE2A_MOUSE	A0A1B0GRJ9;Q5PR72;Q922S4	A0A1B0GRJ9;Q5PR72;Q922S4	Pde2a	32.5023	50	-0.885057	11.4481	-1.27754	0.230523	0.324617	-6.54535	FALSE
A0A1B0GRP7_MOUSE;PLPHP_MOUSE	A0A1B0GRP7;Q9Z2Y8	A0A1B0GRP7;Q9Z2Y8	Plpbp	26.2924	0	0.635031	16.4725	4.74553	0.000805098	0.00359661	-0.953813	FALSE
A0A1B0GRU3_MOUSE;E9Q8K8_MOUSE;ZC3H4_MOUSE	A0A1B0GRU3;E9Q8K8;Q6ZPZ3	A0A1B0GRU3;E9Q8K8;Q6ZPZ3	Zc3h4	16.4503	0	-0.414475	14.9051	-6.44758	7.67573e-05	0.000616737	1.52733	FALSE
A0A1B0GRV3_MOUSE;RFX1_MOUSE	A0A1B0GRV3;P48377	A0A1B0GRV3;P48377	Rfx1	28.3253	0	-0.589165	13.0889	-4.66232	0.000912667	0.00399304	-1.08547	FALSE
A0A1B0GRX7_MOUSE;A0A8Z1RZY0_MOUSE;A0A991EQU8_MOUSE;CYH2_MOUSE;Q99KH2_MOUSE	A0A1B0GRX7;A0A8Z1RZY0;A0A991EQU8;P63034;Q99KH2	A0A1B0GRX7;A0A8Z1RZY0;A0A991EQU8;P63034;Q99KH2	Cyth2	27.7048	0	-0.103582	15.4457	-0.997458	0.342271	0.440633	-6.85378	FALSE
A0A1B0GRZ8_MOUSE;ELMD2_MOUSE	A0A1B0GRZ8;Q8BGF6	A0A1B0GRZ8;Q8BGF6	Elmod2	23.3145	0	0.470187	14.1072	5.07836	0.000492413	0.00245719	-0.436666	FALSE
A0A1B0GS41_MOUSE;GAB1_MOUSE	A0A1B0GS41;Q9QYY0	A0A1B0GS41;Q9QYY0	Gab1	18.8007	0	-0.440507	14.1971	-5.74894	0.000191865	0.00121751	0.558064	FALSE
A0A1B0GS49_MOUSE;TRPM4_MOUSE	A0A1B0GS49;Q7TN37	A0A1B0GS49;Q7TN37	Trpm4	33.8486	25	0.077385	11.4872	0.209096	0.838608	0.881945	-7.34962	FALSE
A0A1B0GS63_MOUSE;ARFP2_MOUSE	A0A1B0GS63;Q8K221	A0A1B0GS63;Q8K221	Arfip2	18.4801	0	0.375482	13.521	3.99205	0.00259639	0.00911735	-2.17782	FALSE
A0A1B0GS91_MOUSE;SVIL_MOUSE	A0A1B0GS91;Q8K4L3	A0A1B0GS91;Q8K4L3	Svil	10.1757	0	0.11054	16.7129	1.98701	0.0752492	0.13261	-5.55267	FALSE
A0A1B0GSA5_MOUSE;DDHD2_MOUSE	A0A1B0GSA5;Q80Y98	A0A1B0GSA5;Q80Y98	Ddhd2	46.7135	0	1.00348	15.8433	4.15805	0.00199266	0.00737659	-1.90234	TRUE
A0A1B0GSC4_MOUSE;PGPI_MOUSE	A0A1B0GSC4;Q9ESW8	A0A1B0GSC4;Q9ESW8	Pgpep1	22.7613	0	0.127449	13.6064	0.63575	0.53934	0.630299	-7.15634	FALSE
A0A1B0GSF9_MOUSE	A0A1B0GSF9	A0A1B0GSF9	Gm19935	63.9737	16.6667	0.0196442	12.5413	0.0401158	0.968797	0.977384	-7.37266	FALSE
A0A1B0GSG7_MOUSE	A0A1B0GSG7	A0A1B0GSG7	Kif19b	23.1825	0	-0.332783	14.7808	-1.62401	0.135711	0.21357	-6.09193	FALSE
A0A1B0GSR3_MOUSE;SREK1_MOUSE	A0A1B0GSR3;Q8BZX4	A0A1B0GSR3;Q8BZX4	Srek1	31.4667	0	0.214333	14.0214	1.4923	0.16675	0.252174	-6.27249	FALSE
A0A1B0GSU0_MOUSE;D3Z0B9_MOUSE;A16A1_MOUSE	A0A1B0GSU0;D3Z0B9;Q571I9	A0A1B0GSU0;D3Z0B9;Q571I9	Aldh16a1	19.3848	0	0.456934	15.2051	4.57745	0.00103825	0.00438457	-1.2207	FALSE
A0A1B0GSU8_MOUSE;A0A1B0GT78_MOUSE;HOOK2_MOUSE	A0A1B0GSU8;A0A1B0GT78;Q7TMK6	A0A1B0GSU8;A0A1B0GT78;Q7TMK6	Hook2	52.1197	33.3333	1.35373	11.9066	5.02935	0.000528851	0.00259562	-0.511845	TRUE
A0A1B0GSX0_MOUSE;LDHA_MOUSE	A0A1B0GSX0;P06151	A0A1B0GSX0;P06151	Ldha	19.3207	0	0.353334	21.4644	3.08763	0.0116074	0.0298197	-3.71719	FALSE
A0A1B0GSX7_MOUSE	A0A1B0GSX7	A0A1B0GSX7	Nup98	20.7841	0	-0.0731195	16.2241	-0.706691	0.496036	0.590917	-7.10641	FALSE
A0A1B0GSY0_MOUSE;E9QQ33_MOUSE;SH3R1_MOUSE	A0A1B0GSY0;E9QQ33;Q69ZI1	A0A1B0GSY0;E9QQ33;Q69ZI1	Sh3rf1	41.6682	66.6667	-1.76992	11.1221	-3.82512	0.00340011	0.0113605	-2.45768	TRUE
A0A1B0GT05_MOUSE	A0A1B0GT05	A0A1B0GT05	Gm45785	46.1504	0	1.18489	14.7098	8.93918	4.67913e-06	9.65948e-05	4.48415	TRUE
A0A1B0GT29_MOUSE;Q3LRV6_MOUSE;CLCN4_MOUSE	A0A1B0GT29;Q3LRV6;Q61418	A0A1B0GT29;Q3LRV6;Q61418	Clcn4	22.5687	8.33333	0.421982	12.9614	2.7092	0.0221281	0.0502622	-4.36562	FALSE
A0A1B0GT81_MOUSE;A0A1B0GTA4_MOUSE;BAX_MOUSE	A0A1B0GT81;A0A1B0GTA4;Q07813	A0A1B0GT81;A0A1B0GTA4;Q07813	Bax	44.7497	0	1.23914	16.1803	9.48885	2.74136e-06	6.80554e-05	5.04628	TRUE
A0A1B0GT92_MOUSE;GYS1_MOUSE	A0A1B0GT92;Q9Z1E4	A0A1B0GT92;Q9Z1E4	Gys1	36.0488	0	0.841837	14.8934	9.98294	1.73166e-06	5.20725e-05	5.52794	FALSE
A0A1B0GTA0_MOUSE;D3YWS7_MOUSE;F6SJM7_MOUSE;FUCM_MOUSE	A0A1B0GTA0;D3YWS7;F6SJM7;Q8R2K1	A0A1B0GTA0;D3YWS7;F6SJM7;Q8R2K1	Fuom	49.6575	8.33333	1.34702	12.6892	4.89661	0.000642787	0.00299956	-0.717168	TRUE
A0A1B0GX25_MOUSE;HDAC6_MOUSE	A0A1B0GX25;Q9Z2V5	A0A1B0GX25;Q9Z2V5	Hdac6	20.9303	0	0.253175	13.9363	2.2578	0.0477714	0.0924568	-5.12043	FALSE
A0A1B0GXH8_MOUSE;ELK4_MOUSE	A0A1B0GXH8;P41158	A0A1B0GXH8;P41158	Elk4	15.8241	75	0.729152	10.2865	2.5796	0.0276173	0.0597337	-4.58536	FALSE
A0A1C7CYU5_MOUSE;F8WHJ1_MOUSE;FHI1B_MOUSE	A0A1C7CYU5;F8WHJ1;Q3U2I3	A0A1C7CYU5;F8WHJ1;Q3U2I3	Fhip1b	22.4697	0	0.00742091	11.9158	0.0346756	0.973027	0.979591	-7.37289	FALSE
A0A1C7CYV0_MOUSE;B1AX58_MOUSE;PLST_MOUSE	A0A1C7CYV0;B1AX58;Q99K51	A0A1C7CYV0;B1AX58;Q99K51	Pls3	19.0416	0	-0.0174827	18.4052	-0.16692	0.870789	0.906678	-7.35829	FALSE
A0A1D5RL92_MOUSE;G5E8I8_MOUSE;CHERP_MOUSE	A0A1D5RL92;G5E8I8;Q8CGZ0	A0A1D5RL92;G5E8I8;Q8CGZ0	Cherp	11.4059	0	0.00488806	15.286	0.0585699	0.954459	0.966579	-7.37166	FALSE
A0A1D5RLE8_MOUSE;A0A1D5RLU9_MOUSE;A0A1D5RM50_MOUSE;CKLF3_MOUSE	A0A1D5RLE8;A0A1D5RLU9;A0A1D5RM50;Q99LJ5	A0A1D5RLE8;A0A1D5RLU9;A0A1D5RM50;Q99LJ5	Cmtm3	30.2762	0	-0.29116	14.2998	-2.14371	0.0579125	0.10792	-5.30502	FALSE
A0A1D5RLF1_MOUSE;REEP1_MOUSE	A0A1D5RLF1;Q8BGH4	A0A1D5RLF1;Q8BGH4	Reep1	36.384	8.33333	-0.839349	12.4567	-1.48653	0.168241	0.254096	-6.28018	FALSE
A0A1D5RLJ8_MOUSE;WDR59_MOUSE	A0A1D5RLJ8;Q8C0M0	A0A1D5RLJ8;Q8C0M0	Wdr59	15.9196	0	-0.152493	12.3646	-1.0221	0.331033	0.429113	-6.82905	FALSE
A0A1D5RLL3_MOUSE;EFR3A_MOUSE	A0A1D5RLL3;Q8BG67	A0A1D5RLL3;Q8BG67	Efr3a	23.4921	0	0.0586021	13.9447	0.741392	0.475656	0.572221	-7.08024	FALSE
A0A1D5RLL4_MOUSE;E9PWT1_MOUSE;E9PZA7_MOUSE;E9QLK7_MOUSE	A0A1D5RLL4;E9PWT1;E9PZA7;E9QLK7	A0A1D5RLL4;E9PWT1;E9PZA7;E9QLK7	Trrap	24.1905	0	-0.357738	13.8756	-3.04504	0.012478	0.0315729	-3.79043	FALSE
A0A1D5RLM8_MOUSE	A0A1D5RLM8	A0A1D5RLM8	Efcab3	18.4637	16.6667	0.8062	15.8254	1.38219	0.197267	0.28745	-6.41596	FALSE
A0A1D5RLN8_MOUSE;RS10B_MOUSE	A0A1D5RLN8;E9PYQ0	A0A1D5RLN8;E9PYQ0	Rsph10b	2.66403	83.3333	-0.442891	10.1881	-1.28124	0.229275	0.323252	-6.54091	FALSE
A0A1D5RLQ9_MOUSE;D3YYN8_MOUSE;E9PVY0_MOUSE;H7BX44_MOUSE;MRCKA_MOUSE	A0A1D5RLQ9;D3YYN8;E9PVY0;H7BX44;Q3UU96	A0A1D5RLQ9;D3YYN8;E9PVY0;H7BX44;Q3UU96	Cdc42bpa	18.4893	0	-0.349146	15.384	-4.53464	0.00110844	0.00463084	-1.28926	FALSE
A0A1D5RLR4_MOUSE;ARV1_MOUSE	A0A1D5RLR4;Q9D0U9	A0A1D5RLR4;Q9D0U9	Arv1	33.0929	66.6667	1.37076	10.8502	4.17534	0.00193889	0.00722066	-1.87382	TRUE
A0A1D5RLR7_MOUSE;SCC4_MOUSE	A0A1D5RLR7;Q9D2X5	A0A1D5RLR7;Q9D2X5	Mau2	31.6628	0	-0.510858	13.2561	-4.41349	0.00133574	0.0053554	-1.48459	FALSE
A0A1D5RLV0_MOUSE;IWS1_MOUSE	A0A1D5RLV0;Q8C1D8	A0A1D5RLV0;Q8C1D8	Iws1	19.6162	0	-0.252302	13.8296	-3.52116	0.00560349	0.0168063	-2.97338	FALSE
A0A1D5RLV3_MOUSE;UNC80_MOUSE	A0A1D5RLV3;Q8BLN6	A0A1D5RLV3;Q8BLN6	Unc80	48.2411	8.33333	-0.545252	12.1578	-1.48336	0.169066	0.254968	-6.2844	FALSE
A0A1D5RLV7_MOUSE;G3UYW1_MOUSE;WDFY3_MOUSE	A0A1D5RLV7;G3UYW1;Q6VNB8	A0A1D5RLV7;G3UYW1;Q6VNB8	Wdfy3	25.5887	0	-0.451902	14.1054	-4.23678	0.00175987	0.00671851	-1.77276	FALSE
A0A1D5RLX9_MOUSE;S38A7_MOUSE	A0A1D5RLX9;Q8BWH0	A0A1D5RLX9;Q8BWH0	Slc38a7	35.2131	8.33333	-0.24547	12.9161	-0.579165	0.575404	0.662833	-7.19268	FALSE
A0A1D5RLY9_MOUSE;SI1L2_MOUSE	A0A1D5RLY9;Q80TE4	A0A1D5RLY9;Q80TE4	Sipa1l2	47.6004	0	-1.25927	15.0851	-13.8424	8.3005e-08	9.25087e-06	8.66731	TRUE
A0A1D5RM54_MOUSE	A0A1D5RM54	A0A1D5RM54	Mroh3	14.5658	41.6667	1.65429	11.7979	3.59615	0.00494896	0.0152519	-2.84552	TRUE
A0A1D5RM85_MOUSE;RL18A_MOUSE	A0A1D5RM85;P62717	A0A1D5RM85;P62717	Rpl18a	14.2212	0	-0.0684738	17.8008	-0.784487	0.451097	0.549153	-7.0462	FALSE
A0A1D5RM90_MOUSE;B2ZAC8_MOUSE;TCF25_MOUSE	A0A1D5RM90;B2ZAC8;Q8R3L2	A0A1D5RM90;B2ZAC8;Q8R3L2	Tcf25	52.8217	0	0.804918	12.0409	2.14432	0.0578533	0.107901	-5.30404	FALSE
A0A1D5RM97_MOUSE;MAST3_MOUSE	A0A1D5RM97;Q3U214	A0A1D5RM97;Q3U214	Mast3	30.0125	33.3333	1.17639	12.109	1.51563	0.160836	0.245025	-6.24119	FALSE
A0A1D5RMD4_MOUSE;KI16B_MOUSE;E7FLY0_MOUSE	A0A1D5RMD4;B1AVY7;E7FLY0	A0A1D5RMD4;B1AVY7;E7FLY0	Kif16b	34.7128	0	-0.661143	11.908	-1.84888	0.0944841	0.159365	-5.7642	FALSE
A0A1D5RMK9_MOUSE;ELMO3_MOUSE	A0A1D5RMK9;Q8BYZ7	A0A1D5RMK9;Q8BYZ7	Elmo3	21.2979	0	0.352123	14.2791	2.79516	0.0191043	0.0446913	-4.219	FALSE
A0A1D5RML8_MOUSE;RPB3_MOUSE	A0A1D5RML8;P97760	A0A1D5RML8;P97760	Polr2c	17.3185	0	-0.241747	15.2478	-4.52512	0.00112473	0.00467949	-1.30455	FALSE
A0A1D5RMM8_MOUSE;F8VQ28_MOUSE;PAXI_MOUSE	A0A1D5RMM8;F8VQ28;Q8VI36	A0A1D5RMM8;F8VQ28;Q8VI36	Pxn	22.6671	0	-0.329923	16.0678	-3.77008	0.00371914	0.0121889	-2.55053	FALSE
A0A1L1SQ26_MOUSE;A0A1L1SQD8_MOUSE;A0A1L1SRA4_MOUSE;A0A1L1SRA9_MOUSE;A0A1L1SRV8_MOUSE;A0A1L1ST77_MOUSE;A0A1L1STK9_MOUSE;A0A1L1SU15_MOUSE;A0A1L1SUH2_MOUSE;COAC_MOUSE	A0A1L1SQ26;A0A1L1SQD8;A0A1L1SRA4;A0A1L1SRA9;A0A1L1SRV8;A0A1L1ST77;A0A1L1STK9;A0A1L1SU15;A0A1L1SUH2;Q8BZB2	A0A1L1SQ26;A0A1L1SQD8;A0A1L1SRA4;A0A1L1SRA9;A0A1L1SRV8;A0A1L1ST77;A0A1L1STK9;A0A1L1SU15;A0A1L1SUH2;Q8BZB2	Ppcdc	22.1599	0	-0.281207	13.3965	-1.45582	0.176375	0.263662	-6.32081	FALSE
A0A1L1SQ32_MOUSE;A0A1L1SR04_MOUSE;A0A1L1SR15_MOUSE;A0A1L1SRG3_MOUSE;A0A1L1SUQ2_MOUSE;POC1A_MOUSE	A0A1L1SQ32;A0A1L1SR04;A0A1L1SR15;A0A1L1SRG3;A0A1L1SUQ2;Q8JZX3	A0A1L1SQ32;A0A1L1SR04;A0A1L1SR15;A0A1L1SRG3;A0A1L1SUQ2;Q8JZX3	Poc1a	40.9048	50	-0.057837	10.4988	-0.170975	0.867683	0.904496	-7.35754	FALSE
A0A1L1SQ41_MOUSE;J3QNU1_MOUSE	A0A1L1SQ41;J3QNU1	A0A1L1SQ41;J3QNU1	Ate1	15.887	0	0.304001	14.1931	2.95022	0.0146626	0.0360811	-3.95334	FALSE
A0A1L1SQ51_MOUSE;E9PUM4_MOUSE	A0A1L1SQ51;E9PUM4	A0A1L1SQ51;E9PUM4	Tln2	22.6345	0	-0.373744	19.0072	-5.90213	0.00015607	0.00105341	0.776388	FALSE
A0A1L1SQ79_MOUSE;PKHA7_MOUSE	A0A1L1SQ79;Q3UIL6	A0A1L1SQ79;Q3UIL6	Plekha7	21.0486	0	-0.135441	15.2259	-0.705926	0.496492	0.591372	-7.10697	FALSE
A0A1L1SQA2_MOUSE	A0A1L1SQA2	A0A1L1SQA2	Pam16l	34.468	0	0.990452	14.3345	13.2806	1.22768e-07	1.08937e-05	8.26856	FALSE
A0A1L1SQA8_MOUSE;RS25_MOUSE	A0A1L1SQA8;P62852	A0A1L1SQA8;P62852	Rps25	27.9373	0	0.108363	20.2929	1.40564	0.190395	0.280254	-6.38601	FALSE
A0A1L1SQR4_MOUSE;DOCK6_MOUSE	A0A1L1SQR4;Q8VDR9	A0A1L1SQR4;Q8VDR9	Dock6	17.1383	0	-0.24306	14.7358	-2.71964	0.0217364	0.0496374	-4.34783	FALSE
A0A1L1SQZ0_MOUSE;A0A1L1SSB7_MOUSE;E9QKG3_MOUSE;TRM11_MOUSE	A0A1L1SQZ0;A0A1L1SSB7;E9QKG3;Q9CWH5	A0A1L1SQZ0;A0A1L1SSB7;E9QKG3;Q9CWH5	Trmt11	42.6717	25	1.00559	10.5017	3.21716	0.00932283	0.0250944	-3.49449	TRUE
A0A1L1SR84_MOUSE;D3Z169_MOUSE;TUTLB_MOUSE	A0A1L1SR84;D3Z169;E9PZ19	A0A1L1SR84;D3Z169;E9PZ19	Igsf9b	69.6423	0	0.922035	13.7567	2.53804	0.02965	0.0630805	-4.65541	FALSE
A0A1L1SRL4_MOUSE;Q922P6_MOUSE;HEBP2_MOUSE	A0A1L1SRL4;Q922P6;Q9WU63	A0A1L1SRL4;Q922P6;Q9WU63	Hebp2	30.5233	16.6667	-0.508301	12.0147	-1.00823	0.337324	0.435586	-6.84303	FALSE
A0A1L1SRM3_MOUSE;A0A1L1SVH5_MOUSE;RBPS2_MOUSE;Q9CWY6_MOUSE	A0A1L1SRM3;A0A1L1SVH5;Q8VC52;Q9CWY6	A0A1L1SRM3;A0A1L1SVH5;Q8VC52;Q9CWY6	Rbpms2	31.3952	25	0.177491	10.7761	0.52201	0.613129	0.695083	-7.22615	FALSE
A0A1L1SRR1_MOUSE;CKLF7_MOUSE	A0A1L1SRR1;Q9ESD6	A0A1L1SRR1;Q9ESD6	Cmtm7	17.676	0	0.27736	15.5509	2.09006	0.0633683	0.115828	-5.39064	FALSE
A0A1L1SRX2_MOUSE;AMPD3_MOUSE	A0A1L1SRX2;O08739	A0A1L1SRX2;O08739	Ampd3	28.6109	0	0.794942	14.4145	8.06757	1.15544e-05	0.000169804	3.5308	FALSE
A0A1L1SRZ2_MOUSE;PP14C_MOUSE	A0A1L1SRZ2;Q8R4S0	A0A1L1SRZ2;Q8R4S0	Ppp1r14c	39.3744	0	-1.10022	15.0347	-8.30361	8.98044e-06	0.000144747	3.7969	TRUE
A0A1L1SS10_MOUSE;KEAP1_MOUSE	A0A1L1SS10;Q9Z2X8	A0A1L1SS10;Q9Z2X8	Keap1	20.4757	0	-0.19777	14.0412	-2.11282	0.0609962	0.112358	-5.35441	FALSE
A0A1L1SSA8_MOUSE;TM205_MOUSE	A0A1L1SSA8;Q91XE8	A0A1L1SSA8;Q91XE8	Tmem205	17.1789	0	0.311643	15.1112	2.58316	0.0274497	0.059499	-4.57934	FALSE
A0A1L1SSC7_MOUSE;A0A338P6N2_MOUSE;D3YVV0_MOUSE;E9Q723_MOUSE	A0A1L1SSC7;A0A338P6N2;D3YVV0;E9Q723	A0A1L1SSC7;A0A338P6N2;D3YVV0;E9Q723	Ttc13	40.799	25	-0.0298999	11.7537	-0.0656305	0.948977	0.964171	-7.37118	FALSE
A0A1L1SSC9_MOUSE;D6RD05_MOUSE;NFRKB_MOUSE	A0A1L1SSC9;D6RD05;Q6PIJ4	A0A1L1SSC9;D6RD05;Q6PIJ4	Nfrkb	37.2828	8.33333	-0.160161	12.4294	-0.374626	0.71583	0.782538	-7.29713	FALSE
A0A1L1SSF2_MOUSE;Q3UDS7_MOUSE;ADPGK_MOUSE	A0A1L1SSF2;Q3UDS7;Q8VDL4	A0A1L1SSF2;Q3UDS7;Q8VDL4	Adpgk	32.3104	0	0.663495	16.6924	7.55457	2.03809e-05	0.000242973	2.93088	FALSE
A0A1L1SSH9_MOUSE;SPRC_MOUSE;Q5NCU4_MOUSE	A0A1L1SSH9;P07214;Q5NCU4	A0A1L1SSH9;P07214;Q5NCU4	Sparc	20.799	0	0.446572	18.0475	4.64772	0.000933058	0.00405973	-1.10866	FALSE
A0A1L1SSL0_MOUSE	A0A1L1SSL0	A0A1L1SSL0	Arhgap42	47.2828	8.33333	-1.12512	12.8854	-4.61244	0.000984377	0.00421749	-1.16483	TRUE
A0A1L1SSL9_MOUSE;E9QPK4_MOUSE;ATR_MOUSE	A0A1L1SSL9;E9QPK4;Q9JKK8	A0A1L1SSL9;E9QPK4;Q9JKK8	Atr	18.3056	0	-0.0230404	15.7707	-0.170484	0.868059	0.904713	-7.35763	FALSE
A0A1L1SST0_MOUSE	A0A1L1SST0	A0A1L1SST0	Ppia	23.5623	33.3333	1.76721	13.6686	1.71979	0.116484	0.189225	-5.95512	FALSE
A0A1L1SST3_MOUSE;A0A8Z1S2G3_MOUSE;CLK3_MOUSE	A0A1L1SST3;A0A8Z1S2G3;O35492	A0A1L1SST3;A0A8Z1S2G3;O35492	Clk3	26.631	0	-0.0857747	13.1577	-0.613736	0.553214	0.643341	-7.17085	FALSE
A0A1L1SSV8_MOUSE	A0A1L1SSV8	A0A1L1SSV8	Taok2	45.4518	8.33333	-0.491028	12.6626	-1.74091	0.112591	0.184052	-5.92438	FALSE
A0A1L1ST22_MOUSE	A0A1L1ST22	A0A1L1ST22	Clasp2	20.5373	0	0.0600751	13.3381	0.375908	0.714906	0.781847	-7.29661	FALSE
A0A1L1STC6_MOUSE	A0A1L1STC6	A0A1L1STC6	Syne1	14.5042	0	0.135049	14.8964	1.94755	0.0803322	0.139345	-5.6138	FALSE
A0A1L1STD6_MOUSE	A0A1L1STD6	A0A1L1STD6	Inafm2	17.2178	8.33333	0.437495	14.1832	5.85637	0.000165943	0.00109708	0.711518	FALSE
A0A1L1STE4_MOUSE;ILF3_MOUSE	A0A1L1STE4;Q9Z1X4	A0A1L1STE4;Q9Z1X4	Ilf3	20.4868	0	-0.25989	17.04	-3.7865	0.0036208	0.0119443	-2.5228	FALSE
A0A1L1STE6_MOUSE;IDH3A_MOUSE	A0A1L1STE6;Q9D6R2	A0A1L1STE6;Q9D6R2	Idh3a	32.3836	0	0.730686	18.9478	9.57764	2.52054e-06	6.61662e-05	5.13443	FALSE
A0A1L1STF0_MOUSE;MINY2_MOUSE	A0A1L1STF0;Q6PDI6	A0A1L1STF0;Q6PDI6	Mindy2	7.36336	0	-0.0681721	14.7721	-0.851287	0.414704	0.511494	-6.99009	FALSE
A0A1L1STM2_MOUSE;TBRG1_MOUSE	A0A1L1STM2;Q3UB74	A0A1L1STM2;Q3UB74	Tbrg1	13.6691	8.33333	0.239121	12.682	2.23407	0.0497284	0.0953059	-5.15909	FALSE
A0A1L1STQ7_MOUSE;Q9Z0I5_MOUSE	A0A1L1STQ7;Q9Z0I5	A0A1L1STQ7;Q9Z0I5	Slfn3	19.5843	8.33333	-0.10308	12.5888	-0.533097	0.605713	0.689566	-7.21992	FALSE
A0A1L1SU47_MOUSE;D3Z456_MOUSE;F6W7C7_MOUSE;RM03_MOUSE	A0A1L1SU47;D3Z456;F6W7C7;Q99N95	A0A1L1SU47;D3Z456;F6W7C7;Q99N95	Mrpl3	38.9531	8.33333	0.949447	12.7896	5.00037	0.000551745	0.00268185	-0.556463	FALSE
A0A1L1SUD9_MOUSE;A0A2I3BPI0_MOUSE	A0A1L1SUD9;A0A2I3BPI0	A0A1L1SUD9;A0A2I3BPI0	Ccdc187	44.6778	50	-0.378022	10.6495	-1.05586	0.316091	0.413803	-6.79438	FALSE
A0A1L1SUF8_MOUSE;D3Z4M4_MOUSE;Q6IR38_MOUSE;ROBO4_MOUSE	A0A1L1SUF8;D3Z4M4;Q6IR38;Q8C310	A0A1L1SUF8;D3Z4M4;Q6IR38;Q8C310	Robo4	33.4556	0	-0.305256	11.9892	-1.1148	0.291236	0.388652	-6.73171	FALSE
A0A1L1SUI3_MOUSE;A0A1L1SUV7_MOUSE;Q9D1F9_MOUSE	A0A1L1SUI3;A0A1L1SUV7;Q9D1F9	A0A1L1SUI3;A0A1L1SUV7;Q9D1F9	Slc37a4	22.1973	0	0.155353	13.8048	1.47143	0.172198	0.258763	-6.30022	FALSE
A0A1L1SUP5_MOUSE	A0A1L1SUP5	A0A1L1SUP5	Arhgef12	22.1934	16.6667	-0.923309	12.8938	-2.40199	0.0373957	0.0760464	-4.88294	FALSE
A0A1L1SUS7_MOUSE;CDK17_MOUSE	A0A1L1SUS7;Q8K0D0	A0A1L1SUS7;Q8K0D0	Cdk17	17.8467	0	-0.014002	14.4423	-0.15459	0.880248	0.914127	-7.36046	FALSE
A0A1L1SUX8_MOUSE;THY1_MOUSE	A0A1L1SUX8;P01831	A0A1L1SUX8;P01831	Thy1	28.7863	0	0.391295	14.2579	1.96114	0.0785463	0.137014	-5.59281	FALSE
A0A1L1SV73_MOUSE	A0A1L1SV73	A0A1L1SV73	Usp47	9.37326	0	0.0245926	14.9176	0.250634	0.807216	0.857808	-7.33921	FALSE
A0A1L1SVG6_MOUSE	A0A1L1SVG6	A0A1L1SVG6	Slc44a2	27.2529	0	-0.698795	15.7686	-5.7967	0.00017984	0.00115983	0.626484	FALSE
A0A1Q1PRS4_MOUSE	A0A1Q1PRS4	A0A1Q1PRS4	Dmd	41.8326	0	0.0467366	11.9505	0.113551	0.911861	0.93853	-7.36648	FALSE
A0A1S6GWJ4_MOUSE;DDX41_MOUSE	A0A1S6GWJ4;Q91VN6	A0A1S6GWJ4;Q91VN6	Ddx41	14.7786	0	0.0352228	14.2008	0.308194	0.764315	0.822488	-7.32171	FALSE
A0A1U6URG8_MOUSE;Q80TR0_MOUSE;NFAT5_MOUSE	A0A1U6URG8;Q80TR0;Q9WV30	A0A1U6URG8;Q80TR0;Q9WV30	Nfat5	18.6588	0	-0.102891	13.1603	-0.612638	0.553912	0.644055	-7.17156	FALSE
A0A1W2P6F6_MOUSE;A0A1W2P7Q9_MOUSE;MYL6_MOUSE	A0A1W2P6F6;A0A1W2P7Q9;Q60605	A0A1W2P6F6;A0A1W2P7Q9;Q60605	Myl6	20.1594	0	0.0825728	21.8738	1.01144	0.335859	0.434182	-6.83981	FALSE
A0A1W2P6G5_MOUSE	A0A1W2P6G5	A0A1W2P6G5	Myl6	53.4489	33.3333	1.80342	12.1372	2.23456	0.049687	0.0952491	-5.15829	FALSE
A0A1W2P6H1_MOUSE;OBSCN_MOUSE;E9QQ96_MOUSE;H7BX05_MOUSE;Z4YJE4_MOUSE	A0A1W2P6H1;A2AAJ9;E9QQ96;H7BX05;Z4YJE4	A0A1W2P6H1;A2AAJ9;E9QQ96;H7BX05;Z4YJE4	Obscn	62.5912	41.6667	-1.02062	10.531	-2.53089	0.0300143	0.0637211	-4.66743	FALSE
A0A1W2P6P1_MOUSE	A0A1W2P6P1	A0A1W2P6P1	Sgta	25.4642	0	0.532961	15.8744	2.87822	0.0165779	0.0398571	-4.07685	FALSE
A0A1W2P6Q9_MOUSE	A0A1W2P6Q9	A0A1W2P6Q9	Anapc15-ps	23.1386	33.3333	-0.345007	11.5679	-0.978649	0.351036	0.44962	-6.87233	FALSE
A0A1W2P6X3_MOUSE;FMNL1_MOUSE	A0A1W2P6X3;Q9JL26	A0A1W2P6X3;Q9JL26	Fmnl1	9.94704	0	0.0934145	16.0696	1.05145	0.318014	0.415849	-6.79896	FALSE
A0A1W2P6X9_MOUSE;A0A5F8MPQ7_MOUSE;E9Q374_MOUSE;F8VPM0_MOUSE;BAZ2A_MOUSE	A0A1W2P6X9;A0A5F8MPQ7;E9Q374;F8VPM0;Q91YE5	A0A1W2P6X9;A0A5F8MPQ7;E9Q374;F8VPM0;Q91YE5	Baz2a	32.1248	16.6667	-0.659941	12.6545	-1.44923	0.178166	0.2656	-6.32946	FALSE
A0A1W2P6Z9_MOUSE;APBA3_MOUSE	A0A1W2P6Z9;O88888	A0A1W2P6Z9;O88888	Apba3	15.6057	0	-0.205819	12.9916	-1.52683	0.158062	0.241712	-6.22605	FALSE
A0A1W2P712_MOUSE;A0A1W2P832_MOUSE;A0A2I3BRX9_MOUSE;RGPA1_MOUSE	A0A1W2P712;A0A1W2P832;A0A2I3BRX9;Q6GYP7	A0A1W2P712;A0A1W2P832;A0A2I3BRX9;Q6GYP7	Ralgapa1	22.8734	0	-0.425031	13.2959	-5.6262	0.000226913	0.00138433	0.380753	FALSE
A0A1W2P737_MOUSE;F8VPV0_MOUSE;PCNT_MOUSE	A0A1W2P737;F8VPV0;P48725	A0A1W2P737;F8VPV0;P48725	Pcnt	20.9424	0	-0.416643	13.8637	-4.98463	0.000564627	0.00273293	-0.580756	FALSE
A0A1W2P750_MOUSE	A0A1W2P750	A0A1W2P750	Ppp1r12a	13.7535	8.33333	-0.334327	12.6807	-4.97729	0.00057074	0.0027526	-0.592091	FALSE
A0A1W2P768_MOUSE	A0A1W2P768	A0A1W2P768	H3c14	46.6933	0	-1.02749	15.6373	-7.93968	1.3276e-05	0.000182891	3.38406	TRUE
A0A1W2P788_MOUSE	A0A1W2P788	A0A1W2P788	Man1a	21.8093	58.3333	3.31305	12.2854	12.9727	1.53114e-07	1.25528e-05	8.04265	TRUE
A0A1W2P7A1_MOUSE;F7AEH4_MOUSE;RS12_MOUSE	A0A1W2P7A1;F7AEH4;P63323	A0A1W2P7A1;F7AEH4;P63323	Rps12	31.8986	0	0.174724	19.162	2.43758	0.0351949	0.0725411	-4.82369	FALSE
A0A1W2P7B5_MOUSE	A0A1W2P7B5	A0A1W2P7B5	Derl3	17.3909	0	0.362225	15.1225	3.42326	0.00659563	0.0190448	-3.14078	FALSE
A0A1W2P7C1_MOUSE;NCOA1_MOUSE	A0A1W2P7C1;P70365	A0A1W2P7C1;P70365	Ncoa1	18.6804	8.33333	-0.349217	14.2511	-2.9786	0.0139705	0.0346188	-3.90459	FALSE
A0A1W2P7D5_MOUSE	A0A1W2P7D5	A0A1W2P7D5	Tnfrsf14	40.4394	8.33333	-0.280559	10.5301	-1.01786	0.332947	0.430901	-6.83334	FALSE
A0A1W2P7G5_MOUSE;A0A1W2P7J1_MOUSE;E9Q3H6_MOUSE	A0A1W2P7G5;A0A1W2P7J1;E9Q3H6	A0A1W2P7G5;A0A1W2P7J1;E9Q3H6	Coq10a	48.7967	16.6667	-0.408275	12.1331	-1.07399	0.308276	0.405417	-6.77538	FALSE
A0A1W2P7I2_MOUSE	A0A1W2P7I2	A0A1W2P7I2	Epb41l2	24.7641	8.33333	-0.47899	16.3073	-3.02991	0.0128028	0.0322734	-3.81643	FALSE
A0A1W2P7N5_MOUSE;Q3V1N5_MOUSE	A0A1W2P7N5;Q3V1N5	A0A1W2P7N5;Q3V1N5	Heca	40.7022	8.33333	-1.25094	12.0426	-5.10232	0.000475584	0.00239639	-0.400035	TRUE
A0A1W2P7P4_MOUSE;MAX_MOUSE	A0A1W2P7P4;P28574	A0A1W2P7P4;P28574	Max	25.197	0	-0.258108	14.0082	-2.19084	0.0534941	0.101199	-5.22916	FALSE
A0A1W2P7P6_MOUSE;A0A1W2P7R5_MOUSE;TMM19_MOUSE	A0A1W2P7P6;A0A1W2P7R5;Q91W52	A0A1W2P7P6;A0A1W2P7R5;Q91W52	Tmem19	10.7575	0	0.126566	15.2549	1.28375	0.228429	0.322514	-6.53788	FALSE
A0A1W2P7Q6_MOUSE	A0A1W2P7Q6	A0A1W2P7Q6	Xpot	26.5152	0	-0.0873237	13.9741	-0.585223	0.571481	0.659948	-7.18894	FALSE
A0A1W2P7T9_MOUSE;EFR3B_MOUSE	A0A1W2P7T9;Q6ZQ18	A0A1W2P7T9;Q6ZQ18	Efr3b	13.6127	58.3333	-0.105881	11.0706	-0.451636	0.661253	0.73675	-7.26284	FALSE
A0A1W2P7U1_MOUSE;UB2R1_MOUSE	A0A1W2P7U1;Q8CFI2	A0A1W2P7U1;Q8CFI2	Cdc34	44.772	0	1.20511	13.8405	5.39807	0.000311691	0.00177898	0.0455271	TRUE
A0A1W2P7W3_MOUSE;PTPRB_MOUSE	A0A1W2P7W3;B2RU80	A0A1W2P7W3;B2RU80	Ptprb	47.8224	0	-1.29427	13.7274	-11.2613	5.73343e-07	2.85221e-05	6.68067	TRUE
A0A1W2P7X0_MOUSE;E9QMV2_MOUSE;ABRAL_MOUSE	A0A1W2P7X0;E9QMV2;Q4KML4	A0A1W2P7X0;E9QMV2;Q4KML4	Abracl	21.8338	8.33333	0.0937105	17.2147	0.469166	0.649101	0.725745	-7.25418	FALSE
A0A1W2P7X1_MOUSE	A0A1W2P7X1	A0A1W2P7X1	Gm49339	45.9794	75	1.48555	11.0004	3.11566	0.0110688	0.028692	-3.66901	TRUE
A0A1W2P7Y1_MOUSE;B2RRF0_MOUSE;PTPRK_MOUSE	A0A1W2P7Y1;B2RRF0;P35822	A0A1W2P7Y1;B2RRF0;P35822	Ptprk	37.9815	0	-0.949361	13.1087	-9.03663	4.24787e-06	9.06074e-05	4.58592	FALSE
A0A1W2P7Y9_MOUSE;NRCAM_MOUSE	A0A1W2P7Y9;Q810U4	A0A1W2P7Y9;Q810U4	Nrcam	37.0862	0	-0.892602	14.1262	-5.175	0.00042818	0.00222611	-0.28939	FALSE
A0A1W2P8A8_MOUSE;REEP3_MOUSE	A0A1W2P8A8;Q99KK1	A0A1W2P8A8;Q99KK1	Reep3	20.187	0	0.227356	13.6528	1.96438	0.078126	0.136458	-5.58779	FALSE
A0A1X7SB71_MOUSE;E9QM14_MOUSE;HAKAI_MOUSE	A0A1X7SB71;E9QM14;Q9JIY2	A0A1X7SB71;E9QM14;Q9JIY2	Cbll1	30.9621	0	-0.507869	13.3869	-3.58486	0.00504219	0.015433	-2.86475	FALSE
A0A1Y7VIM9_MOUSE	A0A1Y7VIM9	A0A1Y7VIM9	Zbed3	23.9347	8.33333	0.35653	15.9025	1.33199	0.212681	0.304584	-6.47892	FALSE
A0A1Y7VIR0_MOUSE	A0A1Y7VIR0	A0A1Y7VIR0	Ppp2r5c	29.3903	0	-0.486088	12.8389	-4.48981	0.00118736	0.0048871	-1.36132	FALSE
A0A1Y7VIT3_MOUSE;RASEF_MOUSE	A0A1Y7VIT3;Q5RI75	A0A1Y7VIT3;Q5RI75	Rasef	45.3633	41.6667	-0.815316	10.7359	-2.44904	0.0345139	0.0714298	-4.80457	FALSE
A0A1Y7VJ20_MOUSE;D3Z698_MOUSE;LHPL2_MOUSE	A0A1Y7VJ20;D3Z698;Q8BGA2	A0A1Y7VJ20;D3Z698;Q8BGA2	Lhfpl2	30.0175	0	-0.137057	13.7739	-0.607901	0.556925	0.646726	-7.17462	FALSE
A0A1Y7VJ48_MOUSE;TBCA_MOUSE	A0A1Y7VJ48;P48428	A0A1Y7VJ48;P48428	Tbca	15.3702	0	0.149094	17.2602	1.26803	0.233766	0.327952	-6.55677	FALSE
A0A1Y7VJ93_MOUSE;D3YXX1_MOUSE;D3YY86_MOUSE;Q8BJZ0_MOUSE;ZMY11_MOUSE	A0A1Y7VJ93;D3YXX1;D3YY86;Q8BJZ0;Q8R5C8	A0A1Y7VJ93;D3YXX1;D3YY86;Q8BJZ0;Q8R5C8	Zmynd11	26.9366	0	-0.388006	12.9237	-2.24608	0.0487288	0.0939937	-5.13954	FALSE
A0A1Y7VJN8_MOUSE	A0A1Y7VJN8	A0A1Y7VJN8	Cast	18.371	8.33333	0.112502	13.3425	0.716493	0.490225	0.585631	-7.09913	FALSE
A0A1Y7VJW9_MOUSE;FBLN5_MOUSE	A0A1Y7VJW9;Q9WVH9	A0A1Y7VJW9;Q9WVH9	Fbln5	33.8873	0	-0.330833	19.9855	-2.08968	0.0634093	0.115876	-5.39125	FALSE
A0A1Y7VJZ2_MOUSE	A0A1Y7VJZ2	A0A1Y7VJZ2	Gstz1	23.912	0	0.301961	15.8226	2.25227	0.0482204	0.0932361	-5.12944	FALSE
A0A1Y7VK19_MOUSE;ISCA2_MOUSE	A0A1Y7VK19;Q9DCB8	A0A1Y7VK19;Q9DCB8	Isca2	28.6636	0	0.0407604	14.285	0.254111	0.804604	0.85624	-7.33825	FALSE
A0A1Y7VK42_MOUSE;K3W4R3_MOUSE;DTBP1_MOUSE	A0A1Y7VK42;K3W4R3;Q91WZ8	A0A1Y7VK42;K3W4R3;Q91WZ8	Dtnbp1	35.0815	8.33333	0.797215	11.9827	1.8975	0.0872431	0.14953	-5.69054	FALSE
A0A1Y7VK55_MOUSE;NFIC_MOUSE	A0A1Y7VK55;P70255	A0A1Y7VK55;P70255	Nfic	25.0043	0	-0.518053	14.7922	-9.13705	3.84841e-06	8.43567e-05	4.68982	FALSE
A0A1Y7VK76_MOUSE;A0A1Y7VM96_MOUSE;ISPD_MOUSE	A0A1Y7VK76;A0A1Y7VM96;Q5RJG7	A0A1Y7VK76;A0A1Y7VM96;Q5RJG7	Crppa	27.86	8.33333	-0.619061	13.0582	-3.24827	0.00884634	0.024061	-3.44102	FALSE
A0A1Y7VKT3_MOUSE	A0A1Y7VKT3	A0A1Y7VKT3	Mplkip	21.0776	16.6667	-0.541691	12.399	-2.74925	0.0206637	0.0475568	-4.29738	FALSE
A0A1Y7VKT9_MOUSE	A0A1Y7VKT9	A0A1Y7VKT9	Ubl5b	9.00445	0	-0.107638	16.4094	-1.25164	0.239433	0.333955	-6.57626	FALSE
A0A1Y7VKW0_MOUSE;TRI27_MOUSE	A0A1Y7VKW0;Q62158	A0A1Y7VKW0;Q62158	Trim27	16.9406	41.6667	-0.770771	11.877	-2.34679	0.0410776	0.0820635	-4.97435	FALSE
A0A1Y7VL34_MOUSE;Q8CFR5_MOUSE;DTNA_MOUSE	A0A1Y7VL34;Q8CFR5;Q9D2N4	A0A1Y7VL34;Q8CFR5;Q9D2N4	Dtna	31.9124	0	-0.444593	14.0225	-4.81202	0.00072885	0.00332136	-0.849279	FALSE
A0A1Y7VL44_MOUSE;TTC7B_MOUSE	A0A1Y7VL44;E9Q6P5	A0A1Y7VL44;E9Q6P5	Ttc7b	29.3453	0	-0.421112	14.9192	-2.76524	0.0201064	0.0465479	-4.2701	FALSE
A0A1Y7VLM0_MOUSE;CDK13_MOUSE	A0A1Y7VLM0;Q69ZA1	A0A1Y7VLM0;Q69ZA1	Cdk13	20.954	0	0.156841	12.5652	0.930398	0.374271	0.471437	-6.91856	FALSE
A0A1Y7VLN4_MOUSE;A0A5F8MPG1_MOUSE;A0A5F8MQ53_MOUSE;E9QKQ5_MOUSE;LPIN1_MOUSE	A0A1Y7VLN4;A0A5F8MPG1;A0A5F8MQ53;E9QKQ5;Q91ZP3	A0A1Y7VLN4;A0A5F8MPG1;A0A5F8MQ53;E9QKQ5;Q91ZP3	Lpin1	26.718	0	0.174313	15.3558	2.26132	0.0474874	0.0919732	-5.11468	FALSE
A0A1Y7VLP0_MOUSE	A0A1Y7VLP0	A0A1Y7VLP0	Atp5mj	24.7733	0	0.609696	19.0079	5.19855	0.000413924	0.00219534	-0.253697	FALSE
A0A1Y7VM69_MOUSE;AMOL1_MOUSE	A0A1Y7VM69;Q9D4H4	A0A1Y7VM69;Q9D4H4	Amotl1	27.9184	0	-0.650205	12.645	-5.54974	0.00025218	0.00150208	0.269224	FALSE
A0A1Y7VMF7_MOUSE;ABCD4_MOUSE	A0A1Y7VMF7;O89016	A0A1Y7VMF7;O89016	Abcd4	23.585	0	0.205918	11.3724	0.816359	0.433478	0.531153	-7.01993	FALSE
A0A1Y7VMH3_MOUSE;VRK1_MOUSE	A0A1Y7VMH3;Q80X41	A0A1Y7VMH3;Q80X41	Vrk1	25.6177	0	-0.239921	14.8468	-1.9417	0.0811136	0.140459	-5.62283	FALSE
A0A1Y7VMN0_MOUSE;F8VPK5_MOUSE	A0A1Y7VMN0;F8VPK5	A0A1Y7VMN0;F8VPK5	Rock2	13.3796	0	-0.11115	15.8491	-1.41745	0.187012	0.276285	-6.3708	FALSE
A0A1Y7VN19_MOUSE;DHRS7_MOUSE	A0A1Y7VN19;Q9CXR1	A0A1Y7VN19;Q9CXR1	Dhrs7	17.1709	0	-0.221546	16.7168	-2.62205	0.0256841	0.0564463	-4.51359	FALSE
A0A1Y7VN70_MOUSE;GLRX5_MOUSE	A0A1Y7VN70;Q80Y14	A0A1Y7VN70;Q80Y14	Glrx5	11.9978	8.33333	-0.242735	16.1555	-2.84068	0.0176749	0.0420679	-4.14114	FALSE
A0A1Y7VNM3_MOUSE	A0A1Y7VNM3	A0A1Y7VNM3	Ctsl	32.2743	0	0.379748	16.4561	3.04539	0.0124705	0.031564	-3.78983	FALSE
A0A1Y7VNT1_MOUSE;E9QKB2_MOUSE;HABP4_MOUSE	A0A1Y7VNT1;E9QKB2;Q9JKS5	A0A1Y7VNT1;E9QKB2;Q9JKS5	Habp4	46.8179	16.6667	0.267464	11.6464	0.638584	0.53757	0.628686	-7.15444	FALSE
A0A217FL69_MOUSE;MBOA2_MOUSE	A0A217FL69;Q8R3I2	A0A217FL69;Q8R3I2	Mboat2	26.116	8.33333	0.37698	12.6058	1.59197	0.142748	0.221872	-6.13669	FALSE
A0A217FL83_MOUSE;CC85C_MOUSE	A0A217FL83;E9Q6B2	A0A217FL83;E9Q6B2	Ccdc85c	54.7839	33.3333	1.99462	12.2747	2.83168	0.0179487	0.0425437	-4.15655	TRUE
A0A286YCB4_MOUSE;CD37L_MOUSE	A0A286YCB4;Q9CZP7	A0A286YCB4;Q9CZP7	Cdc37l1	47.4921	8.33333	-0.0603037	13.0002	-0.117431	0.908864	0.936772	-7.36599	FALSE
A0A286YCE0_MOUSE	A0A286YCE0	A0A286YCE0	Trappc8	43.2077	33.3333	1.04027	11.2773	2.81056	0.0186081	0.0437337	-4.19268	TRUE
A0A286YCI0_MOUSE;NGLY1_MOUSE	A0A286YCI0;Q9JI78	A0A286YCI0;Q9JI78	Ngly1	17.5241	0	-0.0372566	13.8604	-0.287498	0.779653	0.836202	-7.32841	FALSE
A0A286YCK9_MOUSE;A0A286YCQ7_MOUSE;A0A494B9U4_MOUSE;A0A494BAL8_MOUSE;FACE2_MOUSE;Q99KQ3_MOUSE	A0A286YCK9;A0A286YCQ7;A0A494B9U4;A0A494BAL8;P57791;Q99KQ3	A0A286YCK9;A0A286YCQ7;A0A494B9U4;A0A494BAL8;P57791;Q99KQ3	Rce1	46.86	8.33333	0.641938	12.0607	1.68996	0.122191	0.195811	-5.99819	FALSE
A0A286YCV0_MOUSE;D3YV00_MOUSE	A0A286YCV0;D3YV00	A0A286YCV0;D3YV00	Atp9b	15.5244	0	0.2175	14.178	2.17201	0.0552196	0.103878	-5.25955	FALSE
A0A286YCV8_MOUSE;A0A286YDA0_MOUSE;A0A286YDA3_MOUSE;NTRK2_MOUSE	A0A286YCV8;A0A286YDA0;A0A286YDA3;P15209	A0A286YCV8;A0A286YDA0;A0A286YDA3;P15209	Ntrk2	30.7517	83.3333	-1.52352	10.9924	-3.17633	0.00998848	0.0265492	-3.56468	TRUE
A0A286YCV9_MOUSE;E9Q4K7_MOUSE	A0A286YCV9;E9Q4K7	A0A286YCV9;E9Q4K7	Kif13b	17.0454	0	-0.21287	15.6153	-2.67376	0.0235103	0.0527037	-4.42587	FALSE
A0A286YCX6_MOUSE	A0A286YCX6	A0A286YCX6	Trappc8	15.9368	0	-0.0147896	14.431	-0.232168	0.821131	0.867771	-7.34407	FALSE
A0A286YCZ5_MOUSE;G3X9Q4_MOUSE;SYFM_MOUSE	A0A286YCZ5;G3X9Q4;Q99M01	A0A286YCZ5;G3X9Q4;Q99M01	Fars2	44.411	41.6667	1.3841	11.0732	4.8272	0.000712554	0.00327496	-0.825512	TRUE
A0A286YD34_MOUSE	A0A286YD34	A0A286YD34	Sorbs1	45.5531	8.33333	-1.3597	12.4021	-7.15908	3.2193e-05	0.000330762	2.44718	TRUE
A0A286YD87_MOUSE;GAS1_MOUSE	A0A286YD87;Q01721	A0A286YD87;Q01721	Gas1	37.4222	8.33333	-0.360298	13.7128	-1.29389	0.225041	0.318791	-6.52561	FALSE
A0A286YDA2_MOUSE;A0A286YDT3_MOUSE;A0A286YDV7_MOUSE;NOLC1_MOUSE	A0A286YDA2;A0A286YDT3;A0A286YDV7;E9Q5C9	A0A286YDA2;A0A286YDT3;A0A286YDV7;E9Q5C9	Nolc1	11.6102	0	0.232019	15.2769	2.7394	0.0210144	0.0481725	-4.31417	FALSE
A0A286YDB3_MOUSE;TBCD5_MOUSE	A0A286YDB3;Q80XQ2	A0A286YDB3;Q80XQ2	Tbc1d5	21.4104	0	-0.127288	13.963	-1.12183	0.288376	0.385729	-6.72405	FALSE
A0A286YDC0_MOUSE;CDK7_MOUSE	A0A286YDC0;Q03147	A0A286YDC0;Q03147	Cdk7	18.4932	8.33333	-0.2483	13.4924	-1.66548	0.127061	0.202409	-6.03323	FALSE
A0A286YDF2_MOUSE;VTI1A_MOUSE	A0A286YDF2;O89116	A0A286YDF2;O89116	Vti1a	11.7974	0	0.217761	13.9369	2.76483	0.0201204	0.0465547	-4.27079	FALSE
A0A286YDF5_MOUSE;MYOF_MOUSE	A0A286YDF5;Q69ZN7	A0A286YDF5;Q69ZN7	Myof	25.6722	0	0.511954	18.1065	6.54947	6.75174e-05	0.000560373	1.66312	FALSE
A0A286YDI8_MOUSE;G3X972_MOUSE	A0A286YDI8;G3X972	A0A286YDI8;G3X972	Sec24c	10.6716	0	0.0715248	17.0093	1.1639	0.271719	0.368573	-6.6775	FALSE
A0A286YDN1_MOUSE;EMAL3_MOUSE	A0A286YDN1;Q8VC03	A0A286YDN1;Q8VC03	Eml3	23.6322	0	-0.421523	13.6371	-5.2411	0.000389439	0.00209974	-0.189408	FALSE
A0A286YDP0_MOUSE;CETN3_MOUSE	A0A286YDP0;O35648	A0A286YDP0;O35648	Cetn3	18.6503	0	-0.180171	13.5114	-1.83711	0.0963198	0.161919	-5.78191	FALSE
A0A286YDR5_MOUSE;TRI38_MOUSE	A0A286YDR5;Q5SZ99	A0A286YDR5;Q5SZ99	Trim38	18.3883	50	1.12638	12.2084	1.30543	0.221237	0.314842	-6.51157	FALSE
A0A286YDT5_MOUSE	A0A286YDT5	A0A286YDT5	Adgrf5	36.4572	0	-0.811329	13.8568	-5.81158	0.000176262	0.0011472	0.647733	FALSE
A0A286YDV6_MOUSE;ZNT5_MOUSE	A0A286YDV6;Q8R4H9	A0A286YDV6;Q8R4H9	Slc30a5	58.1657	8.33333	0.517797	12.3712	1.01902	0.332421	0.430437	-6.83216	FALSE
A0A286YDX1_MOUSE;KDM6A_MOUSE	A0A286YDX1;O70546	A0A286YDX1;O70546	Kdm6a	45.217	0	-1.03618	11.2573	-8.00954	1.23035e-05	0.000174566	3.46444	TRUE
A0A286YDZ5_MOUSE;A0A286YE10_MOUSE;GRK6_MOUSE;Q9EP84_MOUSE	A0A286YDZ5;A0A286YE10;O70293;Q9EP84	A0A286YDZ5;A0A286YE10;O70293;Q9EP84	Grk6	28.1672	0	-0.619012	14.1227	-4.37935	0.00140836	0.00556977	-1.53997	FALSE
A0A286YE25_MOUSE;A0A3B2WC92_MOUSE;SPAST_MOUSE	A0A286YE25;A0A3B2WC92;Q9QYY8	A0A286YE25;A0A3B2WC92;Q9QYY8	Spast	21.9424	0	-0.0177731	13.2474	-0.145482	0.887246	0.919655	-7.36195	FALSE
A0A286YE31_MOUSE;UB2E1_MOUSE	A0A286YE31;P52482	A0A286YE31;P52482	Ube2e1	8.63864	25	1.4107	13.0776	1.53136	0.156952	0.240444	-6.21991	FALSE
A0A286YE36_MOUSE;E9QAE4_MOUSE;NSD1_MOUSE	A0A286YE36;E9QAE4;O88491	A0A286YE36;E9QAE4;O88491	Nsd1	30.3776	0	-0.338482	15.0613	-3.22915	0.00913614	0.0246661	-3.47388	FALSE
A0A2C9F2B5_MOUSE;PXK_MOUSE	A0A2C9F2B5;Q8BX57	A0A2C9F2B5;Q8BX57	Pxk	26.1042	0	-0.0572776	13.4277	-0.31113	0.762147	0.821142	-7.32072	FALSE
A0A2C9F2D2_MOUSE;ANXA7_MOUSE	A0A2C9F2D2;Q07076	A0A2C9F2D2;Q07076	Anxa7	12.2324	0	0.25838	17.9586	3.11107	0.0111551	0.0288693	-3.67689	FALSE
A0A2I3BPG4_MOUSE;Q3TG10_MOUSE;BPL1_MOUSE	A0A2I3BPG4;Q3TG10;Q920N2	A0A2I3BPG4;Q3TG10;Q920N2	Hlcs	31.5678	16.6667	0.0660469	12.9848	0.20595	0.840999	0.883422	-7.35034	FALSE
A0A2I3BPM7_MOUSE	A0A2I3BPM7	A0A2I3BPM7	Samd4	31.8117	0	0.276304	14.3862	2.28489	0.0456289	0.0890156	-5.07614	FALSE
A0A2I3BPN6_MOUSE;E9QAP7_MOUSE	A0A2I3BPN6;E9QAP7	A0A2I3BPN6;E9QAP7	Taf4	19.1163	8.33333	-0.333267	12.812	-2.55331	0.0288861	0.061798	-4.62968	FALSE
A0A2I3BPP1_MOUSE;A0A2I3BRT5_MOUSE;Q3UHB2_MOUSE;TSC2_MOUSE;Q7TT21_MOUSE	A0A2I3BPP1;A0A2I3BRT5;Q3UHB2;Q61037;Q7TT21	A0A2I3BPP1;A0A2I3BRT5;Q3UHB2;Q61037;Q7TT21	Tsc2	17.5812	0	-0.0909985	12.6114	-0.593069	0.566421	0.655672	-7.18404	FALSE
A0A2I3BPQ5_MOUSE;ZC3HD_MOUSE	A0A2I3BPQ5;E9Q784	A0A2I3BPQ5;E9Q784	Zc3h13	24.9767	0	-0.302678	13.2112	-3.49435	0.00585872	0.0174163	-3.01917	FALSE
A0A2I3BPR1_MOUSE;CTHR1_MOUSE	A0A2I3BPR1;Q9D1D6	A0A2I3BPR1;Q9D1D6	Cthrc1	30.2493	41.6667	-1.21011	12.1312	-1.2877	0.227104	0.320867	-6.53311	FALSE
A0A2I3BPT1_MOUSE;A0A2I3BQZ9_MOUSE;A4_MOUSE;Q3TWF3_MOUSE	A0A2I3BPT1;A0A2I3BQZ9;P12023;Q3TWF3	A0A2I3BPT1;A0A2I3BQZ9;P12023;Q3TWF3	App	15.3869	0	0.141439	16.4765	1.54809	0.152913	0.235492	-6.19714	FALSE
A0A2I3BPU9_MOUSE;A0A2I3BQH0_MOUSE;A0A6I8MX05_MOUSE;A0A6I8MX25_MOUSE;CELR1_MOUSE	A0A2I3BPU9;A0A2I3BQH0;A0A6I8MX05;A0A6I8MX25;O35161	A0A2I3BPU9;A0A2I3BQH0;A0A6I8MX05;A0A6I8MX25;O35161	Celsr1	13.2024	66.6667	0.630744	11.118	1.35541	0.20537	0.296661	-6.44975	FALSE
A0A2I3BPW0_MOUSE	A0A2I3BPW0	A0A2I3BPW0	Ndrg2	23.4977	50	-0.182075	11.3164	-0.257106	0.802356	0.854511	-7.33742	FALSE
A0A2I3BPX3_MOUSE;ANO6_MOUSE	A0A2I3BPX3;Q6P9J9	A0A2I3BPX3;Q6P9J9	Ano6	19.183	0	-0.192903	15.9947	-1.77937	0.105805	0.174516	-5.86788	FALSE
A0A2I3BPX9_MOUSE;ELF1_MOUSE	A0A2I3BPX9;Q60775	A0A2I3BPX9;Q60775	Elf1	23.6758	8.33333	-0.565208	11.9039	-4.21523	0.00182058	0.00688975	-1.80815	FALSE
A0A2I3BPY7_MOUSE;RAI14_MOUSE	A0A2I3BPY7;Q9EP71	A0A2I3BPY7;Q9EP71	Rai14	10.6916	0	0.19432	16.493	2.77598	0.0197408	0.0459801	-4.25177	FALSE
A0A2I3BQ16_MOUSE;LRCH1_MOUSE	A0A2I3BQ16;P62046	A0A2I3BQ16;P62046	Lrch1	23.5362	0	-0.301666	14.3359	-3.94826	0.00278577	0.00965197	-2.25097	FALSE
A0A2I3BQ43_MOUSE;A0A2I3BQ48_MOUSE;A0JP53_MOUSE;DGKH_MOUSE	A0A2I3BQ43;A0A2I3BQ48;A0JP53;D3YXJ0	A0A2I3BQ43;A0A2I3BQ48;A0JP53;D3YXJ0	Dgkh	33.0085	0	-0.535636	13.6549	-6.11716	0.000117428	0.000854884	1.07732	FALSE
A0A2I3BQA9_MOUSE;WBP4_MOUSE	A0A2I3BQA9;Q61048	A0A2I3BQA9;Q61048	Wbp4	21.6684	8.33333	-0.283301	12.9148	-1.41781	0.18691	0.276183	-6.37033	FALSE
A0A2I3BQE0_MOUSE;STK3_MOUSE	A0A2I3BQE0;Q9JI10	A0A2I3BQE0;Q9JI10	Stk3	25.7279	0	-0.237323	14.9946	-4.12436	0.00210198	0.00769992	-1.958	FALSE
A0A2I3BQE1_MOUSE;A0A2I3BRQ1_MOUSE;A2AS37_MOUSE	A0A2I3BQE1;A0A2I3BRQ1;A2AS37	A0A2I3BQE1;A0A2I3BRQ1;A2AS37	AI182371	58.5279	50	2.02308	11.3128	6.56304	6.63797e-05	0.000551499	1.68111	TRUE
A0A2I3BQF5_MOUSE;A0A2I3BRR4_MOUSE;RFT1_MOUSE	A0A2I3BQF5;A0A2I3BRR4;Q8C3B8	A0A2I3BQF5;A0A2I3BRR4;Q8C3B8	Rft1	21.9219	0	-0.0357116	13.9491	-0.342693	0.738986	0.80193	-7.30953	FALSE
A0A2I3BQJ3_MOUSE;REEP4_MOUSE	A0A2I3BQJ3;Q8K072	A0A2I3BQJ3;Q8K072	Reep4	31.6092	0	-0.224426	12.2839	-0.781138	0.452976	0.551024	-7.0489	FALSE
A0A2I3BQL6_MOUSE;MZT1_MOUSE	A0A2I3BQL6;Q8BUR9	A0A2I3BQL6;Q8BUR9	Mzt1	18.8651	8.33333	-0.0146692	12.7689	-0.0908381	0.929431	0.950664	-7.36902	FALSE
A0A2I3BQN6_MOUSE;A0A5F8MPV5_MOUSE;CMA1B_MOUSE	A0A2I3BQN6;A0A5F8MPV5;Q5M8M2	A0A2I3BQN6;A0A5F8MPV5;Q5M8M2	Cimap1b	90.6113	41.6667	-1.20944	11.458	-1.94097	0.0812104	0.140596	-5.62394	FALSE
A0A2I3BQS6_MOUSE	A0A2I3BQS6	A0A2I3BQS6	Ubr5	26.3173	0	-0.147355	13.921	-1.49295	0.166582	0.252015	-6.27161	FALSE
A0A2I3BQS8_MOUSE	A0A2I3BQS8	A0A2I3BQS8	Gm55359	19.109	16.6667	1.34853	12.6768	1.76122	0.10896	0.179132	-5.89462	FALSE
A0A2I3BQW0_MOUSE;ASXL1_MOUSE	A0A2I3BQW0;P59598	A0A2I3BQW0;P59598	Asxl1	7.91949	8.33333	0.107254	13.7632	1.3689	0.201252	0.291965	-6.43278	FALSE
A0A2I3BR29_MOUSE;H3BLM7_MOUSE;H9H9T1_MOUSE;F107B_MOUSE	A0A2I3BR29;H3BLM7;H9H9T1;Q3TGF2	A0A2I3BR29;H3BLM7;H9H9T1;Q3TGF2	Fam107b	22.1585	0	-0.568017	13.6572	-5.51405	0.000264995	0.00156556	0.216873	FALSE
A0A2I3BR72_MOUSE;E9Q6A0_MOUSE;Q19AB2_MOUSE;ROBO2_MOUSE	A0A2I3BR72;E9Q6A0;Q19AB2;Q7TPD3	A0A2I3BR72;E9Q6A0;Q19AB2;Q7TPD3	Robo2	27.0548	0	0.524319	14.0417	3.47412	0.00605932	0.0178741	-3.05375	FALSE
A0A2I3BR81_MOUSE	A0A2I3BR81	A0A2I3BR81	Nt5dc2	32.7998	0	-0.472733	15.1129	-3.96488	0.00271223	0.00944591	-2.22318	FALSE
A0A2I3BRC5_MOUSE;ADCY6_MOUSE	A0A2I3BRC5;Q01341	A0A2I3BRC5;Q01341	Adcy6	23.4664	0	-0.0740022	13.5236	-0.694606	0.503259	0.597931	-7.11525	FALSE
A0A2I3BRD1_MOUSE;TBC23_MOUSE	A0A2I3BRD1;Q8K0F1	A0A2I3BRD1;Q8K0F1	Tbc1d23	19.8576	0	-0.0794621	14.143	-0.401706	0.696425	0.766525	-7.28578	FALSE
A0A2I3BRK6_MOUSE;ENY2_MOUSE	A0A2I3BRK6;Q9JIX0	A0A2I3BRK6;Q9JIX0	Eny2	30.2313	0	0.206918	14.9552	1.2339	0.2457	0.340574	-6.59718	FALSE
A0A2I3BRL8_MOUSE	A0A2I3BRL8	A0A2I3BRL8	Gm7324	15.7112	0	-0.316873	16.682	-3.07016	0.0119569	0.0305518	-3.74725	FALSE
A0A2I3BRR0_MOUSE;NFAC4_MOUSE	A0A2I3BRR0;Q8K120	A0A2I3BRR0;Q8K120	Nfatc4	34.4181	0	-0.766882	13.2194	-2.49285	0.0320283	0.0671653	-4.73129	FALSE
A0A2I3BRS9_MOUSE;MISSL_MOUSE	A0A2I3BRS9;Q8BH93	A0A2I3BRS9;Q8BH93	Mapk1ip1l	16.683	8.33333	-0.295888	14.8674	-2.32684	0.0424936	0.0843904	-5.00724	FALSE
A0A2I3BRW0_MOUSE	A0A2I3BRW0	A0A2I3BRW0	Spcs1	15.6947	8.33333	0.159201	15.4	1.2283	0.247702	0.342877	-6.60372	FALSE
A0A2I3BRX8_MOUSE	A0A2I3BRX8	A0A2I3BRX8	Mbnl2	33.3653	8.33333	-0.281099	13.3221	-0.885458	0.396883	0.493898	-6.95986	FALSE
A0A2I3BS18_MOUSE;NSE2_MOUSE	A0A2I3BS18;Q91VT1	A0A2I3BS18;Q91VT1	Nsmce2	20.666	25	-0.397311	12.5836	-0.493053	0.632716	0.712158	-7.24186	FALSE
A0A2I3BS49_MOUSE;Q9CXU4_MOUSE;TIM23_MOUSE	A0A2I3BS49;Q9CXU4;Q9WTQ8	A0A2I3BS49;Q9CXU4;Q9WTQ8	Timm23	29.0545	0	0.756855	14.6114	8.57603	6.75967e-06	0.000120522	4.09657	FALSE
A0A2K6EDK3_MOUSE;NUDC1_MOUSE	A0A2K6EDK3;Q6PIP5	A0A2K6EDK3;Q6PIP5	Nudcd1	17.584	0	0.389951	15.8893	3.73201	0.00395792	0.0127922	-2.61489	FALSE
A0A2K6EDM5_MOUSE;MBNL2_MOUSE	A0A2K6EDM5;Q8C181	A0A2K6EDM5;Q8C181	Mbnl2	35.1637	0	-0.382744	14.149	-0.764317	0.462487	0.560647	-7.06234	FALSE
A0A2R8VHC0_MOUSE	A0A2R8VHC0	A0A2R8VHC0	Naga	17.9914	0	0.342974	16.644	3.14631	0.0105088	0.0276585	-3.6163	FALSE
A0A2R8VHH1_MOUSE;NU155_MOUSE	A0A2R8VHH1;Q99P88	A0A2R8VHH1;Q99P88	Nup155	20.3879	0	-0.0948351	22.2551	-1.02068	0.331674	0.429693	-6.83049	FALSE
A0A2R8VHI2_MOUSE;IFT27_MOUSE	A0A2R8VHI2;Q9D0P8	A0A2R8VHI2;Q9D0P8	Ift27	23.8897	41.6667	-0.62548	11.67	-1.46082	0.175029	0.262039	-6.31423	FALSE
A0A2R8VHK6_MOUSE;EMRE_MOUSE	A0A2R8VHK6;Q9DB10	A0A2R8VHK6;Q9DB10	Smdt1	24.9994	8.33333	0.582734	15.0549	5.46417	0.000284088	0.0016536	0.14341	FALSE
A0A2R8VHM0_MOUSE;E0CYQ0_MOUSE;F7B6A4_MOUSE;F7C1U0_MOUSE	A0A2R8VHM0;E0CYQ0;F7B6A4;F7C1U0	A0A2R8VHM0;E0CYQ0;F7B6A4;F7C1U0	Kctd17	33.5537	0	0.925569	12.287	6.39938	8.1597e-05	0.000645329	1.46261	FALSE
A0A2R8VHN6_MOUSE;ANKS3_MOUSE	A0A2R8VHN6;Q9CZK6	A0A2R8VHN6;Q9CZK6	Anks3	43.6367	25	-0.658164	11.5868	-1.37589	0.199148	0.289647	-6.42395	FALSE
A0A2R8VHP3_MOUSE	A0A2R8VHP3	A0A2R8VHP3	Gm5478	45.8706	16.6667	-0.544978	11.2373	-1.17058	0.269144	0.36602	-6.66998	FALSE
A0A2R8VHQ0_MOUSE;TENS2_MOUSE	A0A2R8VHQ0;Q8CGB6	A0A2R8VHQ0;Q8CGB6	Tns2	37.846	0	-0.965263	15.1452	-11.7119	3.98439e-07	2.26128e-05	7.05791	FALSE
A0A2R8VHU8_MOUSE;E9Q7U2_MOUSE;CACO1_MOUSE	A0A2R8VHU8;E9Q7U2;Q8CGU1	A0A2R8VHU8;E9Q7U2;Q8CGU1	Calcoco1	16.8229	0	-0.201896	15.1728	-2.58788	0.027229	0.059116	-4.57137	FALSE
A0A2R8VI30_MOUSE;A0A2R8VK70_MOUSE;CD47_MOUSE	A0A2R8VI30;A0A2R8VK70;Q61735	A0A2R8VI30;A0A2R8VK70;Q61735	Cd47	10.3462	0	-0.213018	16.734	-2.45675	0.034063	0.07066	-4.7917	FALSE
A0A2R8VI70_MOUSE;ZTRF1_MOUSE	A0A2R8VI70;P0DW87	A0A2R8VI70;P0DW87	Zftraf1	8.85236	8.33333	-0.0748286	13.5358	-0.856394	0.412007	0.508556	-6.98564	FALSE
A0A2R8VI76_MOUSE;SGSM3_MOUSE	A0A2R8VI76;Q8VCZ6	A0A2R8VI76;Q8VCZ6	Sgsm3	29.1695	41.6667	0.538123	11.4133	0.868656	0.405578	0.502005	-6.97485	FALSE
A0A2R8VKI7_MOUSE;TFCP2_MOUSE	A0A2R8VKI7;Q9ERA0	A0A2R8VKI7;Q9ERA0	Tfcp2	26.7497	0	-0.00721857	13.2812	-0.0387419	0.969865	0.977867	-7.37272	FALSE
A0A2R8VKL5_MOUSE;E9Q066_MOUSE;G3X9Q6_MOUSE;LARP4_MOUSE	A0A2R8VKL5;E9Q066;G3X9Q6;Q8BWW4	A0A2R8VKL5;E9Q066;G3X9Q6;Q8BWW4	Larp4	21.5032	0	0.566311	14.8968	4.82698	0.000712779	0.00327496	-0.825843	FALSE
A0A2R8W6G8_MOUSE;Q8CDT8_MOUSE;DNAL4_MOUSE	A0A2R8W6G8;Q8CDT8;Q9DCM4	A0A2R8W6G8;Q8CDT8;Q9DCM4	Dnal4	49.9096	25	-0.107305	12.0383	-0.20789	0.839524	0.882454	-7.3499	FALSE
A0A2R8W6P0_MOUSE	A0A2R8W6P0	A0A2R8W6P0	Cd47	30.8872	0	-0.326398	14.5447	-1.24484	0.241819	0.336641	-6.5843	FALSE
A0A2R8W747_MOUSE	A0A2R8W747	A0A2R8W747	Zfp740	40.8365	0	-1.19443	13.5056	-7.82152	1.51167e-05	0.000196492	3.24684	TRUE
A0A2U3TZ56_MOUSE;S39A4_MOUSE	A0A2U3TZ56;Q78IQ7	A0A2U3TZ56;Q78IQ7	Slc39a4	37.0599	0	0.661859	13.5054	3.44656	0.00634405	0.0185419	-3.10089	FALSE
A0A338P695_MOUSE;A0A338P6S3_MOUSE;NSMA3_MOUSE	A0A338P695;A0A338P6S3;Q6ZPR5	A0A338P695;A0A338P6S3;Q6ZPR5	Smpd4	26.2881	0	-0.0548576	13.4568	-0.540749	0.600621	0.685028	-7.21554	FALSE
A0A338P697_MOUSE;YETS2_MOUSE	A0A338P697;Q3TUF7	A0A338P697;Q3TUF7	Yeats2	28.1463	8.33333	-0.513296	11.9738	-3.24704	0.00886462	0.0240937	-3.44313	FALSE
A0A338P6D4_MOUSE;HEG1_MOUSE	A0A338P6D4;E9Q7X6	A0A338P6D4;E9Q7X6	Heg1	32.1702	0	-0.791092	13.8803	-8.03664	1.19472e-05	0.000171933	3.49548	FALSE
A0A338P6F2_MOUSE;G5E8A0_MOUSE;OSB11_MOUSE	A0A338P6F2;G5E8A0;Q8CI95	A0A338P6F2;G5E8A0;Q8CI95	Osbpl11	9.44811	0	-0.0986793	15.3541	-1.13003	0.285067	0.382256	-6.71508	FALSE
A0A338P6F6_MOUSE;HMGA1_MOUSE;Q3TE85_MOUSE	A0A338P6F6;P17095;Q3TE85	A0A338P6F6;P17095;Q3TE85	Hmga1	20.011	0	-0.149742	15.9201	-0.733402	0.480301	0.576261	-7.08637	FALSE
A0A338P6F7_MOUSE;G5E843_MOUSE;ROBO1_MOUSE	A0A338P6F7;G5E843;O89026	A0A338P6F7;G5E843;O89026	Robo1	29.9578	8.33333	-0.401531	12.7268	-1.25344	0.238806	0.333542	-6.57413	FALSE
A0A338P6I2_MOUSE;RPAB3_MOUSE	A0A338P6I2;Q923G2	A0A338P6I2;Q923G2	Polr2h	17.3518	0	-0.0972182	14.7497	-1.17247	0.268417	0.365272	-6.66785	FALSE
A0A338P6I9_MOUSE	A0A338P6I9	A0A338P6I9	Gm56451	31.934	0	0.727222	15.421	3.34522	0.00751582	0.0211561	-3.27455	FALSE
A0A338P6K2_MOUSE	A0A338P6K2	A0A338P6K2	Myh11	31.5296	0	0.0580848	18.7454	0.308489	0.764097	0.822363	-7.32161	FALSE
A0A338P6N4_MOUSE	A0A338P6N4	A0A338P6N4	Crybg3	19.1805	0	-0.000109514	12.4959	-0.000916333	0.999287	0.999659	-7.37354	FALSE
A0A338P6P6_MOUSE;D4AFX6_MOUSE;ACAP2_MOUSE	A0A338P6P6;D4AFX6;Q6ZQK5	A0A338P6P6;D4AFX6;Q6ZQK5	Acap2	20.0231	0	-0.428181	15.7985	-4.15916	0.00198917	0.00736705	-1.90051	FALSE
A0A338P6Q9_MOUSE;SSBP2_MOUSE	A0A338P6Q9;Q9CYZ8	A0A338P6Q9;Q9CYZ8	Ssbp2	25.3679	8.33333	-0.370721	12.184	-2.09716	0.0626188	0.114718	-5.37935	FALSE
A0A338P6S8_MOUSE;A0A338P6W9_MOUSE;E9Q8E3_MOUSE;Q59IW5_MOUSE;Q59IW6_MOUSE;Q59IW7_MOUSE;Q59IW9_MOUSE	A0A338P6S8;A0A338P6W9;E9Q8E3;Q59IW5;Q59IW6;Q59IW7;Q59IW9	A0A338P6S8;A0A338P6W9;E9Q8E3;Q59IW5;Q59IW6;Q59IW7;Q59IW9	Abi3bp	33.5152	0	-0.250396	13.2082	-0.927236	0.375832	0.473107	-6.92153	FALSE
A0A338P6U4_MOUSE;PARL_MOUSE	A0A338P6U4;Q5XJY4	A0A338P6U4;Q5XJY4	Parl	42.8807	0	1.13551	12.8434	3.81206	0.00347316	0.0115566	-2.4797	TRUE
A0A338P6U8_MOUSE;A0A8Q0PK87_MOUSE;ARI1B_MOUSE;E9Q6R4_MOUSE	A0A338P6U8;A0A8Q0PK87;E9Q4N7;E9Q6R4	A0A338P6U8;A0A8Q0PK87;E9Q4N7;E9Q6R4	Arid1b	20.1875	0	-0.265166	14.4198	-3.63233	0.00466215	0.014546	-2.78398	FALSE
A0A338P711_MOUSE	A0A338P711	A0A338P711	Rnaset2b	30.5533	0	0.191315	14.3688	2.29391	0.0449363	0.0881127	-5.06136	FALSE
A0A338P721_MOUSE;JAM2_MOUSE	A0A338P721;Q9JI59	A0A338P721;Q9JI59	Jam2	45.1467	16.6667	-1.34862	11.8085	-4.0221	0.00247424	0.00878023	-2.12772	TRUE
A0A338P730_MOUSE;E9Q7C1_MOUSE;Q3TE00_MOUSE;MED15_MOUSE	A0A338P730;E9Q7C1;Q3TE00;Q924H2	A0A338P730;E9Q7C1;Q3TE00;Q924H2	Med15	39.6535	8.33333	-0.150529	11.6991	-0.414948	0.687019	0.758551	-7.27995	FALSE
A0A338P734_MOUSE	A0A338P734	A0A338P734	Rsph3b	59.9188	16.6667	0.396372	11.827	0.791113	0.447396	0.545636	-7.04081	FALSE
A0A338P7C9_MOUSE;Q3U3W2_MOUSE	A0A338P7C9;Q3U3W2	A0A338P7C9;Q3U3W2	Tmem181a	24.2391	0	0.318263	13.6742	3.32134	0.0078231	0.021838	-3.31553	FALSE
A0A338P7E3_MOUSE	A0A338P7E3	A0A338P7E3	Rnaset2b	30.5533	0	0.191315	14.3688	2.29391	0.0449363	0.0881127	-5.06136	FALSE
A0A338P7J7_MOUSE	A0A338P7J7	A0A338P7J7	Rsph3a	59.9188	16.6667	0.396372	11.827	0.791113	0.447396	0.545636	-7.04081	FALSE
A0A338P7L8_MOUSE;CHM2B_MOUSE	A0A338P7L8;Q8BJF9	A0A338P7L8;Q8BJF9	Chmp2b	14.8882	0	-0.285785	15.4319	-2.57808	0.0276887	0.0598096	-4.58791	FALSE
A0A3B2W3F6_MOUSE;IF140_MOUSE;E9Q682_MOUSE	A0A3B2W3F6;E9PY46;E9Q682	A0A3B2W3F6;E9PY46;E9Q682	Ift140	29.9491	8.33333	0.113631	12.4178	0.39868	0.698583	0.767938	-7.28708	FALSE
A0A3B2W4C8_MOUSE;CP39A_MOUSE	A0A3B2W4C8;Q9JKJ9	A0A3B2W4C8;Q9JKJ9	Cyp39a1	24.1817	0	0.350735	13.322	1.65254	0.129705	0.206025	-6.05164	FALSE
A0A3B2W725_MOUSE;A0A3Q4EGS4_MOUSE;TAF4B_MOUSE	A0A3B2W725;A0A3Q4EGS4;G5E8Z2	A0A3B2W725;A0A3Q4EGS4;G5E8Z2	Taf4b	36.9761	0	-0.482713	14.41	-2.01467	0.0718675	0.127967	-5.5095	FALSE
A0A3B2W864_MOUSE	A0A3B2W864	A0A3B2W864	Gm49804	18.113	0	0.091565	16.8824	1.03575	0.324929	0.422764	-6.81514	FALSE
A0A3B2WAQ7_MOUSE	A0A3B2WAQ7	A0A3B2WAQ7	Anks1	24.7963	0	-0.350317	14.9864	-3.77888	0.00366607	0.0120297	-2.53566	FALSE
A0A3B2WB82_MOUSE;PSMG1_MOUSE	A0A3B2WB82;Q9JK23	A0A3B2WB82;Q9JK23	Psmg1	10.933	0	0.154066	14.3835	1.45435	0.176775	0.264064	-6.32275	FALSE
A0A3B2WBC6_MOUSE	A0A3B2WBC6	A0A3B2WBC6	Polr2m	32.0862	0	0.0280371	14.6314	0.197259	0.847612	0.888399	-7.35225	FALSE
A0A3B2WBH9_MOUSE;A0A3B2WCN9_MOUSE;ZO2_MOUSE	A0A3B2WBH9;A0A3B2WCN9;Q9Z0U1	A0A3B2WBH9;A0A3B2WCN9;Q9Z0U1	Tjp2	11.6725	0	-0.229475	18.004	-3.39005	0.00697203	0.0198743	-3.19767	FALSE
A0A3B2WBL1_MOUSE;A0A3B2WDD2_MOUSE;Q5XJF6_MOUSE	A0A3B2WBL1;A0A3B2WDD2;Q5XJF6	A0A3B2WBL1;A0A3B2WDD2;Q5XJF6	Rpl10a	29.9556	0	0.00130622	18.7535	0.0166521	0.987045	0.990363	-7.37339	FALSE
A0A3B2WCC4_MOUSE;TAF11_MOUSE	A0A3B2WCC4;Q99JX1	A0A3B2WCC4;Q99JX1	Taf11	37.9912	25	-0.699586	10.7197	-2.40068	0.037479	0.076139	-4.88511	FALSE
A0A3B2WCD8_MOUSE;FUBP2_MOUSE	A0A3B2WCD8;Q3U0V1	A0A3B2WCD8;Q3U0V1	Khsrp	9.6497	0	-0.159057	18.8332	-2.90852	0.0157427	0.0382485	-4.0249	FALSE
A0A3B2WCL5_MOUSE;RANB3_MOUSE	A0A3B2WCL5;Q9CT10	A0A3B2WCL5;Q9CT10	Ranbp3	7.46242	0	-0.00239764	16.2313	-0.0362113	0.971833	0.978878	-7.37283	FALSE
A0A3B2WCS4_MOUSE;RBP1_MOUSE	A0A3B2WCS4;Q62172	A0A3B2WCS4;Q62172	Ralbp1	27.1219	0	-0.574708	14.6365	-6.48226	7.34676e-05	0.000593857	1.5737	FALSE
A0A3B2WDB3_MOUSE;LCLT1_MOUSE	A0A3B2WDB3;Q3UN02	A0A3B2WDB3;Q3UN02	Lclat1	29.9899	0	0.238861	16.1569	2.6776	0.0233566	0.0524613	-4.41935	FALSE
A0A3Q4EBK4_MOUSE;Q6P1B9_MOUSE	A0A3Q4EBK4;Q6P1B9	A0A3Q4EBK4;Q6P1B9	Bin1	23.6833	0	0.470166	14.6609	3.68452	0.00427846	0.0136393	-2.69535	FALSE
A0A3Q4EBT2_MOUSE;A0A3Q4EGH7_MOUSE;A0A3Q4EIC0_MOUSE;A0A3Q4EID5_MOUSE;CRIM1_MOUSE	A0A3Q4EBT2;A0A3Q4EGH7;A0A3Q4EIC0;A0A3Q4EID5;Q9JLL0	A0A3Q4EBT2;A0A3Q4EGH7;A0A3Q4EIC0;A0A3Q4EID5;Q9JLL0	Crim1	48.5739	25	-0.915263	11.7617	-1.71027	0.118279	0.191562	-5.96892	FALSE
A0A3Q4EBU5_MOUSE;G3X9J1_MOUSE;G5E8Y0_MOUSE;NAC1_MOUSE;Q68FL0_MOUSE	A0A3Q4EBU5;G3X9J1;G5E8Y0;P70414;Q68FL0	A0A3Q4EBU5;G3X9J1;G5E8Y0;P70414;Q68FL0	Slc8a1	16.0801	0	0.045672	13.79	0.337597	0.742707	0.804933	-7.31141	FALSE
A0A3Q4EBZ6_MOUSE;WDR46_MOUSE	A0A3Q4EBZ6;Q9Z0H1	A0A3Q4EBZ6;Q9Z0H1	Wdr46	34.1995	0	0.613078	12.9784	2.78314	0.0195004	0.0455123	-4.23952	FALSE
A0A3Q4EG54_MOUSE;A0A3Q4EI24_MOUSE;Q3V156_MOUSE;OSBL1_MOUSE	A0A3Q4EG54;A0A3Q4EI24;Q3V156;Q91XL9	A0A3Q4EG54;A0A3Q4EI24;Q3V156;Q91XL9	Osbpl1a	12.2316	0	-0.149781	14.2732	-1.34043	0.210022	0.302028	-6.46845	FALSE
A0A3Q4EGK3_MOUSE;LTBP1_MOUSE	A0A3Q4EGK3;Q8CG19	A0A3Q4EGK3;Q8CG19	Ltbp1	19.143	0	0.261081	13.9624	1.62559	0.135372	0.213204	-6.08971	FALSE
A0A3Q4EGL6_MOUSE;ALR_MOUSE	A0A3Q4EGL6;P56213	A0A3Q4EGL6;P56213	Gfer	43.7565	0	1.30024	13.9131	12.8784	1.63984e-07	1.28305e-05	7.97238	TRUE
A0A3Q4EGQ6_MOUSE;A0A3Q4EI07_MOUSE;SSXT_MOUSE;Q8BJJ6_MOUSE;Q8BKL1_MOUSE;Q8VHA8_MOUSE	A0A3Q4EGQ6;A0A3Q4EI07;Q62280;Q8BJJ6;Q8BKL1;Q8VHA8	A0A3Q4EGQ6;A0A3Q4EI07;Q62280;Q8BJJ6;Q8BKL1;Q8VHA8	Ss18	70.1372	0	-1.03946	15.2209	-1.76619	0.108087	0.17777	-5.88731	FALSE
A0A3Q4EGQ9_MOUSE;E9QNE9_MOUSE;M4K3_MOUSE	A0A3Q4EGQ9;E9QNE9;Q99JP0	A0A3Q4EGQ9;E9QNE9;Q99JP0	Map4k3	19.1383	0	-0.208932	13.5543	-2.01599	0.0717105	0.127744	-5.50744	FALSE
A0A3Q4EH04_MOUSE;A0A3Q4L335_MOUSE;A0A3Q4L393_MOUSE;SRSF7_MOUSE	A0A3Q4EH04;A0A3Q4L335;A0A3Q4L393;Q8BL97	A0A3Q4EH04;A0A3Q4L335;A0A3Q4L393;Q8BL97	Srsf7	20.0986	0	-0.191997	18.3653	-1.81414	0.0999952	0.16681	-5.81627	FALSE
A0A3Q4EH67_MOUSE;D3Z6D5_MOUSE;Q3TN06_MOUSE;FEZ2_MOUSE	A0A3Q4EH67;D3Z6D5;Q3TN06;Q6TYB5	A0A3Q4EH67;D3Z6D5;Q3TN06;Q6TYB5	Fez2	32.9418	0	0.109737	12.041	0.566649	0.583556	0.670497	-7.20029	FALSE
A0A3Q4EHL1_MOUSE;Q80VE5_MOUSE	A0A3Q4EHL1;Q80VE5	A0A3Q4EHL1;Q80VE5	Tbc1d22b	36.3386	41.6667	0.215805	10.7623	0.745222	0.473439	0.570151	-7.07729	FALSE
A0A3Q4EHL9_MOUSE;AMERL_MOUSE	A0A3Q4EHL9;Q8JZZ6	A0A3Q4EHL9;Q8JZZ6	Ammecr1l	20.0629	0	-0.200384	13.426	-1.38314	0.196983	0.287336	-6.41475	FALSE
A0A3Q4EHN7_MOUSE;WDR43_MOUSE	A0A3Q4EHN7;Q6ZQL4	A0A3Q4EHN7;Q6ZQL4	Wdr43	16.9805	0	0.353328	13.9415	2.86897	0.0168416	0.0404189	-4.0927	FALSE
A0A3Q4EI12_MOUSE;RAB18_MOUSE	A0A3Q4EI12;P35293	A0A3Q4EI12;P35293	Rab18	26.7768	0	0.327981	17.7568	3.70823	0.00411519	0.0132181	-2.65516	FALSE
A0A3Q4L2S1_MOUSE;NUBP2_MOUSE	A0A3Q4L2S1;Q9R061	A0A3Q4L2S1;Q9R061	Nubp2	33.0808	0	0.293607	14.094	2.57675	0.0277522	0.059929	-4.59017	FALSE
A0A494B8X7_MOUSE;A0A494B9A2_MOUSE;B7ZN55_MOUSE;ASAH2_MOUSE	A0A494B8X7;A0A494B9A2;B7ZN55;Q9JHE3	A0A494B8X7;A0A494B9A2;B7ZN55;Q9JHE3	Asah2	19.4823	8.33333	-0.988554	13.1025	-1.61659	0.137311	0.215584	-6.10234	FALSE
A0A494B8Y7_MOUSE;G5E8K8_MOUSE	A0A494B8Y7;G5E8K8	A0A494B8Y7;G5E8K8	Ahnak	56.7799	16.6667	0.0541455	11.7629	0.0731302	0.943157	0.959247	-7.37061	FALSE
A0A494B8Y8_MOUSE;YIF1A_MOUSE	A0A494B8Y8;Q91XB7	A0A494B8Y8;Q91XB7	Yif1a	25.2311	0	0.510286	13.9285	3.21181	0.00940732	0.0252628	-3.50367	FALSE
A0A494B923_MOUSE;A0A494BB18_MOUSE;PAPS2_MOUSE	A0A494B923;A0A494BB18;O88428	A0A494B923;A0A494BB18;O88428	Papss2	27.8824	0	0.0791924	14.2842	0.456072	0.658168	0.734142	-7.26068	FALSE
A0A494B953_MOUSE;A0A494B9F0_MOUSE;A0A494BAG2_MOUSE;A0A494BAX0_MOUSE;NED4L_MOUSE	A0A494B953;A0A494B9F0;A0A494BAG2;A0A494BAX0;Q8CFI0	A0A494B953;A0A494B9F0;A0A494BAG2;A0A494BAX0;Q8CFI0	Nedd4l	13.0776	0	-0.260701	13.909	-3.26961	0.00853391	0.0234404	-3.40434	FALSE
A0A494B990_MOUSE;LPXN_MOUSE	A0A494B990;Q99N69	A0A494B990;Q99N69	Lpxn	32.3224	33.3333	0.787172	11.6819	3.01523	0.0131266	0.032894	-3.84167	FALSE
A0A494B9A6_MOUSE;MSLN_MOUSE	A0A494B9A6;Q61468	A0A494B9A6;Q61468	Msln	73.7237	0	0.425591	15.6763	1.09012	0.301452	0.398524	-6.75827	FALSE
A0A494B9B9_MOUSE;SDHF2_MOUSE	A0A494B9B9;Q8C6I2	A0A494B9B9;Q8C6I2	Sdhaf2	46.7022	8.33333	1.39764	12.8898	7.28781	2.76879e-05	0.000299916	2.60672	TRUE
A0A494B9C7_MOUSE;A0A494BBB6_MOUSE;RNH2C_MOUSE	A0A494B9C7;A0A494BBB6;Q9CQ18	A0A494B9C7;A0A494BBB6;Q9CQ18	Rnaseh2c	30.4308	0	-0.71323	13.1385	-2.43119	0.0355806	0.0731678	-4.83435	FALSE
A0A494B9D2_MOUSE;DPOA2_MOUSE;Q8C2T6_MOUSE	A0A494B9D2;P33611;Q8C2T6	A0A494B9D2;P33611;Q8C2T6	Pola2	26.0297	0	-0.34246	11.8449	-1.57385	0.146871	0.227578	-6.16177	FALSE
A0A494B9D7_MOUSE;NAA40_MOUSE	A0A494B9D7;Q8VE10	A0A494B9D7;Q8VE10	Naa40	18.6401	8.33333	0.231092	11.8849	1.62213	0.136115	0.214081	-6.09457	FALSE
A0A494B9F6_MOUSE;Q3YEA0_MOUSE;RSPH1_MOUSE	A0A494B9F6;Q3YEA0;Q8VIG3	A0A494B9F6;Q3YEA0;Q8VIG3	Rsph1	54.6226	8.33333	0.68988	11.9696	1.34775	0.207735	0.299649	-6.45932	FALSE
A0A494B9H1_MOUSE;SIL1_MOUSE	A0A494B9H1;Q9EPK6	A0A494B9H1;Q9EPK6	Sil1	26.3944	0	0.237151	13.7496	2.03355	0.0696435	0.12489	-5.47991	FALSE
A0A494B9H3_MOUSE;G3X9Y4_MOUSE;RHOD_MOUSE	A0A494B9H3;G3X9Y4;P97348	A0A494B9H3;G3X9Y4;P97348	Rhod	23.6737	8.33333	0.476021	13.8421	3.38185	0.00706842	0.0201075	-3.21173	FALSE
A0A494B9K4_MOUSE	A0A494B9K4	A0A494B9K4	Add3	52.3405	0	-1.52504	13.1767	-4.00069	0.00256062	0.00900856	-2.1634	TRUE
A0A494B9L0_MOUSE;A0A494BBL1_MOUSE;Q5RL57_MOUSE;AKP8L_MOUSE	A0A494B9L0;A0A494BBL1;Q5RL57;Q9R0L7	A0A494B9L0;A0A494BBL1;Q5RL57;Q9R0L7	Akap8l	46.6955	0	-0.121738	12.0828	-0.282726	0.783203	0.839117	-7.32989	FALSE
A0A494B9M1_MOUSE;A0A498WFR9_MOUSE;Q71S44_MOUSE;PGRP2_MOUSE	A0A494B9M1;A0A498WFR9;Q71S44;Q8VCS0	A0A494B9M1;A0A498WFR9;Q71S44;Q8VCS0	Pglyrp2	61.0297	58.3333	1.72623	11.5624	2.35492	0.0405141	0.0810786	-4.96093	FALSE
A0A494B9N8_MOUSE;ABCG1_MOUSE	A0A494B9N8;Q64343	A0A494B9N8;Q64343	Abcg1	36.3226	16.6667	-0.273285	11.9225	-0.504331	0.62505	0.705369	-7.23584	FALSE
A0A494B9R1_MOUSE;PP14B_MOUSE	A0A494B9R1;Q62084	A0A494B9R1;Q62084	Ppp1r14b	40.3699	0	-0.494752	13.8258	-1.47644	0.170879	0.257067	-6.2936	FALSE
A0A494B9R5_MOUSE;E9Q156_MOUSE;WDR4_MOUSE	A0A494B9R5;E9Q156;Q9EP82	A0A494B9R5;E9Q156;Q9EP82	Wdr4	46.3088	8.33333	1.08041	12.9658	3.76328	0.00376063	0.0122949	-2.56201	TRUE
A0A494B9V8_MOUSE	A0A494B9V8	A0A494B9V8	Ptar1	28.2379	0	0.248316	14.0278	2.61656	0.025926	0.0569312	-4.52287	FALSE
A0A494B9X3_MOUSE;E9Q9M1_MOUSE;5NTC_MOUSE	A0A494B9X3;E9Q9M1;Q3V1L4	A0A494B9X3;E9Q9M1;Q3V1L4	Nt5c2	7.60837	0	0.0821416	16.589	1.17242	0.268438	0.365272	-6.66791	FALSE
A0A494B9Y9_MOUSE;ZFPL1_MOUSE	A0A494B9Y9;Q9DB43	A0A494B9Y9;Q9DB43	Zfpl1	20.7733	0	0.30182	14.9645	3.44642	0.00634553	0.0185419	-3.10113	FALSE
A0A494B9Z0_MOUSE;A0A494BBA8_MOUSE;RS30_MOUSE	A0A494B9Z0;A0A494BBA8;P62862	A0A494B9Z0;A0A494BBA8;P62862	Fau	30.4631	8.33333	-0.0879624	19.2758	-0.408601	0.691521	0.762376	-7.28277	FALSE
A0A494BA32_MOUSE;GPAT1_MOUSE	A0A494BA32;Q61586	A0A494BA32;Q61586	Gpam	27.1422	0	0.502464	12.899	3.91131	0.00295686	0.0101376	-2.31285	FALSE
A0A494BA44_MOUSE;TF65_MOUSE	A0A494BA44;Q04207	A0A494BA44;Q04207	Rela	13.982	0	-0.10214	16.0744	-1.05956	0.314484	0.412102	-6.79052	FALSE
A0A494BA87_MOUSE;CIAO3_MOUSE	A0A494BA87;Q7TMW6	A0A494BA87;Q7TMW6	Ciao3	47.4411	50	-2.01273	11.2518	-4.50647	0.00115735	0.00479296	-1.33451	TRUE
A0A494BA94_MOUSE;NDKM_MOUSE	A0A494BA94;Q9WV84	A0A494BA94;Q9WV84	Nme4	50.5525	0	1.34663	12.6172	6.26104	9.74099e-05	0.000741991	1.27511	TRUE
A0A494BA97_MOUSE;OSTF1_MOUSE	A0A494BA97;Q62422	A0A494BA97;Q62422	Ostf1	16.5118	0	0.0307057	16.8678	0.332425	0.746492	0.807731	-7.31329	FALSE
A0A494BAF9_MOUSE;CCD40_MOUSE	A0A494BAF9;Q8BI79	A0A494BAF9;Q8BI79	Ccdc40	62.5582	66.6667	0.259753	10.5706	0.576437	0.577175	0.664493	-7.19435	FALSE
A0A494BAI5_MOUSE;F6T2S0_MOUSE;HEMH_MOUSE;Q91W09_MOUSE	A0A494BAI5;F6T2S0;P22315;Q91W09	A0A494BAI5;F6T2S0;P22315;Q91W09	Fech	25.355	0	0.0473105	14.9246	0.37263	0.717269	0.783686	-7.29794	FALSE
A0A494BAJ5_MOUSE;A0A494BB58_MOUSE;A0A494BBF1_MOUSE;CCS_MOUSE	A0A494BAJ5;A0A494BB58;A0A494BBF1;Q9WU84	A0A494BAJ5;A0A494BB58;A0A494BBF1;Q9WU84	Ccs	13.1978	0	0.23332	15.5617	2.56773	0.028183	0.0606157	-4.60538	FALSE
A0A494BAJ6_MOUSE;ARL3_MOUSE	A0A494BAJ6;Q9WUL7	A0A494BAJ6;Q9WUL7	Arl3	30.5993	0	0.00673713	16.0289	0.0686116	0.946663	0.96208	-7.37096	FALSE
A0A494BAK4_MOUSE;A0A494BAW5_MOUSE;F6SLP4_MOUSE;ERGI1_MOUSE	A0A494BAK4;A0A494BAW5;F6SLP4;Q9DC16	A0A494BAK4;A0A494BAW5;F6SLP4;Q9DC16	Ergic1	13.2282	0	0.220037	16.9608	2.43817	0.0351597	0.0724954	-4.82271	FALSE
A0A494BAM2_MOUSE;RCL1_MOUSE	A0A494BAM2;Q9JJT0	A0A494BAM2;Q9JJT0	Rcl1	43.8909	0	0.64748	13.6882	2.90984	0.0157074	0.0381742	-4.02264	FALSE
A0A494BAM6_MOUSE;PPIP2_MOUSE	A0A494BAM6;Q99M15	A0A494BAM6;Q99M15	Pstpip2	33.2876	8.33333	0.0266458	11.7566	0.0967922	0.924821	0.947874	-7.36841	FALSE
A0A494BAP2_MOUSE	A0A494BAP2	A0A494BAP2	Csnk1g3	17.063	0	-0.251328	14.0237	-1.9398	0.0813678	0.140808	-5.62574	FALSE
A0A494BAT2_MOUSE;A0A494BB93_MOUSE;CUED2_MOUSE	A0A494BAT2;A0A494BB93;Q9CXX9	A0A494BAT2;A0A494BB93;Q9CXX9	Cuedc2	31.0856	0	-0.0889855	12.9455	-0.368825	0.720015	0.78594	-7.29946	FALSE
A0A494BB10_MOUSE	A0A494BB10	A0A494BB10	Gm50478	26.6013	8.33333	0.28646	12.7447	1.49389	0.166341	0.251745	-6.27036	FALSE
A0A494BB49_MOUSE;CD5_MOUSE	A0A494BB49;P13379	A0A494BB49;P13379	Cd5	34.2029	50	-0.331789	10.5423	-1.91524	0.0847332	0.14588	-5.66345	FALSE
A0A494BB63_MOUSE;D3YVT2_MOUSE;D3Z479_MOUSE;SNX15_MOUSE	A0A494BB63;D3YVT2;D3Z479;Q91WE1	A0A494BB63;D3YVT2;D3Z479;Q91WE1	Snx15	27.1192	0	0.0933225	13.631	0.422975	0.681344	0.753631	-7.27632	FALSE
A0A494BB75_MOUSE	A0A494BB75	A0A494BB75	Wdr26	27.1873	0	0.338576	14.3754	4.71063	0.000848471	0.0037447	-1.00891	FALSE
A0A494BB95_MOUSE;IF1A_MOUSE	A0A494BB95;Q60872	A0A494BB95;Q60872	Eif1a	16.9109	0	0.321084	16.4668	2.74865	0.0206847	0.0475869	-4.2984	FALSE
A0A494BBA3_MOUSE;AB17B_MOUSE	A0A494BBA3;Q7M759	A0A494BBA3;Q7M759	Abhd17b	38.3462	8.33333	-0.0193679	13.8079	-0.0278537	0.978332	0.983825	-7.37312	FALSE
A0A494BBC4_MOUSE;D3YZR8_MOUSE;F7ABX5_MOUSE;Q3U9H3_MOUSE;BAD_MOUSE	A0A494BBC4;D3YZR8;F7ABX5;Q3U9H3;Q61337	A0A494BBC4;D3YZR8;F7ABX5;Q3U9H3;Q61337	Bad	34.0198	0	0.414113	12.9457	2.21731	0.0511567	0.0975561	-5.1863	FALSE
A0A494BBD3_MOUSE;SCYL1_MOUSE;R4H4V1_MOUSE;R4H4Y7_MOUSE	A0A494BBD3;Q9EQC5;R4H4V1;R4H4Y7	A0A494BBD3;Q9EQC5;R4H4V1;R4H4Y7	Scyl1	22.9133	0	0.392373	14.5912	3.78391	0.00363615	0.0119774	-2.52718	FALSE
A0A494BBF0_MOUSE;G5E8D6_MOUSE;FBLN4_MOUSE	A0A494BBF0;G5E8D6;Q9WVJ9	A0A494BBF0;G5E8D6;Q9WVJ9	Efemp2	12.0829	0	0.251465	16.3998	3.0164	0.0131004	0.0328487	-3.83965	FALSE
A0A494BBF6_MOUSE;A0A494BBI6_MOUSE;CHIP_MOUSE	A0A494BBF6;A0A494BBI6;Q9WUD1	A0A494BBF6;A0A494BBI6;Q9WUD1	Stub1	20.4857	0	0.558373	14.901	5.82996	0.000171947	0.00112568	0.673941	FALSE
A0A494BBI0_MOUSE;M3K11_MOUSE	A0A494BBI0;Q80XI6	A0A494BBI0;Q80XI6	Map3k11	41.4162	0	-1.1215	12.0559	-9.0648	4.13145e-06	8.92637e-05	4.61516	TRUE
A0A494BBP5_MOUSE;TNR6_MOUSE	A0A494BBP5;P25446	A0A494BBP5;P25446	Fas	18.811	0	0.249975	13.8829	1.71848	0.11673	0.18951	-5.95702	FALSE
A0A498U6I0_MOUSE;O78196_MOUSE	A0A498U6I0;O78196	A0A498U6I0;O78196	H2-Eb1	19.867	0	0.394877	14.1591	2.51512	0.0308337	0.0651347	-4.69394	FALSE
A0A498WFS2_MOUSE;UBXN1_MOUSE	A0A498WFS2;Q922Y1	A0A498WFS2;Q922Y1	Ubxn1	7.60612	0	-0.0373082	15.3925	-0.446768	0.664646	0.739602	-7.26519	FALSE
A0A498WGD8_MOUSE;TXNL1_MOUSE	A0A498WGD8;Q8CDN6	A0A498WGD8;Q8CDN6	Txnl1	6.98738	0	-0.055177	17.4758	-0.714184	0.491591	0.586923	-7.10085	FALSE
A0A498WGK2_MOUSE;SYNC_MOUSE	A0A498WGK2;Q8BP47	A0A498WGK2;Q8BP47	Nars1	29.752	0	0.174091	17.587	1.9495	0.0800743	0.138987	-5.6108	FALSE
A0A498WGK6_MOUSE;TM9S3_MOUSE	A0A498WGK6;Q9ET30	A0A498WGK6;Q9ET30	Tm9sf3	19.5426	0	0.307256	17.0293	3.60903	0.00484484	0.0150114	-2.82361	FALSE
A0A498WGL8_MOUSE;SSH3_MOUSE	A0A498WGL8;Q8K330	A0A498WGL8;Q8K330	Ssh3	21.2452	0	0.393645	14.8067	2.48838	0.0322738	0.0675747	-4.73879	FALSE
A0A4W9_MOUSE;D3Z4T6_MOUSE;NEGR1_MOUSE	A0A4W9;D3Z4T6;Q80Z24	A0A4W9;D3Z4T6;Q80Z24	Negr1	54.6537	16.6667	1.309	12.7324	2.71858	0.021776	0.0496711	-4.34965	TRUE
A0A571BD48_MOUSE;L7N1Y0_MOUSE	A0A571BD48;L7N1Y0	A0A571BD48;L7N1Y0	Dnah7b	33.5121	0	-0.692641	17.6389	-4.71273	0.000845797	0.00373699	-1.0056	FALSE
A0A571BD95_MOUSE;A0A5F8MP95_MOUSE;UBE4B_MOUSE	A0A571BD95;A0A5F8MP95;Q9ES00	A0A571BD95;A0A5F8MP95;Q9ES00	Ube4b	19.3092	0	-0.201647	15.4035	-2.43929	0.0350924	0.0723854	-4.82084	FALSE
A0A571BDP7_MOUSE;D3YZ86_MOUSE;R3GEF_MOUSE	A0A571BDP7;D3YZ86;Q8VDV3	A0A571BDP7;D3YZ86;Q8VDV3	Rab3il1	16.9396	0	0.208274	12.8737	2.03425	0.0695618	0.124772	-5.4788	FALSE
A0A571BEC9_MOUSE;PLIN4_MOUSE	A0A571BEC9;O88492	A0A571BEC9;O88492	Plin4	34.3962	8.33333	0.425723	13.5063	1.00114	0.340574	0.43901	-6.85012	FALSE
A0A571BEF4_MOUSE;A0A571BGG1_MOUSE;SH319_MOUSE	A0A571BEF4;A0A571BGG1;Q91X43	A0A571BEF4;A0A571BGG1;Q91X43	Sh3d19	36.0319	0	-0.622517	13.4006	-2.23774	0.049421	0.0948521	-5.15312	FALSE
A0A571BEG7_MOUSE;INADL_MOUSE	A0A571BEG7;Q63ZW7	A0A571BEG7;Q63ZW7	Patj	18.2353	0	0.286017	15.1437	3.66232	0.00443752	0.0140176	-2.73303	FALSE
A0A571BEH9_MOUSE;ARG28_MOUSE	A0A571BEH9;P97433	A0A571BEH9;P97433	Arhgef28	28.2043	0	0.286056	13.7277	1.14978	0.277223	0.373665	-6.69327	FALSE
A0A571BEI2_MOUSE	A0A571BEI2	A0A571BEI2	Aak1	29.3699	0	-0.26707	15.4987	-3.27711	0.00842693	0.0231942	-3.39147	FALSE
A0A571BEI5_MOUSE;NACC1_MOUSE	A0A571BEI5;Q7TSZ8	A0A571BEI5;Q7TSZ8	Nacc1	28.726	0	-0.544419	13.1136	-2.55239	0.0289316	0.0618362	-4.63124	FALSE
A0A571BFA7_MOUSE;FA83H_MOUSE	A0A571BFA7;Q148V8	A0A571BFA7;Q148V8	Fam83h	28.1197	0	0.563313	14.119	6.52805	6.93544e-05	0.000570231	1.6347	FALSE
A0A571BG01_MOUSE;E9PZX1_MOUSE	A0A571BG01;E9PZX1	A0A571BG01;E9PZX1	Dthd1	26.7923	8.33333	-0.684928	18.1267	-4.87894	0.000659831	0.00306842	-0.744691	FALSE
A0A571BG95_MOUSE;E9PUE7_MOUSE;ABR_MOUSE	A0A571BG95;E9PUE7;Q5SSL4	A0A571BG95;E9PUE7;Q5SSL4	Abr	26.6401	0	-0.418811	13.4451	-3.18045	0.00991907	0.0264083	-3.55759	FALSE
A0A571BGD8_MOUSE	A0A571BGD8	A0A571BGD8	Ppp1r12b	12.7729	0	-0.0670712	13.6805	-0.526951	0.609818	0.692284	-7.22339	FALSE
A0A589P973_MOUSE;NAV1_MOUSE	A0A589P973;Q8CH77	A0A589P973;Q8CH77	Nav1	49.4646	8.33333	0.107387	13.5316	0.212215	0.83624	0.879944	-7.34891	FALSE
A0A5F8MP75_MOUSE;E9QN59_MOUSE;Q3TQZ7_MOUSE;MK10_MOUSE;Q80W80_MOUSE;Q8C9D4_MOUSE	A0A5F8MP75;E9QN59;Q3TQZ7;Q61831;Q80W80;Q8C9D4	A0A5F8MP75;E9QN59;Q3TQZ7;Q61831;Q80W80;Q8C9D4	Mapk10	28.0639	0	-0.00664919	16.1147	-0.0562787	0.956238	0.967486	-7.37181	FALSE
A0A5F8MP96_MOUSE;SEPT4_MOUSE	A0A5F8MP96;P28661	A0A5F8MP96;P28661	Septin4	24.0202	0	-0.474934	16.9716	-5.9218	0.000152021	0.00103213	0.80419	FALSE
A0A5F8MP99_MOUSE	A0A5F8MP99	A0A5F8MP99	Macf1	36.343	8.33333	-0.944355	15.5796	-6.44126	7.73738e-05	0.000617993	1.51886	FALSE
A0A5F8MPA4_MOUSE;A0A5F8MPK0_MOUSE;KCAB1_MOUSE	A0A5F8MPA4;A0A5F8MPK0;P63143	A0A5F8MPA4;A0A5F8MPK0;P63143	Kcnab1	17.3144	25	-1.54071	14.2029	-1.72018	0.11641	0.189143	-5.95455	FALSE
A0A5F8MPB5_MOUSE;ITA6_MOUSE	A0A5F8MPB5;Q61739	A0A5F8MPB5;Q61739	Itga6	36.6888	0	-0.804957	16.7521	-6.19408	0.000106227	0.000790259	1.18341	FALSE
A0A5F8MPF0_MOUSE;KIF1B_MOUSE	A0A5F8MPF0;Q60575	A0A5F8MPF0;Q60575	Kif1b	29.2113	0	0.0477804	15.0088	0.44605	0.665147	0.739981	-7.26553	FALSE
A0A5F8MPF3_MOUSE;A0A5F8MPN4_MOUSE;A0A5F8MPU7_MOUSE;MICA3_MOUSE	A0A5F8MPF3;A0A5F8MPN4;A0A5F8MPU7;Q8CJ19	A0A5F8MPF3;A0A5F8MPN4;A0A5F8MPU7;Q8CJ19	Mical3	22.268	0	0.135427	14.3863	1.01145	0.335856	0.434182	-6.8398	FALSE
A0A5F8MPF6_MOUSE;A0A5F8MPH6_MOUSE;ARHGI_MOUSE	A0A5F8MPF6;A0A5F8MPH6;Q6P9R4	A0A5F8MPF6;A0A5F8MPH6;Q6P9R4	Arhgef18	17.3661	0	-0.112669	14.8134	-0.987799	0.346752	0.445122	-6.86334	FALSE
A0A5F8MPH5_MOUSE;A0A5F8MPI7_MOUSE;A0A5F8MPX2_MOUSE;SYTL2_MOUSE	A0A5F8MPH5;A0A5F8MPI7;A0A5F8MPX2;Q99N50	A0A5F8MPH5;A0A5F8MPI7;A0A5F8MPX2;Q99N50	Sytl2	49.6405	41.6667	-2.06313	11.5188	-5.94999	0.000146414	0.00100507	0.843932	TRUE
A0A5F8MPH8_MOUSE	A0A5F8MPH8	A0A5F8MPH8	Tnxb	29.7735	0	-0.19806	15.1389	-0.914036	0.382396	0.479653	-6.9338	FALSE
A0A5F8MPI9_MOUSE;A1L338_MOUSE;Q3UGX8_MOUSE;Q3UHC1_MOUSE;Q91ZZ2_MOUSE	A0A5F8MPI9;A1L338;Q3UGX8;Q3UHC1;Q91ZZ2	A0A5F8MPI9;A1L338;Q3UGX8;Q3UHC1;Q91ZZ2	Rapgef1	30.3583	0	-0.653829	13.0177	-5.59173	0.000237953	0.0014422	0.330565	FALSE
A0A5F8MPK9_MOUSE;SAC1_MOUSE	A0A5F8MPK9;Q9EP69	A0A5F8MPK9;Q9EP69	Sacm1l	16.8167	0	0.374516	17.5146	5.14921	0.000444393	0.00228112	-0.328559	FALSE
A0A5F8MPM4_MOUSE;E9QK82_MOUSE	A0A5F8MPM4;E9QK82	A0A5F8MPM4;E9QK82	Mpz	76.1431	16.6667	0.25178	14.0795	0.319224	0.756183	0.816354	-7.31795	FALSE
A0A5F8MPN1_MOUSE;FRY_MOUSE	A0A5F8MPN1;E9Q8I9	A0A5F8MPN1;E9Q8I9	Fry	27.28	8.33333	0.0456338	11.9981	0.179655	0.861043	0.899436	-7.35588	FALSE
A0A5F8MPN7_MOUSE;QTRT2_MOUSE	A0A5F8MPN7;B8ZXI1	A0A5F8MPN7;B8ZXI1	Qtrt2	32.4458	0	-0.075117	12.2119	-0.23715	0.817371	0.86528	-7.34279	FALSE
A0A5F8MPP0_MOUSE;F6S200_MOUSE;Q3UX37_MOUSE	A0A5F8MPP0;F6S200;Q3UX37	A0A5F8MPP0;F6S200;Q3UX37	Plekhg1	38.8597	8.33333	-0.636957	12.2291	-2.3842	0.0385457	0.0778546	-4.91246	FALSE
A0A5F8MPP4_MOUSE;UBP25_MOUSE	A0A5F8MPP4;P57080	A0A5F8MPP4;P57080	Usp25	17.0113	0	-0.137833	13.7468	-1.38236	0.197215	0.28745	-6.41574	FALSE
A0A5F8MPP7_MOUSE;SPD2B_MOUSE	A0A5F8MPP7;A2AAY5	A0A5F8MPP7;A2AAY5	Sh3pxd2b	15.5793	0	-0.351394	15.3369	-3.64014	0.00460248	0.0143877	-2.7707	FALSE
A0A5F8MPQ8_MOUSE;E9PUI5_MOUSE;E9PUK3_MOUSE;FBP1L_MOUSE	A0A5F8MPQ8;E9PUI5;E9PUK3;Q8K012	A0A5F8MPQ8;E9PUI5;E9PUK3;Q8K012	Fnbp1l	17.4491	0	-0.29378	15.631	-3.13232	0.0107607	0.0280921	-3.64035	FALSE
A0A5F8MPR3_MOUSE;D3Z768_MOUSE;MAMD1_MOUSE	A0A5F8MPR3;D3Z768;P0C6A2	A0A5F8MPR3;D3Z768;P0C6A2	Mamld1	39.6011	66.6667	-0.665841	10.6631	-2.17883	0.054588	0.102991	-5.24854	FALSE
A0A5F8MPR7_MOUSE;ETS1_MOUSE;V9GXE2_MOUSE	A0A5F8MPR7;P27577;V9GXE2	A0A5F8MPR7;P27577;V9GXE2	Ets1	43.3012	8.33333	-1.32397	13.3291	-11.1704	6.17958e-07	2.91385e-05	6.60285	TRUE
A0A5F8MPS7_MOUSE;PPAL_MOUSE	A0A5F8MPS7;P24638	A0A5F8MPS7;P24638	Acp2	20.1835	0	-0.0061502	15.9413	-0.0519551	0.959597	0.970191	-7.37206	FALSE
A0A5F8MPS9_MOUSE	A0A5F8MPS9	A0A5F8MPS9	Tcf7	37.3979	8.33333	-0.989753	13.5628	-5.18877	0.000419782	0.00219534	-0.268511	FALSE
A0A5F8MPT6_MOUSE;E9QMC1_MOUSE	A0A5F8MPT6;E9QMC1	A0A5F8MPT6;E9QMC1	Cgn	8.15981	0	0.131325	16.3616	1.83531	0.0966037	0.162329	-5.78461	FALSE
A0A5F8MPW1_MOUSE;ANGT_MOUSE;Q3UTR7_MOUSE	A0A5F8MPW1;P11859;Q3UTR7	A0A5F8MPW1;P11859;Q3UTR7	Agt	90.6763	0	1.67502	13.9371	4.54536	0.00109041	0.00458164	-1.27208	TRUE
A0A5F8MPW8_MOUSE;Q3U9D6_MOUSE	A0A5F8MPW8;Q3U9D6	A0A5F8MPW8;Q3U9D6	Exoc6	31.4252	0	-0.279182	14.1936	-1.7012	0.120012	0.193614	-5.98201	FALSE
A0A5F8MPX8_MOUSE;EED_MOUSE	A0A5F8MPX8;Q921E6	A0A5F8MPX8;Q921E6	Eed	17.7795	0	0.0846687	13.8478	1.0541	0.316857	0.414739	-6.79621	FALSE
A0A5F8MPY1_MOUSE;ATS2_MOUSE	A0A5F8MPY1;Q8C9W3	A0A5F8MPY1;Q8C9W3	Adamts2	39.3792	8.33333	0.494523	12.1122	1.88857	0.088534	0.151277	-5.70415	FALSE
A0A5F8MPY3_MOUSE;FAK1_MOUSE	A0A5F8MPY3;P34152	A0A5F8MPY3;P34152	Ptk2	22.0225	0	-0.468839	16.289	-6.57945	6.50329e-05	0.000543673	1.70281	FALSE
A0A5F8MPZ2_MOUSE;E9Q7C9_MOUSE;Q5UE59_MOUSE;Q7TNF4_MOUSE;Q8CD76_MOUSE	A0A5F8MPZ2;E9Q7C9;Q5UE59;Q7TNF4;Q8CD76	A0A5F8MPZ2;E9Q7C9;Q5UE59;Q7TNF4;Q8CD76	Klc1	9.83732	0	-0.0674325	16.8023	-0.786161	0.45016	0.548343	-7.04484	FALSE
A0A5F8MQ05_MOUSE;BIN2_MOUSE;S4R270_MOUSE	A0A5F8MQ05;D3Z6Q9;S4R270	A0A5F8MQ05;D3Z6Q9;S4R270	Bin2	14.9273	0	0.0489705	16.0431	0.317804	0.757228	0.817263	-7.31845	FALSE
A0A5F8MQ23_MOUSE;RXRA_MOUSE;Q6LC96_MOUSE	A0A5F8MQ23;P28700;Q6LC96	A0A5F8MQ23;P28700;Q6LC96	Rxra	25.3582	0	0.0695008	13.3049	0.442954	0.66731	0.741678	-7.26701	FALSE
A0A5F8MQ58_MOUSE;E9QQ57_MOUSE;Q6NVF7_MOUSE	A0A5F8MQ58;E9QQ57;Q6NVF7	A0A5F8MQ58;E9QQ57;Q6NVF7	Prx	36.1039	0	-0.640216	19.0411	-5.98895	0.000139031	0.000972615	0.898663	FALSE
A0A5F8MQ70_MOUSE	A0A5F8MQ70	A0A5F8MQ70	Col5a1	25.1834	8.33333	0.213827	11.8808	0.599071	0.562568	0.652064	-7.18025	FALSE
A0A5F8MQA9_MOUSE;Q3T9T1_MOUSE;Q3TZY4_MOUSE;TMCC2_MOUSE	A0A5F8MQA9;Q3T9T1;Q3TZY4;Q80W04	A0A5F8MQA9;Q3T9T1;Q3TZY4;Q80W04	Tmcc2	24.7239	0	0.249191	14.0537	1.80504	0.101487	0.168706	-5.82983	FALSE
A0A5H1ZRK8_MOUSE;IGKC_MOUSE	A0A5H1ZRK8;P01837	A0A5H1ZRK8;P01837	Igkc	134.194	0	1.41247	15.9796	2.98648	0.0137844	0.0342338	-3.89106	TRUE
A0A5H1ZRL3_MOUSE	A0A5H1ZRL3	A0A5H1ZRL3	Nelfb	10.624	0	-0.160846	14.7877	-2.37628	0.0390684	0.078654	-4.92558	FALSE
A0A5H1ZRL7_MOUSE	A0A5H1ZRL7	A0A5H1ZRL7	Trp53bp1	18.8438	0	-0.0640985	14.6078	-0.720993	0.487571	0.583074	-7.09576	FALSE
[truncated: 7,060 more rows]

## Sheet: Orbitrap Astral
Uniprot.Name	Accession	Uniprot	Gene.Names	CV	Missingness	logFC	AveExpr	t	P.Value	adj.P.Val	B	Significance
[truncated: 13,631 more rows]

[truncated: 1 more sheets: timsTOF Ultra]
