# Supplementary material for: What Does Next-Generation Mass Spectrometry Offer for Proteomics? A Comprehensive Platform Comparison
Source: J Proteome Res. 2026 Mar 26;25(4):1929–40. doi: 10.1021/acs.jproteome.5c01007 (PMC13054874; doi:10.1021/acs.jproteome.5c01007)
Supplement: Supplementary file 5 [file pr5c01007_si_005.xlsx]

## Sheet: Orbitrap Exploris 480 DDA
Subcompartment Cellular Enrichment Analysis: from 480 Orbitrap Exploris DDA Proteome
Compartment	p	FDR	Significant	n	Mus musculus	% Coverage	Genes
Cytoplasm	3.03e-150	4.24e-149	TRUE	3326	11862	28.04	P17182,P21550,Q80Y17,P08905,P17897,Q9QYE6,Q921M4,O35153,Q8R1F6,P84078,P49817,P60766,P53564,P39054,Q9DC51,P01899,P01901,Q60766,P27046,P16054,O35405,P62821,P35279,P63001,O08547,Q01405,Q61543,Q9R233,P97390,O35609,Q61420,Q61335,O55013,O55029,Q9QXK3,Q9QZE5,Q9Z1Z0,P53811,Q8K1E0,P61022,O35166,Q91W53,P53994,Q7TMY8,Q9Z2W1,Q9EPB4,Q9DBH5,Q6DID7,Q9DCZ4,Q9D1D4,Q3USZ8,Q99JX3,Q9D0F3,Q8BHC9,Q8BXA1,Q91YD9,Q8K1M6,…
Mitochondrion	8.4e-81	1.09e-79	TRUE	773	1951	39.62	Q9DB20,Q9DCX2,Q03265,P56480,Q91VR2,Q9D3D9,P56382,Q9CQQ7,P97450,Q06185,P03930,Q9CPQ8,P56135,O88441,Q8BGH2,Q5U458,Q99LP6,Q9CQV1,Q99MR8,Q61102,P51174,P45952,P50544,Q07417,P28271,Q99KI0,Q9R0H0,P00329,P28474,P54822,P46664,Q9WTP6,P31750,P47738,P47740,P05064,P48962,P51881,P20108,O08709,P84091,P28352,P12023,P04627,O08691,Q9QUI0,P50429,P16460,P50516,P50518,O35143,Q9JLZ3,Q60739,O08734,Q07813,O35129,O35855,…
Ribosome	3.91e-20	4.7e-19	TRUE	117	242	48.35	Q9Z2Q5,Q9CQ40,Q921S7,Q9DB15,Q8K2M0,Q9ER88,Q9DC71,Q9Z1P6,Q9D7N6,Q9JKF7,Q8VDT9,Q9D0G0,Q9DCU6,Q9EQI8,Q8R035,Q9CR21,Q99N96,Q99N93,Q8BU88,Q9CXW2,Q8VE22,Q9CQX8,P58059,Q9D7N3,Q99N87,Q8BK72,Q8BJZ4,P14869,P35564,P11531,P68040,P14206,P25444,Q99M51,P35980,P84099,P67984,P41105,P47915,P62889,P62911,P61514,P47911,P14148,P51410,P62264,P62843,P14131,P63276,P62270,Q9CZX8,P62849,P62274,P97351,P62702,P97461,P62754,…
Endoplasmic reticulum	1.1e-18	1.21e-17	TRUE	590	1938	30.44	Q9Z2G6,P28271,Q60994,Q64191,P07724,P47739,P47740,O35381,P48036,O70423,P28352,P34928,P08226,P12023,Q9WTY4,P14869,P50428,P16460,Q8VDN2,O55143,P70704,O08734,Q07813,Q64373,Q9Z2F7,P18572,Q9JKR6,P08003,P14211,O35887,P35564,O08529,P24270,P51125,P49817,Q9WVC3,P19324,P11609,Q08857,Q61362,O35744,Q06890,P53996,Q9QZS0,P11087,Q01149,P47934,P21460,P49586,P97821,O55071,P12790,P33267,Q64462,P61804,P31786,O54734,…
Endosome	2.64e-12	2.64e-11	TRUE	331	1033	32.04	Q61187,Q9D1C8,Q8R105,Q8R0J7,Q9CZ28,Q9CQ80,Q91XD6,Q9CQ10,Q9CQD4,Q99LU0,Q8BJF9,Q9D8B3,P0C0A3,Q921W0,P09470,Q810B6,P20108,P08226,P12023,P62331,Q9QUI0,P62746,P50428,Q9ERI2,Q8VDN2,P50518,O88738,P18572,P07356,P49817,P11609,P41731,P31996,P09803,P46414,Q61462,Q62418,O35075,P39054,O08530,Q01279,Q9WVK4,Q80VP1,Q8CHU3,P42567,Q61559,O08917,Q60634,Q61090,P23242,Q6R0H7,P63094,P61793,Q60631,Q99LI8,P63158,Q60766,…
Intracellular vesicle	5.16e-12	4.64e-11	TRUE	630	2223	28.34	Q61187,Q9D1C8,Q8R105,Q8R0J7,Q9CZ28,Q9CQ80,Q91XD6,Q9CQ10,Q9CQD4,Q99LU0,Q8BJF9,Q9D8B3,P0C0A3,Q921W0,Q8C754,P50428,P14211,P26231,P80317,O54833,P49935,P97792,P27773,P20060,P09055,P97873,O70145,P05132,Q9Z266,P11983,Q60930,Q3V3R4,Q9D8T7,P18572,P49817,Q9WVC3,Q60634,Q9D666,Q80U87,P09470,Q810B6,P20108,P08226,P12023,P62331,Q9QUI0,P62746,Q9ERI2,Q8VDN2,P50518,O88738,P07356,P11609,P41731,P31996,P09803,P46414,…
Nucleus	8.35e-11	6.68e-10	TRUE	1856	7363	25.21	Q61686,P70288,Q9Z2V5,P70349,Q9Z2E1,Q60972,O55128,Q60520,Q9R190,Q8CFE3,Q60973,O09106,Q61191,P60762,Q8CGY8,P61965,Q5SVQ0,Q8VI33,Q9JIX0,Q8K3W0,P46737,Q9CRA8,Q9JHI7,P56960,Q9D0M0,Q9DAA6,Q9D753,Q9CZU3,Q8BTW3,Q9CSH3,Q921I9,Q8BMZ5,Q8CG48,P52927,Q9Z0H3,Q04750,Q01320,Q61687,Q9Z1M8,Q9QZQ8,Q8VEK3,P62806,P62315,P26369,P62320,O08583,Q99JX7,Q9Z1N5,Q9D1J3,Q9CY57,Q6NZF1,Q8VE80,Q8BKT7,Q8R3N6,B1AZI6,Q5U4D9,P70188,…
Vacuole	1.11e-07	7.77e-07	TRUE	209	702	29.77	Q9Z1G4,P50516,P62814,P50518,Q9CR51,Q9Z1G3,Q8BVE3,Q80WQ2,P60766,P70452,P63044,Q9ES28,P11438,Q9DBG6,Q9JK48,Q91VR7,Q9CQV6,Q9D0I4,Q80VP0,Q99KU0,Q8C0J2,P60521,P09470,P24638,P03958,Q64191,G5E8K5,O08709,P08226,P12023,P50429,P50428,Q9WV54,Q9ERI2,P16460,P51863,P63082,P23780,P14211,O35350,O08529,P24270,P11609,Q64314,O35114,P41731,P31996,O89023,P21460,P10605,P97821,P18242,P49935,P06797,O70370,Q80TY0,P70699,…
Cytoskeleton	1.95e-07	1.17e-06	TRUE	664	2435	27.27	P63005,Q9R0L6,P63001,P11983,P83887,Q8BUK6,O88738,P0DP26,P0DP27,P0DP28,O08788,O88522,P28740,Q9WTX8,Q63850,P46467,P63028,P47811,Q9JLV5,P70122,Q7TSG2,Q8CBY8,A2AGT5,Q921M4,E9Q7G0,Q8VEJ9,Q8R1Q8,P58854,Q9R0Y5,P49935,P54823,P26645,P60710,P62737,P07356,Q08093,Q61462,Q03173,P34152,Q61553,Q9R059,O55222,Q8VDD5,Q02566,Q02956,Q61233,Q9Z2Q6,P35235,Q8VI36,Q62417,Q02858,P58771,Q9Z1Y4,Q64727,Q62523,Q9WUM3,Q9JKS4,…
Lysosome	1.08e-06	5.39e-06	TRUE	178	590	30.17	P09470,P24638,P03958,Q64191,G5E8K5,O08709,P08226,P12023,P50429,P50428,Q9WV54,Q9ERI2,P16460,P51863,P63082,P23780,P14211,O35350,O08529,P24270,P11609,Q64314,O35114,P41731,P31996,O89023,P21460,P10605,P97821,P18242,P49935,P06797,O70370,Q80TY0,P70699,P54818,P17439,P23242,Q60648,P05201,Q8CFZ4,P14434,P08103,P29416,P20060,Q99LI8,P63017,Q60766,P04441,P15208,O09043,P28740,Q61768,P11438,P17047,Q9Z0M5,P24668,…
Peroxisome	4.1e-05	0.000163917	TRUE	58	152	38.16	Q9R0H0,P47740,P24270,P47934,P41216,P38060,P52760,P51660,O88844,P19258,Q9R008,Q8VCI5,P55096,P32020,O70579,P08228,P40142,P20152,Q00519,Q9WUR2,Q99LB2,Q9QUJ7,O35459,Q9JJZ2,P99029,Q9R0A0,Q91V64,Q9CQ92,Q9DBN5,Q922Q1,Q922J9,Q9D5T0,Q9DCN1,Q2TPA8,Q8K1M6,Q9DC50,Q9DBS4,Q5XG73,Q6PCP5,Q9DCM2,Q9EPL9,Q920E5,Q921H8,Q99JF5,Q99J47,Q8CC88,Q6PF93,Q8BGC4,Q8C0I1,Q8VCF0,P54071,P58044,P84078,P49817,Q91VS7,P61028,P63038,…
Golgi apparatus	0.00012948	0.000388439	TRUE	434	1552	27.96	Q80Y17,P08905,P17897,Q9QYE6,Q921M4,O35153,Q8R1F6,P84078,P49817,P60766,P53564,P39054,Q9DC51,P01899,P01901,Q60766,P27046,P16054,O35405,P62821,P35279,P63001,O08547,Q01405,Q61543,Q9R233,P97390,O35609,Q61420,Q61335,O55013,O55029,Q9QXK3,Q9QZE5,Q9Z1Z0,P53811,Q8K1E0,P61022,O35166,Q91W53,P53994,Q7TMY8,Q9Z2W1,Q9EPB4,Q9DBH5,Q6DID7,Q9DCZ4,Q9D1D4,Q3USZ8,Q99JX3,Q9D0F3,Q8BHC9,Q8BXA1,Q91YD9,Q8K1M6,Q99JY9,Q3B7Z2,…
Extracellular region	0.999999	1	FALSE	455	2545	17.88	P09470,Q60994,Q9Z0F8,Q640N1,P02772,Q62151,P29699,P07724,Q07456,Q00623,P09813,P06728,P34928,P08226,Q01339,P12023,Q9WV54,P32261,P01887,P28653,P97290,P14106,Q02105,P01027,P01029,Q9JKR6,P07356,P14211,O35887,P40124,P10810,Q64314,P41731,P40240,P06909,Q61129,P18760,Q61362,O35744,Q06890,P51437,Q60847,Q80X19,O35206,P39061,P08121,P02463,P08122,Q9QZS0,Q9QZR9,O88207,Q3U962,Q04857,Q02788,P11087,Q01149,Q8CIE6,…
Plasma membrane	1	1	FALSE	1064	6112	17.41	Q8BHK2,Q9D952,P02535,P04104,P10107,P35175,P35174,P35173,E9Q557,Q61490,P35762,O89053,Q811D0,P13597,Q8VDD5,Q9WU78,Q9DBC7,P97300,P26040,Q99JB2,G5E829,Q9D7X3,Q3UHD6,Q80U72,Q99PT1,P39054,P68040,Q61233,P63001,P55194,Q921E2,Q8BYW1,Q5SUA5,P49817,Q9WVC3,P06684,P21278,P27601,P30677,B2RSH2,P08752,Q9DC51,P18872,P21279,Q6R0H7,P63094,P62874,P62880,Q61011,P29387,Q9CXP8,Q9DAS9,P63213,Q80SZ7,P61953,P09470,Q9JI91,…

## Sheet: DEP_Orbitrap Exploris 480 DDA
Subcompartment Cellular Enrichment Analysis: from 480 Orbitrap Exploris DDA DEPs
Compartment	p	FDR	Significant	n	Mus musculus	% Coverage	Genes
Mitochondrion	1.24e-18	1.74e-17	TRUE	81	1951	4.15	Q99LP6,Q9CQV1,P28271,P16460,Q07813,O55028,P24270,P49817,Q08857,P30275,P56394,P19783,P17665,P36552,P53395,P54320,P54116,Q9D1L0,Q99JR1,P45377,P09528,Q8R5H1,D3Z7P3,Q64516,P17879,Q60766,P03899,P03921,Q9CQ75,P25799,P29758,Q64337,P09671,Q9Z0V7,Q9QZD8,P62075,Q9DB15,Q9Z110,O35435,Q91WU5,Q9JK81,Q9JIY5,Q91VC9,Q9DC69,Q9Z1P6,Q9D880,Q99JB2,Q9CR61,Q9CQ00,Q9D710,Q9CQZ5,Q9CQY6,Q99LC3,Q9CQA3,Q3UJU9,Q8K1Z0,Q9CQN1,…
Cytoplasm	9.86e-07	1.28e-05	TRUE	225	11862	1.9	P49817,Q60766,P27046,Q64337,Q8K2F8,Q99LP6,Q9CQV1,P20060,Q3V3R4,Q9D8T7,Q9WVC3,P09470,P28271,P02772,P07724,Q02013,P16460,Q07813,P00920,P24270,Q08857,P30285,Q64261,P46414,P06909,Q61362,P60824,P16330,P56394,P36552,P62965,P53395,P61458,P70445,P16406,P54116,Q8CHU3,P23953,E9PV24,P45377,P09528,P21614,Q8R5H1,Q9Z2S7,D3Z7P3,P27601,P29387,Q8BTU1,Q64516,O54879,Q8VCC1,P17879,P25911,P26645,P04370,P34884,Q6P5H2,…
Extracellular region	6.06e-06	7.28e-05	TRUE	66	2545	2.59	P09470,Q60994,P02772,P29699,P07724,Q07456,Q00623,P09813,P06728,P32261,P97290,P01027,P06909,Q61362,Q60847,P39061,Q61147,Q9JM58,O70370,P28843,P70663,P54320,E9PV24,P29268,P09528,P21614,P06684,Q61646,Q91X72,O08677,P34884,Q61247,P07091,P50404,P22599,Q921I1,P07309,P29788,Q9Z0M6,Q6GU68,Q9QZJ6,Q99LJ6,Q9DBD0,Q9D0L4,Q91XA9,Q99JR5,Q8VCM7,Q8K0E8,O88668,P00920,P24270,P16330,P97425,P23953,P20060,Q8VCC1,Q07113,…
Endoplasmic reticulum	0.0294525	0.323978	FALSE	40	1938	2.06	P28271,Q60994,P07724,P16460,Q07813,P24270,P49817,Q9WVC3,Q08857,Q61362,P28843,P54116,Q9D379,P23953,P50285,Q61646,Q60766,Q64337,Q60953,P04925,P22437,O70622,P22599,P29788,Q9QY81,Q9R1W5,Q9D710,Q99LJ6,Q9CQG9,Q6NWW9,Q8BHF7,Q8BTV1,Q99NB8,Q8BGS7,Q8K0E8,A2AFS3,E9PV24,P50404,A2A8U2,Q80UJ7
Vacuole	0.0403106	0.403106	FALSE	16	702	2.28	P09470,P16460,P24270,P31996,O70370,P20060,Q60766,P26645,Q64337,Q9R1W5,Q99JR5,A2AFS3,P15306,Q9Z2D1,Q99NB8,P09528
Lysosome	0.0745958	0.671362	FALSE	13	590	2.2	P09470,P16460,P24270,P31996,O70370,P20060,Q60766,P26645,Q64337,Q9R1W5,Q99JR5,A2AFS3,P09528
Endosome	0.108843	0.870743	FALSE	21	1033	2.03	P09470,P49817,P31996,P46414,Q8CHU3,Q60766,Q07113,Q64337,Q60953,Q921I1,O08539,Q9R1W5,Q9JIG8,Q9Z2D1,A2AFS3,Q8BVL3,P14483,Q9DBD0,O70370,P50404,Q6EDY6
Peroxisome	0.110199	0.870743	FALSE	4	152	2.63	P24270,Q9DBS4,Q99JF5,P49817
Golgi apparatus	0.152292	0.913751	FALSE	31	1552	2	P49817,Q60766,P27046,P28271,P29699,P07724,P24270,Q9WVC3,Q08857,P28843,P14483,Q61646,Q07113,P25911,P0C605,P04925,P22437,P22599,Q04736,Q8CIG8,Q9WTS2,Q4LDD4,Q8BGS7,Q99KD5,Q80UJ7,A2AFS3,Q3UM29,Q8BVL3,P61294,B2RXC1,P29268
Intracellular vesicle	0.175975	0.913751	FALSE	40	2223	1.8	P20060,Q3V3R4,Q9D8T7,P49817,Q9WVC3,P09470,P31996,P46414,Q8CHU3,Q60766,Q07113,Q64337,Q60953,Q921I1,O08539,Q9R1W5,Q9JIG8,Q9Z2D1,A2AFS3,Q8BVL3,P14483,Q9DBD0,O70370,P50404,Q00623,P28843,P56528,E9PV24,Q8VCM7,Q8K0E8,P16406,P54116,Q4LDD4,Q99NB8,G5E8Q8,P61294,Q02013,Q6EDY6,Q9JM96,P09528
Cytoskeleton	0.323971	1	FALSE	42	2435	1.72	A2AGT5,P26645,Q8BZF8,Q64261,P17879,Q9Z0T9,Q9DBX1,Q8R349,Q8BTU1,Q64735,P54116,O70622,Q9D6F9,Q04736,Q8C9B9,O08539,Q9JM96,Q9JIY5,Q99JB2,Q8K2F8,Q3UJU9,Q9CQ20,Q6EDY6,Q3UIJ9,Q8C650,Q91W92,Q148V8,P48193,P50752,P16330,Q91X52,Q6P5H2,Q99M87,Q91YD6,P53395,Q8K2J7,Q9QVP4,Q3TMW1,O54942,A2A8U2,Q9R0M4,Q6DIC0
Nucleus	0.966397	1	FALSE	104	7363	1.41	P97863,P62075,Q00623,Q02013,P16460,Q07813,Q9WVC3,P56528,P30285,Q64261,P46414,P06909,P60824,P56546,P61458,Q9D1L0,Q8R5H1,Q9Z2S7,P27601,Q8BTU1,Q64516,O54879,P17879,Q07113,P25911,P04370,P70257,P25799,Q9WTK5,P23708,Q9WU00,Q64337,Q61823,Q60953,P04925,P07091,O89090,P42232,Q62276,Q9Z277,Q8C9B9,Q8BGW1,Q8CIG8,O08539,Q9QY81,Q9JK81,Q9JIY5,Q99JI1,Q9DBX1,Q6DIC0,Q9DCD2,Q3UJU9,Q9CQ20,Q91Z49,Q8R349,Q80XP8,Q8BG81,…
Plasma membrane	0.331992	1	FALSE	93	6112	1.52	Q8BHK2,Q99JB2,P49817,Q9WVC3,P06684,P27601,P29387,P63213,P61953,P09470,Q07456,Q02013,P00920,P24270,Q08857,P56528,P31996,P06909,O54942,P16330,Q61147,Q64735,P28843,P16406,P54116,P54761,Q9D379,Q8CHU3,Q8R5H1,P14483,P17879,Q60766,Q07113,Q61739,P11835,P25911,P26645,P04370,P34884,Q08481,P0C605,P04925,O08967,P18052,O70622,P15306,Q921I1,Q9Z0K8,Q04736,Q9EPT5,Q9Z0M6,Q8BGW1,Q9R0M4,O08539,Q9WUP0,Q9R1W5,Q9JM96,…
Ribosome	0.697604	1	FALSE	2	242	0.83	Q9DB15,Q9Z1P6

## Sheet: Orbitrap Exploris 480 DIA
Subcompartment Cellular Enrichment Analysis: from 480 Orbitrap Exploris DIA Proteome
Compartment	p	FDR	Significant	n	Mus Musculus	% Coverage	Genes
Cytoplasm	1.39e-126	1.94e-125	TRUE	5049	11862	42.56	P17182,P21550,O35623,A0A0R4J0S4,P08905,P17897,Q9QYE6,Q9QY73,Q8BH66,P15535,O35153,Q99LP8,Q8R1F6,P84078,P49817,P60766,H3BK24,H3BJN3,Q6PIX5,P70428,Q09200,Q9DC51,P01901,P01898,Q8HWB2,O35632,Q60766,Q9DCE9,P45700,P39098,P27046,P27808,Q01705,D3Z5N5,P16054,P47713,O35405,P62821,P35279,P63001,O08547,Q61543,Q3TCU5,P97390,E9Q855,Q61420,Q61335,O55013,E9Q6B6,O55029,O88630,Q9QXK3,Q9QZE5,Q80WV3,Q9Z1Z0,P53811,Q8K…	P70277	Q9QZM4	O70281	Q61624	Q8R3H7	Q60996	Q9QZI9	Q8BJ48	O70480	Q9WTS2	Q8VIB3	Q9JKC8	Q9JMB0	Q9WUH1	Q99LL3	O89079	Q8R2R9	Q9CR64	Q99LT0	P62071	Q9D8L5	Q9CQY7	Q80X45	A0A0R4J0L5	Q8BS95	Q91X88	Q8CG50	Q9CZL2	Q8K4L0	Q3UQA7	Q3U5V8	Q921L5	Q6NSU3	Q8K2Q0	E9PZK7	Q9CW79	Q8CGS6	Q91WD0	Q8C1F4	Q5DTK1	Q9D8B7	A0A0R4J034
Cytoskeleton	2.19e-05	0.000103243	TRUE	1002	2435	41.15	P63005,Q6PFD6,P33215,B2RXQ4,Q9R0L6,A0A1W2P737,P63001,P11983,E9Q9D5,E9QQ10,P83887,Q8BUK6,O88738,P0DP26,P0DP27,P0DP28,Q8CJ27,E9Q586,E9Q2Y3,Q8BYR2,Q9WTX8,Q63850,P46467,P63028,B1AQD9,P47811,Q9JLV5,O54692,Q9Z1B5,P70122,Q7TSG2,Q8CBY8,Q3UHU5,Q5SQY2,B2CKC6,Q8BG40,A0A0R4J0K2,E9Q7G0,Q8VEJ9,P58742,Q8R1Q8,P58854,Q14B65,E9Q6J5,Q9CWG9,Q9R0Y5,P49935,P54823,P26645,A3KGV1,Q9D9V4,Q8BYM7,P68134,P60710,P62737,P07356…
Endoplasmic reticulum	3.79e-12	3.41e-11	TRUE	838	1938	43.24	A0A0R4J1R1,Q9Z2G6,Q99J56,Q9D8K3,Q3U957,Q8BNI4,P00520,Q99J27,P28271,Q60994,Q64191,O08715,P07724,P48410,P47739,P30355,O35381,P48036,O70423,A0A087WPI2,Q3TIZ5,P28352,P34928,P51910,P08226,Q9WTY4,P14869,P50428,P16460,Q8VDN2,Q8R429,O55143,A2AG68,A0A0M3HEP7,O08734,A0A1B0GT81,Q61334,Q64373,O35623,Q9JKR6,A0A0R4J0Z1,P14211,O35887,Q6XLQ8,P35564,O08529,P24270,E9Q575,P51125,A0A1Y7VJN8,P49817,Q9WVC3,P51637,P193…
Endosome	4.4e-14	4.4e-13	TRUE	501	1033	48.5	Q61187,Q8CHS8,Q9D1C8,Q8BH48,Q78HU3,Q8R105,Q8R0J7,Q9CZ28,A2A4J8,Q91XD6,Q9CQ10,Q9CQD4,Q99LU0,Q9DB34,Q9D8B3,Q8R1T1,P0C0A3,Q921W0,P41233,P09470,Q60823,Q810B6,P20108,O88512,Q9JKC7,P08226,A0A0R4J0Z3,P62331,Q9QUI0,P62746,P50428,Q9ERI2,Q8VDN2,P50518,A2AG68,O88738,P07356,P49817,O08786,A0A0R4J090,P41731,A0A0R4IZW5,P97377,P46414,A0A1B0GT29,Q9WVD4,A0A0R4J0N8,P56485,Q61462,Q62418,O35075,O08530,Q01279,Q9WVK4,Q…
Extracellular region	1	1	FALSE	687	2545	26.99	P09470,Q61268,Q60994,Q9Z0F8,P03953,Q640N1,P02772,Q62151,O35608,M0QWP1,P29699,P07724,Q07456,Q00623,P09813,P06728,P34928,Q05020,A0A0R4J1N3,P51910,P08226,Q01339,Q9WV54,P32261,P01887,P28653,P98063,P97290,P98086,P14106,Q8R5L1,Q02105,P01027,P01029,Q9JKR6,P07356,P14211,O35887,Q6XLQ8,P40124,P29452,Q06770,P10810,Q64314,Q3TQC7,P41731,P40240,E9Q8I0,Q61129,P18760,O55226,Q61362,O35744,Q06890,P51437,B7ZNH7,E9Q…
Golgi apparatus	3.5e-06	2.2e-05	TRUE	691	1552	44.52	O35623,A0A0R4J0S4,P08905,P17897,Q9QYE6,Q9QY73,Q8BH66,P15535,O35153,Q99LP8,Q8R1F6,P84078,P49817,P60766,H3BK24,H3BJN3,Q6PIX5,P70428,Q09200,Q9DC51,P01901,P01898,Q8HWB2,O35632,Q60766,Q9DCE9,P45700,P39098,P27046,P27808,Q01705,D3Z5N5,P16054,P47713,O35405,P62821,P35279,P63001,O08547,Q61543,Q3TCU5,P97390,E9Q855,Q61420,Q61335,O55013,E9Q6B6,O55029,O88630,Q9QXK3,Q9QZE5,Q80WV3,Q9Z1Z0,P53811,Q8K1E0,Q91W53,P53…
Intracellular vesicle	1.49e-09	1.19e-08	TRUE	938	2223	42.2	Q61187,Q8CHS8,Q9D1C8,Q8BH48,Q78HU3,Q8R105,Q8R0J7,Q9CZ28,A2A4J8,Q91XD6,Q9CQ10,Q9CQD4,Q99LU0,Q9DB34,Q9D8B3,Q8R1T1,P0C0A3,Q921W0,Q8CCB4,Q3UVL4,Q8C754,Q8K0G5,P50428,B1AXI9,P14211,P26231,P80317,O54833,P49935,P97792,Q8K0C4,P27773,P20060,P09055,P05532,A0A0R4J0Q4,O70145,Q01705,P05132,P63011,Q9Z266,P11983,P15920,Q60930,Q3V3R4,Q9D8T7,E9Q512,P49817,Q9WVC3,Q60634,P32037,G3X9Z7,Q9D666,A2AI52,P41233,P09470,Q60…
Lysosome	2.06e-05	0.000103243	TRUE	257	590	43.56	P09470,P03958,Q64191,P48410,G5E8K2,Q6GT24,P08226,A0A0R4J138,P50428,Q9WV54,Q9ERI2,P16460,P51863,Q9Z0H7,P23780,P14211,O35350,O08529,P24270,Q9ESK9,O08786,A0A0R4J090,Q64314,O35114,P41731,A0A1B0GT29,O89023,A0A0R4J0N8,P21460,P12399,P10605,P97821,P18242,P49935,P55097,P06797,F6WR04,P56542,A2AQ41,P70699,P54818,P17439,Q9Z0L8,P23242,Q60648,P05201,Q8CFZ4,P14434,Q31094,Q31099,P29416,P20060,Q3UMA3,P63017,O3563…
Mitochondrion	2.42e-82	3.15e-81	TRUE	1088	1951	55.77	Q9DB20,Q9DCX2,Q03265,P56480,Q8C2Q8,Q9D3D9,P56382,Q9CQQ7,Q9CR84,P97450,Q06185,P03930,Q9CPQ8,P56135,P56383,P56384,O88441,Q8BGH2,Q5U458,D3YTP3,Q99LP6,O88396,Q9CQV1,D3Z5K6,Q99MR8,Q61102,P00520,A0A0R4J083,P45952,P50544,Q07417,P28271,Q99KI0,Q9R0H0,P00329,P28474,Q921K2,P54822,P46664,Q9WTP6,Q9WUR9,O08715,P31750,Q60823,P48410,P47738,P05064,P05063,P48962,P51881,P20108,Q6GT24,P84091,P28352,P04627,O08691,Q9Q…
Nucleus	7.46e-19	8.21e-18	TRUE	2999	7363	40.73	E9PUM0,P52431,P51612,Q9QZD4,Q64267,P49135,Q61686,A0A0R4J008,P70349,Q9Z2E1,Q60972,Q5RIM6,E9Q317,O55128,Q60520,Q62141,Q9QXE7,Q9R190,Q5SQF8,E9PXW8,Q8VH37,Q8BHJ5,Q6NZM9,A0A0A6YWP7,A0A140T8R7,E9Q2I4,Q60973,O09106,P29037,A0A0U1RQB6,Q61191,Q8C0D7,Q3TJY1,Q9R0Q4,Q9D1P2,Q2VPQ9,A0A0N4SUS4,Q8CGY8,P61965,B2RWS6,Q8K0H5,Q8R0L9,Q8VI33,Q8K3W0,P46737,Q9CRA8,Q9JHI7,P56960,Q7TQK4,Q9D0M0,Q9DAA6,Q9DBY8,Q9D1Q1,Q9D753,Q…
Peroxisome	0.000300184	0.000900553	TRUE	80	152	52.63	Q9R0H0,P48410,P24270,P34914,P98192,P38060,P52760,P51660,O88844,O09174,Q3UEB4,D3YZ62,E9PXK7,Q91XC9,P97865,Q8VCI5,P55096,P32020,O70579,P08228,P40142,P20152,Q00519,Q9WV68,Q61285,Q99LB2,Q9QUJ7,O35459,Q9JJZ2,P99029,Q9R0A0,E9QA46,Q99J39,Q91V64,G3X9U9,Q9DBN5,Q922Q1,Q922J9,Q99P30,Q9D328,Q9D5T0,Q9DCN1,Q8VCM5,Q5BL07,Q2TPA8,Q3TBT3,Q8K1M6,Q9DC50,Q9DBS4,Q9DBM2,E9QNH7,Q9CZW4,Q9DCM2,A0A0A0MQC3,A0A0R4J0I6,Q6DFZ1…
Plasma membrane	1	1	FALSE	1698	6112	27.78	B1AYL1,H3BJR6,Q9D952,A2A513,P04104,Q3TTY5,P10107,Q62266,P35175,P35174,P35173,Q9D1B1,Q9D8D6,E9Q557,B2RV77,Q497J0,E9Q3Q6,Q9Z0H7,P35762,O89053,E9Q9H0,P13597,Q8VDD5,Q9WU78,Q9DBC7,A2AWF8,P97300,P26040,Q9R0C8,Q99JB2,G5E829,Q3UHD6,Q80U72,Q99PT1,Q3UP38,B2RQ57,O70200,P68040,Q61233,P63001,P55194,G3UW57,A0A0A0MQ95,Q3TXV4,Q8BYW1,Q5SUA5,P49817,Q9WVC3,P06684,Q8VCG4,D3YXF5,Q8BH35,A2A997,P21278,P27600,P27601,P30…
Ribosome	1.26e-23	1.52e-22	TRUE	165	242	68.18	Q9CQ40,O35972,A0A140LHT6,Q921S7,Q9DB15,Q9D338,Q8K2M0,G3X9M0,Q9DC71,Q9Z1P6,Q9D1P0,Q9D1B9,Q8K2Y7,Q9D7N6,Q9JKF7,Q9CPR5,Q9D8P4,Q8VDT9,Q9D0G0,Q9CPW3,Q9DCU6,Q9CQL6,Q9CQF0,Q9D0Q7,Q9CZ83,Q9CPV3,Q9EQI8,Q9CQL5,Q9CQ06,Q9D1I6,Q9D1H8,Q5U5I3,Q8R035,Q9D0Y8,Q9CY73,Q9CZ57,Q9DCI9,Q99N94,Q99N96,Q99N93,Q99N92,Q99N91,Q5RL20,Q9CQN7,Q8BU88,Q8BGV8,Q9D1N9,Q80X85,Q61733,Q9CXW2,Q8VE22,E9QJS0,Q9D125,D3Z2K2,Q9CQV5,Q9CQX8,Q9C…
Vacuole	3.15e-06	2.2e-05	TRUE	302	702	43.02	P15920,P50516,P62814,P50518,Q9CR51,Q9Z1G3,Q99L60,A0A0A6YX18,Q80WQ2,P60766,P70452,Q9ES28,Q8K245,Q9ESK9,P11438,E9Q137,Q8R3E3,Q9JK48,Q8R3R8,Q91VR7,Q9CQV6,Q9D0I4,Q80VP0,Q8C0J2,P60521,P09470,P03958,Q64191,P48410,G5E8K2,Q6GT24,P08226,A0A0R4J138,P50428,Q9WV54,Q9ERI2,P16460,P51863,Q9Z0H7,P23780,P14211,O35350,O08529,P24270,O08786,A0A0R4J090,Q64314,O35114,P41731,A0A1B0GT29,O89023,A0A0R4J0N8,P21460,P12399,P…
[truncated: 470 more columns]

## Sheet: DEP_Orbitrap Exploris 480 DIA
Subcompartment Cellular Enrichment Analysis: from 480 Orbitrap Exploris DIA DEPs
Compartment	p	FDR	Significant	n	Mus Musculus	% Coverage	Genes
Mitochondrion	1.35e-32	1.88e-31	TRUE	163	1951	8.35	D3YTP3,Q99LP6,O88396,P28271,O08691,P16460,A0A1B0GT81,Q08857,P30275,Q06890,P36552,P53395,G3UVX2,O08600,P54116,Q9D1L0,P45377,P09528,P39688,P54818,D3Z7P3,Q64345,P06801,P00397,P03888,P18155,Q9CQ75,E9QPX3,Q9CQ40,P97333,P29758,Q9WVD5,Q64337,Q8VEM8,Q9WU79,O35972,P09671,A0A0R4J174,Q9JKF7,Q9CPR5,Q9D8P4,Q8K0D5,Q99K67,A0A140LHT6,Q3UFY8,O35683,Q9D338,Q8BN51,Q811J3,E9QJS0,D3Z2K2,Q9CPW3,Q9CQ91,Q91VC9,Q9DCU6,Q9…
Ribosome	2.76e-19	3.59e-18	TRUE	41	242	16.94	Q9CQ40,O35972,A0A140LHT6,Q9D338,Q9Z1P6,Q9D1P0,Q9D1B9,Q8K2Y7,Q9D7N6,Q9JKF7,Q9CPR5,Q9D8P4,Q9CPW3,Q9DCU6,Q9CQL6,Q9CQF0,Q9CZ83,Q9CPV3,Q9EQI8,Q9D1I6,Q5U5I3,Q9D0Y8,Q9DCI9,Q99N96,Q99N93,Q99N92,Q9CQN7,Q8BU88,Q9D1N9,E9QJS0,D3Z2K2,Q9CPX7,Q99N84,Q9D7N3,Q99N87,Q9JIK9,Q80ZS3,P58064,P51910,Q64339,Q8K1R3
Extracellular region	1.89e-13	2.27e-12	TRUE	149	2545	5.85	P09470,Q60994,P03953,Q640N1,P02772,P29699,P07724,Q07456,Q00623,P09813,P06728,P34928,A0A0R4J1N3,P51910,Q01339,P32261,P28653,P97290,P14106,P01027,P01029,Q06770,P10810,E9Q8I0,Q61129,Q61362,Q06890,E9QPX1,Q9JM58,Q9QUP5,E9PYH0,F6WR04,P70663,O88947,P19221,A0A0B4J1E6,A0A0B4J1G1,P08101,E9PV24,P09528,Q9CPX4,P21614,Q8K209,B8JJM5,P06684,Q61646,Q91X72,Q61702,G3X977,Q61704,E9PVD2,A0A0R4J038,P42703,F2Z3U4,P3903…
Cytoplasm	0.174838	1	FALSE	415	11862	3.5	O35153,P01898,O35632,P45700,Q9EPB4,Q8BND5,A2AJW4,Q6PFD6,Q64337,D3YTP3,Q99LP6,O88396,P49935,P05532,Q3V3R4,P09470,P28271,Q640N1,P02772,O70200,Q9R0Y5,P07724,P39654,O35640,Q9WV35,P51910,Q01339,Q02013,O08691,P16460,G3X9W0,A0A1B0GT81,O35607,P48754,E9Q575,P25322,P30280,A0A0R4J090,Q08857,Q9WTR5,Q64261,P39689,Q60772,Q8VCC2,E9Q8I0,Q61362,Q06890,A0A0R4J0N8,P36552,P62965,Q9QYB2,P53395,O88533,P97426,Q9Z0U9,P5…
Cytoskeleton	1	1	FALSE	45	2435	1.85	Q6PFD6,Q9R0Y5,P49935,B1AWS8,Q8BZF8,P48754,Q64261,Q9Z0T9,Q04863,Q9Z0F7,Q9WTZ0,O35874,Q99LE1,Q91VL9,O70200,Q06890,P54116,A0A0B4J1E6,A0A0B4J1G1,P08101,P27005,A0A0R4IZX1,Q8BYP3,Q9WV34,Q9CQ20,Q7TQD2,E9Q3X0,Q3UIJ9,Q8JZX9,Q8BZI0,E9QKY4,Q6WKZ7,Q505D9,Q6P5H2,P97333,P39688,G5E8C6,Q00993,Q8BG99,Q6P9S0,P53395,Q9CR23,E9Q1M1,Q4G0F8,Q8C0D7
Endoplasmic reticulum	0.213254	1	FALSE	70	1938	3.61	P28271,Q60994,P07724,P34928,P51910,P16460,A0A1B0GT81,E9Q575,A0A0R4J090,Q08857,Q8VCC2,Q61362,Q06890,P54116,Q9D379,O88947,P50285,P97872,P01898,P14901,Q61646,P51661,P15261,A0A0R4J0A9,P45700,Q64337,P70669,O35954,P04925,P22599,A0A0R4J0X5,Q00897,P36423,A0A0R4J097,Q9Z1T2,P29788,Q9ER38,Q9R1W5,Q811J3,Q9CPU4,Q9EPB4,Q9CR60,Q9D6J5,Q9CQS3,Q9CQG9,E9Q1M1,D3YTT6,A0A0R4J0J7,Q148R4,Q3TBT3,Q99J23,Q91V08,A3KGW5,Q8BN…
Endosome	0.471423	1	FALSE	35	1033	3.39	P09470,A0A0R4J090,Q9WVD4,A0A0R4J0N8,P39688,Q07113,Q61830,Q64337,Q921I1,O35153,Q9R1W5,A0A0R4J0U4,Q9JLJ0,Q9CR23,Q8C996,Q3TBT3,Q923B6,E9QKY4,Q80SY3,P30558,P01898,A0A0R4J0A9,Q61391,P97333,Q9D103,Q9DBD0,F6WR04,P39039,P50404,O35640,A0A0R4J039,A0A0B4J1E6,A0A0B4J1G1,P08101,O70570
Golgi apparatus	0.895006	1	FALSE	47	1552	3.03	O35153,P01898,O35632,P45700,Q9EPB4,Q8BND5,P28271,P29699,P07724,P10810,Q08857,Q9WVD4,A0A0B4J1E6,A0A0B4J1G1,P08101,P70419,Q61646,Q07113,A0A0R4J0A9,P26618,P70669,O35954,P04925,Q9QZ39,P22599,A0A0R4J0X5,Q00897,F8WIP8,Q9QZM4,Q9Z0J7,Q9QXV9,Q9Z265,Q9JLJ0,Q811J3,Q9CR60,Q80X45,Q9CQS3,Q3TBT3,Q7TQD2,A2A7B5,Q923B6,Q8R1S0,E9QKY4,A2A559,Q64519,Q61391,E9Q704
Intracellular vesicle	0.794281	1	FALSE	68	2223	3.06	P49935,P05532,Q3V3R4,P09470,A0A0R4J090,Q9WVD4,A0A0R4J0N8,P39688,Q07113,Q61830,Q64337,Q921I1,O35153,Q9R1W5,A0A0R4J0U4,Q9JLJ0,Q9CR23,Q8C996,Q3TBT3,Q923B6,E9QKY4,Q80SY3,P30558,P01898,A0A0R4J0A9,Q61391,P97333,Q9D103,Q9DBD0,F6WR04,P39039,P50404,O88533,E9PYN1,P28653,O70570,Q00623,O35632,A4QPC5,E9Q704,P11680,Q9DCX8,Q5SYH2,Q8R2S8,E9PV24,Q3UER8,Q8K0E8,Q06890,P15089,P16406,P54116,P35363,P45700,A1L314,Q8BYP…
Lysosome	0.223962	1	FALSE	22	590	3.73	P09470,P16460,A0A0R4J090,A0A0R4J0N8,P49935,F6WR04,P54818,P05201,O35632,P02802,Q64337,Q61009,Q9WUR0,Q9R1W5,Q9JLJ0,Q9CR23,Q9D103,Q99ML1,P01898,A0A0R4J039,P09528,Q9CPX4
Nucleus	1	1	FALSE	187	7363	2.54	P52431,Q64267,Q5SQF8,Q8C0D7,P68433,P48754,P05532,O35972,Q922X9,Q640N1,O70200,Q00623,Q9WV35,Q02013,P16460,G3X9W0,P97302,A0A1B0GT81,E9Q575,P25322,P30280,Q64261,P39689,Q60772,A0A0R4J046,P49452,E9Q8I0,Q61129,Q06890,A0A0R4J0N8,Q9QYB2,P52795,G3UVX2,O08600,Q9D1L0,P12710,A0A087WRT4,P47930,P39688,P84228,P14901,P0DOV2,Q07113,A0A0G2JFS7,P04370,P02802,P02798,O09130,Q64337,Q61823,Q6NS46,P26618,Q9Z1B3,O35654,P…
Peroxisome	0.170581	1	FALSE	7	152	4.61	Q9DCN1,Q8VCM5,Q5BL07,Q3TBT3,Q9DBS4,E9QNH7,P12710
Plasma membrane	0.7871	1	FALSE	182	6112	2.98	B1AYL1,H3BJR6,O70200,P06684,Q8VCG4,A2A997,P30677,P63213,P61953,P09470,Q9R0Y5,P39654,Q07456,O35640,Q01339,Q02013,O35607,P48754,P10810,A0A0R4J090,P19437,Q08857,P18181,Q9WTR5,E9Q8I0,Q9WVD4,A0A0R4J0N8,Q61475,E9Q731,Q61476,E9QAP4,Q9Z0U9,P48302,P52795,P52800,Q61549,P16406,P54116,Q60750,Q03145,Q9D379,P30558,A0A087WRT4,P26151,A0A0B4J1E6,A0A0B4J1G1,P08101,P39688,P06837,O08842,Q01231,O35659,Q64281,Q8K209,P…
Vacuole	0.146034	1	FALSE	27	702	3.85	P09470,P16460,A0A0R4J090,A0A0R4J0N8,P49935,F6WR04,P54818,P05201,O35632,P02802,Q64337,Q61009,Q9WUR0,Q9R1W5,Q9JLJ0,Q9CR23,Q9D103,Q99ML1,P01898,A0A0R4J0L1,P15306,Q3TBT3,Q5SYH2,Q80SY3,A0A0R4J039,P09528,Q9CPX4

## Sheet: Orbitrap Astral
Subcompartment Cellular Enrichment Analysis: from Orbitrap Astral Proteome
Compartment	p	FDR	Significant	n	Mus Musculus	% Coverage	Genes
Cytoplasm	1.71e-104	2.39e-103	TRUE	8087	11862	68.18	P17182,P17183,P21550,A0A0J9YUP0,O35623,A0A0R4J0S4,P08905,P17897,Q9QYE6,Q9QY73,Q9JJY3,Q8BH66,F8VPK6,P15535,Q64685,O35153,Q99LP8,Q8VCQ6,Q8R1F6,P84078,P49817,P60766,Q61124,H3BK24,E9QKE9,H3BLS0,Q05421,Q6PIX5,P70428,Q09200,Q9DC51,P01901,Q31093,P01898,Q8HWB2,E9PWT4,Q9BCZ1,Q31615,P06339,P49429,O35632,Q60766,Q9DCE9,O09010,P45700,P39098,P27046,P27808,Q01705,P23188,P06795,D3Z5N5,P16054,P47713,O35405,P13609…	Q8VC16	G3X932	Q91WK7	Q8QZY1	Q3UDE2	Q8K4Q7	G3UWD4	G3X959	M0QWX4	Q8BLR7	E9Q9B3	P58742	Q8BFS6	Q8BJ34	E9Q3L2	Q99JN2	Q8CHW4	Q3UM18	Q8CIN4	Q7TPV2	Q80X81	Q3UUG6	Q6QD59	Q3UF95	Q6P542	Q8BXK9	Q14CH7	Q99LC9	Q6WKZ8	Q8K394	Q8BVG4	Q80YR5	Q80U04	Q3TN06	Q8BGB2	Q7TPD1	Q8R3N6	Q80SY4	Q69ZK5	Q76LL6	Q91XD2	Q8BWY3
Cytoskeleton	1.72e-10	1.89e-09	TRUE	1704	2435	69.98	P63005,Q6PFD6,E9Q696,P33215,B2RXX0,Q61043,Q9R0L6,A0A1W2P737,Q3TLP8,P11983,G3UWG2,E9Q9D5,E9Q4Y4,A2AUM9,E9QQ10,Q70FJ1,Q8C1Z7,P83887,Q8K389,Q8C761,Q811G0,Q8BUK6,A0A1W2P884,O88738,P0DP26,P0DP27,P0DP28,E9Q586,E9Q2Y3,Q6P9P6,Q8BYR2,Q9WTX8,A0A0R4J212,Q63850,Q07832,P46467,P53351,P63028,Q91X17,Q9Z2R6,E9PZI6,P47811,Q9JLV5,O54692,Q7TSJ6,P97492,Q8BYN2,P62492,Q9Z1B5,Q9D0P7,Q9CQ66,P70122,Q9CQA8,Q7TSG2,Q8CBY8,Q3…
Endoplasmic reticulum	2.19e-06	1.75e-05	TRUE	1278	1938	65.94	Q3TD14,Q64323,B8JK66,Q9D1C3,Q5M9N4,A0A0R4J1R1,Q3URQ4,Q3U3K9,Q9Z2G6,Q99J56,Q8BNI4,B1AZF3,Q64343,P00520,Q99J27,P28271,Q60994,Q64191,Q9WVK0,O08715,P07724,P48410,P47739,P30355,O35381,P48036,O70423,A0A0R4J2C1,Q3TIZ5,P28352,P34928,P51910,P08226,P12023,Q9WTY4,P14869,P50428,P16460,Q8VDN2,Q8R429,O55143,F8WHB1,A2AG68,Q64430,Q64446,P70704,A0A0M3HEP7,O54827,O08734,A0A1B0GT81,Q61334,Q03311,P10417,Q64373,O3562…
Endosome	1.66e-06	1.49e-05	TRUE	723	1033	69.99	Q61187,Q8CHS8,Q9D1C8,Q8BH48,Q6KAU4,Q78HU3,Q8R105,Q8R0J7,Q9CZ28,Q9CQ80,Q91XD6,Q9D7F7,Q9CQ10,Q9CQD4,Q99LU0,Q8BJF9,Q9DB34,Q9D8B3,Q8R1T1,P0C0A3,Q921W0,P41233,A2AJ26,Q64343,P09470,P34971,P18762,P29754,Q60823,Q810B6,P20108,O88512,Q9JKC7,P08226,P12023,A0A0R4J0Z3,P62331,Q9QUI0,P62746,P97348,P50428,Q9ERI2,Q8VDN2,P50518,A2AG68,Q64430,Q64446,P32299,O88738,P07356,P49817,O08786,A0A0R4J090,P41731,A0A0R4IZW5,P9…
Extracellular region	1	1	FALSE	1190	2545	46.76	P09470,P21836,Q61268,Q60994,Q9Z0F8,P97857,P97297,P03953,Q640N1,P02772,Q61282,Q62151,O08538,O35608,Q9WVH6,M0QWP1,P29699,P07724,Q07456,P63277,P00687,P21570,Q9QWK4,Q00623,P09813,P06728,P34928,Q05020,A0A0R4J1N3,P51910,P08226,Q01339,P12023,Q9WV54,P32261,Q64726,P01887,Q03311,P28653,P98063,Q9R229,P21275,P49003,P20722,Q9WV56,Q05928,P97290,P98086,P14106,Q8R5L1,Q02105,P21180,P01027,P01029,P08607,P30993,A0A…
Golgi apparatus	5.58e-05	0.000390797	TRUE	1104	1552	71.13	O35623,A0A0R4J0S4,P08905,P17897,Q9QYE6,Q9QY73,Q9JJY3,Q8BH66,F8VPK6,P15535,Q64685,O35153,Q99LP8,Q8VCQ6,Q8R1F6,P84078,P49817,P60766,Q61124,H3BK24,E9QKE9,H3BLS0,Q05421,Q6PIX5,P70428,Q09200,Q9DC51,P01901,Q31093,P01898,Q8HWB2,E9PWT4,Q9BCZ1,Q31615,P06339,P49429,O35632,Q60766,Q9DCE9,O09010,P45700,P39098,P27046,P27808,Q01705,P23188,P06795,D3Z5N5,P16054,P47713,O35405,P13609,P62821,P35279,Q3TLP8,O08547,Q61…
Intracellular vesicle	0.0488362	0.146508	FALSE	1396	2223	62.8	Q61187,Q8CHS8,Q9D1C8,Q8BH48,Q6KAU4,Q78HU3,Q8R105,Q8R0J7,Q9CZ28,Q9CQ80,Q91XD6,Q9D7F7,Q9CQ10,Q9CQD4,Q99LU0,Q8BJF9,Q9DB34,Q9D8B3,Q8R1T1,P0C0A3,Q921W0,Q8CCB4,Q3UVL4,Q8C754,Q5SPW0,Q8K0G5,P50428,B1AXI9,P14211,P26231,P80317,O35427,O54833,P49935,P97792,Q8K0C4,A0A0R4J0C2,P27773,P20060,O35723,P09055,P05532,A0A0R4J0Q4,P53368,O70145,Q01705,P05132,P63011,A0A0R4J0B8,Q60665,Q9Z266,O35526,E9PUE8,P30987,P11983,P1…
Lysosome	0.0165053	0.0660211	FALSE	378	590	64.07	A2AJ26,P09470,Q05117,P03958,Q64191,P48410,G5E8K5,Q6GT24,P08226,P12023,A0A0R4J138,P50428,Q9WV54,Q9ERI2,P16460,P51863,Q9Z0H7,P23780,P14211,O35350,O08529,P24270,Q9ESK9,O08786,A0A0R4J090,Q64314,O35114,P41731,E9Q2I1,Q3LRV6,O89023,Q61124,A0A0R4J0N8,P21460,O89098,P12399,A0A0R4J245,P12400,P10605,P97821,P18242,P49935,P55097,P06797,F6WR04,P56542,E9QNJ9,A0A0R4J0C2,A2AQ41,A2AQ43,P70699,P54818,P17439,Q9Z0L8,P…
Mitochondrion	3.81e-59	4.96e-58	TRUE	1518	1951	77.81	Q9DB20,Q9DCX2,Q03265,P56480,Q8C2Q8,Q9D3D9,P56382,Q9CQQ7,Q9CR84,P97450,Q06185,P03930,Q9CPQ8,P56135,O88441,Q8BGH2,Q5U458,D3YTP3,Q99LP6,O88396,Q78YY6,Q9CQV1,D3Z5K6,Q99MR8,Q61102,Q64343,P00520,A0A0R4J083,P45952,P50544,Q07417,P28271,Q99KI0,Q9R0H0,P00329,P28474,Q921K2,P54822,P46664,O35423,Q9WTP6,Q9WUR9,O08715,P31750,Q60823,P48410,A0A0G2JEU1,P47738,A6ZI44,P05064,P05063,P56213,P48962,P51881,P20108,Q6GT24…
Nucleus	2.39e-30	2.87e-29	TRUE	5017	7363	68.14	P07903,P52431,P51612,E9QM61,Q9QZD4,Q8CFD5,Q64267,P49135,Q61686,A0A0R4J008,B7ZDF5,Q9Z2V5,P70349,Q9Z2E1,Q60972,Q5RIM6,E9Q317,Q60520,Q62141,F8VQL9,Q9QXE7,Q9R190,Q5SQF8,Q8C2B3,O88574,Q80TZ9,Q8VH37,Q99LB0,A0A0R4J1F3,Q8BHJ5,Q6PCM1,G3UZM1,Q6P3E7,Q6NZM9,Q6PGA0,A0A0A6YXM5,A0A140T8R7,Q8BXJ2,Q3U0X6,Q91WA3,E9Q2I4,Q60973,Q8CBD1,O09106,P97357,P97358,Q6PDZ2,P29037,F8VPR5,Q6P3Z8,Q61191,Q9WVG9,Q9JHD1,P60762,Q8C0D…	Q6ZPL9	Q9CR83	Q8BGD8	G5E829	Q9CQN1	Q9EQG9	P61971	Q9CQC7	Q9DCL2	Q9D051	Q9D281	Q9DD16	Q6PEV3	Q924L1	Q8R0F8	Q7TN37	D3Z030	Q6EDY6	A2ADY9	Q8BVF2	Q9D0Y8	Q9DB10	Q8R4H9	A2A9F4	Q9D8Z2	Q9D8T2	Q9CY73	A2ANC6	Q7TQ95	Q80VC9	Q4LDD4	Q921H9	G3X9T1	Q14C51	Q9ER99	E9PYH2	Q9CZR4	Q9DCX8	Q80VP0	Q921N7	Q3UIA2	Q9CYK1
Peroxisome	0.000381092	0.00228655	TRUE	122	152	80.26	Q9R0H0,O35423,P48410,P24270,Q63994,P34914,P98192,P38060,Q01237,P52760,P51660,O88844,O35386,O09174,Q3UEB4,Q9R008,Q99104,D3YZ62,A0A1L1STZ4,P29477,Q9Z211,Q9Z210,Q91XC9,P97865,Q9D826,Q8VCI5,P55096,Q5D073,Q91YZ5,O09012,P32020,O70579,P08228,P40142,P20152,Q00519,Q9WUR2,Q9WV68,O35488,Q61285,Q99LB2,Q9QUJ7,O35459,Q9JJZ2,P99029,Q9R0A0,Q9QXY9,Q99J39,Q9JJW0,Q91V64,G3X9U9,Q9DBN5,Q922Q1,Q922J9,Q8K1N1,Q99P30,Q9D…
Plasma membrane	1	1	FALSE	2843	6112	46.52	P97952,B1AYL1,H3BJR6,Q9D952,G3X9D9,A2A513,P04104,Q3TTY5,P10107,Q62266,P35175,P35174,P35173,Q9D1B1,Q9D8D6,E9Q557,Q6IE28,B2RV77,Q497J0,E9Q3Q6,Q9Z0H7,P22646,P35762,O89053,H7BWY4,A0A0R4J0C2,P13597,A0A0U1RP03,E9Q696,Q8VDD5,Q9WU78,Q02111,Q9DBC7,A2AWF8,P97300,P26040,P43404,Q9JLY0,Q9R0C8,Q99JB2,G5E829,Q3UHD6,Q3UUV5,Q80U72,Q8CIS0,Q8VIM0,Q99PT1,Q3UP38,F8VQH0,O70200,P68040,Q61233,Q3TLP8,P55194,Q9QUK6,E9Q6G4…
Ribosome	4.39e-10	4.39e-09	TRUE	193	242	79.75	Q9CQ40,O35972,A0A140LHT6,A2AFK4,Q921S7,Q9DB15,Q9D338,Q8K2M0,G3X9M0,Q9DC71,Q9Z1P6,Q9CQL4,Q9CPY1,Q9CQF8,Q9D1P0,Q9D1B9,Q8K2Y7,Q9D7N6,Q8R2R6,Q9JKF7,Q9CPR5,Q9D8P4,Q8VDT9,Q9D0G0,Q9CPW3,Q9DCU6,Q9CQL6,Q9CQF0,Q9CQP0,Q9D0Q7,Q9CZ83,Q9CPV3,Q9EQI8,Q9CQL5,Q9CQ06,Q9D1I6,Q9D1H8,Q5U5I3,Q8R035,Q9D0Y8,Q9CY73,Q8BVN4,Q9CZ57,Q9DCI9,Q9CWV0,Q99N94,Q99N96,Q99N95,Q99N93,Q99N92,Q99N91,Q5RL20,Q3TBW2,Q9CQN7,Q8BU88,Q8VIK2,Q8B…
Vacuole	0.00404723	0.0202362	TRUE	448	702	63.82	P15920,Q920R6,P50516,P62814,P50518,Q9CR51,Q9Z1G3,Q99L60,Q8BVE3,Q91YH6,Q80WQ2,P60766,P70452,Q9ES28,A0A0R4J0X8,Q8K245,Q9ESK9,P11438,Q62101,E9Q137,Q8R3E3,Q9JK48,Q8R3R8,Q91VR7,Q9CQV6,Q9D0I4,Q80VP0,Q6KAU8,Q99KU0,Q8C0J2,P60521,A2AJ26,P09470,Q05117,P03958,Q64191,P48410,G5E8K5,Q6GT24,P08226,P12023,A0A0R4J138,P50428,Q9WV54,Q9ERI2,P16460,P51863,Q9Z0H7,P23780,P14211,O35350,O08529,P24270,O08786,A0A0R4J090,Q6…
[truncated: 3,489 more columns]

## Sheet: DEP_Orbitrap Astral
Subcompartment Cellular Enrichment Analysis: from Orbitrap Astral DEPs
Compartment	p	FDR	Significant	n	Mus Musculus	% Coverage	Genes
Extracellular region	6.17e-40	8.63e-39	TRUE	285	2545	11.2	P09470,Q60994,P03953,Q640N1,P02772,Q61282,P29699,P07724,Q07456,Q9QWK4,Q00623,P09813,P06728,P34928,Q05020,A0A0R4J1N3,P51910,Q01339,P32261,Q64726,P20722,P14106,Q02105,P21180,P01027,P01029,P08607,P30993,A0A0R4J032,P70343,Q06770,P10810,P08920,Q3U0P5,E9Q8I0,Q61129,Q61362,P70232,Q06890,Q60847,E9QPX1,Q9R0G6,Q9JM58,P14847,Q9QUP5,Q02862,P06796,E9PYH0,F6WR04,P28843,P70663,O88947,Q07968,P19221,P70375,P16294…
Mitochondrion	6.46e-10	8.4e-09	TRUE	157	1951	8.05	Q8C2Q8,Q99LP6,O88396,Q78YY6,P28271,P56213,O08691,P16460,P21300,A0A1B0GT81,P70343,O35710,Q08857,P30275,Q06890,P97478,Q05421,P41971,G3UVX2,P45377,P09528,P39688,Q64345,P28862,P06801,P00848,P03888,P03893,P18155,Q9CQ75,E9QPX3,Q9CQ40,Q62443,P97333,O35980,P29758,Q64337,Q9WU79,O35972,P61807,P09671,P02340,Q80ZA1,A0A0R4J174,Q9D8P4,Q8VDT9,Q8K0D5,A0A140LHT6,O35683,Q33DR2,Q9D338,Q9JJG9,Q9WV84,Q9CZU4,Q9D0G0,Q8…
Ribosome	1.66e-06	1.99e-05	TRUE	30	242	12.4	Q9CQ40,O35972,A0A140LHT6,Q9D338,Q8K2M0,Q9Z1P6,Q9CQL4,Q9CPY1,Q9D7N6,Q9D8P4,Q8VDT9,Q9D0G0,Q9CQF0,Q9CQP0,Q9D0Q7,Q9CZ83,Q9CPV3,Q9D1I6,Q9D1H8,Q5U5I3,Q9D0Y8,Q8BVN4,Q9CWV0,Q99N91,Q8BU88,Q9D1N9,Q9D125,P11928,P51910,P16381
Plasma membrane	8.15e-06	8.97e-05	TRUE	363	6112	5.94	P97952,B1AYL1,H3BJR6,Q62266,A0A0R4J0C2,Q02111,O70200,A0A0R4J032,P06684,Q8VCG4,Q8BH35,Q8K182,P30677,P62881,P63213,P61953,P09470,P09690,Q61824,F8WGR0,G3X9R9,P97718,P18762,P29754,Q9R0Y5,P09242,P39654,Q07456,O35640,Q9QWK4,Q03157,Q01339,P19091,Q9Z2F6,O35607,A0A0R4J190,O09047,P30993,P70343,P10810,A0A0R4J090,P08920,Q08857,Q3U0P5,P11911,P42082,P10300,Q9WTR5,P39038,E9Q8I0,P70232,Q9QX15,Q9WVD4,O35054,A0A0R…
Cytoplasm	0.925902	1	FALSE	619	11862	5.22	Q05421,P01898,Q9BCZ1,Q31615,O35632,Q8BXA1,Q8K441,Q8BND5,Q8K3I4,Q8C2Q8,Q64337,Q9D1C3,O35710,F8WJD6,Q99LP6,O88396,Q78YY6,A0A0R4J0C2,P05532,A0A0R4J0B8,E9Q3A0,Q3V3R4,A2AV74,P09470,P28271,Q8R3P0,F8WGR0,P97718,P18762,Q640N1,P02772,P29754,O70200,Q9R0Y5,P07724,P39654,O35640,O70201,Q9QWK4,Q03157,Q9WV35,P51910,Q01339,P19091,O08691,P16460,P21300,P97303,A0A1B0GT81,Q9Z2F6,P20722,O35607,P70343,O08736,P51943,P2…
Cytoskeleton	0.999988	1	FALSE	91	2435	3.74	Q61043,Q6P9P6,Q07832,Q9D0P7,P24860,B1AWD0,Q9R0Y5,Q02858,B1AWS8,E9PYJ9,Q8VHG2,Q91ZD4,Q8BZF8,Q3TN34,Q61457,Q61501,Q00547,Q9Z0T9,Q04863,Q9Z0F7,P02340,Q80ZA1,E9Q5G3,Q3TLR7,Q3V1H1,P16381,Q8C263,A2ACP1,Q9CXM0,D3Z768,O70201,Q14AA6,Q9WU62,P97329,O70126,Q9WVM1,Q8K298,F8WGR0,O70200,Q06890,A0A0B4J1E6,A0A0B4J1G1,P08101,A2AQ43,P51667,P27005,Q9D6F9,Q04736,P82348,A0A286YDQ8,E9Q3A0,Q8R080,Q9WV34,Q8BHX3,P97783,Q5…
Endoplasmic reticulum	0.752375	1	FALSE	95	1938	4.9	Q9D1C3,P28271,Q60994,P07724,P34928,P51910,P16460,A0A1B0GT81,P70343,O08736,A0A0R4J090,Q08857,Q8VCC2,Q61362,Q06890,P47936,Q05421,Q64464,Q60991,P28843,Q9D379,P23953,O88947,P53798,A0A0R4IZY3,P50285,P01101,F6YNQ1,P01898,Q9BCZ1,Q31615,Q01237,P14901,Q61646,P51661,Q6GTM0,Q60860,D3YZ62,E0CY11,Q64337,P04925,P33587,O09114,Q05769,P54830,P22599,A0A0R4J0X5,Q00897,Q00898,P52019,P36423,A0A0R4J097,Q9Z1T2,P02340,Q…
Endosome	0.287627	1	FALSE	59	1033	5.71	P09470,P18762,P29754,A0A0R4J090,Q9WVD4,A0A0R4J0N8,P51678,P51682,P56485,A0A0R4IZY3,P39688,F6YNQ1,Q07113,P35951,Q61830,P15209,Q64337,P55821,A0A0R4J0B8,Q921I1,Q1ERP8,Q9R1W5,O08707,Q9CWR7,Q8BXA1,Q923B6,P58681,Q75N73,Q91VM4,Q8VEA8,Q6ZPK7,Q3TN34,Q8CIZ9,Q6WQJ1,Q6R5N8,Q6SJQ5,P01898,Q9BCZ1,Q31615,P27656,Q9WVG5,Q61391,D3YZ62,P97333,Q9QXI6,G3X8X6,Q9DBD0,F6WR04,P11911,P39039,P50404,O35640,A0A0R4J039,A0A0B4J1…
Golgi apparatus	0.977852	1	FALSE	71	1552	4.57	Q05421,P01898,Q9BCZ1,Q31615,O35632,Q8BXA1,Q8K441,Q8BND5,P28271,P18762,P29754,P29699,P07724,Q03157,B7ZP57,P10810,Q08857,Q3U0P5,Q9WVD4,P28843,A0A0B4J1E6,A0A0B4J1G1,P08101,A0A0B4J1M6,A0A0R4IZY3,Q09324,Q61646,Q07113,P35561,P35951,Q9WVG5,D3YZ62,P26618,P04925,P33587,O09114,P97329,P55821,Q9QZ39,P22599,A0A0R4J0X5,Q00897,Q00898,F8WIP8,Q9QZM4,Q04736,Q9Z0J7,A0A087WNZ9,Q9WUQ5,Q9ERV7,Q9QZ85,Q9ER65,Q9CQS3,Q8CF…
Intracellular vesicle	0.725572	1	FALSE	112	2223	5.04	A0A0R4J0C2,P05532,A0A0R4J0B8,E9Q3A0,Q3V3R4,A2AV74,P09470,P18762,P29754,A0A0R4J090,Q9WVD4,A0A0R4J0N8,P51678,P51682,P56485,A0A0R4IZY3,P39688,F6YNQ1,Q07113,P35951,Q61830,P15209,Q64337,P55821,Q921I1,Q1ERP8,Q9R1W5,O08707,Q9CWR7,Q8BXA1,Q923B6,P58681,Q75N73,Q91VM4,Q8VEA8,Q6ZPK7,Q3TN34,Q8CIZ9,Q6WQJ1,Q6R5N8,Q6SJQ5,P01898,Q9BCZ1,Q31615,P27656,Q9WVG5,Q61391,D3YZ62,P97333,Q9QXI6,G3X8X6,Q9DBD0,F6WR04,P11911,P…
Lysosome	0.345501	1	FALSE	32	590	5.42	P09470,P16460,A0A0R4J090,A0A0R4J0N8,F6WR04,A0A0R4J0C2,A2AQ43,P05201,O35632,P35951,P02802,D3YZ62,Q64337,A0A0R4IZY6,Q61009,Q9WUR0,Q9R1W5,Q9D7Q1,A0A0R4J1N2,P58681,Q99ML1,Q75N73,Q8VEA8,B7ZN64,Q920G3,Q6SJQ5,P01898,Q9BCZ1,Q31615,A0A0R4J039,P09528,Q9CPX4
Nucleus	1	1	FALSE	261	7363	3.54	P52431,Q6ZPI0,O70201,I7HFT9,Q9WU62,Q07832,P09079,P05532,O35972,Q9D2L9,E9PXR3,Q8BW72,P51943,Q8BG87,Q8R3P0,F8WGR0,P97718,P18762,Q640N1,O70200,Q00623,Q9WV35,P19091,P16460,Q60765,P97303,A0A1B0GT81,Q9Z2F6,O08736,B7ZP57,P25322,P30280,Q61457,O35710,P39689,Q60772,A0A0R4J046,E9Q8I0,Q61129,P60824,Q06890,A0A0R4J0N8,P56485,P97478,Q61501,P52795,P41971,G3UVX2,P97481,P81270,Q5STS9,P12710,A0A087WRT4,P70695,P0110…
Peroxisome	0.472972	1	FALSE	8	152	5.26	Q01237,D3YZ62,Q922Z0,Q9DBS4,E9QNH7,Q9CWD3,Q9QXD1,P12710
Vacuole	0.574669	1	FALSE	34	702	4.84	P09470,P16460,A0A0R4J090,A0A0R4J0N8,F6WR04,A0A0R4J0C2,A2AQ43,P05201,O35632,P35951,P02802,D3YZ62,Q64337,A0A0R4IZY6,Q61009,Q9WUR0,Q9R1W5,Q9D7Q1,A0A0R4J1N2,P58681,Q99ML1,Q75N73,Q8VEA8,B7ZN64,Q920G3,Q6SJQ5,P01898,Q9BCZ1,Q31615,P26928,P15306,A0A0R4J039,P09528,Q9CPX4

## Sheet: timsTOF ultra
Table S4 – Subcellular compartment enrichment analysis tables for all datasets (xlsx)
Subcompartment Cellular Enrichment Analysis: from timsTOF Ultra Proteome
Compartment	p	FDR	Significant	n	Mus Musculus	% Coverage	Genes
Cytoplasm	9.01289e-99	1.2618e-97	TRUE	8011	11862	67.53	P17182,P17183,P21550,A0A0J9YUP0,O35623,A0A0R4J0S4,P08905,P17897,Q9QYE6,Q9QY73,Q9JJY3,Q8BH66,F8VPK6,P15535,Q64685,O35153,Q99LP8,Q8VCQ6,Q8R1F6,P84078,P49817,P60766,Q61124,H3BK24,E9QKE9,H3BLS0,Q05421,Q6PIX5,P70428,Q09200,Q9DC51,P01901,Q3TH01,Q31093,P01898,Q8HWB2,E9PWT4,P06339,P49429,O35632,Q60766,Q9DCE9,O09010,P45700,P39098,P27046,P27808,Q01705,P23188,P06795,Q9Z1T6,P16054,P47713,O35405,P13609,P62821…	8BVG4	Q80YR5	Q80U04	Q3TN06	Q8BGB2	Q7TPD1	Q8R3N6	Q80SY4	Q76LL6	Q91XD2	Q8BWY3	Q5SFM8	Q7TSG1	Q0VEJ0	Q8BHX1	Q8R3U1	Q6PD28	Q3UR85	Q8CG46	Q8BZF8	Q8VEH6	Q91YU6	Q5DTU0	E9Q9D1	E9Q9C1	Q8BGS1	Q80UJ7	Q922B2	Q8CB27	Q922Y0	E9QLQ7	E9QKZ2	Q5RJH6	Q8BIP0	Q8VCK5	A0A0A0MQ79	S4R2J9	Q8BH58	F6VAN0	E9PY03	Q8CJF7	H7BX44
Cytoskeleton	2.04176e-11	2.24594e-10	TRUE	1702	2435	69.9	P63005,Q6PFD6,B1AVK0,Q3TRR0,E9Q696,P33215,B2RXX0,B2RXQ4,Q61043,Q9R0L6,A0A1W2P737,P63001,P11983,G3UWG2,E9Q9D5,E9Q4Y4,A2AUM9,E9QQ10,Q8C1Z7,P83887,Q8VCK3,Q8K389,Q8C761,Q922Y0,Q811G0,Q8BUK6,A0A1W2P884,O88738,P0DP26,P0DP27,P0DP28,E9Q3M3,E9Q586,E9Q2Y3,Q6P9P6,Q8BYR2,Q9WTX8,A0A0R4J212,Q63850,Q07832,P46467,P53351,P63028,Q91X17,B1AQD9,P47811,Q9JLV5,O54692,Q7TSJ6,P97492,Q8BYN2,P62492,Q9Z1B5,Q9D0P7,Q9CQ66,P7…
Endoplasmic reticulum	1.46853e-05	0.000117483	TRUE	1259	1938	64.96	Q3TD14,B8JK66,Q9D1C3,Q5M9N4,A0A0R4J1R1,Q3URQ4,Q9Z2G6,Q99J56,Q8BNI4,B1AZF3,Q64343,P00520,Q99J27,P28271,Q60994,Q64191,Q9WVK0,O08715,P07724,P48410,P47739,P30355,O35381,P48036,O70423,A0A0R4J2C1,Q3TIZ5,P28352,P34928,P51910,P08226,P12023,Q9WTY4,P14869,P50428,P16460,Q8VDN2,Q8R429,O55143,F8WHB1,A2AG68,Q64430,Q64446,P70704,A0A0M3HEP7,O08734,A0A1B0GT81,Q61334,Q03311,P10417,Q64373,O35623,P50637,Q9JKR6,A0A0R…
Endosome	4.80465e-06	4.32419e-05	TRUE	714	1033	69.12	Q61187,Q8CHS8,Q9D1C8,Q8BH48,Q6KAU4,Q78HU3,Q8R105,Q8R0J7,Q9CZ28,Q9CQ80,Q91XD6,Q9D7F7,Q9CQ10,Q9CQD4,Q99LU0,Q9DB34,Q9D8B3,Q8R1T1,P0C0A3,Q921W0,P41233,A2AJ26,Q64343,P09470,P34971,P18762,P29754,Q60823,Q810B6,P20108,O88512,Q9JKC7,P08226,P12023,A0A0R4J0Z3,P62331,Q9QUI0,P62746,P97348,P50428,Q9ERI2,Q8VDN2,P50518,A2AG68,Q64430,Q64446,P32299,O88738,P07356,P49817,O08786,A0A0R4J090,P41731,A0A0R4IZW5,P97377,P4…
Extracellular region	1	1	FALSE	1188	2545	46.68	P09470,P21836,Q61268,Q60994,Q9Z0F8,P97857,P97297,P03953,Q640N1,Q03401,P02772,Q61282,Q62151,O08538,O35608,Q9WVH6,M0QWP1,P29699,P07724,Q07456,P63277,P00687,P21570,Q9QWK4,Q00623,P09813,P06728,P34928,Q05020,A0A0R4J1N3,P51910,P08226,Q01339,P12023,Q9WV54,P32261,Q64726,P01887,Q03311,P28653,P98063,Q9R229,P21275,P49003,P20722,Q9WV56,Q05928,P97290,P98086,P14106,Q8R5L1,Q02105,P21180,P01027,P01029,P08607,P30…
Golgi apparatus	0.000142264	0.000995846	TRUE	1091	1552	70.3	O35623,A0A0R4J0S4,P08905,P17897,Q9QYE6,Q9QY73,Q9JJY3,Q8BH66,F8VPK6,P15535,Q64685,O35153,Q99LP8,Q8VCQ6,Q8R1F6,P84078,P49817,P60766,Q61124,H3BK24,E9QKE9,H3BLS0,Q05421,Q6PIX5,P70428,Q09200,Q9DC51,P01901,Q3TH01,Q31093,P01898,Q8HWB2,E9PWT4,P06339,P49429,O35632,Q60766,Q9DCE9,O09010,P45700,P39098,P27046,P27808,Q01705,P23188,P06795,Q9Z1T6,P16054,P47713,O35405,P13609,P62821,P35279,P63001,O08547,Q11204,Q68…
Intracellular vesicle	0.0668083	0.200425	FALSE	1382	2223	62.17	Q61187,Q8CHS8,Q9D1C8,Q8BH48,Q6KAU4,Q78HU3,Q8R105,Q8R0J7,Q9CZ28,Q9CQ80,Q91XD6,Q9D7F7,Q9CQ10,Q9CQD4,Q99LU0,Q9DB34,Q9D8B3,Q8R1T1,P0C0A3,Q921W0,Q8CCB4,Q3UVL4,Q8C754,Q5SPW0,Q8K0G5,O88987,P50428,B1AXI9,P14211,P26231,P80317,O35427,O54833,P49935,P97792,Q8K0C4,A0A0R4J0C2,P27773,P20060,P09055,P05532,A0A0R4J0Q4,P53368,O70145,Q01705,P05132,P63011,Q60665,D3Z7C5,Q9Z266,O35526,E9PUE8,P30987,P11983,P15920,Q60930…
Lysosome	0.0397076	0.15883	FALSE	370	590	62.71	A2AJ26,P09470,Q05117,P03958,Q64191,P48410,G5E8K5,Q6GT24,P08226,P12023,A0A0R4J138,P50428,Q9WV54,Q9ERI2,P16460,P51863,Q9Z0H7,P23780,P14211,O35350,O08529,P24270,Q9ESK9,O08786,A0A0R4J090,Q64314,O35114,P41731,Q3LRV6,O89023,Q61124,A0A0R4J0N8,P21460,P12399,A0A0R4J245,P12400,P10605,P97821,P18242,P49935,P55097,P06797,F6WR04,P56542,E9QNJ9,A0A0R4J0C2,A2AQ41,P70699,P54818,P17439,Q9Z0L8,P23242,Q8BGT0,Q60648,P…
Mitochondrion	8.23739e-60	1.07086e-58	TRUE	1512	1951	77.5	Q9DB20,Q9DCX2,Q03265,P56480,Q8C2Q8,Q9D3D9,P56382,Q9CQQ7,Q9CR84,P97450,Q06185,P03930,Q9CPQ8,P56135,O88441,Q8BGH2,Q5U458,D3YTP3,Q99LP6,O88396,Q78YY6,Q9CQV1,D3Z5K6,Q99MR8,Q61102,Q64343,P00520,A0A0R4J083,P51174,P45952,P50544,Q07417,P28271,Q99KI0,Q9R0H0,P00329,P28474,Q921K2,P54822,P46664,O35423,Q9WTP6,Q9WUR9,O08715,P31750,Q60823,P48410,A0A0G2JEU1,P47738,A6ZI44,P05064,P05063,P56213,P48962,P51881,P20108…
Nucleus	2.72188e-31	3.26626e-30	TRUE	4991	7363	67.78	P07903,P52431,P51612,E9QM61,Q9QZD4,Q8CFD5,Q64267,P49135,Q61686,A0A0R4J008,B7ZDF7,Q9Z2V5,P70349,Q9Z2E1,Q60972,Q5RIM6,E9Q317,Q60520,Q62141,Q9WU42,Q9QXE7,Q9R190,Q5SQF8,E9PXW8,O88574,Q80TZ9,Q8VH37,Q99LB0,Q8BHJ5,Q6PCM1,G3UZM1,Q6P3E7,Q6ZPK0,Q6NZM9,A0A0A6YXM5,A0A140T8R7,Q8BXJ2,Q3U0X6,Q91WA3,E9Q2I4,Q60973,Q8CBD1,O09106,P97357,P97358,Q6PDZ2,P29037,F8VPR5,Q6P3Z8,B1AUX2,Q9WVG9,Q9JHD1,P60762,Q8C0D7,Q99L90,Q9…	Q9D8Z2	Q9D8T2	Q9CY73	Q8BHB7	A2ANC6	Q7TQ95	Q80VC9	Q4LDD4	Q921H9	G3X9T1	Q14C51	Q9ER99	E9PYH2	Q9CZR4	Q9DCX8	Q80VP0	Q921N7	Q3UIA2	Q9CYK1	Q8CFK6	A2ARD6	Q9D479	A2A716	Q9D4H8	A0A0R4J0W0	Q9D9U9	B2RPU8	Q9CWX4	Q9JHP7	Q9CQ25	Q91VV4	E9PZM7	Q80YR9	Q99MP8	Q3TBT3	Q9CZS1	Q9D6J6	Q8R4U6	Q9CXT7	Q3TD49	Q6KAU8	A0A087WRR7
Peroxisome	0.000682429	0.00409457	TRUE	120	152	78.95	Q9R0H0,O35423,P48410,P24270,P34914,P98192,P38060,Q01237,P52760,P51660,O88844,O35386,O09174,Q3UEB4,Q9R008,Q99104,D3YZ62,A0A1L1STZ4,Q9Z211,Q9Z210,Q91XC9,P97865,Q9D826,Q8VCI5,P55096,Q91YZ5,O09012,P32020,O70579,P08228,P40142,P20152,Q00519,Q9WV68,O35488,Q61285,Q99LB2,Q9QUJ7,O35459,Q9JJZ2,P99029,Q9NYQ2,Q9R0A0,Q9QXY9,Q99J39,Q9JJW0,Q91V64,Q9CQ92,Q9DBN5,Q922Q1,Q922J9,Q8K1N1,Q99P30,Q9D328,Q9D5T0,Q9DCN1,Q8V…
Plasma membrane	1	1	FALSE	2798	6112	45.78	E9PWL1,B1AYL1,H3BJR6,Q9D952,G3X9D9,A2A513,P04104,Q3TTY5,P10107,Q62266,P35175,P35174,P35173,Q9D1B1,Q9D8D6,E9Q557,Q6IE28,B2RV77,Q497J0,L7N257,E9Q3Q6,Q9Z0H7,Q3U429,Q61003,P35762,O89053,H7BWY4,A0A0R4J0C2,P13597,A0A0U1RP03,E9Q696,Q8VDD5,Q9WU78,Q02111,Q9DBC7,A2AWF8,P97300,P26040,P43404,Q9JLY0,Q9R0C8,Q99JB2,G5E829,Q3UHD6,Q3UUV5,Q80U72,Q8CIS0,Q8VIM0,Q99PT1,Q3UP38,F8VQH0,O70200,P68040,Q61233,P63001,P55194…
Ribosome	8.42289e-10	8.42289e-09	TRUE	191	242	78.93	Q9CQ40,O35972,A0A140LHT6,A2AFK4,Q921S7,Q9DB15,Q9D338,Q8K2M0,G3X9M0,Q9DC71,Q9Z1P6,Q9CQL4,Q9CPY1,Q9CQF8,Q9D1P0,Q9D1B9,Q8K2Y7,Q9D7N6,Q8R2R6,Q9JKF7,Q9CPR5,Q9D8P4,Q8VDT9,Q9D0G0,Q9CPW3,Q9DCU6,Q9CQL6,Q9CQF0,Q9CQP0,Q9D0Q7,Q9CZ83,Q9CPV3,Q9EQI8,Q9CQL5,Q9CQ06,Q9D1I6,Q9D1H8,Q5U5I3,Q8R035,Q9D0Y8,Q9CY73,Q8BVN4,Q9CZ57,Q9DCI9,Q9CWV0,Q99N94,Q99N96,Q99N93,Q99N92,Q99N91,Q5RL20,Q3TBW2,Q9CQN7,Q8BU88,Q8VIK2,Q8BGV8,Q9D…
Vacuole	0.00999353	0.0499676	TRUE	440	702	62.68	P15920,Q920R6,P50516,P62814,P50518,Q9CR51,Q9Z1G3,Q99L60,A0A0A6YX18,Q91YH6,Q80WQ2,P60766,P70452,Q9ES28,A0A0R4J0X8,Q8K245,Q9ESK9,P11438,Q62101,E9Q137,Q8R3E3,Q9JK48,Q8R3R8,Q91VR7,Q9CQV6,Q9D0I4,Q80VP0,Q6KAU8,Q99KU0,Q8C0J2,P60521,F8WGX2,A2AJ26,P09470,Q05117,P03958,Q64191,P48410,G5E8K5,Q6GT24,P08226,P12023,A0A0R4J138,P50428,Q9WV54,Q9ERI2,P16460,P51863,Q9Z0H7,P23780,P14211,O35350,O08529,P24270,O08786,A0…
[truncated: 3,420 more columns]

## Sheet: DEP_timsTOF ultra
Subcompartment Cellular Enrichment Analysis: from timsTOF Ultra DEPs
Compartment	p	FDR	Significant	n	Mus Musculus	% Coverage	Genes
Extracellular region	7.04e-49	9.85e-48	TRUE	243	2545	9.55	Q05421,P01898,O35632,Q8BWJ4,Q8BND5,Q64337,Q99LP6,O88396,Q78YY6,A0A0R4J0C2,P05532,Q3V3R4,P09470,P28271,P97718,P18762,Q640N1,P02772,P29754,O70200,Q9R0Y5,P07724,O35640,Q9QWK4,P51910,Q01339,O08691,P16460,P21300,A0A1B0GT81,Q9Z2F6,O35607,P70343,O08736,P25322,P30280,Q61457,Q08857,Q9WTR5,P39689,Q60772,Q8VCC2,E9Q8I0,Q61362,O88551,Q06890,A0A0R4J0N8,P51675,P51678,P51683,P51682,P62965,P28293,O88809,O88533,A2…
Mitochondrion	2.77e-08	3.6e-07	TRUE	115	1951	5.89	Q9D0P7,Q9R0Y5,Q02858,B1AWS8,E9PYJ9,Q8BZF8,Q3TN34,Q61457,Q9Z0T9,Q04863,Q9Z0F7,P02340,Q80ZA1,Q3V1H1,Q9JJ66,Q8C263,P97329,Q9WVM1,O70200,Q06890,A2A9Z1,A0A0B4J1E6,A0A0B4J1G1,P08101,Q80T11,P51667,P68373,A0A286YDQ8,Q8R080,Q9WV34,Q7TQD2,Q3UIJ9,Q8JZX9,Q8BZI0,B9EIX2,B2RXQ9,P59113,Q8BUM3,Q6WKZ7,Q505D9,P19123,O88809,P28293,D3YZ62,Q497I4,P97333,P57016,G5E8C6,Q6P9S0,Q02111,E9Q1M1,P57757
Plasma membrane	0.00554128	0.0664953	FALSE	246	6112	4.02	A0A0R4J0C2,P05532,Q3V3R4,P09470,P18762,P29754,P32299,A0A0R4J0N8,P51678,P51682,A0A0R4IZY3,P52787,F6YNQ1,Q07113,Q61830,P15209,Q64337,Q921I1,Q8BWJ4,Q9R1W5,A0A0R4J0U4,Q9CWR7,Q923B6,Q8VEA8,Q3TN34,Q6R5N8,Q6SJQ5,P01898,P27656,Q9WVG5,Q61391,D3YZ62,P97333,Q9QXI6,Q9DBD0,Q8VIM0,P57757,P39039,P50404,O88533,O70570,Q9EQQ2,Q00623,O35632,E0CY11,P28293,A2A9Z1,A4QPC5,P11680,Q9EQC7,Q8R2S8,Q5RJH2,E9PV24,P05017,Q3UER…
Ribosome	0.0513271	0.564598	FALSE	13	242	5.37	P09470,P16460,A0A0R4J0N8,P12399,A0A0R4J0C2,P05201,P04187,O35632,P02802,D3YZ62,Q64337,Q61009,Q9WUR0,Q9R1W5,Q9CR35,P57757,Q99ML1,Q8VEA8,B7ZN64,Q920G3,Q6SJQ5,P01898,A0A0R4J039,P09528,Q9CPX4
Cytoplasm	0.971637	1	FALSE	434	11862	3.66	P09470,Q61268,Q60994,P03953,Q640N1,P02772,P29699,P07724,Q07456,Q9QWK4,Q00623,P09813,P06728,P34928,A0A0R4J1N3,P51910,Q01339,P32261,Q64726,P97290,P14106,P21180,P01027,P01029,P08607,A0A0R4J032,P70343,Q06770,P10810,E9Q8I0,Q61129,Q61362,Q06890,Q61245,Q60847,E9QPX1,Q00780,Q9R0G6,G3X8Q5,Q9JM58,P14847,Q9QUP5,Q02862,E9PYH0,P12399,P05208,O88947,Q07968,P16294,P97321,A0A0B4J1E6,A0A0B4J1G1,P08101,O70165,E9PV2…
Cytoskeleton	1	1	FALSE	52	2435	2.14	Q99LP6,O88396,Q78YY6,P28271,P56213,O08691,P16460,P21300,A0A1B0GT81,P70343,Q08857,P30275,Q06890,P97478,Q05421,P41971,G3UVX2,Q9D1L0,P45377,P09528,Q64345,P28862,P06801,P00848,P03888,P18155,Q9CQ75,E9QPX3,Q62443,P97333,O35980,P29758,Q64337,P09671,P02340,Q80ZA1,A0A0R4J174,Q9D8P4,Q8VDT9,Q8K0D5,A0A140LHT6,O35683,Q33DR2,Q9JJG9,Q8BN51,Q9CZU4,Q3USR6,Q9CQ91,Q91VC9,Q9CPX7,A0A0R4J275,Q9Z1P6,Q9CQL4,Q9CPY1,Q9CXV…
Endoplasmic reticulum	0.610777	1	FALSE	70	1938	3.61	B1AYL1,H3BJR6,Q62266,A0A0R4J0C2,Q02111,Q8VIM0,O70200,A0A0R4J032,P06684,Q8VCG4,Q8BH35,Q8K182,P30677,P63213,P09470,P97718,P18762,P29754,Q9WVK0,Q9R0Y5,Q07456,O35640,Q9QWK4,Q01339,Q9Z2F6,P32299,O35607,O09047,P70343,P10810,P19437,Q08857,P10300,Q9WTR5,P39038,E9Q8I0,Q9QX15,O88551,A0A0R4J0N8,P51675,P51678,P51683,P51682,G3X8Q5,P28293,Q9Z0D9,Q61475,A2A9Z1,P48302,P52795,P52800,P16406,Q60750,Q03145,Q9D379,P9…
Endosome	0.317342	1	FALSE	42	1033	4.07	A0A140LHT6,Q9Z1P6,Q9CQL4,Q9CPY1,Q9D7N6,Q9D8P4,Q8VDT9,Q9D1I6,Q3TBW2,Q9CPX7,A2A9Z1,P11928,P51910
Golgi apparatus	0.886228	1	FALSE	54	1552	3.48	P52431,P09079,P05532,P97718,P18762,Q640N1,O70200,Q00623,P16460,Q60765,A0A1B0GT81,Q9Z2F6,O08736,P25322,P30280,Q61457,P39689,Q60772,P53569,E9Q8I0,Q61129,Q06890,A0A0R4J0N8,P97478,A2A9Z1,P52795,P41971,G3UVX2,P97481,Q32NY6,Q9D1L0,P12710,P47930,P47931,O09100,P23772,Q9QUM5,P43120,P14901,P09021,P0DOV2,Q07113,P09450,Q60843,A0A0G2JFS7,P23804,P26187,P34960,P28862,P02802,P02798,O35980,Q64337,Q61823,P26618,Q0…
Intracellular vesicle	0.643519	1	FALSE	81	2223	3.64	Q05421,P01898,O35632,Q8BWJ4,Q8BND5,P28271,P18762,P29754,Q9WVK0,P29699,P07724,P32299,P10810,Q08857,A2A9Z1,A0A0B4J1E6,A0A0B4J1G1,P08101,A0A0B4J1M6,A0A0R4IZY3,Q09324,Q61646,Q07113,Q9WVG5,D3YZ62,P26618,P04925,P33587,P97329,P22599,Q00897,Q00898,F8WIP8,Q9QZM4,Q9Z0J7,A0A087WNZ9,Q9WUQ5,Q9ERV7,Q9ER65,Q9EQQ2,Q2NKH9,Q8CFG0,Q7TQD2,Q9ER63,Q9EQC7,Q925F3,Q923B6,Q8JZL1,Q8VEA8,Q67BJ4,Q5EBG6,P83626,A0A087WRT7,Q613…
Lysosome	0.203805	1	FALSE	25	590	4.24	P09470,P16460,A0A0R4J0N8,P12399,A0A0R4J0C2,P05201,P04187,O35632,P02802,D3YZ62,Q64337,Q61009,Q9WUR0,Q9R1W5,Q9CR35,P57757,Q99ML1,Q8VEA8,B7ZN64,Q920G3,Q6SJQ5,P01898,P26928,P15306,A0A0R4J039,P09528,Q9CPX4
Nucleus	1	1	FALSE	162	7363	2.2	P28271,Q60994,Q9WVK0,P07724,P34928,P51910,P16460,A0A1B0GT81,P70343,O08736,Q08857,Q8VCC2,Q61362,Q06890,Q05421,Q60991,G3X8R0,Q9D379,P23953,O88947,P53798,A0A0R4IZY3,F6YNQ1,P01898,P14901,Q61646,P51661,D3YZ62,E0CY11,Q64337,P04925,P33587,Q05769,P22599,Q00897,Q00898,P36423,A0A0R4J097,Q9Z1T2,P02340,Q80ZA1,P29788,Q9R1W5,Q9WU81,Q9ER65,Q9EQQ2,Q9CQG9,E9Q1M1,Q8CFG0,Q148R4,Q9D6Y1,Q8BGD5,Q91V08,A3KGW5,Q8BND5,Q8…
Peroxisome	0.260173	1	FALSE	7	152	4.61	P09470,P18762,P29754,P32299,A0A0R4J0N8,P51678,P51682,A0A0R4IZY3,P52787,F6YNQ1,Q07113,Q61830,P15209,Q64337,Q921I1,Q8BWJ4,Q9R1W5,A0A0R4J0U4,Q9CWR7,Q923B6,Q8VEA8,Q3TN34,Q6R5N8,Q6SJQ5,P01898,P27656,Q9WVG5,Q61391,D3YZ62,P97333,Q9QXI6,Q9DBD0,Q8VIM0,P57757,P39039,P50404,O35640,A0A0R4J039,A0A0B4J1E6,A0A0B4J1G1,P08101,O70570
Vacuole	0.334296	1	FALSE	27	702	3.85	D3YZ62,Q922Z0,Q9DBS4,Q9QXD1,A2AKK5,A0A0R4J0H2,P12710
