# Supplementary material for: What Does Next-Generation Mass Spectrometry Offer for Proteomics? A Comprehensive Platform Comparison
Source: J Proteome Res. 2026 Mar 26;25(4):1929–40. doi: 10.1021/acs.jproteome.5c01007 (PMC13054874; doi:10.1021/acs.jproteome.5c01007)
Supplement: Supplementary file 6 [file pr5c01007_si_006.xlsx]

## Sheet: 480 Orbitrap Exploris DDA
Term	Overlap	P-value	Adjusted P-value	Old P-value	Old Adjusted P-value	Odds Ratio	Combined Score	Genes
Metabolism of Proteins	854/2067	4.62553e-111	8.96889e-108	0	0	3.08969	784.953	NUP107;PGAP1;MT-ND2;PSMD8;PSMD9;PSMD6;PSMD7;PSMD4;PSMD5;PSMD2;PSMD3;PSMD1;PRKACA;CSNK2A1;CSNK2A2;HSPG2;LARS2;LARS1;PSME3;PSME1;PSME2;SPARCL1;UQCRC2;SAR1B;SHMT2;MRPL16;COPS7A;MRPL12;C3;RHOT1;PSMF1;GPIHBP1;NAPSA;FUCA1;ABCA3;PMM2;FN1;EIF2AK2;CP;MRPL22;CS;MRPL30;EIF5;PSMG1;ARF3;PIGS;ARF4;ARF1;PIGU;PIGT;RPLP1;RPLP0;MRPL38;MRPL39;MRPL37;TRMT112;MRPL40;RPLP2;IKBKG;ARG2;ACTL6A;MRPL49;DYNLL1;F2;DYNLL2;MRP…
Metabolism	876/2181	7.1783e-106	6.95936e-103	0	0	2.94678	713.425	NUP107;MT-ND2;MT-ND3;PSMD8;NDST1;LIPE;AS3MT;PSMD6;PSMD7;SCP2;PSMD2;PSMD3;AKT1;PSMD1;PRKACA;PRKACB;GSTK1;STARD5;CSNK2A1;CSNK2A2;HSPG2;RUFY1;RBP4;MTHFD1;PRKAR1A;LARS1;ETHE1;RBP1;UQCRC1;PLBD1;FAR1;TMEM126B;UQCRC2;MTMR2;SAR1B;SHMT2;ABCB7;IQGAP1;HACD3;MTMR6;CIAO1;HSD11B1;CYB5R3;RDH11;PRKAR2B;PRKAR2A;LTA4H;GPIHBP1;GSTM2;GSTM1;CYP4F3;DHFR;CS;UCK1;FASN;NMT1;NOSTRIN;NMT2;GSTM5;LGMN;ARF3;ARF1;HEXB;RPLP1;HE…
Metabolism of RNA	409/761	3.67089e-92	2.37262e-89	0	0	4.7629	1002.77	RPL4;RPL5;RPL30;NUP107;RPL3;RPL32;RPL31;RPL34;HNRNPU;MT-ND2;RPL8;MT-ND3;RPL9;RPL6;RPL7;PSMD8;PSMD6;PSMD7;PSMD2;PSMD3;RPL36;AKT1;PSMD1;RPL35;RPL38;NUP214;NUP210;RPL21;RPL23;PRKCD;RPL22;PRKCA;WDR77;NUP93;DDX39A;DDX39B;CLNS1A;SARNP;ZC3H11A;RPL24;RPL27;NUP98;RPL26;RPL29;RPL28;SF1;SEH1L;SET;SNU13;NUP85;GAR1;NUP88;PRPF38A;MAGOHB;HNRNPL;HNRNPM;HNRNPK;HNRNPF;HNRNPD;HNRNPC;RPLP1;RPLP0;PQBP1;TRMT112;RPLP2;…
Cellular Responses to Stimuli	452/887	1.04106e-91	5.04653e-89	0	0	4.2853	897.749	RPL4;RPL5;RPL30;NUP107;RPL3;RPL32;RPL31;EHMT2;RPL34;RPL8;PHB2;RPL9;RPL6;RPL7;PSMD8;PSMD6;PSMD7;CAPNS1;PSMD2;PSMD3;RPL36;AKT1;PSMD1;RPL35;RPL38;PRKACA;PRKACB;NUP214;MEF2C;PRKCI;CSNK2A1;NUP210;RPL21;RPL23;CSNK2A2;PRKCD;RPL22;NUP93;DYNC1LI1;DYNC1LI2;PRKAR1A;RPL24;YME1L1;RPL27;NUP98;RPL26;RPL29;RPL28;ASF1A;SEH1L;HSPA4L;PRDX3;PRDX2;HSPH1;PRKAR2B;NUP85;PRKAR2A;PRDX1;SERPINH1;HMOX1;SSR1;NUP88;HMOX2;PHC2…
Cellular Responses to Stress	407/787	7.55882e-85	2.93131e-82	0	0	4.38011	848.414	RPL4;RPL5;RPL30;NUP107;RPL3;RPL32;RPL31;EHMT2;RPL34;RPL8;PHB2;RPL9;RPL6;RPL7;PSMD8;PSMD6;PSMD7;PSMD2;PSMD3;RPL36;AKT1;PSMD1;RPL35;RPL38;NUP214;MEF2C;PRKCI;CSNK2A1;NUP210;RPL21;RPL23;CSNK2A2;PRKCD;RPL22;NUP93;DYNC1LI1;DYNC1LI2;RPL24;YME1L1;RPL27;NUP98;RPL26;RPL29;RPL28;ASF1A;SEH1L;HSPA4L;PRDX3;PRDX2;HSPH1;NUP85;PRDX1;SERPINH1;HMOX1;SSR1;NUP88;HMOX2;PHC2;ST13;H1-1;H1-0;PRDX6;H1-3;H1-2;H1-5;H1-4;NPL…
Neutrophil Degranulation	275/478	3.33634e-70	1.07819e-67	0	0	5.41421	866.144	CYFIP1;GMFG;LGALS3;PSMD6;PSMD7;PNP;PSMD2;ANPEP;FTH1;PSMD3;CPNE1;PSMD1;CPNE3;B2M;GOLGA7;ARSA;NHLRC3;PRKCD;KRT1;ARMC8;MIF;SCAMP1;DYNC1LI1;CSNK2B;MGST1;IQGAP1;CFP;IQGAP2;GNS;C3;NCSTN;CYB5R3;PRDX4;COMMD9;MLEC;LTA4H;CD14;ATG7;HMOX2;S100A11;ARSB;ATP6V0A1;GSDMD;CTSA;VAT1;XRCC6;JUP;XRCC5;FUCA1;SURF4;PRG2;RAB27A;PA2G4;PRDX6;DERA;BST2;VNN1;TOLLIP;CYSTM1;GPI;PYGB;SLC44A2;HEXB;CTSZ;FAF2;GDI2;LPCAT1;PYGL;MAGT…
Processing of Capped Intron-Containing Pre-mRNA	194/285	8.95224e-67	2.47977e-64	0	0	8.40719	1278.58	TCERG1;NUP107;EIF4A3;HNRNPU;CCAR1;PNN;SNRPD2;SNRPD1;MAGOH;SNRPD3;NUP214;SRRM2;AQR;NUP210;CRNKL1;CDC40;SRRM1;NUP93;DDX39A;DDX39B;SARNP;ZC3H11A;NUP98;SF1;SEH1L;DHX9;CSTF3;CSTF2;SNU13;NUP85;PCBP1;PCBP2;CSTF1;SYMPK;NUP88;RBM10;PRPF38A;MAGOHB;HNRNPL;SMU1;HNRNPM;HNRNPK;SNW1;HNRNPF;HNRNPD;RNPS1;HNRNPC;PRPF19;PQBP1;DHX15;SEC13;PRPF40A;WDR33;HNRNPH1;HNRNPH2;FYTTD1;SF3B4;SF3B5;SF3B3;SF3B6;SRRT;PPP1R8;RAE1;…
Disease	757/2131	8.41373e-62	2.03928e-59	0	0	2.32346	326.75	RPL4;NCKAP1;CYFIP1;RPL5;PATJ;RPL30;NUP107;RPL3;RPL32;RPL31;RPL34;ARAF;ENO1;RBPJ;RPL8;RPL9;RPL6;RPL7;PSMD8;GJA1;PSMD6;TBK1;PSMD7;CAPNS1;MPRIP;PSMD2;PSMD3;RPL36;AKT1;AP1S1;PSMD1;RPL35;RPL38;MMUT;PRKACA;PRKACB;VPS36;NUP214;VPS18;NUP210;CSNK2A1;RPL21;RPL23;CSNK2A2;RPL22;HSPG2;SND1;NUP93;EML4;DYNC1LI1;RBP4;DYNC1LI2;PRKAR1A;MAP1B;RBP1;FDX1;RPL24;SERPING1;RPL27;NUP98;HPRT1;RPL26;RPL29;VPS25;RPL28;VPS28;…
Membrane Trafficking	315/633	2.58625e-60	5.57193e-58	0	0	3.97046	544.767	ITSN2;USP6NL;APP;TFRC;ITSN1;FNBP1L;ACTB;GOLGA2;GJA1;GOLGA5;GJA5;FTH1;AKT1;AP1S1;ARFIP2;KIFAP3;VPS36;TBC1D10A;AGFG1;GABARAPL2;COG7;FNBP1;COG5;COG4;COG3;AP1B1;COG1;CSNK1D;ANK3;GAPVD1;PRKAB1;DYNC1LI1;DYNC1LI2;BIN1;PREB;RIN3;VPS25;VPS28;LMAN2L;STXBP3;SAR1B;COPS7A;GNS;SCFD1;SNX2;MYO6;SFN;SNX9;SNX5;SPTBN1;SEC31A;TBC1D8B;SNAPIN;SURF4;RAB27A;LNPEP;RAB27B;SNF8;STAM;PUM1;TF;GRB2;CALM1;ARF3;ARF4;ARF1;HIP1;G…
Axon Guidance	283/541	4.68352e-60	8.75971e-58	0	0	4.37747	598.011	RPL4;RPL5;RPL30;RPL3;RPL32;RPL31;RPL34;ITSN1;EIF4A3;PITPNA;RPL8;RPL9;RPL6;ACTB;RPL7;PSMD8;RPS15;RPS14;RPS6KA3;PSMD6;RPS17;ALCAM;PSMD7;RPS16;RPL18A;RPS19;RPS18;DPYSL2;PSMD2;DPYSL3;PSMD3;MAGOH;RPS6KA1;RPL36;DAG1;PSMD1;RPL35;RPL38;PRKACA;RPS11;PRKACB;RPS10;EPHB4;RPS13;RPS12;CSNK2A1;RPL21;RPL23;CSNK2A2;RPL22;PRKCA;ANK3;SHTN1;MYL6;CSNK2B;RPL24;RPL27;RPL26;RPL29;EZR;PFN1;TLN1;MYL9;RPL28;EPHA2;PFN2;PIK3…
Nervous System Development	292/567	4.96941e-60	8.75971e-58	0	0	4.24263	579.339	RPL4;RPL5;RPL30;RPL3;RPL32;RPL31;RPL34;ITSN1;EIF4A3;PITPNA;RPL8;RPL9;RPL6;ACTB;RPL7;PSMD8;RPS15;RPS14;RPS6KA3;PSMD6;RPS17;ALCAM;PSMD7;RPS16;RPL18A;RPS19;RPS18;DPYSL2;PSMD2;DPYSL3;PSMD3;MAGOH;RPS6KA1;RPL36;DAG1;PSMD1;RPL35;RPL38;PRKACA;RPS11;PRKACB;RPS10;EPHB4;RPS13;RPS12;CSNK2A1;RPL21;RPL23;CSNK2A2;RPL22;PRKCA;ANK3;SHTN1;MYL6;CSNK2B;RPL24;RPL27;RPL26;RPL29;EZR;PFN1;TLN1;MYL9;RPL28;EPHA2;PFN2;PIK3…
Signaling by Rho GTPases	323/672	2.18653e-57	3.53307e-55	0	0	3.70992	484.015	ITSN2;CYFIP1;NCKAP1;NUP107;TFRC;ITSN1;FNBP1L;ACTB;MYLK;GOLGA3;GJA1;BAIAP2L1;PPP2R1B;PPP2R1A;WDR91;ANKFY1;H4C1;FNBP1;ACTN1;PRKCD;PRKCA;SCRIB;SRRM1;NISCH;DYNC1LI1;DYNC1LI2;MYL6;DAAM1;DDX39B;CDC37;NUP98;PFN1;MYL9;EPHA2;PFN2;TMEM87A;SEH1L;SHMT2;PIK3R4;TWF1;IQGAP1;PIK3R1;IQGAP2;PRKCZ;KALRN;MYL12B;SCFD1;NUP85;MYO6;SFN;HMOX2;SPTBN1;STARD13;JUP;MCAM;RCC2;STAM;PTK2;CCT6A;RPS27;GRB2;HNRNPC;CALM1;FERMT2;CDC…
Signaling by ROBO Receptors	151/210	3.9067e-57	5.69123e-55	0	0	10.0055	1299.57	RPL4;RPL5;RPL30;RPL3;RPL32;RPL31;RPL34;EIF4A3;RPL8;RPL10A;RPL9;RPL6;RPL7;PSMD8;RPS15;RPS14;PSMD6;RPS17;PSMD7;RPS16;RPL18A;RPS19;RPS18;PSMD2;MAGOH;PSMD3;DAG1;RPL36;PSMD1;RPL35;RPL38;PRKACA;RPS11;PRKACB;RPS10;RPS13;RPS12;RPS9;RPL21;RPS7;RPS8;RPL23;RPS5;RPL22;RPS6;PRKCA;RPSA;RBX1;RPL24;RPL27;RPL26;PFN1;RPL29;RPL28;PFN2;PSMD12;PSMD11;PSMD14;RBM8A;PSMD13;CUL2;GSPT1;FLRT3;PRKAR2A;SRGAP2;VASP;MAGOHB;RPS…
Translation	190/302	4.10919e-57	5.69123e-55	0	0	6.67438	866.562	EIF4A2;RPL4;EIF4A1;RPL5;SRP19;RPL30;RPL3;RPL32;RPL31;RPL34;RPL8;APEH;RPL10A;SRP14;YARS1;RPL9;RPL6;RPL7;RPS15;RPS14;RPS17;RPS16;RPL18A;RPS19;NARS1;RPS18;RPL36;RPL35;RPL38;RPS11;RPS10;RPS13;RPS12;RPS9;RARS1;RPL21;RPS7;EIF1AX;RPS8;RPL23;RPS5;RPL22;RPS6;RPSA;TUFM;EEF1A1;LARS2;OXA1L;PPA2;PPA1;LARS1;RPL24;RPL27;TARS2;RPL26;RPL29;CARS1;RPL28;TARS1;DAP3;AARS1;RPN2;RPN1;MRPL16;MRPL12;GSPT1;SSR1;VARS1;EIF2…
Signaling by Rho GTPases, Miro GTPases and RHOBTB3	326/688	4.0632e-56	5.25237e-54	0	0	3.60968	460.389	ITSN2;CYFIP1;NCKAP1;NUP107;TFRC;ITSN1;FNBP1L;ACTB;MYLK;GOLGA3;GJA1;BAIAP2L1;PPP2R1B;PPP2R1A;WDR91;ANKFY1;H4C1;FNBP1;ACTN1;PRKCD;PRKCA;SCRIB;SRRM1;NISCH;DYNC1LI1;DYNC1LI2;MYL6;DAAM1;DDX39B;CDC37;NUP98;PFN1;MYL9;EPHA2;PFN2;TMEM87A;SEH1L;SHMT2;PIK3R4;TWF1;IQGAP1;PIK3R1;IQGAP2;PRKCZ;KALRN;MYL12B;SCFD1;RHOT1;NUP85;MYO6;SFN;HMOX2;SPTBN1;STARD13;JUP;MCAM;RCC2;STAM;PTK2;CCT6A;RPS27;GRB2;HNRNPC;CALM1;FERM…
Infectious Disease	515/1311	6.2553e-56	7.58064e-54	0	0	2.6504	336.896	RPL4;CYFIP1;NCKAP1;RPL5;PATJ;RPL30;NUP107;RPL3;RPL32;RPL31;RPL34;ENO1;RPL8;RPL9;RPL6;RPL7;PSMD8;PSMD6;GJA1;PSMD7;TBK1;PSMD2;PSMD3;RPL36;AKT1;PSMD1;AP1S1;RPL35;RPL38;PRKACA;PRKACB;VPS36;NUP214;VPS18;CSNK2A1;NUP210;RPL21;RPL23;CSNK2A2;RPL22;HSPG2;NUP93;DYNC1LI1;DYNC1LI2;PRKAR1A;MAP1B;RPL24;RPL27;NUP98;RPL26;RPL29;RPL28;VPS25;VPS28;SEH1L;RPN2;SAR1B;RPN1;NEDD4L;C3;LARP1;RNF213;PRKAR2B;NUP85;PRKAR2A;P…
mRNA Splicing - Major Pathway	144/204	6.96154e-53	7.94025e-51	0	0	9.36582	1124.8	TCERG1;EIF4A3;HNRNPU;CWC27;CCAR1;EFTUD2;PNN;SNRPD2;SNRPD1;MAGOH;CWC22;SNRPD3;TXNL4A;SRRM2;AQR;IK;SNRPN;GTF2F1;WBP11;CRNKL1;CDC40;SRRM1;PRPF4;PRPF6;DDX39B;PRPF3;SNRPG;SRSF2;PPIE;SRSF3;PPIH;SNRPE;SRSF4;PPIG;SNRPF;SRSF5;SNRNP200;SNRPC;SRSF6;SRSF7;SNRPA;SF1;SNRPB;SRSF9;DDX5;RBM8A;DHX9;SNU13;PRPF8;ZMAT2;PCBP1;PCBP2;RBM10;HSPA8;PRPF38A;CCDC12;FUS;ALYREF;CWC15;MAGOHB;LSM4;LSM3;CHERP;LSM2;HNRNPL;SMU1;HNR…
Regulation of Expression of SLITs and ROBOs	125/164	3.12017e-52	3.36112e-50	0	0	12.4658	1478.4	RPL4;RPL5;RPL30;RPL3;RPL32;RPL31;RPL34;EIF4A3;RPL10A;RPL8;RPL9;RPL6;RPL7;PSMD8;RPS15;RPS14;PSMD6;RPS17;PSMD7;RPS16;RPL18A;RPS19;RPS18;PSMD2;MAGOH;PSMD3;DAG1;RPL36;PSMD1;RPL35;RPL38;RPS11;RPS10;RPS13;RPS12;RPS9;RPL21;RPS7;RPS8;RPL23;RPS5;RPL22;RPS6;RPSA;RBX1;RPL24;RPL27;RPL26;RPL29;RPL28;PSMD12;PSMD11;PSMD14;RBM8A;PSMD13;CUL2;GSPT1;MAGOHB;RPS26;RPS25;RPS28;RPS27;RPS29;RPL27A;RNPS1;RPS20;RPS21;RPS2…
Metabolism of Amino Acids and Derivatives	205/358	6.20554e-52	6.33292e-50	0	0	5.27761	622.278	RPL4;RPL5;RPL30;RPL3;RPL32;RPL31;RPL34;RPL8;RPL9;RPL6;GLS;RPL7;GCSH;PSMD8;RPS15;RPS14;PSMD6;RPS17;PSMD7;RPS16;RPL18A;RPS19;RPS18;PSMD2;PSMD3;RPL36;PSMD1;RPL35;RPL38;RPS11;GLUL;RPS10;RPS13;RPS12;GAMT;MCCC2;RPL21;PHYKPL;RPL23;MCCC1;RPL22;SLC6A11;MTAP;ETHE1;LARS1;RPL24;RPL27;RPL26;RPL29;ALDH7A1;RPL28;GCDH;NAALAD2;ASL;PYCR2;ACADSB;AIMP1;RPS26;AIMP2;GLUD1;RPS25;ALDH6A1;RPS28;RPS27;EPRS1;RPS29;RPL27A;O…
Vesicle-mediated Transport	338/752	1.54155e-51	1.49453e-49	0	0	3.27165	382.78	ITSN2;USP6NL;APP;SPARC;TFRC;ITSN1;FNBP1L;ACTB;GOLGA2;GJA1;GOLGA5;GJA5;FTH1;AKT1;AP1S1;ARFIP2;KIFAP3;VPS36;TBC1D10A;AGFG1;GABARAPL2;COG7;FNBP1;COG5;COG4;COG3;AP1B1;COG1;CSNK1D;ANK3;GAPVD1;PRKAB1;DYNC1LI1;DYNC1LI2;BIN1;PREB;RIN3;VPS25;VPS28;LMAN2L;STXBP3;SAR1B;COPS7A;GNS;HPX;SCFD1;HSPH1;SNX2;MYO6;SFN;SNX9;APOE;SNX5;SPTBN1;SEC31A;TBC1D8B;SNAPIN;SURF4;RAB27A;LNPEP;RAB27B;SNF8;STAM;PUM1;COL1A1;TF;COL1…
Cap-dependent Translation Initiation	103/124	9.15059e-50	8.06499e-48	0	0	18.995	2144.83	EIF4A2;RPL4;EIF4A1;RPL5;RPL30;RPL3;RPL32;RPL31;RPL34;RPL10A;RPL8;RPL9;RPL6;RPL7;RPS15;RPS14;RPS17;RPS16;RPL18A;RPS19;RPS18;RPL36;RPL35;RPL38;RPS11;RPS10;RPS13;RPS12;RPS9;RPL21;RPS7;EIF1AX;RPS8;RPL23;RPS5;RPL22;RPS6;RPSA;RPL24;RPL27;RPL26;RPL29;RPL28;EIF2B5;EIF2B4;EIF2B2;EIF2S2;EIF2S1;RPS26;RPS25;RPS28;EIF5;RPS27;RPS29;RPL27A;RPS20;RPS21;RPS24;EIF4G1;RPS23;RPLP1;RPLP0;RPS4X;RPL7A;RPLP2;EIF5B;RPL13…
Eukaryotic Translation Initiation	103/124	9.15059e-50	8.06499e-48	0	0	18.995	2144.83	EIF4A2;RPL4;EIF4A1;RPL5;RPL30;RPL3;RPL32;RPL31;RPL34;RPL10A;RPL8;RPL9;RPL6;RPL7;RPS15;RPS14;RPS17;RPS16;RPL18A;RPS19;RPS18;RPL36;RPL35;RPL38;RPS11;RPS10;RPS13;RPS12;RPS9;RPL21;RPS7;EIF1AX;RPS8;RPL23;RPS5;RPL22;RPS6;RPSA;RPL24;RPL27;RPL26;RPL29;RPL28;EIF2B5;EIF2B4;EIF2B2;EIF2S2;EIF2S1;RPS26;RPS25;RPS28;EIF5;RPS27;RPS29;RPL27A;RPS20;RPS21;RPS24;EIF4G1;RPS23;RPLP1;RPLP0;RPS4X;RPL7A;RPLP2;EIF5B;RPL13…
Influenza Infection	125/169	1.00196e-49	8.44693e-48	0	0	11.0457	1246.23	RPL4;RPL5;RPL30;NUP107;RPL3;RPL32;RPL31;RPL34;RPL10A;RPL8;RPL9;RPL6;IPO5;RPL7;RPS15;RPS14;RPS17;RPS16;RPL18A;RPS19;RPS18;RPL36;RPL35;KPNA4;RPL38;KPNA2;RPS11;KPNA3;RPS10;RPS13;KPNA1;RPS12;NUP214;RPS9;NUP210;RPL21;RPS7;RPS8;RPL23;RPS5;RPL22;RPS6;RPSA;GTF2F1;NUP93;RPL24;RPL27;NUP98;RPL26;RPL29;RPL28;KPNB1;SEH1L;NUP160;NUP85;TPR;NUP88;NUP155;EIF2AK2;RPS26;RPS25;RPS28;RPS27;RPS29;RPL27A;RPS20;CALR;GRS…
GTP Hydrolysis and Joining of the 60S Ribosomal Subunit	99/117	2.27697e-49	1.8396e-47	0	0	21.2834	2383.82	EIF4A2;RPL4;EIF4A1;RPL5;RPL30;RPL3;RPL32;RPL31;RPL34;RPL10A;RPL8;RPL9;RPL6;RPL7;RPS15;RPS14;RPS17;RPS16;RPL18A;RPS19;RPS18;RPL36;RPL35;RPL38;RPS11;RPS10;RPS13;RPS12;RPS9;RPL21;RPS7;EIF1AX;RPS8;RPL23;RPS5;RPL22;RPS6;RPSA;RPL24;RPL27;RPL26;RPL29;RPL28;EIF2S2;EIF2S1;RPS26;RPS25;RPS28;EIF5;RPS27;RPS29;RPL27A;RPS20;RPS21;RPS24;EIF4G1;RPS23;RPLP1;RPLP0;RPS4X;RPL7A;RPLP2;EIF5B;RPL13A;RPS3A;RPL37A;RPL10;…
L13a-mediated Translational Silencing of Ceruloplasmin Expression	98/116	9.38658e-49	7.28023e-47	0	0	21.0632	2329.33	EIF4A2;RPL4;EIF4A1;RPL5;RPL30;RPL3;RPL32;RPL31;RPL34;RPL10A;RPL8;RPL9;RPL6;RPL7;RPS15;RPS14;RPS17;RPS16;RPL18A;RPS19;RPS18;RPL36;RPL35;RPL38;RPS11;RPS10;RPS13;RPS12;RPS9;RPL21;RPS7;EIF1AX;RPS8;RPL23;RPS5;RPL22;RPS6;RPSA;RPL24;RPL27;RPL26;RPL29;RPL28;EIF2S2;EIF2S1;RPS26;RPS25;RPS28;RPS27;RPS29;RPL27A;RPS20;RPS21;RPS24;EIF4G1;RPS23;RPLP1;RPLP0;RPS4X;RPL7A;RPLP2;RPL13A;RPS3A;RPL37A;PABPC1;RPL10;RPL1…
Viral Infection Pathways	416/1029	1.33281e-48	9.93972e-47	0	0	2.73993	302.041	RPL4;RPL5;PATJ;RPL30;NUP107;RPL3;RPL32;RPL31;RPL34;RPL8;RPL9;RPL6;RPL7;PSMD8;PSMD6;GJA1;PSMD7;TBK1;PSMD2;PSMD3;RPL36;AKT1;PSMD1;AP1S1;RPL35;RPL38;VPS36;NUP214;VPS18;CSNK2A1;NUP210;RPL21;RPL23;CSNK2A2;RPL22;HSPG2;NUP93;DYNC1LI1;DYNC1LI2;MAP1B;RPL24;RPL27;NUP98;RPL26;RPL29;RPL28;VPS25;VPS28;SEH1L;RPN2;SAR1B;RPN1;NEDD4L;LARP1;NUP85;PLCG2;SFN;NUP88;VPS16;EIF2AK2;SNF8;HNRNPK;FXYD1;NMT1;NMT2;ARF1;RPLP1…
mRNA Splicing	144/215	1.9814e-48	1.42294e-46	0	0	7.90926	868.755	TCERG1;EIF4A3;HNRNPU;CWC27;CCAR1;EFTUD2;PNN;SNRPD2;SNRPD1;MAGOH;CWC22;SNRPD3;TXNL4A;SRRM2;AQR;IK;SNRPN;GTF2F1;WBP11;CRNKL1;CDC40;SRRM1;PRPF4;PRPF6;DDX39B;PRPF3;SNRPG;SRSF2;PPIE;SRSF3;PPIH;SNRPE;SRSF4;PPIG;SNRPF;SRSF5;SNRNP200;SNRPC;SRSF6;SRSF7;SNRPA;SF1;SNRPB;SRSF9;DDX5;RBM8A;DHX9;SNU13;PRPF8;ZMAT2;PCBP1;PCBP2;RBM10;HSPA8;PRPF38A;CCDC12;FUS;ALYREF;CWC15;MAGOHB;LSM4;LSM3;CHERP;LSM2;HNRNPL;SMU1;HNR…
Innate Immune System	450/1149	3.33759e-48	2.31128e-46	0	0	2.60806	285.11	CYFIP1;NCKAP1;GMFG;PSMD8;PSMD6;PSMD7;TBK1;PSMD2;PSMD3;PSMD1;PRKACA;PRKACB;MEF2A;MEF2C;NHLRC3;PRKCE;PRKCD;ARMC8;SCAMP1;DYNC1LI1;SERPING1;CFB;NLRX1;CFH;CFI;IQGAP1;IQGAP2;CFP;GNS;C3;C5;NCSTN;PPP3R1;CYB5R3;PRDX4;PLCG2;HMOX1;LTA4H;PLCG1;ATG7;HMOX2;S100A11;LYN;GSDMD;JUP;FUCA1;PA2G4;PRDX6;TOLLIP;LGMN;GPI;PYGB;HEXB;ARPC1B;ARPC1A;LPCAT1;PYGL;EEA1;IKBKG;IKBIP;DUSP3;ANXA2;ARG1;AHSG;PGAM1;DYNLL1;F2;SERPINB6;…
Immune System	714/2150	2.04033e-45	1.36421e-43	0	0	2.06198	212.184	NCKAP1;CYFIP1;NUP107;GMFG;PSMD8;PSMD6;TBK1;PSMD7;RNF114;PSMD2;PSMD3;AKT1;AP1S1;PSMD1;PRKACA;PRKACB;NUP214;MEF2A;MEF2C;CXADR;NUP210;NHLRC3;PRKCE;PRKCD;ARMC8;SCAMP1;NUP93;DYNC1LI1;MTAP;DYNC1LI2;RNF126;PSME2;SERPING1;NUP98;CFB;NLRX1;SEH1L;CFH;SAR1B;CFI;NEDD4L;IQGAP1;CFP;IQGAP2;GNS;C3;NCSTN;C5;PPP3R1;RNF213;CYB5R3;PRDX4;NUP85;PLCG2;HMOX1;NUP88;LTA4H;PLCG1;ATG7;HMOX2;S100A11;LYN;GSDMD;JUP;FUCA1;FN1;EI…
Influenza Viral RNA Transcription and Replication	111/149	8.36569e-45	5.40703e-43	0	0	11.3226	1149.15	RPL4;RPL5;RPL30;NUP107;RPL3;RPL32;RPL31;RPL34;RPL10A;RPL8;RPL9;RPL6;IPO5;RPL7;RPS15;RPS14;RPS17;RPS16;RPL18A;RPS19;RPS18;RPL36;RPL35;RPL38;RPS11;RPS10;RPS13;RPS12;NUP214;RPS9;NUP210;RPL21;RPS7;RPS8;RPL23;RPS5;RPL22;RPS6;RPSA;GTF2F1;NUP93;RPL24;RPL27;NUP98;RPL26;RPL29;RPL28;SEH1L;NUP160;NUP85;TPR;NUP88;NUP155;RPS26;RPS25;RPS28;RPS27;RPS29;RPL27A;RPS20;GRSF1;RPS21;RPS24;RPS23;RPLP1;RPLP0;RPS4X;RPL7…
SRP-dependent Cotranslational Protein Targeting to Membrane	96/119	2.76722e-44	1.73085e-42	0	0	16.1348	1618.26	RPL4;RPL5;SRP19;RPL30;TRAM1;RPL3;RPL32;RPL31;RPL34;RPLP1;RPLP0;SRP54;RPL10A;RPL8;SRP14;RPL9;RPL6;RPL7;RPS15;RPS4X;RPS14;RPL7A;SEC61A1;RPS17;RPS16;RPL18A;RPS19;RPS18;RPL36;RPL35;RPLP2;RPL38;SEC61B;RPS11;RPS10;RPS13;RPS12;RPS9;RPL21;RPS7;SSR4;RPS8;RPL23;RPS5;RPL22;RPS6;SSR3;RPL13A;RPSA;RPS3A;DDOST;SRP9;RPL37A;RPL24;RPL27;RPL26;RPL29;RPL28;RPN2;RPL10;RPL12;RPN1;RPL11;RPL36A;RPS27L;RPS15A;RPL14;RPS3;…
Formation of a Pool of Free 40S Subunits	89/106	6.27341e-44	3.80129e-42	0	0	20.2108	2010.52	RPL4;RPL5;RPL30;RPL3;RPL32;RPL31;RPL34;RPLP1;RPLP0;RPL10A;RPL8;RPL9;RPL6;RPL7;RPS15;RPS4X;RPS14;RPL7A;RPS17;RPS16;RPL18A;RPS19;RPS18;RPL36;RPL35;RPLP2;RPL38;RPS11;RPS10;RPS13;RPS12;RPS9;RPL21;RPS7;EIF1AX;RPS8;RPL23;RPS5;RPL22;RPS6;RPL13A;RPSA;RPS3A;RPL37A;RPL24;RPL27;RPL26;RPL29;RPL28;RPL10;RPL12;RPL11;RPL36A;RPS27L;RPS15A;RPL14;RPS3;RPL13;RPL15;RPS2;RPL18;RPS27A;RPL17;RPL19;RPL35A;RPL23A;RPS26;R…
Selenoamino Acid Metabolism	97/122	1.09827e-43	6.45319e-42	0	0	15.0005	1483.81	RPL4;RPL5;RPL30;RPL3;RPL32;RPL31;RPL34;HNMT;RPL10A;RPL8;RPL9;RPL6;RPL7;RPS15;RPS14;RPS17;RPS16;RPL18A;RPS19;RPS18;RPL36;RPL35;RPL38;RPS11;RPS10;RPS13;RPS12;RPS9;RARS1;RPL21;RPS7;RPS8;RPL23;RPS5;RPL22;RPS6;RPSA;MAT1A;LARS1;RPL24;RPL27;RPL26;RPL29;RPL28;EEFSEC;AIMP1;RPS26;AIMP2;RPS25;RPS28;RPS27;EPRS1;RPS29;RPL27A;RPS20;RPS21;RPS24;RPS23;RPLP1;RPLP0;RPS4X;RPL7A;QARS1;RPLP2;MARS1;RPL13A;RPS3A;DARS1;…
Nonsense Mediated Decay (NMD) Independent of the Exon Junction Complex (EJC)	83/100	2.81884e-40	1.60757e-38	0	0	18.8207	1713.95	RPL4;RPL5;RPL30;RPL3;RPL32;RPL31;RPL34;RPLP1;RPLP0;RPL10A;RPL8;RPL9;RPL6;RPL7;RPS15;RPS4X;RPS14;RPL7A;RPS17;RPS16;RPL18A;RPS19;RPS18;RPL36;RPL35;RPLP2;RPL38;RPS11;RPS10;RPS13;RPS12;UPF1;RPS9;RPL21;RPS7;NCBP1;RPS8;NCBP2;RPL23;RPS5;RPL22;RPS6;RPL13A;RPSA;RPS3A;RPL37A;RPL24;RPL27;ETF1;RPL26;PABPC1;RPL29;RPL28;RPL10;RPL12;RPL11;RPL36A;RPS27L;GSPT1;RPS15A;RPL14;RPS3;RPL13;RPL15;RPS2;RPL18;RPS27A;RPL17…
Post-translational Protein Modification	515/1457	3.0399e-40	1.68411e-38	0	0	2.21785	201.805	NUP107;PGAP1;DCAF8;RPL8;SMC3;DCAF7;PSMD8;GCSH;PSMD9;PSMD6;NUB1;PSMD7;PSMD4;PSMD5;PSMD2;PSMD3;PSMD1;DDX17;NUP214;NUP210;HCFC1;NUP93;DYNC1LI1;DYNC1LI2;PSME3;FDX1;PSME1;PSME2;SPARCL1;NUP98;GNE;SEH1L;RPN2;SAR1B;CTBP1;RPN1;COPS7A;CFP;C3;RHOT1;NUP85;RAD21;NUP88;PSMF1;GPIHBP1;PHC2;FUCA1;PMM2;FN1;EIF2AK2;CP;HNRNPK;NPLOC4;PSMG1;HNRNPC;ARF3;PIGS;ARF4;ARF1;PIGU;CDKN1A;PIGT;WDR48;ADAMTSL1;ELOB;IKBKG;ELOC;AHS…
Nonsense Mediated Decay (NMD) Enhanced by the Exon Junction Complex (EJC)	92/120	4.0458e-39	2.12022e-37	0	0	12.6849	1121.39	RPL4;RPL5;RPL30;RPL3;RPL32;RPL31;RPL34;RPLP1;EIF4A3;RPLP0;PPP2R2A;RPL10A;RPL8;RPL9;RPL6;RPL7;RPS15;RPS4X;RPS14;RPL7A;RPS17;RPS16;RPL18A;RPS19;PPP2R1A;RPS18;MAGOH;RPL36;RPL35;RPLP2;RPL38;RPS11;RPS10;RPS13;RPS12;UPF2;UPF1;RPS9;RPL21;RPS7;NCBP1;RPS8;NCBP2;RPL23;RPS5;RPL22;RPS6;RPL13A;RPSA;RPS3A;RPL37A;RPL24;RPL27;ETF1;RPL26;PABPC1;RPL29;RPL28;RBM8A;RPL10;RPL12;RPL11;RPL36A;RPS27L;GSPT1;PPP2CA;RPS15A…
Nonsense-Mediated Decay (NMD)	92/120	4.0458e-39	2.12022e-37	0	0	12.6849	1121.39	RPL4;RPL5;RPL30;RPL3;RPL32;RPL31;RPL34;RPLP1;EIF4A3;RPLP0;PPP2R2A;RPL10A;RPL8;RPL9;RPL6;RPL7;RPS15;RPS4X;RPS14;RPL7A;RPS17;RPS16;RPL18A;RPS19;PPP2R1A;RPS18;MAGOH;RPL36;RPL35;RPLP2;RPL38;RPS11;RPS10;RPS13;RPS12;UPF2;UPF1;RPS9;RPL21;RPS7;NCBP1;RPS8;NCBP2;RPL23;RPS5;RPL22;RPS6;RPL13A;RPSA;RPS3A;RPL37A;RPL24;RPL27;ETF1;RPL26;PABPC1;RPL29;RPL28;RBM8A;RPL10;RPL12;RPL11;RPL36A;RPS27L;GSPT1;PPP2CA;RPS15A…
Peptide Chain Elongation	78/94	6.59344e-38	3.36439e-36	0	0	18.7707	1607	RPL4;RPL5;RPL30;RPL3;RPL32;RPL31;RPL34;RPLP1;RPLP0;RPL10A;RPL8;RPL9;RPL6;RPL7;RPS15;RPS4X;RPL7A;RPS14;RPS17;RPS16;RPL18A;RPS19;RPS18;RPL36;RPL35;RPLP2;RPL38;RPS11;RPS10;RPS13;RPS12;RPS9;RPL21;RPS7;RPS8;RPL23;RPS5;RPL22;RPS6;RPL13A;RPS3A;RPSA;EEF1A1;RPL37A;RPL24;RPL27;RPL26;RPL29;RPL28;RPL10;RPL12;RPL11;RPL36A;RPS27L;RPS15A;RPL14;RPS3;RPL13;RPL15;RPS2;RPL18;RPS27A;RPL17;RPL19;RPL35A;RPL23A;EEF2;RP…
Eukaryotic Translation Termination	80/98	7.95983e-38	3.95747e-36	0	0	17.119	1462.37	RPL4;RPL5;RPL30;RPL3;RPL32;RPL31;RPL34;RPLP1;RPLP0;APEH;RPL10A;RPL8;RPL9;RPL6;RPL7;RPS15;RPS4X;RPS14;RPL7A;TRMT112;RPS17;RPS16;RPL18A;RPS19;RPS18;RPL36;RPL35;RPLP2;RPL38;RPS11;RPS10;RPS13;RPS12;RPS9;RPL21;RPS7;RPS8;RPL23;RPS5;RPL22;RPS6;RPL13A;RPSA;RPS3A;RPL37A;RPL24;RPL27;ETF1;RPL26;RPL29;RPL28;RPL10;RPL12;RPL11;RPL36A;RPS27L;GSPT1;RPS15A;RPL14;RPS3;RPL13;RPL15;RPS2;RPL18;RPS27A;RPL17;RPL19;RPL3…
Eukaryotic Translation Elongation	80/99	3.30422e-37	1.60172e-35	0	0	16.217	1362.23	RPL4;RPL5;RPL30;RPL3;RPL32;RPL31;RPL34;RPLP1;RPLP0;RPL10A;RPL8;RPL9;RPL6;RPL7;RPS15;RPS4X;RPS14;RPL7A;RPS17;RPS16;RPL18A;RPS19;RPS18;RPL36;RPL35;RPLP2;RPL38;RPS11;RPS10;RPS13;RPS12;RPS9;RPL21;RPS7;RPS8;RPL23;RPS5;RPL22;RPS6;RPL13A;RPSA;RPS3A;EEF1A1;EEF1G;EEF1D;RPL37A;RPL24;RPL27;RPL26;RPL29;RPL28;RPL10;RPL12;RPL11;RPL36A;RPS27L;RPS15A;RPL14;RPS3;RPL13;RPL15;RPS2;RPL18;RPS27A;RPL17;RPL19;RPL35A;RP…
HIV Infection	135/227	5.44927e-37	2.57711e-35	0	0	5.70205	476.122	CCNK;NUP107;GTF2B;PSMD8;PSMD6;PSMD7;PSMD2;PSMD3;AP1S1;PSMD1;RCC1;BANF1;B2M;AP2M1;SKP1;KPNA1;NUP214;SUPT16H;NUP210;AP1B1;GTF2F1;RBX1;NUP93;ELMO1;CHMP4B;NUP98;PPIA;VPS28;KPNB1;PSMD12;SEH1L;PSMD11;TSG101;CUL5;PSMD14;PSMD13;NEDD4L;NUP160;NUP85;TPR;ATP6V1H;NUP88;AP1M2;AP1M1;XRCC6;NUP155;XRCC5;VTA1;HMGA1;SUPT5H;CDK9;CHMP2B;NMT1;NMT2;ARF1;FEN1;PSIP1;AP2A1;AP2A2;XPO1;AP1G1;NUP62;ELOB;NELFB;ELOC;NELFA;NEL…
Host Interactions of HIV Factors	92/126	3.78964e-36	1.74955e-34	0	0	10.4425	851.695	ARF1;NUP107;PSIP1;AP2A1;AP2A2;PSMD8;PSMD6;PSMD7;XPO1;AP1G1;PSMD2;PSMD3;NUP62;AP1S1;PSMD1;RCC1;BANF1;ELOB;ELOC;RAC1;B2M;AP2M1;KPNA1;SKP1;NUP214;SEC13;NUP210;NUP133;AP1B1;RANGAP1;RBX1;NUP93;PSMA5;HCK;PSMA6;PSMA3;PSMA4;PSMA1;PACS1;PSMA2;NUP50;ELMO1;NUP54;NUP98;SLC25A5;PPIA;SLC25A4;KPNB1;NUP58;PSMD12;PSMD11;SEH1L;CUL5;PSMD14;PSMD13;NUP160;PSMA7;PSMB6;PSMB7;PSMB4;PSMB5;PSMB2;NUP85;PSMB3;TPR;PSMB1;AP2S…
RHO GTPase Cycle	212/450	3.92346e-36	1.7692e-34	0	0	3.49571	284.992	ITSN2;CYFIP1;NCKAP1;TFRC;ITSN1;FNBP1L;ACTB;GOLGA3;GJA1;BAIAP2L1;WDR91;ANKFY1;FNBP1;ACTN1;SCRIB;SRRM1;NISCH;DAAM1;DDX39B;CDC37;EPHA2;TMEM87A;SHMT2;TWF1;IQGAP1;PIK3R1;IQGAP2;KALRN;SCFD1;MYO6;HMOX2;SPTBN1;STARD13;JUP;MCAM;STAM;CCT6A;GRB2;HNRNPC;FERMT2;CDC42SE2;CLTC;FAF2;ARHGAP1;WASL;OSBPL11;LRRC1;AKAP12;AKAP13;HINT2;SH3PXD2A;C1QBP;STBD1;RAC2;RAC3;RAC1;EMD;SPTAN1;GIT1;CCT2;NUDC;CCDC115;RHOG;RRAS2;RHO…
Aerobic Respiration and Respiratory Electron Transport	146/260	6.38056e-36	2.8118e-34	0	0	4.98319	403.836	ISCA2;ISCA1;NDUFA13;NDUFA11;NDUFA12;TACO1;NDUFA10;MT-ND2;COX6A1;MT-ND3;MPC1;MPC2;PDK3;PDK2;PDK1;PDHX;SDHC;ARMC8;SDHA;SDHB;COX6B1;OXA1L;COX7A2L;UQCRC1;SUCLG2;SUCLG1;VDAC1;TMEM126B;UQCRC2;ISCU;NDUFB10;UQCRB;NDUFB11;GLO1;COX17;COX7A2;COX7A1;UQCRH;ACAT1;LDHB;LDHA;ATP5MK;ATP5MJ;CYC1;NDUFV2;ATP5MG;NDUFV1;ATP5MF;ATP5ME;HSPA9;TRAP1;COA3;PDHA1;GOT1;UQCC2;GOT2;IDH2;CS;UQCRQ;OGDH;CYCS;ACO2;MT-CYB;COX4I1;COX…
Selenocysteine Synthesis	78/98	1.98024e-35	8.53261e-34	0	0	15.0127	1199.63	RPL4;RPL5;RPL30;RPL3;RPL32;RPL31;RPL34;RPLP1;RPLP0;RPL10A;RPL8;RPL9;RPL6;RPL7;RPS15;RPS4X;RPS14;RPL7A;RPS17;RPS16;RPL18A;RPS19;RPS18;RPL36;RPL35;RPLP2;RPL38;RPS11;RPS10;RPS13;RPS12;RPS9;RPL21;RPS7;RPS8;RPL23;RPS5;RPL22;RPS6;RPL13A;RPSA;RPS3A;SARS1;RPL37A;RPL24;RPL27;RPL26;RPL29;RPL28;RPL10;RPL12;RPL11;RPL36A;RPS27L;RPS15A;RPL14;RPS3;RPL13;RPL15;RPS2;RPL18;RPS27A;RPL17;RPL19;EEFSEC;RPL35A;RPL23A;R…
Response of EIF2AK4 (GCN2) to Amino Acid Deficiency	81/106	2.06877e-34	8.7203e-33	0	0	12.4773	967.749	RPL4;RPL5;RPL30;RPL3;RPL32;RPL31;RPL34;RPLP1;RPLP0;RPL10A;RPL8;RPL9;RPL6;RPL7;RPS15;RPS4X;RPS14;RPL7A;RPS17;RPS16;RPL18A;RPS19;RPS18;RPL36;RPL35;RPLP2;RPL38;RPS11;RPS10;RPS13;RPS12;RPS9;RPL21;RPS7;RPS8;RPL23;RPS5;RPL22;RPS6;RPL13A;RPSA;RPS3A;RPL37A;RPL24;RPL27;RPL26;RPL29;RPL28;CEBPB;RPL10;RPL12;RPL11;RPL36A;RPS27L;RPS15A;RPL14;RPS3;RPL13;RPL15;RPS2;RPL18;RPS27A;RPL17;GCN1;RPL19;ASNS;RPL35A;RPL23…
Signal Transduction	788/2613	2.35606e-33	9.72001e-32	0	0	1.78017	133.741	ITSN2;NUP107;TFRC;ITSN1;ARAF;F11R;RBPJ;MYLK;PSMD8;PSMD6;TBK1;PSMD7;PSMD2;PSMD3;AKT1;ANKFY1;PSMD1;PRKACA;PRKACB;WLS;MEF2A;MEF2C;RBFOX2;CSNK2A1;FNBP1;CSNK2A2;PRKAB1;MYL6;DDX39B;PRKAR1A;MYL9;SHMT2;CRABP1;IQGAP1;IQGAP2;C3;C5;RHOT1;RDH11;PRKAR2B;PRKAR2A;MYO6;RDH14;SFN;LYN;JUP;FN1;PBX1;COL1A1;COL1A2;AGO1;FASN;AGO2;STRN;FERMT2;ARHGAP1;PRKAG1;OSBPL11;LRRC1;SMPD2;NELFB;IKBKG;JAK1;LYPLA1;DUSP3;RRAS2;EPS15L…
Viral mRNA Translation	78/102	3.18986e-33	1.28857e-31	0	0	12.5074	935.873	RPL4;RPL5;RPL30;RPL3;RPL32;RPL31;RPL34;RPLP1;RPLP0;RPL10A;RPL8;RPL9;RPL6;RPL7;RPS15;RPS4X;RPS14;RPL7A;RPS17;RPS16;RPL18A;RPS19;RPS18;RPL36;RPL35;RPLP2;RPL38;RPS11;RPS10;RPS13;RPS12;RPS9;RPL21;RPS7;RPS8;RPL23;RPS5;RPL22;RPS6;RPL13A;RPSA;RPS3A;DNAJC3;RPL37A;RPL24;RPL27;RPL26;RPL29;RPL28;RPL10;RPL12;RPL11;RPL36A;RPS27L;RPS15A;RPL14;RPS3;RPL13;RPL15;RPS2;RPL18;RPS27A;RPL17;RPL19;RPL35A;RPL23A;RPS26;R…
Ribosomal Scanning and Start Codon Recognition	55/60	5.49304e-32	2.1302e-30	0	0	42.1476	3033.75	EIF4A2;EIF4A1;RPS15;RPS4X;RPS14;RPS17;RPS16;RPS19;RPS18;RPS11;RPS10;RPS13;RPS12;RPS9;RPS7;EIF1AX;RPS8;RPS5;RPS6;RPS3A;RPSA;RPS27L;RPS15A;EIF4H;RPS3;RPS2;RPS27A;EIF4E;EIF4B;EIF2S2;EIF2S1;RPS26;RPS25;EIF3M;RPS28;EIF5;RPS27;EIF3K;EIF3L;RPS29;EIF3I;EIF3G;EIF3H;EIF3E;RPS20;EIF3F;FAU;EIF3C;EIF3D;RPS21;EIF3A;RPS24;EIF3B;EIF4G1;RPS23
Translation Initiation Complex Formation	55/60	5.49304e-32	2.1302e-30	0	0	42.1476	3033.75	EIF4A2;EIF4A1;RPS15;RPS4X;RPS14;RPS17;RPS16;RPS19;RPS18;RPS11;RPS10;RPS13;RPS12;RPS9;RPS7;EIF1AX;RPS8;RPS5;RPS6;RPS3A;RPSA;PABPC1;RPS27L;RPS15A;EIF4H;RPS3;RPS2;RPS27A;EIF4E;EIF4B;EIF2S2;EIF2S1;RPS26;RPS25;EIF3M;RPS28;RPS27;EIF3K;EIF3L;RPS29;EIF3I;EIF3G;EIF3H;EIF3E;RPS20;EIF3F;FAU;EIF3C;EIF3D;RPS21;EIF3A;RPS24;EIF3B;EIF4G1;RPS23
Mitochondrial Protein Degradation	74/97	1.82442e-31	6.89662e-30	0	0	12.3707	875.582	APP;NDUFA13;ECI1;COX4I1;MRPS10;TRIAP1;MT-ND2;NADK2;CHCHD2;ALDH2;OPA1;DBT;LONP1;PMPCA;HMGCS2;ME2;HADH;PRKACA;PDK1;IDH3A;ACAD8;ARG2;OXSM;ECH1;CLPX;AFG3L2;SMDT1;CLPP;PCCB;ACOT2;NDUFS3;SUCLG2;TFAM;YME1L1;NDUFS1;UQCRC2;MICU2;SLC25A5;DLD;FH;FECH;NDUFB6;SHMT2;HTRA2;PDHB;MRPL12;COX5B;COX5A;HSD17B10;ACAT1;HSPD1;ATP5F1A;ATP5F1B;OXCT1;IARS2;ATP5MG;NDUFV1;HSPA9;ATP5PF;PDHA1;ATP5PD;MDH2;IDH2;NDUFA2;ATP5F1C;AC…
Programmed Cell Death	118/202	1.84953e-31	6.89662e-30	0	0	5.43861	384.865	UBE2L3;PSMD8;PSMD6;PSMD7;FNTA;CDH1;PSMD2;PSMD3;AKT1;PSMD1;KPNA1;PRKCD;CDC37;CHMP4B;KPNB1;PSMD12;PSMD11;PSMD14;MAGED1;DIABLO;PSMD13;SDCBP;PPP3R1;TP53BP2;SFN;RIPK1;CD14;GSDMD;MLKL;H1-1;H1-0;H1-3;PTK2;H1-2;H1-5;H1-4;OCLN;STK24;CHMP2B;NMT1;CYCS;OGT;BCL2L1;YWHAE;YWHAB;TRADD;APIP;HMGB2;HMGB1;LMNB1;CASP9;CASP7;CASP8;OPA1;YWHAQ;CASP6;C1QBP;CASP3;FLOT1;FLOT2;DNM1L;SPTAN1;YWHAG;APPL1;YWHAH;DSP;DFFA;HSP90AA…
mRNA Activation Upon Binding of the Cap-Binding Complex and eIFs, and Subsequent Binding to 43S	55/61	4.45048e-31	1.6282e-29	0	0	35.1207	2454.49	EIF4A2;EIF4A1;RPS15;RPS4X;RPS14;RPS17;RPS16;RPS19;RPS18;RPS11;RPS10;RPS13;RPS12;RPS9;RPS7;EIF1AX;RPS8;RPS5;RPS6;RPS3A;RPSA;PABPC1;RPS27L;RPS15A;EIF4H;RPS3;RPS2;RPS27A;EIF4E;EIF4B;EIF2S2;EIF2S1;RPS26;RPS25;EIF3M;RPS28;RPS27;EIF3K;EIF3L;RPS29;EIF3I;EIF3G;EIF3H;EIF3E;RPS20;EIF3F;FAU;EIF3C;EIF3D;RPS21;EIF3A;RPS24;EIF3B;EIF4G1;RPS23
Apoptosis	104/168	7.00156e-31	2.51408e-29	0	0	6.27765	435.882	PSMD8;PSMD6;PSMD7;FNTA;CDH1;PSMD2;PSMD3;AKT1;PSMD1;KPNA1;PRKCD;KPNB1;PSMD12;PSMD11;PSMD14;DIABLO;MAGED1;PSMD13;PPP3R1;TP53BP2;RIPK1;SFN;CD14;GSDMD;H1-1;H1-0;H1-3;PTK2;H1-2;H1-5;H1-4;OCLN;STK24;NMT1;CYCS;BCL2L1;YWHAE;YWHAB;TRADD;APIP;HMGB2;HMGB1;LMNB1;CASP9;CASP7;CASP8;OPA1;YWHAQ;CASP6;C1QBP;CASP3;DNM1L;SPTAN1;YWHAG;APPL1;YWHAH;DSP;DFFA;DBNL;APAF1;DYNLL1;DYNLL2;YWHAZ;PSMA5;PSMA6;PSMA3;PSMA4;PSMA1;…
Regulation of mRNA Stability by Proteins That Bind AU-rich Elements	63/76	8.32298e-31	2.93423e-29	0	0	18.5952	1287.92	YWHAB;ELAVL1;PSMD8;PSMD6;PSMD7;XPO1;KHSRP;PSMD2;PSMD3;AKT1;PSMD1;TNPO1;NUP214;DIS3;HSBP1;PRKCD;PRKCA;YWHAZ;PSMA5;PSMA6;PSMA3;GPRC5A;PSMA4;PSMA1;XRN1;PSMA2;MAPKAPK2;PABPC1;PSMD12;PSMD11;SET;ANP32A;PSMD14;PSMD13;PARN;PSMA7;EXOSC7;PSMB6;EXOSC6;PSMB7;EXOSC5;PSMB4;EXOSC4;PSMB5;PSMB2;PSMB3;EXOSC9;EXOSC8;PSMB1;RPS27A;EXOSC1;HSPA8;ADRM1;MAPK14;PSMC5;PSMC6;PSMC3;PSMC4;PSMC1;PSMC2;HNRNPD;EIF4G1;HSPA1A
Platelet Activation, Signaling and Aggregation	139/262	9.78893e-31	3.38942e-29	0	0	4.387	303.137	APP;SPARC;ITGA2B;F13A1;CLU;ABHD12;ISLR;CFL1;LAMP2;AKT1;FAM3C;CHID1;ACTN2;ACTN1;PRKCE;APLP2;PRKCD;SERPINF2;PRKCA;ACTN4;DGKZ;TUBA4A;TMX3;CD109;SERPING1;TAGLN2;NHLRC2;PFN1;TLN1;RAF1;PPIA;VCL;STXBP3;SHC1;STXBP2;ENDOD1;ITPR1;ITPR3;PIK3R1;PRKCZ;KNG1;RAP1B;CYB5R1;GNG10;RAP1A;APOH;PSAP;PLCG2;VTI1B;LYN;TGFB2;APOOL;HSPA5;FN1;RAB27B;GNG12;CYRIB;GNG11;PTK2;MANF;COL1A1;TF;COL1A2;SCCPDH;GNAQ;GNB2;ALB;GNB1;CALU…
Cellular Response to Starvation	101/161	1.00538e-30	3.42006e-29	0	0	6.49987	448.96	RPL4;RPL5;RPL30;RPL3;RPL32;RPL31;RPL34;RPL10A;RPL8;RPL9;RPL6;RPL7;RPS15;RPS14;RPS17;RPS16;RPL18A;RPS19;RPS18;RPL36;RPL35;RPL38;ATP6V1E1;RPS11;RPS10;RPS13;RPS12;ATP6V1G1;RPS9;RPL21;RPS7;RPS8;RPL23;RPS5;RPL22;RPS6;RPSA;RRAGA;RRAGC;RPL24;RPL27;RPL26;RPL29;RPL28;ATP6V1A;SEH1L;ATP6V1H;ATP6V1D;ATP6V1C1;GCN1;ATP6V1F;ASNS;EIF2S2;EIF2S1;RPS26;RPS25;RPS28;RPS27;RHEB;RPS29;RPL27A;RPS20;RPS21;RPS24;RPS23;RPL…
RHO GTPase Effectors	149/291	1.27268e-30	4.25471e-29	0	0	4.07854	280.752	CYFIP1;NCKAP1;NUP107;KDM1A;NCF1;NCF2;ACTB;MYLK;PPP1CB;PPP1CC;TUBB6;PPP2R1B;PPP2R1A;CDH1;KIF5B;CFL1;H4C1;MEN1;PRKCD;CYBB;PRKCA;CYBA;TUBA4A;DYNC1LI1;DYNC1LI2;MYL6;CLIP1;DAAM1;NUP98;PFN1;MYL9;S100A9;MAD1L1;S100A8;PFN2;SEH1L;PIK3R4;IQGAP1;IQGAP2;KLC1;PRKCZ;NUP160;MYL12B;KLC4;KLC2;NUP85;MYH14;SFN;MYH11;SRGAP2;MYH10;RCC2;ARPC4;ARPC5;PTK2;DIAPH1;DIAPH2;RPS27;ARPC2;ARPC3;PIN1;GRB2;CALM1;TUBA8;ITGB1;YWHAE…
SARS-CoV Infections	214/498	2.07756e-29	6.82779e-28	0	0	2.9499	194.822	PATJ;NUP107;ZDHHC5;KEAP1;RPS15;RPS14;GJA1;RPS17;TBK1;RPS16;RPS19;SNRPD2;RPS18;SNRPD1;AKT1;TRIM25;SNRPD3;RPS11;B2M;GOLGA7;RPS10;RPS13;RPS12;NUP214;VPS18;NUP210;MOGS;HSPG2;NUP93;NUP98;SEH1L;RPN2;SDC4;SAR1B;RPN1;PIK3R4;LARP1;NUP85;PCBP2;PLCG2;NUP88;SFN;VPS16;SRPK2;NMI;BST2;RPS26;RPS25;RPS28;RPS27;RPS29;FXYD1;GRB2;RPS20;RPS21;RCOR1;RPS24;RPS23;NRP1;SH3KBP1;AP2A1;MAGT1;AP2A2;MAP1LC3B;CTSL;IKBKG;JAK1;T…
Asparagine N-linked Glycosylation	150/306	3.56522e-28	1.15216e-26	0	0	3.73502	236.058	CMAS;TUSC3;MPI;GOLGA2;TUBB6;NUDT14;NSF;PDIA3;COG7;TRAPPC2L;COG5;COG4;ALG5;COG3;ALG2;COG1;CSNK1D;MOGS;ANK3;TUBA4A;DPM1;DYNC1LI1;DYNC1LI2;DPM3;PREB;GNE;COPB2;COPA;VCP;TMED10;LMAN2L;RPN2;SAR1B;COPB1;RPN1;SEL1L;SCFD1;FUT8;MAN2A1;AMDHD2;MLEC;SPTBN1;SEC31A;MPDU1;CTSA;TRAPPC2;TRAPPC3;TRAPPC1;FUCA1;SEC16A;TRAPPC4;PMM2;GFPT1;SRD5A3;TMEM115;STT3A;CALR;COPE;TUBA8;ARF3;ARF4;ARF1;MCFD2;UBXN1;PRKCSH;CTSZ;NGLY1…
Mitotic Anaphase	120/221	6.34537e-28	2.017e-26	0	0	4.59716	287.896	NUP107;PPP2R2A;SMC3;PSMD8;PPP1CC;PSMD6;TUBB6;CDC23;PSMD7;PPP2R1B;PPP2R1A;CDC26;PSMD2;PSMD3;PSMD1;RCC1;BANF1;IST1;VRK1;LEMD3;LEMD2;TUBA4A;NUP93;DYNC1LI1;DYNC1LI2;CLIP1;CHMP4B;NUP98;ANAPC1;KPNB1;MAD1L1;ANAPC2;PSMD12;SEH1L;PSMD11;PSMD14;PSMD13;PDS5B;PDS5A;NUP160;NUP85;RAD21;UBE2I;NUP155;RCC2;STAG1;RPS27;STAG2;CDC16;CHMP2B;TUBA8;AHCTF1;LMNB1;XPO1;SUMO1;PPP2R5E;NUP62;TNPO1;EMD;LBR;NDEL1;NUDC;SEC13;NUP…
Cellular Response to Chemical Stress	113/202	6.91989e-28	2.16414e-26	0	0	4.90797	306.935	ERO1A;NCF1;NCF2;KEAP1;NUDT2;COX6A1;TXN2;PSMD8;PSMD6;PSMD7;PSMD2;PSMD3;AKT1;PSMD1;SKP1;PRKCI;CSNK2A1;CSNK2A2;PRKCD;TALDO1;CYBB;CYBA;PGD;COX6B1;RBX1;COX7A2L;CSNK2B;SQSTM1;ABCG2;PSMD12;VCP;PSMD11;PSMD14;PSMD13;CUL3;CUL1;COX7A2;TXN;COX7A1;DPP3;PRDX3;PRDX2;PRDX1;HMOX1;HMOX2;IDH1;PRDX6;NFKB1;GCLC;NPLOC4;SP1;ALB;CYCS;GCLM;BCL2L1;GSK3B;CDKN1A;COX4I1;COX4I2;COX7C;MAP1LC3B;SIN3A;ME1;GPX1;GPX3;GPX8;GPX7;PSM…
Mitotic Metaphase and Anaphase	120/222	1.10045e-27	3.38693e-26	0	0	4.5518	282.549	NUP107;PPP2R2A;SMC3;PSMD8;PPP1CC;PSMD6;TUBB6;CDC23;PSMD7;PPP2R1B;PPP2R1A;CDC26;PSMD2;PSMD3;PSMD1;RCC1;BANF1;IST1;VRK1;LEMD3;LEMD2;TUBA4A;NUP93;DYNC1LI1;DYNC1LI2;CLIP1;CHMP4B;NUP98;ANAPC1;KPNB1;MAD1L1;ANAPC2;PSMD12;SEH1L;PSMD11;PSMD14;PSMD13;PDS5B;PDS5A;NUP160;NUP85;RAD21;UBE2I;NUP155;RCC2;STAG1;RPS27;STAG2;CDC16;CHMP2B;TUBA8;AHCTF1;LMNB1;XPO1;SUMO1;PPP2R5E;NUP62;TNPO1;EMD;LBR;NDEL1;NUDC;SEC13;NUP…
Formation of the Ternary Complex, and Subsequently, the 43S Complex	48/53	1.77177e-27	5.3679e-26	0	0	36.721	2261.94	RPS27L;RPS15;RPS4X;RPS14;RPS17;RPS16;RPS15A;RPS19;RPS18;RPS3;RPS2;RPS11;RPS27A;RPS10;RPS13;RPS12;RPS9;RPS7;EIF1AX;RPS8;RPS5;RPS6;RPS3A;RPSA;EIF2S2;EIF2S1;RPS26;RPS25;EIF3M;RPS28;RPS27;EIF3K;EIF3L;RPS29;EIF3I;EIF3G;EIF3H;EIF3E;RPS20;EIF3F;FAU;EIF3C;EIF3D;RPS21;EIF3A;RPS24;EIF3B;RPS23
Diseases of Signal Transduction by Growth Factor Receptors and Second Messengers	195/451	2.71069e-27	8.08619e-26	0	0	2.97313	181.874	ARAF;RBPJ;ACTB;PSMD8;PSMD6;PSMD7;MPRIP;PPP2R1B;PPP2R1A;PSMD2;PSMD3;KDR;AKT1;PSMD1;SKP1;SND1;EML4;PRKAR1A;CDC37;TLN1;CTBP2;CTBP1;IQGAP1;ZC3HAV1;PIK3R1;FXR1;NCSTN;RNF213;PLCG1;ATG7;SPTBN1;SEC31A;LYN;STAT5B;YES1;FN1;ERLIN2;PPFIBP1;SNW1;AGO1;AGO2;STRN;GRB2;CALM1;CDKN1A;CDKN1B;WDR48;HIP1;CLTC;MECP2;ATIC;RAC2;RAC1;HRAS;GAB1;RHOG;AP3B1;APBB1IP;PSMA5;PSMA6;PSMA3;PSMA4;PSMA1;PSMA2;EGFR;PSMA7;PAPSS1;PSMB6;…
M Phase	170/372	2.9818e-27	8.76016e-26	0	0	3.27572	200.072	NUP107;PPP2R2A;SMC3;SMC2;GOLGA2;PSMD8;PPP1CC;PSMD6;TUBB6;CDC23;PSMD7;PPP2R1B;PPP2R1A;CDC26;PSMD2;PSMD3;PSMD1;RCC1;BANF1;H4C1;PRKACA;NUP214;RAB2A;CSNK2A1;NUP210;IST1;CSNK2A2;CSNK1D;PRKCA;VRK1;CSNK1E;LEMD3;LEMD2;TUBA4A;EML4;NUP93;DYNC1LI1;DYNC1LI2;CLIP1;CSNK2B;CHMP4B;NUP98;ANAPC1;KPNB1;MAD1L1;ANAPC2;PSMD12;SEH1L;SET;PSMD11;PSMD14;PSMD13;PDS5B;PDS5A;ARPP19;NUP160;NUP85;PRKAR2B;RAD21;TPR;NUP88;NEK9;U…
ER to Golgi Anterograde Transport	94/155	4.64683e-27	1.34481e-25	0	0	5.93965	360.142	ARF3;ARF4;ARF1;MCFD2;CTSZ;MIA2;MIA3;GOLGA2;PPP6C;TUBB6;ACTR1A;CAPZB;PPP6R1;PPP6R3;TMED3;TMED2;SPTAN1;CTSC;NSF;SEC13;TMED9;COG7;TRAPPC2L;COG5;COG4;COG3;COG1;CSNK1D;ANK3;ARFGAP3;DYNLL1;DYNLL2;SPTB;TUBA4A;ARFGAP1;BET1L;COPZ1;ARFGAP2;DYNC1LI1;DYNC1LI2;TUBB2A;TRAPPC6B;GORASP1;PREB;SEC22B;ARF5;DCTN6;NAPA;COPB2;DCTN5;DYNC1I2;RAB1A;COPA;SEC23A;TMED10;LMAN2L;DCTN2;STX17;SAR1B;DCTN1;COPB1;DCTN4;GOSR2;RAB1B…
SARS-CoV-2 Infection	149/313	2.66747e-26	7.60621e-25	0	0	3.52646	207.66	PATJ;NUP107;TUSC3;ZDHHC5;RPS15;RPS14;GJA1;RPS17;RPS16;TBK1;RPS19;SNRPD2;RPS18;SNRPD1;AKT1;TRIM25;SNRPD3;RPS11;KPNA2;B2M;GOLGA7;RPS10;RPS13;RPS12;NUP214;VPS18;RPS9;NUP210;RPS7;RPS8;RPS5;VPS33A;RPS6;MOGS;RPSA;HSPG2;TUFM;NUP93;SNRPG;CHMP4B;SNRPE;NUP98;SNRPF;UBE2V1;ISCU;SNRPB;DDX5;VCP;SEH1L;RPN2;SDC4;SAR1B;RPN1;PIK3R4;NUP160;FUT8;LARP1;TKFC;NUP85;MAN2A1;G3BP1;TPR;G3BP2;NUP88;SFN;VPS16;SRPK2;UBE2I;NUP…
Signaling by Receptor Tyrosine Kinases	218/536	5.12499e-26	1.4402e-24	0	0	2.68057	156.098	CYFIP1;NCKAP1;AHCYL1;SPARC;ACTB;CRKL;TIAL1;RPS6KA3;PPP2R1B;PPP2R1A;STMN1;RPS6KA1;KDR;AKT1;PRKACA;ATP6V1E1;PRKACB;TNS3;MEF2A;MEF2C;ATP6V1G1;RBFOX2;PRKCE;PRKCD;PRKCA;CDC37;PIK3R4;PIK3R1;PRKCZ;NCSTN;FLRT3;PLCG1;APOE;ATP6V1C1;PAG1;ATP6V0A1;LYN;STAT5B;YES1;JUP;INSR;FN1;MEMO1;STAM;PTK2;COL1A1;HNRNPM;TF;COL1A2;GIPC1;HNRNPF;GRB2;CALM1;NRP1;SH3KBP1;CLTC;CLTA;AP2A1;IDE;AP2A2;PTPRF;NELFB;RAC1;CTSD;HRAS;DUSP…
Transport of Mature Transcript to Cytoplasm	62/83	1.0515e-25	2.91266e-24	0	0	11.3201	651.068	NUP107;EIF4A3;MAGOH;NUP62;NUP214;SEC13;NCBP1;NUP133;NUP210;NCBP2;THOC1;THOC3;THOC2;THOC5;CDC40;SRRM1;THOC6;WDR33;NUP93;DDX39A;DDX39B;NUP50;SARNP;ZC3H11A;SRSF2;SRSF3;NUP54;SRSF4;NUP98;SRSF5;SRSF6;SRSF7;NUP58;SRSF9;FYTTD1;SEH1L;RBM8A;POLDIP3;SRSF1;U2AF1;NUP160;NXF1;FIP1L1;NUP85;U2AF2;TPR;SYMPK;NUP43;NUP88;EIF4E;RAE1;RANBP2;CHTOP;CPSF1;NUP155;ALYREF;CPSF3;CPSF2;MAGOHB;NUP35;RNPS1;NUP37
Cellular Response to Heat Stress	70/101	1.39232e-25	3.80241e-24	0	0	8.66928	496.174	YWHAE;GSK3B;NUP107;HSP90AB1;HSPB8;HIKESHI;CCAR2;NUP62;MLST8;NUP214;HSP90AA1;SEC13;NUP210;NUP133;HSBP1;EEF1A1;NUP93;DNAJC2;DNAJC7;NUP50;MAPKAPK2;AKT1S1;NUP54;NUP98;FKBP4;CRYAB;NUP58;VCP;CAMK2D;SEH1L;HSPA4L;CAMK2A;HSPA14;HSPA13;NUP160;HDAC6;DNAJB1;BAG5;HSPH1;BAG2;DNAJB6;BAG3;NUP85;BAG1;TPR;SERPINH1;MAPK1;NUP88;NUP43;CAMK2G;RAE1;MAPK3;HSPA9;RANBP2;HSPA8;HSPA5;NUP155;HSPA4;ST13;PTGES3;RPA1;RPA2;HSPA2…
rRNA Processing in the Nucleus and Cytosol	108/199	3.0613e-25	8.24425e-24	0	0	4.5815	258.606	RPL4;RPL5;RPL30;RPL3;RPL32;RPL31;RPL34;THUMPD1;RPL8;RPL10A;RPL9;RPL6;RPL7;RPS15;RPS14;FBL;RPS17;RPS16;RPL18A;RPS19;RPS18;RPL36;RPL35;RPL38;RPS11;RPS10;RPS13;RPS12;RPS9;RPL21;RPS7;RPS8;RPL23;RPS5;RPL22;RPS6;CSNK1D;RPSA;CSNK1E;EBNA1BP2;DKC1;NCL;XRN2;NHP2;RPL24;RPL27;RPL26;RPL29;RPL28;NOP2;SNU13;GAR1;RPS26;RPS25;RPS28;RPS27;RPS29;RPL27A;RPS20;RPS21;RPS24;RPS23;RPLP1;RPLP0;RPS4X;TRMT112;RPL7A;RPLP2;P…
Cytokine Signaling in Immune System	284/776	8.22974e-25	2.18595e-23	0	0	2.26955	125.862	EIF4A2;IFITM3;EIF4A1;APP;NUP107;IFITM2;EIF4A3;PITPNA;IFI35;IFI30;IFIT3;CRKL;ICAM1;PSMD8;RPS6KA3;PSMD6;PSMD7;TBK1;PPP2R1B;PPP2R1A;PSMD2;PSMD3;RPS6KA1;AKT1;PSMD1;TRIM25;LGALS9;PRKACA;B2M;SKP1;MEF2A;NUP214;MEF2C;NUP210;PRKCD;TALDO1;MIF;NUP93;MTAP;PDE12;BOLA2;PSME2;NUP98;NLRX1;SEH1L;DHX9;MAOA;STXBP2;PIK3R1;NUP85;PLCG2;HMOX1;NUP88;PLCG1;LYN;GSDMD;STAT5B;YES1;FN1;EIF2AK2;SMARCA4;BST2;COL1A2;HNRNPF;TOLL…
Clathrin-mediated Endocytosis	87/145	1.10551e-24	2.89672e-23	0	0	5.77289	318.443	ITSN2;SCARB2;HIP1;TFRC;SH3KBP1;ITSN1;ARPC1A;CLTC;CLTB;CLTA;AP2A1;ARRB1;ARRB2;WASL;FNBP1L;PIK3C2A;AP2A2;ACTB;AP2M1;AGFG1;SH3GL1;ACTR3;ACTR2;FNBP1;EPS15L1;GAPVD1;ARFGAP1;DNM1;EPN1;DNM2;EPN2;DNM3;GAK;VAMP8;VAMP7;CTTN;BIN1;HGS;AMPH;STAM2;VAMP2;ARF6;VAMP3;RAB5B;RAB5C;GPS1;COPS7A;NEDD8;CBL;EGFR;FCHO2;PACSIN2;AP2S1;REPS2;UBQLN1;SNX9;RPS27A;EPS15;REPS1;UBQLN2;HSPA8;M6PR;HIP1R;ARPC4;ARPC5;STAM;AP2B1;TOR1B…
Antigen processing-Cross Presentation	66/96	6.91989e-24	1.78902e-22	0	0	8.43868	450.015	ITGB5;NCF1;NCF2;SNAP23;HMGB1;CTSS;MRC2;PSMD8;SEC61A1;PSMD6;PSMD7;CTSL;PSMD2;MRC1;PSMD3;PSMD1;ITGAV;CD36;IKBKG;SEC61B;B2M;FGB;PDIA3;FGA;S100A1;FGG;TAP2;CYBB;TAP1;CYBA;TAPBP;PSMA5;VAMP8;PSMA6;PSMA3;PSMA4;PSMA1;PSMA2;SEC22B;S100A9;S100A8;VAMP3;PSMD12;PSMD11;PSMD14;PSMD13;PSMA7;PSMB6;PSMB7;PSMB4;PSMB5;PSMB2;PSMB3;PSMB1;STX4;CD14;RPS27A;ADRM1;LNPEP;PSMC5;PSMC6;PSMC3;PSMC4;PSMC1;PSMC2;CALR
Major Pathway of rRNA Processing in the Nucleolus and Cytosol	102/189	1.15865e-23	2.95608e-22	0	0	4.5204	238.732	RPL4;RPL5;RPL30;RPL3;RPL32;RPL31;RPL34;RPL10A;RPL8;RPL9;RPL6;RPL7;RPS15;FBL;RPS14;RPS17;RPS16;RPL18A;RPS19;RPS18;RPL36;RPL35;RPL38;RPS11;RPS10;RPS13;RPS12;RPS9;RPL21;RPS7;RPS8;RPL23;RPS5;RPL22;RPS6;CSNK1D;RPSA;CSNK1E;EBNA1BP2;NCL;XRN2;RPL24;RPL27;RPL26;RPL29;RPL28;SNU13;RPS26;RPS25;RPS28;RPS27;RPS29;RPL27A;RPS20;RPS21;RPS24;RPS23;RPLP1;RPLP0;RPS4X;RPL7A;RPLP2;PELP1;DIS3;RPL13A;RPS3A;UTP18;RPL37A;…
SARS-CoV-1 Infection	90/157	1.65696e-23	4.17252e-22	0	0	5.17059	271.221	YWHAE;GSK3B;GSK3A;PRKCSH;YWHAB;PYCARD;RPS15;RPS4X;RPS14;RPS17;MAP1LC3B;RPS16;TBK1;RPS19;SUMO1;YWHAQ;RPS18;CTSL;TRIM25;KPNA2;RPS11;RPS10;RPS13;YWHAG;RPS12;YWHAH;TOMM70;RPS9;RPS7;RPS8;RPS5;RPS6;SFTPD;MOGS;RPSA;RPS3A;YWHAZ;EEF1A1;IRF3;CANX;CHMP4B;CHMP3;PPIH;PIK3C3;PPIG;PPIB;CHMP6;PPIA;KPNB1;BECN1;DDX5;VCP;PIK3R4;RPS27L;RELA;GANAB;TKFC;RPS15A;PCBP2;RPS3;RIPK1;SFN;RPS2;HNRNPA1;RPS27A;NPM1;UBE2I;CAV1;G…
Cell Cycle, Mitotic	205/516	4.93605e-23	1.22705e-21	0	0	2.57019	132.013	NUP107;PPP2R2A;SMC3;SMC2;PSMD8;GOLGA2;PSMD6;PSMD7;CDC23;PPP2R1B;PPP2R1A;PSMD2;CDC26;PSMD3;AKT1;PSMD1;RCC1;H4C1;PRKACA;SKP1;NUP214;CSNK2A1;NUP210;CSNK2A2;PRKCA;CSNK1D;CSNK1E;EML4;NUP93;DYNC1LI1;DYNC1LI2;CSNK2B;NUP98;SEH1L;SET;ARPP19;NUP85;PRKAR2B;RAD21;NUP88;LYN;RCC2;DHFR;STAG1;RPS27;STAG2;CDC16;TOP2A;CDKN1A;AHCTF1;FEN1;CDKN1B;NIPBL;ACTR1A;PCM1;XPO1;ENSA;EMD;RAB8A;NDEL1;NUDC;SEC13;DYNLL1;TUBG1;DYN…
Transport of Mature mRNA Derived From an Intron-Containing Transcript	55/74	8.9779e-23	2.20356e-21	0	0	11.0816	562.556	NUP107;EIF4A3;MAGOH;NUP62;NUP214;SEC13;NCBP1;NUP133;NUP210;NCBP2;THOC1;THOC3;THOC2;THOC5;CDC40;SRRM1;THOC6;NUP93;DDX39A;DDX39B;NUP50;SARNP;ZC3H11A;SRSF2;SRSF3;NUP54;SRSF4;NUP98;SRSF5;SRSF6;SRSF7;NUP58;SRSF9;FYTTD1;SEH1L;RBM8A;POLDIP3;SRSF1;U2AF1;NUP160;NXF1;NUP85;U2AF2;TPR;NUP43;NUP88;RAE1;RANBP2;CHTOP;NUP155;ALYREF;MAGOHB;NUP35;RNPS1;NUP37
Developmental Biology	439/1385	1.15282e-22	2.79415e-21	0	0	1.84384	93.1409	RPL4;RPL5;RPL30;RPL3;RPL32;RPL31;RPL34;ITSN1;HNRNPU;RBPJ;RPL8;RPL9;RPL6;RPL7;PSMD8;PSMD6;PSMD7;ALCAM;CAPNS1;DPYSL2;PSMD2;DPYSL3;PSMD3;RPL36;AKT1;PSMD1;RPL35;RPL38;PRKACA;PRKACB;MEF2A;MEF2C;CSNK2A1;RPL21;RPL23;CSNK2A2;RPL22;PRKCA;MYL6;LARS1;CLDN7;RPL24;RPL27;RPL26;RPL29;MYL9;RPL28;NCSTN;FLRT3;PRKAR2A;PRDM16;PLCG1;LYN;JUP;RDX;MAGOHB;PBX1;AGO1;AGO2;CDKN1A;RPLP1;ARPC1B;RPLP0;ARPC1A;CLTC;CLTB;CLTA;ASH…
SARS-CoV-1-host Interactions	71/112	2.14482e-22	5.13432e-21	0	0	6.64586	331.588	YWHAE;YWHAB;PYCARD;RPS15;RPS4X;RPS14;RPS17;RPS16;TBK1;RPS19;YWHAQ;RPS18;TRIM25;KPNA2;RPS11;RPS10;RPS13;YWHAG;RPS12;YWHAH;TOMM70;RPS9;RPS7;RPS8;RPS5;RPS6;SFTPD;RPSA;RPS3A;YWHAZ;EEF1A1;IRF3;PPIH;PPIG;PPIB;PPIA;KPNB1;RPS27L;RELA;TKFC;RPS15A;PCBP2;RPS3;RIPK1;SFN;RPS2;HNRNPA1;RPS27A;NPM1;UBE2I;CAV1;NMI;NFKB1;BST2;NFKBIA;RPS26;FKBP1A;RPS25;MAVS;RPS28;RPS27;PSMC6;RPS29;SP1;RPS20;FAU;RPS21;RPS24;BCL2L1;R…
Response to Elevated Platelet Cytosolic Ca2+	79/133	3.7712e-22	8.9175e-21	0	0	5.6208	277.271	LGALS3BP;APP;SPARC;WDR1;ITGB3;ITGA2B;PLEK;OLA1;F13A1;CLU;ISLR;TMSB4X;CFL1;LAMP2;TIMP3;QSOX1;FAM3C;CD36;CHID1;CAP1;FGB;FGA;VWF;ACTN2;AHSG;ACTN1;APLP2;SERPINF2;ANXA5;FGG;APOA1;PRKCA;ACTN4;TUBA4A;TMX3;CD109;PECAM1;SERPING1;TAGLN2;NHLRC2;PFN1;TLN1;ALDOA;PPIA;VCL;CD63;ITIH4;ITIH3;STXBP3;STXBP2;ENDOD1;PLG;THBS1;KNG1;CYB5R1;CLEC3B;APOH;PSAP;FLNA;STX4;VTI1B;TGFB2;APOOL;HSPA5;FN1;RAB27B;CYRIB;MANF;SOD1;TF…
RNA Polymerase II Transcription Termination	51/67	5.08348e-22	1.18757e-20	0	0	12.1929	597.829	EIF4A3;MAGOH;PAPOLA;SNRPD3;NCBP1;NCBP2;THOC1;THOC3;THOC2;THOC5;CDC40;SRRM1;THOC6;WDR33;DDX39A;DDX39B;SARNP;ZC3H11A;SNRPG;SRSF2;SRSF3;SNRPE;SRSF4;SNRPF;SRSF5;SRSF6;SRSF7;SNRPB;SRSF9;FYTTD1;RBM8A;POLDIP3;CSTF3;CSTF2;SRSF1;U2AF1;FIP1L1;PABPN1;U2AF2;CSTF1;SYMPK;CHTOP;CPSF7;CPSF6;CPSF1;ALYREF;CPSF3;CPSF2;MAGOHB;NUDT21;RNPS1
AUF1 (hnRNP D0) Binds and Destabilizes mRNA	38/42	5.90816e-22	1.3638e-20	0	0	36.2531	1772.07	PSMD12;PSMD11;PSMD14;PSMD13;PSMA7;PSMB6;PSMD8;PSMB7;PSMB4;PSMD6;PSMB5;PSMD7;PSMB2;PSMB3;PSMD2;PSMB1;PSMD3;PSMD1;RPS27A;HSPA8;HSBP1;ADRM1;PSMA5;PSMA6;PSMA3;PSMC5;PSMA4;PSMC6;PSMA1;PSMC3;PSMA2;PSMC4;PSMC1;PSMC2;HNRNPD;PABPC1;EIF4G1;HSPA1A
Cell Cycle	240/649	8.75933e-22	1.99816e-20	0	0	2.29375	111.216	NUP107;PPP2R2A;SMC3;SMC2;PSMD8;GOLGA2;PSMD6;PSMD7;CDC23;PPP2R1B;PPP2R1A;PSMD2;CDC26;PSMD3;AKT1;PSMD1;RCC1;H4C1;PRKACA;SKP1;NUP214;CSNK2A1;NUP210;CSNK2A2;PRKCA;CSNK1D;CSNK1E;EML4;NUP93;DYNC1LI1;DYNC1LI2;CSNK2B;NUP98;SEH1L;SET;BRCC3;ARPP19;NUP85;PRKAR2B;RAD21;GAR1;NUP88;SFN;TP53BP1;LYN;RCC2;SMARCA5;DHFR;STAG1;RPS27;STAG2;CDC16;TOP2A;CDKN1A;AHCTF1;FEN1;CDKN1B;BABAM1;NIPBL;ACTR1A;PCM1;XPO1;ENSA;EMD;R…
SARS-CoV-2-host Interactions	109/218	1.08399e-21	2.44402e-20	0	0	3.85686	186.185	PATJ;NUP107;RPS15;RPS14;GJA1;RPS17;RPS16;TBK1;RPS19;SNRPD2;RPS18;SNRPD1;AKT1;TRIM25;SNRPD3;RPS11;KPNA2;B2M;RPS10;RPS13;RPS12;NUP214;VPS18;RPS9;NUP210;RPS7;RPS8;RPS5;VPS33A;RPS6;RPSA;TUFM;NUP93;SNRPG;SNRPE;NUP98;SNRPF;UBE2V1;SNRPB;SEH1L;SAR1B;PIK3R4;NUP160;LARP1;TKFC;NUP85;G3BP1;TPR;G3BP2;NUP88;SFN;VPS16;NUP155;CAV1;RPS26;RPS25;RPS28;MAVS;RPS27;RPS29;UBE2N;RPS20;RPS21;RPS24;RPS23;RIGI;YWHAE;HSP90A…
Platelet Degranulation	76/128	2.39265e-21	5.3326e-20	0	0	5.61194	266.465	LGALS3BP;APP;SPARC;WDR1;ITGB3;ITGA2B;PLEK;OLA1;F13A1;CLU;ISLR;TMSB4X;CFL1;LAMP2;TIMP3;QSOX1;FAM3C;CD36;CHID1;CAP1;FGB;FGA;VWF;ACTN2;AHSG;ACTN1;APLP2;SERPINF2;ANXA5;FGG;APOA1;ACTN4;TUBA4A;TMX3;CD109;PECAM1;SERPING1;TAGLN2;NHLRC2;PFN1;TLN1;ALDOA;PPIA;VCL;CD63;ITIH4;ITIH3;STXBP2;ENDOD1;PLG;THBS1;KNG1;CYB5R1;CLEC3B;APOH;PSAP;FLNA;VTI1B;TGFB2;APOOL;HSPA5;FN1;RAB27B;CYRIB;MANF;SOD1;TF;SCCPDH;ALB;CALU;P…
mRNA 3'-End Processing	46/58	2.62775e-21	5.79001e-20	0	0	14.6493	694.205	FYTTD1;RBM8A;POLDIP3;CSTF3;EIF4A3;CSTF2;SRSF1;U2AF1;FIP1L1;PABPN1;U2AF2;MAGOH;PAPOLA;CSTF1;SYMPK;CHTOP;CPSF7;CPSF6;NCBP1;CPSF1;NCBP2;ALYREF;CPSF3;CPSF2;THOC1;THOC3;THOC2;THOC5;MAGOHB;CDC40;SRRM1;THOC6;WDR33;NUDT21;DDX39A;DDX39B;SARNP;ZC3H11A;SRSF2;SRSF3;SRSF4;RNPS1;SRSF5;SRSF6;SRSF7;SRSF9
Extracellular Matrix Organization	135/300	3.78253e-21	8.24081e-20	0	0	3.16457	148.81	APP;SPARC;COL12A1;ITGA2B;ICAM2;TNC;PLOD3;PLOD2;PLOD1;F11R;LOXL1;ICAM1;LOXL2;EFEMP2;EFEMP1;CAPNS1;CAPN6;CDH1;BSG;DAG1;KDR;CAPN2;CAPN1;CAST;PHYKPL;ACTN1;P3H1;ADAM10;CASK;PRKCA;PCOLCE;P3H3;HSPG2;ADAM17;COL4A2;LOX;COL4A1;COL4A4;COL4A3;ADAM9;PPIB;FBN2;CD151;COL13A1;SDC4;HTRA1;LTBP4;FBLN1;LTBP2;NID1;FBLN2;NID2;FBLN5;VTN;NCSTN;SERPINH1;CRTAP;TGFB2;VCAM1;TRAPPC4;FN1;COL1A1;COL1A2;COL5A1;P4HA1;P4HA2;COL5A…
Transport to the Golgi and Subsequent Modification	97/186	3.85693e-21	8.30954e-20	0	0	4.19653	197.256	GOLGA2;TUBB6;NSF;COG7;TRAPPC2L;COG5;COG4;COG3;COG1;CSNK1D;ANK3;TUBA4A;DYNC1LI1;DYNC1LI2;PREB;COPB2;COPA;TMED10;LMAN2L;SAR1B;COPB1;FUT8;SCFD1;MAN2A1;SPTBN1;SEC31A;TRAPPC2;TRAPPC3;TRAPPC1;FUCA1;SEC16A;TRAPPC4;TMEM115;COPE;TUBA8;ARF3;ARF4;ARF1;MCFD2;CTSZ;MIA2;MIA3;PPP6C;ACTR1A;CAPZB;PPP6R1;PPP6R3;TMED3;TMED2;SPTAN1;CTSC;SEC13;TMED9;ARFGAP3;DYNLL1;DYNLL2;SPTB;ARFGAP1;BET1L;COPZ1;ARFGAP2;TUBB2A;TRAPPC…
Nuclear Events Mediated by NFE2L2	59/87	4.94243e-21	1.05312e-19	0	0	8.0698	377.315	GSK3B;KEAP1;PSMD8;PSMD6;PSMD7;PSMD2;PSMD3;ME1;PSMD1;SKP1;TALDO1;PGD;RBX1;PSMA5;PSMA6;PSMA3;PSMA4;PSMA1;PSMA2;TKT;SQSTM1;ABCG2;PSMD12;PSMD11;PSMD14;PSMD13;CUL1;TXN;PSMA7;RELA;PSMB6;PSMB7;PSMB4;PSMB5;PSMB2;PSMB3;PRDX1;PSMB1;HMOX1;ABCF2;RPS27A;NQO1;IDH1;TXNRD1;ADRM1;GSR;SOD3;NFKB1;GCLC;PSMC5;PSMC6;PSMC3;GSTA3;PSMC4;SP1;PSMC1;PSMC2;GCLM;BCL2L1
Antiviral Mechanism by IFN-stimulated Genes	86/158	1.71176e-20	3.56893e-19	0	0	4.59173	208.989	EIF4A2;EIF4A1;NUP107;EIF4E3;EIF4A3;TUBB6;PPP2R1B;SUMO1;PPP2R1A;NUP62;TRIM25;KPNA4;ARIH1;IKBKG;KPNA2;KPNA3;KPNA1;JAK1;NCK1;NUP214;SEC13;NUP210;NUP133;PPP2R5A;ILF2;TUBA4A;NUP93;DNAJC3;ILF3;PPM1B;TUBB2A;IRF3;PDE12;NUP50;NUP54;NUP98;MAPT;KPNB1;NUP58;BECN1;SEH1L;DHX9;NUP160;PPP2CA;PPP2CB;NUP85;TPR;FLNA;NUP88;FLNB;NUP43;PLCG1;RPS27A;EIF4E;RAE1;MAP2K6;MAPK3;RANBP2;HSPA8;NPM1;UBE2I;NUP155;STAT1;STAT3;EIF…
Respiratory Electron Transport	86/158	1.71176e-20	3.56893e-19	0	0	4.59173	208.989	NDUFA13;NDUFA11;NDUFA12;TACO1;COX4I1;NDUFA10;COX4I2;ETFA;HCCS;ETFB;COX6A1;MT-ND2;MT-ND3;COX7C;UQCRFS1;ACAD9;NDUFC2;SDHC;SDHA;SDHB;COX6B1;OXA1L;COX7A2L;SLC25A18;NDUFS8;NDUFS7;NDUFS6;NDUFS5;NDUFS4;UQCRC1;NDUFS3;NDUFS2;NDUFS1;TMEM126B;UQCRC2;SLC25A12;FXN;SLC25A11;ISCU;SLC25A13;NDUFB9;NDUFB8;NDUFB7;NDUFB10;UQCRB;NDUFB6;NDUFB11;NDUFB5;NDUFB4;COX17;ETFDH;COX7A2;UQCR11;UQCR10;COX5B;COX7A1;COX5A;UQCRH;NF…
rRNA Processing	113/237	2.47638e-20	5.1082e-19	0	0	3.51482	158.676	RPL4;RPL5;RPL30;RPL3;RPL32;RPL31;RPL34;THUMPD1;MT-ND2;RPL8;RPL10A;MT-ND3;RPL9;RPL6;RPL7;RPS15;RPS14;FBL;RPS17;RPS16;RPL18A;RPS19;RPS18;RPL36;RPL35;RPL38;RPS11;RPS10;RPS13;RPS12;RPS9;RPL21;RPS7;RPS8;RPL23;RPS5;RPL22;RPS6;CSNK1D;RPSA;CSNK1E;EBNA1BP2;DKC1;NCL;XRN2;NHP2;RPL24;RPL27;RPL26;RPL29;RPL28;NOP2;SNU13;GAR1;RPS26;RPS25;RPS28;RPS27;RPS29;RPL27A;RPS20;MT-CYB;RPS21;RPS24;RPS23;RPLP1;RPLP0;RPS4X;…
COPI-mediated Anterograde Transport	64/101	2.60197e-20	5.31075e-19	0	0	6.62867	298.923	ARF3;ARF4;ARF1;GOLGA2;TUBB6;ACTR1A;CAPZB;TMED3;TMED2;SPTAN1;NSF;TMED9;COG7;COG5;COG4;COG3;COG1;ANK3;ARFGAP3;DYNLL1;DYNLL2;SPTB;TUBA4A;ARFGAP1;BET1L;COPZ1;ARFGAP2;DYNC1LI1;DYNC1LI2;TUBB2A;GORASP1;ARF5;DCTN6;NAPA;COPB2;DCTN5;DYNC1I2;RAB1A;COPA;TMED10;DCTN2;DCTN1;COPB1;DCTN4;GOSR2;RAB1B;DCTN3;USO1;NAPG;STX5;YKT6;SPTBN1;DYNC1H1;TUBB4B;TUBB4A;ARCN1;TMEM115;CAPZA1;CAPZA2;COPG2;COPG1;ACTR10;COPE;TUBA8
KEAP1-NFE2L2 Pathway	71/119	3.3241e-20	6.714e-19	0	0	5.67416	254.489	GSK3B;CDKN1A;KEAP1;PSMD8;PSMD6;MAP1LC3B;PSMD7;PSMD2;PSMD3;ME1;AKT1;PSMD1;SKP1;PRKCI;CSNK2A1;CSNK2A2;PRKCD;TALDO1;PGD;RBX1;PSMA5;PSMA6;PSMA3;PSMA4;PSMA1;PSMA2;CSNK2B;TKT;SQSTM1;ABCG2;PSMD12;VCP;PSMD11;PSMD14;PSMD13;CUL3;CUL1;TXN;PSMA7;RELA;DPP3;PSMB6;PSMB7;PSMB4;PSMB5;PSMB2;PSMB3;PRDX1;PSMB1;HMOX1;ABCF2;RPS27A;NQO1;IDH1;TXNRD1;ADRM1;GSR;SOD3;NFKB1;GCLC;PSMC5;NPLOC4;PSMC6;PSMC3;SP1;GSTA3;PSMC4;PSMC…
ER-Phagosome Pathway	55/80	3.90405e-20	7.80408e-19	0	0	8.41885	376.236	SNAP23;HMGB1;PSMD8;SEC61A1;PSMD6;PSMD7;PSMD2;PSMD3;PSMD1;CD36;IKBKG;SEC61B;B2M;FGB;PDIA3;FGA;S100A1;FGG;TAP2;TAP1;TAPBP;PSMA5;VAMP8;PSMA6;PSMA3;PSMA4;PSMA1;PSMA2;SEC22B;S100A9;S100A8;VAMP3;PSMD12;PSMD11;PSMD14;PSMD13;PSMA7;PSMB6;PSMB7;PSMB4;PSMB5;PSMB2;PSMB3;PSMB1;STX4;CD14;RPS27A;ADRM1;PSMC5;PSMC6;PSMC3;PSMC4;PSMC1;PSMC2;CALR
Proteasome Assembly	42/52	3.97941e-20	7.87355e-19	0	0	16.0371	716.386	PSMD10;PSMD12;PSMD11;PSMD14;PSMD13;PSMA7;PSMD8;PSMB6;PSMD9;PSMB7;PSMD6;PSMB4;PSMD7;PSMB5;PSMD4;PSMB2;PSMD5;PSMB3;PSMD2;PSMD3;PSMB1;PSMD1;PSMF1;ADRM1;PSMB8;PSMB9;PSMA5;PSMA6;PSMA3;PSMC5;PSMA4;PSMC6;PSMA1;PSMC3;PSMA2;PSMC4;PSME3;PSMC1;PSMC2;PSME1;PSME2;PSMG1
Separation of Sister Chromatids	92/177	5.39937e-20	1.05751e-18	0	0	4.16349	184.715	AHCTF1;NUP107;SMC3;PSMD8;PPP1CC;PSMD6;TUBB6;CDC23;PSMD7;XPO1;PPP2R1B;PPP2R1A;PPP2R5E;CDC26;PSMD2;PSMD3;PSMD1;NDEL1;NUDC;SEC13;NUP133;PPP2R5B;PPP2R5A;PPP2R5C;DYNLL1;RANGAP1;SMC1A;CKAP5;DYNLL2;TUBA4A;PSMA5;DYNC1LI1;PSMA6;CLIP1;DYNC1LI2;PSMA3;PSMA4;TUBB2A;KIF2A;PSMA1;PSMA2;NUP98;MAPRE1;ANAPC1;MAD1L1;ANAPC2;PAFAH1B1;DYNC1I2;PSMD12;PSMD11;SEH1L;PSMD14;PSMD13;PDS5B;PDS5A;NUP160;PSMA7;PPP2CA;PSMB6;PPP2C…
Regulation of HSF1-mediated Heat Shock Response	56/83	7.18765e-20	1.39369e-18	0	0	7.93788	349.897	YWHAE;GSK3B;NUP107;HIKESHI;CCAR2;NUP62;NUP214;SEC13;NUP133;NUP210;HSBP1;NUP93;DNAJC2;DNAJC7;NUP50;MAPKAPK2;NUP54;NUP98;FKBP4;NUP58;SEH1L;HSPA4L;HSPA14;HSPA13;NUP160;DNAJB1;BAG5;HSPH1;BAG2;DNAJB6;BAG3;NUP85;BAG1;TPR;SERPINH1;MAPK1;NUP43;NUP88;RAE1;MAPK3;HSPA9;RANBP2;HSPA8;HSPA5;NUP155;HSPA4;ST13;RPA1;RPA2;HSPA2;HSPA12B;RPA3;NUP35;HSPA1B;HSPA1A;NUP37
Degradation of Beta-Catenin by the Destruction Complex	51/72	1.125e-19	2.15977e-18	0	0	9.28689	405.199	GSK3B;PSMD8;PSMD6;PSMD7;PPP2R1B;PPP2R1A;PPP2R5E;PSMD2;PSMD3;PSMD1;SKP1;TLE3;TLE1;PPP2R5B;PPP2R5A;PPP2R5C;RBX1;PSMA5;PSMA6;PSMA3;PSMA4;PSMA1;PSMA2;PSMD12;PSMD11;CTBP2;PSMD14;CTBP1;HDAC1;PSMD13;CUL1;PSMA7;PPP2CA;PSMB6;PPP2CB;PSMB7;PSMB4;PSMB5;PSMB2;PSMB3;PSMB1;RPS27A;CSNK1A1;ADRM1;PSMC5;PSMC6;PSMC3;PSMC4;PSMC1;PSMC2;CTNNB1
Degradation of GLI2 by the Proteasome	39/47	1.3953e-19	2.62669e-18	0	0	18.6034	807.684	GSK3B;PSMD12;PSMD11;PSMD14;PSMD13;CUL1;PSMA7;PSMB6;PSMD8;PSMB7;PSMB4;PSMD6;PSMB5;PSMD7;PSMB2;PSMB3;PSMD2;PSMB1;PSMD3;PSMD1;PRKACA;RPS27A;PRKACB;SKP1;CSNK1A1;ADRM1;RBX1;PSMA5;PSMA6;PSMA3;PSMC5;PSMA4;PSMC6;PSMA1;PSMC3;PSMA2;PSMC4;PSMC1;PSMC2
GLI3 Is Processed to GLI3R by the Proteasome	39/47	1.3953e-19	2.62669e-18	0	0	18.6034	807.684	GSK3B;PSMD12;PSMD11;PSMD14;PSMD13;CUL1;PSMA7;PSMB6;PSMD8;PSMB7;PSMB4;PSMD6;PSMB5;PSMD7;PSMB2;PSMB3;PSMD2;PSMB1;PSMD3;PSMD1;PRKACA;RPS27A;PRKACB;SKP1;CSNK1A1;ADRM1;RBX1;PSMA5;PSMA6;PSMA3;PSMC5;PSMA4;PSMC6;PSMA1;PSMC3;PSMA2;PSMC4;PSMC1;PSMC2
GSK3B and BTRC CUL1-mediated-degradation of NFE2L2	36/42	4.09551e-19	7.56304e-18	0	0	22.8828	968.839	GSK3B;PSMD12;PSMD11;PSMD14;PSMD13;CUL1;PSMA7;PSMB6;PSMD8;PSMB7;PSMB4;PSMD6;PSMB5;PSMD7;PSMB2;PSMB3;PSMD2;PSMB1;PSMD3;PSMD1;RPS27A;SKP1;ADRM1;RBX1;PSMA5;PSMA6;PSMA3;PSMC5;PSMA4;PSMC6;PSMA1;PSMC3;PSMA2;PSMC4;PSMC1;PSMC2
Vif-mediated Degradation of APOBEC3G	36/42	4.09551e-19	7.56304e-18	0	0	22.8828	968.839	PSMD12;PSMD11;CUL5;PSMD14;PSMD13;PSMA7;PSMB6;PSMD8;PSMB7;PSMB4;PSMD6;PSMB5;PSMD7;PSMB2;PSMB3;PSMD2;PSMB1;PSMD3;PSMD1;ELOB;ELOC;RPS27A;ADRM1;RBX1;PSMA5;PSMA6;PSMA3;PSMC5;PSMA4;PSMC6;PSMA1;PSMC3;PSMA2;PSMC4;PSMC1;PSMC2
Negative Regulation of NOTCH4 Signaling	37/44	4.95382e-19	9.06175e-18	0	0	20.1622	849.817	PSMD12;PSMD11;PSMD14;PSMD13;CUL1;PSMA7;PSMB6;PSMD8;PSMB7;PSMB4;PSMD6;PSMB5;PSMD7;PSMB2;PSMB3;PSMD2;PSMB1;PSMD3;AKT1;PSMD1;RPS27A;SKP1;ADRM1;YWHAZ;RBX1;PSMA5;PSMA6;PSMA3;PSMC5;PSMA4;PSMC6;PSMA1;PSMC3;PSMA2;PSMC4;PSMC1;PSMC2
Hemostasis	248/707	5.32218e-19	9.64459e-18	0	0	2.10944	88.7595	APP;SPARC;SERPINE2;F11R;ACTB;ISLR;PPP2R1B;PPP2R1A;BSG;AKT1;PRKACA;KIFAP3;PRKACB;CHID1;CXADR;ACTN2;PRKCE;ACTN1;PRKCD;SERPINF2;PRKCA;ACTN4;MIF;PRKAR1A;CD109;SERPING1;TAGLN2;NHLRC2;PFN1;TLN1;SDC4;STXBP3;STXBP2;ENDOD1;CD99L2;PIK3R1;PRKCZ;GLG1;CYB5R1;GNG10;PRKAR2B;PRKAR2A;APOH;MICAL1;TSPAN7;PLCG2;PLCG1;S100A10;VTI1B;LYN;CARMIL1;YES1;APOOL;FN1;RAB27B;GNG12;GNG11;PTK2;MANF;COL1A1;EHD1;EHD2;EHD3;TF;COL1A…
Beta-catenin Independent WNT Signaling	75/134	5.40187e-19	9.69836e-18	0	0	4.87768	205.167	CLTC;CLTB;CLTA;AP2A1;ARRB2;AP2A2;PSMD8;PPP3CA;PSMD6;PSMD7;PSMD2;PSMD3;RAC2;PSMD1;RAC3;RAC1;AP2M1;PRKG1;PRKCA;SCRIB;RHOA;PSMA5;PSMA6;PLCB3;PSMA3;PSMA4;DAAM1;PSMA1;PSMA2;PFN1;PLCB1;PSMD12;PSMD11;PSMD14;PSMD13;CAMK2A;ITPR1;ITPR3;PSMA7;PSMB6;PSMB7;GNG10;PPP3R1;PSMB4;GNG2;PSMB5;GNG5;PSMB2;PSMB3;PSMB1;AP2S1;RPS27A;FZD1;FZD2;FZD7;ADRM1;AP2B1;GNG12;GNG11;GNAO1;PSMC5;PSMC6;PSMC3;PSMC4;AGO1;GNB2;PSMC1;AGO2…
Cross-presentation of Soluble Exogenous Antigens (Endosomes)	33/37	9.04646e-19	1.59464e-17	0	0	31.445	1306.44	PSMD12;PSMD11;PSMD14;PSMD13;PSMA7;MRC2;PSMB6;PSMD8;PSMB7;PSMB4;PSMD6;PSMB5;PSMD7;PSMB2;PSMB3;PSMD2;MRC1;PSMB1;PSMD3;PSMD1;ADRM1;PSMA5;PSMA6;PSMA3;PSMC5;PSMA4;PSMC6;PSMA1;PSMC3;PSMA2;PSMC4;PSMC1;PSMC2
Regulation of Activated PAK-2p34 by Proteasome Mediated Degradation	33/37	9.04646e-19	1.59464e-17	0	0	31.445	1306.44	PSMD12;PSMD11;PSMD14;PSMD13;PSMA7;PSMB6;PSMD8;PSMB7;PSMB4;PSMD6;PSMB5;PSMD7;PSMB2;PSMB3;PSMD2;PSMB1;PSMD3;PSMD1;RPS27A;PAK2;ADRM1;PSMA5;PSMA6;PSMA3;PSMC5;PSMA4;PSMC6;PSMA1;PSMC3;PSMA2;PSMC4;PSMC1;PSMC2
Ubiquitin-dependent Degradation of Cyclin D	34/39	1.30733e-18	2.2837e-17	0	0	25.923	1067.47	GSK3B;PSMD12;PSMD11;PSMD14;PSMD13;PSMA7;PSMB6;PSMD8;PSMB7;PSMB4;PSMD6;PSMB5;PSMD7;PSMB2;PSMB3;PSMD2;PSMB1;PSMD3;PSMD1;RPS27A;ADRM1;PSMA5;PSMA6;PSMA3;PSMC5;PSMA4;PSMC6;PSMA1;PSMC3;CDK4;PSMA2;PSMC4;PSMC1;PSMC2
SARS-CoV-1 Modulates Host Translation Machinery	35/41	1.69169e-18	2.92874e-17	0	0	22.2418	910.152	RPS27L;RPS15;RPS4X;RPS14;RPS17;RPS15A;RPS16;RPS19;RPS18;RPS3;RPS2;HNRNPA1;RPS11;RPS27A;RPS10;RPS13;RPS12;RPS9;RPS7;RPS8;RPS5;RPS6;RPS3A;RPSA;EEF1A1;RPS26;RPS25;RPS28;RPS27;RPS29;RPS20;FAU;RPS21;RPS24;RPS23
CLEC7A (Dectin-1) Signaling	56/87	2.05172e-18	3.5206e-17	0	0	6.91189	281.506	AHCYL1;UBE2D2;PSMD8;PYCARD;PPP3CA;PSMD6;CASP8;PSMD7;PSMD2;PSMD3;PSMD1;IKBKG;SKP1;SYK;PRKCD;PSMA5;PSMA6;PSMA3;PSMA4;PSMA1;PSMA2;UBE2V1;PSMD12;PSMD11;PSMD14;PSMD13;SRC;CUL1;ITPR1;ITPR3;PSMA7;RELA;PSMB6;PSMB7;PPP3R1;PSMB4;PSMB5;PSMB2;PSMB3;PSMB1;PLCG2;RPS27A;ADRM1;NFKB1;NFKB2;NFKBIA;PSMC5;PSMC6;PSMC3;PSMC4;PSMC1;PSMC2;UBA3;UBE2N;CALM1;UBE2M
Degradation of GLI1 by the Proteasome	38/47	2.32662e-18	3.9573e-17	0	0	16.1074	653.995	PSMD12;PSMD11;PSMD14;PSMD13;CUL1;PSMA7;PSMB6;PSMD8;PSMB7;PSMB4;PSMD6;PSMB5;PSMD7;PSMB2;PSMB3;PSMD2;PSMB1;PSMD3;PSMD1;PRKACA;RPS27A;PRKACB;SKP1;ADRM1;RBX1;PSMA5;PSMA6;PSMA3;PSMC5;PSMA4;PSMC6;PSMA1;PSMC3;PSMA2;PSMC4;PSMC1;PSMC2;NUMB
Intra-Golgi and Retrograde Golgi-to-ER Traffic	98/204	4.21791e-18	7.11177e-17	0	0	3.55685	142.3	USP6NL;GOLIM4;TUBB6;GOLGA5;KIF5B;ARFIP2;KIFAP3;NSF;COG7;COG5;COG4;COG3;COG1;TUBA4A;DYNC1LI1;RINT1;DYNC1LI2;COPB2;COPA;TMED10;COPB1;ARL1;KLC1;KLC4;KLC2;MAN2A1;RAB6A;RAB6B;SURF4;M6PR;IGF2R;COPE;TUBA8;ARF3;ARF4;ARF1;BICD2;ACTR1A;CAPZB;TMED3;TMED2;KIF1B;SNAP29;TMED9;NAA30;DYNLL1;ARFGAP3;DYNLL2;COPZ1;ARFGAP1;BET1L;ARFGAP2;TUBB2A;KIF2A;PLIN3;SEC22B;PAFAH1B3;ARF5;PAFAH1B2;PAFAH1B1;VAMP3;NAPA;DCTN6;DYNC1…
ISG15 Antiviral Mechanism	51/76	4.60813e-18	7.70272e-17	0	0	7.79901	311.327	EIF4A2;EIF4A1;EIF4E3;NUP107;EIF4A3;NUP62;TRIM25;KPNA4;ARIH1;KPNA2;KPNA3;JAK1;KPNA1;NUP214;SEC13;NUP133;NUP210;NUP93;PPM1B;IRF3;NUP50;NUP54;NUP98;KPNB1;NUP58;BECN1;SEH1L;NUP160;NUP85;TPR;FLNB;NUP43;NUP88;PLCG1;RPS27A;EIF4E;RAE1;MAPK3;RANBP2;NUP155;STAT1;EIF2AK2;NEDD4;UBE2N;NUP35;PIN1;EIF4G3;EIF4G2;EIF4G1;NUP37;RIGI
Regulation of Apoptosis	34/40	6.95845e-18	1.1532e-16	0	0	21.6011	853.385	PSMD12;PSMD11;PSMD14;PSMD13;PSMA7;PSMB6;PSMD8;PSMB7;PSMB4;PSMD6;PSMB5;PSMD7;OPA1;PSMB2;PSMB3;PSMD2;PSMB1;PSMD3;PSMD1;RPS27A;PAK2;ADRM1;PSMA5;PSMA6;PSMA3;PSMC5;PSMA4;PSMC6;PSMA1;PSMC3;PSMA2;PSMC4;PSMC1;PSMC2
PCP CE Pathway	52/79	7.87029e-18	1.29326e-16	0	0	7.36375	290.01	CLTC;CLTB;CLTA;AP2A1;ARRB2;AP2A2;PSMD8;PSMD6;PSMD7;PSMD2;PSMD3;RAC2;PSMD1;RAC3;RAC1;AP2M1;PRKCA;SCRIB;RHOA;PSMA5;PSMA6;PSMA3;PSMA4;DAAM1;PSMA1;PSMA2;PFN1;PSMD12;PSMD11;PSMD14;PSMD13;PSMA7;PSMB6;PSMB7;PSMB4;PSMB5;PSMB2;PSMB3;PSMB1;AP2S1;RPS27A;FZD1;FZD2;FZD7;ADRM1;AP2B1;PSMC5;PSMC6;PSMC3;PSMC4;PSMC1;PSMC2
FBXL7 Down-Regulates AURKA During Mitotic Entry and in Early Mitosis	35/42	8.10277e-18	1.32027e-16	0	0	19.0632	750.219	PSMD12;PSMD11;PSMD14;PSMD13;CUL1;PSMA7;PSMB6;PSMD8;PSMB7;PSMB4;PSMD6;PSMB5;PSMD7;PSMB2;PSMB3;PSMD2;PSMB1;PSMD3;PSMD1;RPS27A;SKP1;ADRM1;RBX1;PSMA5;PSMA6;PSMA3;PSMC5;PSMA4;PSMC6;PSMA1;PSMC3;PSMA2;PSMC4;PSMC1;PSMC2
NIK-->noncanonical NF-kB Signaling	37/46	9.07129e-18	1.46577e-16	0	0	15.6797	615.296	PSMD12;PSMD11;PSMD14;PSMD13;CUL1;PSMA7;PSMB6;PSMD8;PSMB7;PSMB4;PSMD6;PSMB5;PSMD7;PSMB2;PSMB3;PSMD2;PSMB1;PSMD3;PSMD1;RPS27A;SKP1;ADRM1;NFKB2;PSMA5;PSMA6;PSMA3;PSMC5;PSMA4;PSMC6;PSMA1;PSMC3;PSMA2;PSMC4;PSMC1;PSMC2;UBA3;UBE2M
Signaling by WNT	123/287	2.5865e-17	4.14482e-16	0	0	2.89246	110.474	VPS29;PSMD8;PSMD6;PSMD7;PPP2R1B;PPP2R1A;PSMD2;PSMD3;RUVBL1;AKT1;PSMD1;VPS35;H4C1;AP2M1;SKP1;WLS;MEN1;TLE3;USP8;TLE1;CSNK2A1;CSNK2A2;PRKCA;SCRIB;CSNK1E;RBX1;DAAM1;CSNK2B;PFN1;PSMD12;PSMD11;CTBP2;PSMD14;CTBP1;PSMD13;CUL3;CUL1;ITPR1;VPS26A;ITPR3;SNX3;GNG10;PPP3R1;FZD1;FZD2;FZD7;CAV1;GNG12;GNG11;SMARCA4;GNAO1;AGO1;GNB2;AGO2;GNB1;GNB4;GNB3;CALM1;GSK3B;CLTC;CLTB;CLTA;AP2A1;ASH2L;ARRB2;AP2A2;CDC73;PPP3C…
Dectin-1 Mediated Noncanonical NF-kB Signaling	38/49	3.16803e-17	5.0351e-16	0	0	13.1771	500.61	PSMD12;PSMD11;PSMD14;PSMD13;CUL1;PSMA7;RELA;PSMD8;PSMB6;PSMB7;PSMD6;PSMB4;PSMD7;PSMB5;PSMB2;PSMB3;PSMD2;PSMD3;PSMB1;PSMD1;RPS27A;SKP1;ADRM1;NFKB2;PSMA5;PSMA6;PSMA3;PSMC5;PSMA4;PSMC6;PSMA1;PSMC3;PSMA2;PSMC4;PSMC1;PSMC2;UBA3;UBE2M
Cytosolic tRNA Aminoacylation	24/24	4.62896e-17	7.2972e-16	0	0	379632	1.42786e+07	AARS1;HARS1;RARS1;KARS1;MARS1;YARS1;DARS1;WARS1;AIMP1;AIMP2;GARS1;SARS1;EPRS1;NARS1;QARS1;PPA1;LARS1;IARS1;CARS1;EEF1E1;FARSA;TARS1;FARSB;VARS1
Glycolysis	49/74	4.82062e-17	7.53805e-16	0	0	7.48954	281.39	GPI;NUP107;ADPGK;ENO1;ENO3;HK2;HK1;PPP2R1B;PPP2R1A;NUP62;PRKACA;PRKACB;NUP214;SEC13;TPI1;NUP133;NUP210;PGAM1;PGAM2;BPGM;NUP93;PKM;NUP50;PGP;NUP54;NUP98;ALDOA;GAPDH;NUP58;PFKFB2;SEH1L;NUP160;PPP2CA;PPP2CB;NUP85;TPR;PGK1;NUP43;NUP88;RAE1;RANBP2;NUP155;PFKL;GNPDA1;GNPDA2;NUP35;PFKM;PFKP;NUP37
Signaling by Interleukins	171/452	6.05976e-17	9.3999e-16	0	0	2.35724	88.0248	APP;PITPNA;F13A1;CRKL;ICAM1;PSMD8;IGHG4;RPS6KA3;PSMD6;IGHG1;PSMD7;TBK1;PPP2R1B;PPP2R1A;PSMD2;PSMD3;CFL1;RPS6KA1;AKT1;PSMD1;LGALS9;PRKACA;SKP1;MEF2A;MAP2K3;MAP2K4;MEF2C;MAP2K1;AIP;TALDO1;MIF;RBX1;MTAP;TXLNA;MAPKAPK2;BOLA2;FSCN1;PSME2;PRTN3;UBE2V1;IL6ST;SQSTM1;PPIA;PSMD12;NLRX1;PSMD11;PSMD14;SHC1;MAOA;PSMD13;STXBP2;ALOX15;CUL1;PIK3R1;AGER;HSP90B1;RAP1B;CNN2;HNRNPDL;HMOX1;MAP2K6;GSDMD;LYN;HSPA9;STAT…
Signaling by BRAF and RAF1 Fusions	45/65	6.59603e-17	1.01505e-15	0	0	8.5921	320.12	CAMK2D;YWHAB;FAM114A2;SRC;ITGB3;ITGA2B;CAMK2A;ARAF;PEBP1;ARRB1;ARRB2;IQGAP1;ZC3HAV1;ACTB;PAPSS1;FXR1;RAP1B;NRAS;RAP1A;MPRIP;LMNA;MAPK1;CSK;HRAS;ATG7;CAMK2G;MARK3;MAPK3;FGB;FGA;MAP2K1;MAP2K2;VWF;AGK;FGG;FN1;AP3B1;SND1;QKI;APBB1IP;KRAS;RAF1;TLN1;CALM1;VCL
Apoptotic Execution Phase	39/52	9.11322e-17	1.39138e-15	0	0	11.4446	422.698	ROCK1;HMGB2;HMGB1;ADD1;LMNB1;CASP7;CASP8;FNTA;CASP6;CDH1;CASP3;LMNA;DNM1L;SPTAN1;PAK2;KPNA1;DSP;BCAP31;DFFA;DBNL;GSN;PRKCD;H1-1;H1-0;H1-3;PTK2;H1-2;H1-5;TJP1;H1-4;OCLN;STK24;ACIN1;CTNNB1;MAPT;VIM;KPNB1;PLEC;TJP2
Regulation of Ornithine Decarboxylase (ODC)	32/38	1.16157e-16	1.7596e-15	0	0	20.3206	745.597	PSMD12;PSMD11;PSMD14;PSMD13;PSMA7;PSMB6;PSMD8;PSMB7;PSMB4;PSMD6;PSMB5;PSMD7;PSMB2;PSMB3;PSMD2;PSMB1;PSMD3;PSMD1;NQO1;ADRM1;PSMA5;PSMA6;PSMA3;PSMC5;PSMA4;PSMC6;PSMA1;PSMC3;PSMA2;PSMC4;PSMC1;PSMC2
Downstream Signaling Events of B Cell Receptor (BCR)	46/68	1.22839e-16	1.8464e-15	0	0	7.98549	292.554	PSMD12;PSMD11;PSMD14;PSMD13;CUL1;PSMA7;RELA;PSMD8;PSMB6;PPP3CA;PSMB7;PSMD6;NRAS;PPP3R1;PSMB4;PSMD7;PSMB5;PSMB2;PSMB3;PSMD2;PSMD3;PSMB1;PSMD1;IKBKG;RPS27A;HRAS;SKP1;ADRM1;NFKB1;PSMA5;FKBP1A;NFKBIA;PSMA6;PSMA3;PSMC5;PSMA4;PSMC6;PSMA1;PSMC3;PSMA2;PSMC4;PSMC1;PSMC2;KRAS;CALM1;PPIA
Vpu Mediated Degradation of CD4	33/40	1.30037e-16	1.93955e-15	0	0	17.9652	657.144	PSMD12;PSMD11;PSMD14;PSMD13;PSMA7;PSMB6;PSMD8;PSMB7;PSMB4;PSMD6;PSMB5;PSMD7;PSMB2;PSMB3;PSMD2;PSMB1;PSMD3;PSMD1;RPS27A;SKP1;ADRM1;PSMA5;PSMA6;PSMA3;PSMC5;PSMA4;PSMC6;PSMA1;PSMC3;PSMA2;PSMC4;PSMC1;PSMC2
SCF-beta-TrCP Mediated Degradation of Emi1	34/42	1.3641e-16	2.01907e-15	0	0	16.1988	591.755	PSMD12;PSMD11;PSMD14;PSMD13;CUL1;PSMA7;PSMB6;PSMD8;PSMB7;PSMB4;PSMD6;PSMB5;PSMD7;PSMB2;PSMB3;PSMD2;PSMB1;PSMD3;PSMD1;RPS27A;SKP1;ADRM1;PSMA5;PSMA6;PSMA3;PSMC5;PSMA4;PSMC6;PSMA1;PSMC3;PSMA2;PSMC4;PSMC1;PSMC2
Regulation of RAS by GAPs	40/55	2.25285e-16	3.28442e-15	0	0	10.1742	366.566	PSMD12;PSMD11;PSMD14;PSMD13;CUL3;PSMA7;PSMD8;PSMB6;PSMB7;PSMD6;NRAS;PSMB4;PSMD7;PSMB5;PSMB2;PSMB3;PSMD2;PSMD3;PSMB1;PSMD1;RPS27A;HRAS;ADRM1;DAB2IP;RBX1;PSMA5;PSMA6;PSMA3;PSMC5;PSMA4;PSMC6;PSMA1;RASA3;PSMC3;PSMA2;PSMC4;PSMC1;PSMC2;NF1;KRAS
SARS-CoV-2 Modulates Host Translation Machinery	40/55	2.25285e-16	3.28442e-15	0	0	10.1742	366.566	RPS27L;RPS15;RPS4X;RPS14;RPS17;RPS16;RPS15A;RPS19;SNRPD2;RPS18;SNRPD1;RPS3;SNRPD3;RPS2;RPS11;RPS27A;RPS10;RPS13;RPS12;RPS9;RPS7;RPS8;RPS5;RPS6;RPS3A;RPSA;RPS26;RPS25;RPS28;RPS27;RPS29;SNRPG;SNRPE;RPS20;SNRPF;FAU;RPS21;RPS24;SNRPB;RPS23
Oxygen-dependent Proline Hydroxylation of Hypoxia-inducible Factor Alpha	39/53	2.75306e-16	3.98371e-15	0	0	10.6265	380.732	PSMD12;PSMD11;PSMD14;PSMD13;UBE2D2;UBE2D3;CUL2;LIMD1;PSMA7;PSMD8;PSMB6;PSMB7;PSMD6;PSMB4;PSMD7;PSMB5;PSMB2;PSMB3;PSMD2;PSMD3;PSMB1;PSMD1;ELOB;ELOC;RPS27A;ADRM1;RBX1;PSMA5;PSMA6;PSMA3;PSMC5;PSMA4;PSMC6;PSMA1;PSMC3;PSMA2;PSMC4;PSMC1;PSMC2
Signaling by MET	50/79	3.8228e-16	5.49067e-15	0	0	6.58819	233.883	ITGB1;SH3KBP1;DOCK7;LAMC2;LAMC1;CRKL;RAC1;HRAS;TNS3;SH3GL1;USP8;ITGA3;ITGA2;GAB1;HGS;CRK;STAM2;ARF6;LAMA5;LAMA2;SHC1;SRC;LAMA4;LAMA3;PIK3R1;CBL;RAP1B;NRAS;RAP1A;RPS27A;EPS15;PTPN1;RAB4B;LAMB3;LAMB2;STAT3;FN1;RANBP9;LAMB1;PTPN11;STAM;PTK2;COL1A1;COL3A1;COL1A2;COL5A1;COL5A2;GRB2;KRAS;PTPN2
HIV Life Cycle	79/158	4.1236e-16	5.87916e-15	0	0	3.83597	135.888	CCNK;FEN1;NUP107;GTF2B;PSIP1;XPO1;NUP62;RCC1;BANF1;ELOB;NELFB;ELOC;NELFA;NELFCD;KPNA1;NUP214;SUPT16H;SEC13;PDCD6IP;NUP210;NCBP1;NUP133;NCBP2;VPS37C;VPS37B;GTF2F1;RANGAP1;NUP93;NUP50;CHMP4B;CHMP3;NUP54;NUP98;CHMP6;PPIA;VPS28;NUP58;CHMP5;GTF2A1;SEH1L;TSG101;CTDP1;RNMT;VPS4B;TAF9;VPS4A;NEDD4L;NUP160;POLR2A;NUP85;POLR2B;POLR2C;TPR;POLR2E;NUP88;NUP43;POLR2H;POLR2I;RPS27A;TAF9B;POLR2J;RAE1;RANBP2;RANBP…
Gene and Protein Expression by JAK-STAT Signaling After Interleukin-12 Stimulation	31/37	4.71171e-16	6.66862e-15	0	0	19.6809	694.564	ARF1;RALA;PITPNA;RPLP0;LMNB1;CDC42;CNN2;RAP1B;HNRNPDL;CFL1;PAK2;HSPA9;ANXA2;GSTO1;AIP;MSN;TALDO1;MIF;SOD2;SOD1;MTAP;CAPZA1;HNRNPF;BOLA2;HNRNPA2B1;TCP1;PDCD4;PSME2;SNRPA1;LCP1;PPIA
Orc1 Removal From Chromatin	41/58	4.93139e-16	6.92896e-15	0	0	9.20268	324.355	PSMD12;PSMD11;MCM7;PSMD14;PSMD13;CUL1;PSMA7;PSMD8;PSMB6;PSMB7;PSMD6;PSMB4;PSMD7;PSMB5;PSMB2;PSMB3;PSMD2;PSMD3;PSMB1;PSMD1;RPS27A;SKP1;ADRM1;RBX1;PSMA5;PSMA6;PSMA3;PSMC5;PSMA4;PSMC6;PSMA1;PSMC3;PSMA2;PSMC4;PSMC1;PSMC2;MCM3;MCM4;MCM5;MCM6;MCM2
Autodegradation of the E3 Ubiquitin Ligase COP1	32/39	5.16914e-16	7.0564e-15	0	0	17.4166	613.041	PSMD12;PSMD11;PSMD14;PSMD13;PSMA7;PSMB6;PSMD8;PSMB7;PSMB4;PSMD6;PSMB5;PSMD7;PSMB2;PSMB3;PSMD2;PSMB1;PSMD3;PSMD1;RPS27A;ADRM1;PSMA5;PSMA6;PSMA3;PSMC5;PSMA4;PSMC6;PSMA1;PSMC3;PSMA2;PSMC4;PSMC1;PSMC2
Ubiquitin Mediated Degradation of Phosphorylated Cdc25A	32/39	5.16914e-16	7.0564e-15	0	0	17.4166	613.041	PSMD12;PSMD11;PSMD14;PSMD13;PSMA7;PSMB6;PSMD8;PSMB7;PSMB4;PSMD6;PSMB5;PSMD7;PSMB2;PSMB3;PSMD2;PSMB1;PSMD3;PSMD1;RPS27A;ADRM1;PSMA5;PSMA6;PSMA3;PSMC5;PSMA4;PSMC6;PSMA1;PSMC3;PSMA2;PSMC4;PSMC1;PSMC2
p53-Independent DNA Damage Response	32/39	5.16914e-16	7.0564e-15	0	0	17.4166	613.041	PSMD12;PSMD11;PSMD14;PSMD13;PSMA7;PSMB6;PSMD8;PSMB7;PSMB4;PSMD6;PSMB5;PSMD7;PSMB2;PSMB3;PSMD2;PSMB1;PSMD3;PSMD1;RPS27A;ADRM1;PSMA5;PSMA6;PSMA3;PSMC5;PSMA4;PSMC6;PSMA1;PSMC3;PSMA2;PSMC4;PSMC1;PSMC2
p53-Independent G1 S DNA Damage Checkpoint	32/39	5.16914e-16	7.0564e-15	0	0	17.4166	613.041	PSMD12;PSMD11;PSMD14;PSMD13;PSMA7;PSMB6;PSMD8;PSMB7;PSMB4;PSMD6;PSMB5;PSMD7;PSMB2;PSMB3;PSMD2;PSMB1;PSMD3;PSMD1;RPS27A;ADRM1;PSMA5;PSMA6;PSMA3;PSMC5;PSMA4;PSMC6;PSMA1;PSMC3;PSMA2;PSMC4;PSMC1;PSMC2
Hh Mutants Are Degraded by ERAD	34/43	5.20405e-16	7.0564e-15	0	0	14.398	506.693	PSMD12;VCP;PSMD11;PSMD14;PSMD13;SEL1L;PSMA7;PSMB6;PSMD8;PSMB7;PSMB4;PSMD6;PSMB5;PSMD7;PSMB2;PSMB3;PSMD2;PSMB1;PSMD3;PSMD1;RPS27A;ADRM1;PSMA5;PSMA6;PSMA3;PSMC5;PSMA4;PSMC6;PSMA1;PSMC3;PSMA2;PSMC4;PSMC1;PSMC2
Signaling by RAF1 Mutants	33/41	5.32226e-16	7.16657e-15	0	0	15.7185	552.813	CAMK2D;SRC;YWHAB;ITGB3;CAMK2A;ITGA2B;ARAF;ARRB1;ARRB2;IQGAP1;ACTB;RAP1B;NRAS;RAP1A;MAPK1;CSK;CAMK2G;HRAS;MARK3;MAPK3;FGB;FGA;MAP2K1;MAP2K2;VWF;FGG;FN1;APBB1IP;KRAS;CALM1;RAF1;TLN1;VCL
SCF(Skp2)-mediated Degradation of P27 P21	37/50	1.1858e-15	1.5857e-14	0	0	10.8525	372.981	CDKN1A;PSMD12;CDKN1B;PSMD11;PSMD14;PSMD13;CUL1;PSMA7;PSMD8;PSMB6;PSMB7;PSMD6;PSMB4;PSMD7;PSMB5;PSMB2;PSMB3;PSMD2;PSMD3;PSMB1;PSMD1;RPS27A;SKP1;ADRM1;PSMA5;PSMA6;PSMA3;PSMC5;PSMA4;PSMC6;PSMA1;PSMC3;PSMA2;CDK4;PSMC4;PSMC1;PSMC2
VEGFA-VEGFR2 Pathway	57/99	1.58928e-15	2.11069e-14	0	0	5.19037	176.865	CYFIP1;NCKAP1;AHCYL1;NCF1;NCF2;ITGB3;CTNND1;ACTB;CDH5;KDR;MLST8;NCK2;AKT1;ITGAV;RAC1;PRKACA;PRKACB;HRAS;NCK1;HSP90AA1;HSBP1;PRKCD;CYBB;CYBA;PRKCA;RHOA;MAPKAPK2;ELMO1;ELMO2;CRK;DOCK1;ROCK1;ROCK2;SRC;PXN;ITPR1;ITPR3;PIK3R1;PRKCZ;CDC42;NRAS;CTNNA1;PLCG1;PAK2;WASF2;JUP;CAV1;BAIAP2;MAPK14;PTK2;MAPK12;MTOR;ABI1;CTNNB1;KRAS;CALM1;BCAR1
Protein Localization	80/164	1.63072e-15	2.151e-14	0	0	3.65304	124.385	APP;ABCD3;UBE2D2;ZFAND6;ECI2;UBE2D3;CROT;IDE;TOMM22;CHCHD4;CHCHD2;CHCHD3;SCP2;LONP2;TIMM17B;PMPCA;MPV17;SEC61B;GET3;EMD;COA6;GET4;TOMM70;GSTK1;ECH1;PAM16;TIMM23;ALDH3A2;SLC25A17;ACOX1;AGPS;CAT;ACOT2;VDAC1;ACOX3;SLC25A12;DLD;FXN;SLC25A4;VAMP2;SLC25A13;NDUFB8;TOMM40;COX17;TIMM13;HSD17B4;TIMM50;HSPD1;BAG6;HMGCL;ATP5F1A;ATP5F1B;SAMM50;GRPEL1;PITRM1;HMOX1;STX5;CYC1;RPS27A;HSPA9;ATAD1;TIMM8B;FIS1;PRNP;…
Degradation of DVL	34/44	1.82845e-15	2.39551e-14	0	0	12.9574	439.713	PSMD12;PSMD11;PSMD14;PSMD13;CUL3;PSMA7;PSMB6;PSMD8;PSMB7;PSMB4;PSMD6;PSMB5;PSMD7;PSMB2;PSMB3;PSMD2;PSMB1;PSMD3;PSMD1;RPS27A;ADRM1;RBX1;PSMA5;PSMA6;PSMA3;PSMC5;PSMA4;PSMC6;PSMA1;PSMC3;PSMA2;PSMC4;PSMC1;PSMC2
Signaling by High-Kinase Activity BRAF Mutants	30/36	1.90136e-15	2.47432e-14	0	0	19.0414	645.432	SRC;YWHAB;ITGB3;ITGA2B;ARAF;PEBP1;ARRB1;ARRB2;IQGAP1;ACTB;RAP1B;NRAS;RAP1A;MAPK1;CSK;HRAS;MARK3;MAPK3;FGB;FGA;MAP2K1;MAP2K2;VWF;FGG;FN1;APBB1IP;KRAS;RAF1;TLN1;VCL
Transport of Mature mRNA Derived From an Intronless Transcript	33/42	1.98361e-15	2.56415e-14	0	0	13.9712	472.978	NUP107;SEH1L;NUP160;NXF1;FIP1L1;NUP85;NUP62;TPR;SYMPK;NUP43;NUP88;EIF4E;RAE1;NUP214;RANBP2;SEC13;CPSF1;NCBP1;NUP133;NUP155;NUP210;NCBP2;ALYREF;CPSF3;CPSF2;WDR33;NUP93;NUP50;NUP35;NUP54;NUP98;NUP58;NUP37
MAP2K and MAPK Activation	32/40	2.06449e-15	2.65102e-14	0	0	15.2386	515.275	SRC;YWHAB;ITGB3;ITGA2B;ARAF;PEBP1;ARRB1;ARRB2;IQGAP1;ACTB;RAP1B;NRAS;RAP1A;MAPK1;CSK;HRAS;MARK3;MAPK3;FGB;FGA;MAP2K1;MAP2K2;VWF;FGG;FN1;APBB1IP;KRAS;LAMTOR2;RAF1;TLN1;LAMTOR3;VCL
Glucose Metabolism	51/85	4.70834e-15	5.96697e-14	0	0	5.7313	189.072	GPI;NUP107;ADPGK;ENO1;ENO3;HK2;HK1;PPP2R1B;PPP2R1A;NUP62;PRKACA;PRKACB;NUP214;SEC13;TPI1;NUP133;NUP210;PGAM1;PGAM2;BPGM;NUP93;PKM;NUP50;PGP;NUP54;NUP98;ALDOA;GAPDH;NUP58;PFKFB2;SEH1L;NUP160;PPP2CA;PPP2CB;NUP85;TPR;PGK1;NUP43;NUP88;RAE1;PCK2;RANBP2;NUP155;PFKL;GNPDA1;PC;GNPDA2;NUP35;PFKM;PFKP;NUP37
Integrin Cell Surface Interactions	51/85	4.70834e-15	5.96697e-14	0	0	5.7313	189.072	ITGB1;COL18A1;ITGAM;ITGB5;ITGB3;ITGA2B;ITGB2;ICAM2;TNC;F11R;ICAM1;CDH1;BSG;ITGAX;KDR;ITGAV;ITGB6;FGB;FGA;VWF;ITGA3;ITGA2;FGG;ITGA1;HSPG2;COL4A2;COL4A1;COL4A4;COL6A2;COL4A3;COL6A1;ITGA8;PECAM1;ITGA6;CD47;ITGA5;CD44;ITGA9;COL13A1;THBS1;VTN;VCAM1;LUM;FN1;COL1A1;COL3A1;COL1A2;COL5A1;COL5A2;AGRN;FBN1
Nuclear Envelope (NE) Reassembly	47/75	5.12994e-15	6.45906e-14	0	0	6.40983	210.907	AHCTF1;NUP107;SEH1L;VPS4A;PPP2R2A;NUP160;LMNB1;PPP2CA;TUBB6;SUMO1;PPP2R1A;NUP85;NUP62;LMNA;RCC1;BANF1;NUP43;TNPO1;EMD;LBR;SEC13;UBE2I;NUP133;NUP155;IST1;VRK1;LEMD3;RANGAP1;TUBB4B;LEMD2;TUBB4A;SIRT2;TUBA4A;NUP93;TUBB2A;CHMP2B;CHMP3;CHMP4B;NUP35;NUP54;NUP98;CHMP6;KPNB1;NUP58;RAN;NUP37;TUBA8
Interleukin-12 Family Signaling	39/56	5.70388e-15	7.08964e-14	0	0	8.74954	286.964	ARF1;RALA;PITPNA;RPLP0;LMNB1;CDC42;CNN2;RAP1B;HNRNPDL;CFL1;PAK2;JAK1;HSPA9;ANXA2;GSTO1;STAT1;STAT3;AIP;TALDO1;MSN;MIF;SOD2;SOD1;MTAP;VAMP7;CAPZA1;HNRNPF;BOLA2;CANX;TCP1;HNRNPA2B1;PDCD4;PSME2;SNRPA1;LCP1;P4HB;IL6ST;PPIA;CRLF1
Regulation of PTEN Stability and Activity	39/56	5.70388e-15	7.08964e-14	0	0	8.74954	286.964	PSMD12;PSMD11;PSMD14;PSMD13;PTEN;PSMA7;PSMD8;PSMB6;PSMB7;PSMD6;PSMB4;PSMD7;PSMB5;PSMB2;PSMB3;PSMD2;PSMD3;PSMB1;AKT1;PSMD1;RPS27A;CSNK2A1;CSNK2A2;ADRM1;PSMA5;PSMA6;PSMA3;PSMC5;PSMA4;PSMC6;PSMA1;PSMC3;PSMA2;PSMC4;NEDD4;PSMC1;CSNK2B;PSMC2;STUB1
Paradoxical Activation of RAF Signaling by Kinase Inactive BRAF	34/45	5.97322e-15	7.2388e-14	0	0	11.7787	385.77	CAMK2D;SRC;YWHAB;ITGB3;CAMK2A;ITGA2B;ARAF;PEBP1;ARRB1;ARRB2;IQGAP1;ACTB;RAP1B;NRAS;RAP1A;MAPK1;CSK;CAMK2G;HRAS;MARK3;MAPK3;FGB;FGA;MAP2K1;MAP2K2;VWF;FGG;FN1;APBB1IP;KRAS;CALM1;RAF1;TLN1;VCL
Signaling by RAS Mutants	34/45	5.97322e-15	7.2388e-14	0	0	11.7787	385.77	CAMK2D;SRC;YWHAB;ITGB3;CAMK2A;ITGA2B;ARAF;PEBP1;ARRB1;ARRB2;IQGAP1;ACTB;RAP1B;NRAS;RAP1A;MAPK1;CSK;CAMK2G;HRAS;MARK3;MAPK3;FGB;FGA;MAP2K1;MAP2K2;VWF;FGG;FN1;APBB1IP;KRAS;CALM1;RAF1;TLN1;VCL
Signaling by Moderate Kinase Activity BRAF Mutants	34/45	5.97322e-15	7.2388e-14	0	0	11.7787	385.77	CAMK2D;SRC;YWHAB;ITGB3;CAMK2A;ITGA2B;ARAF;PEBP1;ARRB1;ARRB2;IQGAP1;ACTB;RAP1B;NRAS;RAP1A;MAPK1;CSK;CAMK2G;HRAS;MARK3;MAPK3;FGB;FGA;MAP2K1;MAP2K2;VWF;FGG;FN1;APBB1IP;KRAS;CALM1;RAF1;TLN1;VCL
Signaling Downstream of RAS Mutants	34/45	5.97322e-15	7.2388e-14	0	0	11.7787	385.77	CAMK2D;SRC;YWHAB;ITGB3;CAMK2A;ITGA2B;ARAF;PEBP1;ARRB1;ARRB2;IQGAP1;ACTB;RAP1B;NRAS;RAP1A;MAPK1;CSK;CAMK2G;HRAS;MARK3;MAPK3;FGB;FGA;MAP2K1;MAP2K2;VWF;FGG;FN1;APBB1IP;KRAS;CALM1;RAF1;TLN1;VCL
Transport of Mature mRNAs Derived From Intronless Transcripts	33/43	6.81238e-15	8.20448e-14	0	0	12.5732	410.14	NUP107;SEH1L;NUP160;NXF1;FIP1L1;NUP85;NUP62;TPR;SYMPK;NUP43;NUP88;EIF4E;RAE1;NUP214;RANBP2;SEC13;CPSF1;NCBP1;NUP133;NUP155;NUP210;NCBP2;ALYREF;CPSF3;CPSF2;WDR33;NUP93;NUP50;NUP35;NUP54;NUP98;NUP58;NUP37
Golgi-to-ER Retrograde Transport	69/135	7.16463e-15	8.57545e-14	0	0	4.00389	130.405	ARF3;ARF4;ARF1;BICD2;TUBB6;ACTR1A;CAPZB;KIF5B;TMED3;TMED2;KIF1B;KIFAP3;NSF;TMED9;ARFGAP3;DYNLL1;DYNLL2;TUBA4A;ARFGAP1;COPZ1;ARFGAP2;DYNC1LI1;RINT1;DYNC1LI2;TUBB2A;KIF2A;SEC22B;PAFAH1B3;ARF5;PAFAH1B2;PAFAH1B1;DCTN6;NAPA;COPB2;DCTN5;DYNC1I2;RAB1A;COPA;TMED10;DCTN2;DCTN1;COPB1;DCTN4;RAB1B;DCTN3;KLC1;AGPAT3;NAPG;KLC4;KLC2;RAB6A;RAB6B;DYNC1H1;GALNT2;GALNT1;SURF4;TUBB4B;TUBB4A;ARCN1;CAPZA1;CAPZA2;RAB18…
Activation of NF-kappaB in B Cells	38/54	7.42737e-15	8.83539e-14	0	0	9.05641	294.638	PSMD12;PSMD11;PSMD14;PSMD13;CUL1;PSMA7;RELA;PSMD8;PSMB6;PSMB7;PSMD6;PSMB4;PSMD7;PSMB5;PSMB2;PSMB3;PSMD2;PSMD3;PSMB1;PSMD1;IKBKG;RPS27A;SKP1;ADRM1;NFKB1;PSMA5;NFKBIA;PSMA6;PSMA3;PSMC5;PSMA4;PSMC6;PSMA1;PSMC3;PSMA2;PSMC4;PSMC1;PSMC2
MAPK Family Signaling Cascades	125/314	1.27108e-14	1.50282e-13	0	0	2.54785	81.5219	ITGA2B;ARAF;PEBP1;FGF1;ACTB;PSMD8;PPP1CB;PPP1CC;PSMD6;PSMD7;PPP2R1B;FNTA;PPP2R1A;PSMD2;PSMD3;PSMD1;PRKACA;GOLGA7;PRKACB;PDGFRB;MAP2K1;MAP2K2;ACTN2;RBX1;TLN1;IL6ST;RAF1;VCL;PSMD12;PSMD11;PSMD14;PSMD13;SHC1;CUL3;ARL2;IQGAP1;PIK3R1;KALRN;RAP1B;RAP1A;MARK3;SPTBN1;FN1;PTK2;PPP5C;DLG1;DLG3;PTPRA;AGO1;AGO2;NF1;GRB2;CALM1;BCL2L1;YWHAB;ITGB3;ARRB1;ARRB2;XPO1;PPP2R5E;PEA15;RAC1;HRAS;SPTAN1;JAK1;FGB;FGA;LYP…
Late Phase of HIV Life Cycle	72/145	1.30159e-14	1.52956e-13	0	0	3.77842	120.806	CCNK;NUP107;GTF2B;XPO1;NUP62;RCC1;ELOB;NELFB;ELOC;NELFA;NELFCD;NUP214;SUPT16H;SEC13;PDCD6IP;NUP210;NCBP1;NUP133;NCBP2;VPS37C;VPS37B;GTF2F1;RANGAP1;NUP93;NUP50;CHMP4B;CHMP3;NUP54;NUP98;CHMP6;PPIA;VPS28;NUP58;CHMP5;GTF2A1;SEH1L;TSG101;CTDP1;RNMT;VPS4B;TAF9;VPS4A;NEDD4L;NUP160;POLR2A;NUP85;POLR2B;POLR2C;TPR;POLR2E;NUP88;NUP43;POLR2H;POLR2I;RPS27A;TAF9B;POLR2J;RAE1;RANBP2;RANBP1;NUP155;VTA1;SSRP1;SUP…
MAPK1 MAPK3 Signaling	112/271	1.47501e-14	1.72292e-13	0	0	2.71013	86.311	ITGA2B;ARAF;PEBP1;FGF1;ACTB;PSMD8;PPP1CB;PPP1CC;PSMD6;PSMD7;PPP2R1B;FNTA;PPP2R1A;PSMD2;PSMD3;PSMD1;GOLGA7;PDGFRB;MAP2K1;MAP2K2;ACTN2;RBX1;TLN1;IL6ST;RAF1;VCL;PSMD12;PSMD11;PSMD14;PSMD13;SHC1;CUL3;ARL2;IQGAP1;PIK3R1;RAP1B;RAP1A;MARK3;SPTBN1;FN1;PTK2;PPP5C;DLG1;DLG3;PTPRA;NF1;GRB2;CALM1;BCL2L1;YWHAB;ITGB3;ARRB1;ARRB2;PPP2R5E;PEA15;HRAS;SPTAN1;JAK1;FGB;FGA;LYPLA1;VWF;FGG;PPP2R5B;PPP2R5A;PPP2R5C;SPTB…
Defective CFTR Causes Cystic Fibrosis	35/48	1.50079e-14	1.74254e-13	0	0	10.2609	326.606	PSMD12;VCP;PSMD11;PSMD14;PSMD13;SEL1L;PSMA7;PSMB6;PSMD8;PSMB7;PSMB4;PSMD6;PSMB5;PSMD7;PSMB2;PSMB3;PSMD2;PSMB1;PSMD3;PSMD1;RPS27A;ADRM1;ERLIN2;PSMA5;PSMA6;PSMA3;PSMC5;PSMA4;PSMC6;PSMA1;PSMC3;PSMA2;PSMC4;PSMC1;PSMC2
RAF MAP Kinase Cascade	110/265	1.77509e-14	2.04875e-13	0	0	2.72978	86.4313	ITGA2B;ARAF;PEBP1;FGF1;ACTB;PSMD8;PPP1CB;PPP1CC;PSMD6;PSMD7;PPP2R1B;FNTA;PPP2R1A;PSMD2;PSMD3;PSMD1;GOLGA7;PDGFRB;MAP2K1;MAP2K2;ACTN2;RBX1;TLN1;RAF1;VCL;PSMD12;PSMD11;PSMD14;PSMD13;SHC1;CUL3;ARL2;IQGAP1;PIK3R1;RAP1B;RAP1A;MARK3;SPTBN1;FN1;PTK2;PPP5C;DLG1;DLG3;PTPRA;NF1;GRB2;CALM1;BCL2L1;YWHAB;ITGB3;ARRB1;ARRB2;PPP2R5E;PEA15;HRAS;SPTAN1;JAK1;FGB;FGA;LYPLA1;VWF;FGG;PPP2R5B;PPP2R5A;PPP2R5C;SPTB;APBB1…
Hh Mutants Abrogate Ligand Secretion	34/46	1.82857e-14	2.08564e-13	0	0	10.7964	341.52	PSMD12;VCP;PSMD11;PSMD14;PSMD13;SEL1L;PSMA7;PSMB6;PSMD8;PSMB7;PSMB4;PSMD6;PSMB5;PSMD7;PSMB2;PSMB3;PSMD2;PSMB1;PSMD3;PSMD1;RPS27A;ADRM1;PSMA5;PSMA6;PSMA3;PSMC5;PSMA4;PSMC6;PSMA1;PSMC3;PSMA2;PSMC4;PSMC1;PSMC2
Interleukin-12 Signaling	34/46	1.82857e-14	2.08564e-13	0	0	10.7964	341.52	ARF1;RALA;PITPNA;RPLP0;LMNB1;CDC42;CNN2;RAP1B;HNRNPDL;CFL1;PAK2;JAK1;HSPA9;ANXA2;GSTO1;AIP;MSN;TALDO1;MIF;SOD2;SOD1;MTAP;VAMP7;CAPZA1;HNRNPF;BOLA2;HNRNPA2B1;TCP1;PDCD4;PSME2;SNRPA1;LCP1;P4HB;PPIA
Oncogenic MAPK Signaling	49/82	2.02286e-14	2.29376e-13	0	0	5.67102	178.817	YWHAB;ITGB3;ITGA2B;ARAF;PEBP1;ARRB1;ARRB2;ACTB;PPP1CB;PPP1CC;MPRIP;HRAS;FGB;FGA;MAP2K1;MAP2K2;VWF;FGG;AP3B1;SND1;APBB1IP;RAF1;TLN1;VCL;CAMK2D;FAM114A2;SRC;CAMK2A;IQGAP1;ZC3HAV1;PAPSS1;FXR1;RAP1B;NRAS;RAP1A;LMNA;MAPK1;CSK;SHOC2;ATG7;CAMK2G;MARK3;MAPK3;AGK;FN1;QKI;NF1;KRAS;CALM1
trans-Golgi Network Vesicle Budding	45/72	2.24729e-14	2.53343e-13	0	0	6.3617	199.926	NAPA;APP;ARF1;RAB5C;TFRC;CLTC;CTSZ;SNAP23;CLTB;CLTA;ARRB1;PIK3C2A;CLINT1;GNS;SNX2;AP1G1;FTH1;AP1S1;SNX9;STX4;AP3S1;AP1M2;SNX5;AP1M1;TXNDC5;TPD52;TBC1D8B;HSPA8;SNAPIN;SORT1;AP1B1;HIP1R;M6PR;AP3B1;PUM1;IGF2R;DNM2;GAK;VAMP8;VAMP7;NECAP1;HGS;ACBD3;VAMP2;PICALM
Adaptive Immune System	271/854	2.51623e-14	2.80895e-13	0	0	1.81074	56.7004	AHCYL1;ICAM2;KEAP1;IFI30;ICAM1;UBE2L3;PSMD8;HERC4;PSMD6;PSMD7;CDC23;RNF114;PPP2R1B;PPP2R1A;PSMD2;CDC26;PSMD3;AKT1;PSMD1;AP1S1;PRKACA;KIFAP3;PRKACB;B2M;SKP1;CXADR;AP1B1;DYNC1LI1;DYNC1LI2;RNF126;SAR1B;PIK3R4;NEDD4L;PIK3R1;PPL;C3;PPP3R1;RNF213;PLCG2;CD14;PLCG1;ATG7;PAG1;SEC31A;LYN;CTSA;VASP;YES1;LNPEP;COL1A1;COL1A2;CDC16;GRB2;CALR;CALM1;CD200;LGMN;ARF1;CD40;SH3KBP1;CLTC;CLTA;AP2A1;AP2A2;CTSS;MRC2;PP…
Degradation of AXIN	32/42	2.52067e-14	2.80895e-13	0	0	12.1893	381.667	PSMD12;PSMD11;PSMD14;PSMD13;PSMA7;PSMB6;PSMD8;PSMB7;PSMB4;PSMD6;PSMB5;PSMD7;PSMB2;PSMB3;PSMD2;PSMB1;PSMD3;PSMD1;RPS27A;ADRM1;PSMA5;PSMA6;PSMA3;PSMC5;PSMA4;PSMC6;PSMA1;PSMC3;PSMA2;PSMC4;PSMC1;PSMC2
The Role of GTSE1 in G2 M Progression After G2 Checkpoint	42/65	3.02716e-14	3.35409e-13	0	0	6.96692	216.87	CDKN1A;PSMD12;HSP90AB1;PSMD11;PSMD14;PSMD13;PSMA7;PSMD8;PSMB6;PSMB7;PSMD6;TUBB6;PSMB4;PSMD7;PSMB5;PSMB2;PSMB3;PSMD2;PSMD3;PSMB1;PSMD1;RPS27A;HSP90AA1;ADRM1;TUBB4B;TUBB4A;TUBA4A;PSMA5;PSMA6;PSMA3;PSMC5;PSMA4;TUBB2A;PSMC6;PSMA1;PSMC3;PSMA2;PSMC4;PSMC1;PSMC2;MAPRE1;TUBA8
Asymmetric Localization of PCP Proteins	36/51	3.27701e-14	3.6103e-13	0	0	9.1479	284.036	PSMD12;PSMD11;PSMD14;PSMD13;PSMA7;PSMD8;PSMB6;PSMB7;PSMD6;PSMB4;PSMD7;PSMB5;PSMB2;PSMB3;PSMD2;PSMD3;PSMB1;PSMD1;RPS27A;FZD1;FZD2;FZD7;ADRM1;SCRIB;PSMA5;PSMA6;PSMA3;PSMC5;PSMA4;PSMC6;PSMA1;PSMC3;PSMA2;PSMC4;PSMC1;PSMC2
Cell Cycle Checkpoints	108/261	3.94012e-14	4.31632e-13	0	0	2.7142	83.7737	NUP107;PSMD8;PPP1CC;PSMD6;CDC23;PSMD7;PPP2R1B;PPP2R1A;CDC26;PSMD2;PSMD3;PSMD1;H4C1;DYNC1LI1;DYNC1LI2;CLIP1;UBE2V2;NUP98;ANAPC1;MAD1L1;ANAPC2;PSMD12;SEH1L;PSMD11;PSMD14;PSMD13;BRCC3;NUP160;NUP85;SFN;TP53BP1;RCC2;RPS27;CDC16;UBE2N;YWHAE;AHCTF1;CDKN1A;CDKN1B;MCM7;YWHAB;BABAM1;XPO1;YWHAQ;PPP2R5E;YWHAG;NDEL1;YWHAH;NUDC;SEC13;NUP133;PPP2R5B;PPP2R5A;PPP2R5C;DYNLL1;RANGAP1;DYNLL2;CKAP5;YWHAZ;PSMA5;H2BC12…
HSP90 Chaperone Cycle for Steroid Hormone Receptors (SHR) in the Presence of Ligand	38/56	4.76312e-14	5.18859e-13	0	0	8.04912	246.909	DCTN6;DCTN5;DYNC1I2;HSP90AB1;DCTN2;DCTN1;DCTN4;DCTN3;NR3C1;DNAJB1;STIP1;ACTR1A;TUBB6;CAPZB;DYNC1H1;HSPA8;HSP90AA1;PTGES3;HSPA2;DYNLL1;TUBB4B;DYNLL2;TUBB4A;TUBA4A;DNAJA1;DYNC1LI1;DYNC1LI2;TUBB2A;DNAJA4;CAPZA1;CAPZA2;DNAJA2;FKBP4;ACTR10;HSPA1B;FKBP5;HSPA1A;TUBA8
Signaling by VEGF	58/108	6.04513e-14	6.54833e-13	0	0	4.43523	134.995	CYFIP1;NCKAP1;NRP1;AHCYL1;NCF1;NCF2;ITGB3;CTNND1;ACTB;CDH5;KDR;MLST8;NCK2;AKT1;ITGAV;RAC1;PRKACA;PRKACB;HRAS;NCK1;HSP90AA1;HSBP1;PRKCD;CYBB;CYBA;PRKCA;RHOA;MAPKAPK2;ELMO1;ELMO2;CRK;DOCK1;ROCK1;ROCK2;SRC;PXN;ITPR1;ITPR3;PIK3R1;PRKCZ;CDC42;NRAS;CTNNA1;PLCG1;PAK2;WASF2;JUP;CAV1;BAIAP2;MAPK14;PTK2;MAPK12;MTOR;ABI1;CTNNB1;KRAS;CALM1;BCAR1
Autodegradation of Cdh1 by Cdh1 APC C	37/54	6.39845e-14	6.89255e-13	0	0	8.29684	252.059	PSMD12;PSMD11;PSMD14;PSMD13;PSMA7;PSMD8;PSMB6;PSMB7;PSMD6;PSMB4;CDC23;PSMD7;PSMB5;PSMB2;PSMB3;CDC26;PSMD2;PSMD3;PSMB1;PSMD1;RPS27A;ADRM1;PSMA5;PSMA6;PSMA3;PSMC5;PSMA4;PSMC6;PSMA1;PSMC3;PSMA2;PSMC4;PSMC1;CDC16;PSMC2;ANAPC1;ANAPC2
Regulation of RUNX3 Expression and Activity	33/45	6.51928e-14	6.94554e-13	0	0	10.4764	318.078	PSMD12;PSMD11;PSMD14;PSMD13;SRC;PSMA7;PSMB6;PSMD8;PSMB7;PSMB4;PSMD6;PSMB5;PSMD7;PSMB2;PSMB3;PSMD2;PSMB1;PSMD3;PSMD1;RPS27A;ADRM1;PSMA5;PSMA6;PSMA3;PSMC5;PSMA4;PSMC6;PSMA1;PSMC3;PSMA2;PSMC4;PSMC1;PSMC2
Somitogenesis	33/45	6.51928e-14	6.94554e-13	0	0	10.4764	318.078	PSMD12;PSMD11;PSMD14;PSMD13;RBPJ;PSMA7;PSMB6;PSMD8;PSMB7;PSMB4;PSMD6;PSMB5;PSMD7;PSMB2;PSMB3;PSMD2;PSMB1;PSMD3;PSMD1;ADRM1;PSMA5;PSMA6;PSMA3;PSMC5;PSMA4;PSMC6;PSMA1;PSMC3;PSMA2;PSMC4;PSMC1;PSMC2;CTNNB1
C-type Lectin Receptors (CLRs)	66/131	6.70681e-14	7.10629e-13	0	0	3.88614	117.879	AHCYL1;UBE2D2;ICAM2;PSMD8;PYCARD;PPP3CA;PSMD6;PSMD7;CASP8;PSMD2;PSMD3;PSMD1;IKBKG;PRKACA;PRKACB;HRAS;SKP1;FCER1G;SYK;PRKCD;PSMA5;PSMA6;PSMA3;PSMA4;PSMA1;PSMA2;UBE2V1;RAF1;PSMD12;PSMD11;PSMD14;PSMD13;SRC;CUL1;ITPR1;ITPR3;PSMA7;RELA;PSMB6;PSMB7;PPP3R1;NRAS;PSMB4;PSMB5;PSMB2;PSMB3;PSMB1;PLCG2;RPS27A;PAK2;LYN;ADRM1;NFKB1;NFKB2;NFKBIA;PSMC5;PSMC6;PSMC3;PSMC4;PSMC1;PSMC2;UBA3;UBE2N;KRAS;CALM1;UBE2M
Interferon Signaling	113/280	7.90645e-14	8.33185e-13	0	0	2.60265	78.5182	EIF4A2;IFITM3;EIF4A1;IFITM2;NUP107;EIF4A3;IFI35;IFI30;IFIT3;ICAM1;TUBB6;PPP2R1B;PPP2R1A;TRIM25;KPNA4;KPNA2;B2M;KPNA3;KPNA1;NUP214;NUP210;PRKCD;ILF2;TUBA4A;NUP93;ILF3;PDE12;NUP98;RAF1;KPNB1;SEH1L;DHX9;NUP160;NUP85;TPR;NUP88;PLCG1;MAP2K6;HSPA8;UBE2I;VCAM1;NUP155;EIF2AK2;HSPA2;EIF2S2;EIF2S1;BST2;MAVS;UBE2N;PIN1;EIF4G3;EIF4G2;EIF4G1;RIGI;TUBA8;EIF4E3;YBX1;SUMO1;TRIM3;NUP62;ARIH1;IKBKG;JAK1;NCK1;SEC13…
Regulation of RUNX2 Expression and Activity	39/59	8.26944e-14	8.66727e-13	0	0	7.4357	223.99	GSK3B;PSMD12;PSMD11;PSMD14;PSMD13;CUL1;NR3C1;PSMA7;PSMD8;PSMB6;PSMB7;PSMD6;PSMB4;PSMD7;PSMB5;PSMB2;PSMB3;PSMD2;PSMD3;PSMB1;PSMD1;RPS27A;SKP1;STAT1;ADRM1;RBX1;PSMA5;PSMA6;PSMA3;PSMC5;PSMA4;PSMC6;PSMA1;PSMC3;PSMA2;PSMC4;PSMC1;PSMC2;STUB1
Hedgehog Ligand Biogenesis	36/52	8.5035e-14	8.86467e-13	0	0	8.57562	258.089	PSMD12;VCP;PSMD11;PSMD14;PSMD13;SEL1L;PSMA7;PSMD8;PSMB6;PSMB7;PSMD6;PSMB4;PSMD7;PSMB5;PSMB2;PSMB3;PSMD2;PSMD3;PSMB1;PSMD1;RPS27A;ADRM1;PSMA5;PSMA6;ADAM17;PSMA3;PSMC5;PSMA4;PSMC6;PSMA1;PSMC3;PSMA2;PSMC4;PSMC1;PSMC2;P4HB
RHOBTB GTPase Cycle	28/35	1.21722e-13	1.26213e-12	0	0	15.2248	452.742	HSP90AB1;ROCK1;ROCK2;CUL3;GPS1;TWF1;MSI2;TRA2B;MYO6;STK38;CCT7;CCT2;CPSF7;HSP90AA1;ACTN1;TMOD3;TXNL1;SRRM1;CCT6A;COPS4;DDX39B;CDC37;COPS2;PDE5A;HNRNPC;VIM;RBMX;DBN1
APC C Cdc20 Mediated Degradation of Securin	37/55	1.56085e-13	1.60983e-12	0	0	7.83541	231.054	PSMD12;PSMD11;PSMD14;PSMD13;PSMA7;PSMD8;PSMB6;PSMB7;PSMD6;PSMB4;CDC23;PSMD7;PSMB5;PSMB2;PSMB3;CDC26;PSMD2;PSMD3;PSMB1;PSMD1;RPS27A;ADRM1;PSMA5;PSMA6;PSMA3;PSMC5;PSMA4;PSMC6;PSMA1;PSMC3;PSMA2;PSMC4;PSMC1;CDC16;PSMC2;ANAPC1;ANAPC2
PTEN Regulation	70/145	1.79335e-13	1.83984e-12	0	0	3.57331	104.875	KDM1A;PTEN;CHD4;PSMD8;PSMD6;PSMD7;PSMD2;PSMD3;MLST8;AKT1;PSMD1;USP7;CSNK2A1;EED;CSNK2A2;PSMA5;PSMA6;RRAGA;PSMA3;PSMA4;RRAGC;PSMA1;PSMA2;CSNK2B;PSMD12;HDAC2;PSMD11;PSMD14;PSMD13;HDAC1;PSMA7;RNF2;PSMB6;PSMB7;PSMB4;MTA1;PSMB5;PSMB2;RBBP4;PSMB3;PSMB1;MAPK1;RBBP7;MTA2;RPS27A;MAPK3;MBD3;PHC2;ADRM1;GATAD2B;MTOR;PML;GATAD2A;PSMC5;PSMC6;PSMC3;VAPA;RHEB;PSMC4;AGO1;NEDD4;PSMC1;AGO2;PSMC2;LAMTOR2;STUB1;LAMTO…
Metabolism of Polyamines	33/46	1.84268e-13	1.88051e-12	0	0	9.66989	283.544	PSMD12;PSMD11;PSMD14;PSMD13;PSMA7;SRM;PSMB6;PSMD8;PSMB7;PSMB4;PSMD6;PSMB5;PSMD7;PSMB2;PSMB3;PSMD2;PSMB1;PSMD3;PSMD1;NQO1;ADRM1;PSMA5;PSMA6;PSMA3;PSMC5;PSMA4;PSMC6;PSMA1;PSMC3;PSMA2;PSMC4;PSMC1;PSMC2
Interleukin-1 Signaling	55/102	2.14501e-13	2.17757e-12	0	0	4.47187	130.447	APP;HMGB1;PSMD8;PSMD6;PSMD7;CASP8;PSMD2;PSMD3;PSMD1;IKBKG;SKP1;IKBIP;MAP2K4;MAP2K1;IRAK4;RBX1;PSMA5;PSMA6;PSMA3;PSMA4;PSMA1;PSMA2;UBE2V1;SQSTM1;USP14;PSMD12;NLRX1;PSMD11;PSMD14;PSMD13;CUL1;AGER;PSMA7;RELA;PSMB6;PSMB7;PSMB4;PSMB5;PSMB2;PSMB3;PSMB1;RPS27A;MAP2K6;ADRM1;NFKB1;NFKB2;NFKBIA;PSMC5;PSMC6;PSMC3;PSMC4;TOLLIP;PSMC1;PSMC2;UBE2N
Stabilization of P53	32/44	2.30602e-13	2.32884e-12	0	0	10.1565	295.534	PSMD12;PSMD11;PSMD14;PSMD13;PSMA7;PSMB6;PSMD8;PSMB7;PSMB4;PSMD6;PSMB5;PSMD7;PSMB2;PSMB3;PSMD2;PSMB1;PSMD3;PSMD1;RPS27A;ADRM1;PSMA5;PSMA6;PSMA3;PSMC5;PSMA4;PSMC6;PSMA1;PSMC3;PSMA2;PSMC4;PSMC1;PSMC2
Mitotic Prophase	58/111	2.89967e-13	2.91319e-12	0	0	4.18338	120.77	NUP107;NUMA1;SMC2;LMNB1;GOLGA2;PPP2R1B;PPP2R1A;ENSA;NUP62;BANF1;H4C1;EMD;NUP214;RAB2A;SEC13;NUP210;NUP133;PRKCA;VRK1;LEMD3;LEMD2;NUP93;H2BC12;H2BC14;GORASP2;GORASP1;NUP50;NUP54;NUP98;NUP58;RAB1A;SEH1L;SET;RAB1B;USO1;ARPP19;NUP160;PPP2CA;PPP2CB;NUP85;TPR;LMNA;MAPK1;NUP88;NUP43;RAE1;MAPK3;H2BC9;RANBP2;NEK9;H2AZ2;NUP155;H2BC3;NEK7;H2BC4;PPP2R2D;NUP35;NUP37
Golgi Associated Vesicle Biogenesis	37/56	3.67289e-13	3.67099e-12	0	0	7.42255	212.527	NAPA;ARF1;RAB5C;TFRC;CLTC;CLTA;ARRB1;PIK3C2A;CLINT1;SNX2;AP1G1;FTH1;AP1S1;SNX9;AP3S1;AP1M2;SNX5;AP1M1;TXNDC5;TPD52;TBC1D8B;HSPA8;SNAPIN;SORT1;AP1B1;HIP1R;AP3B1;PUM1;IGF2R;DNM2;GAK;VAMP8;VAMP7;NECAP1;ACBD3;VAMP2;PICALM
MHC Class II Antigen Presentation	63/126	3.8542e-13	3.83245e-12	0	0	3.82496	109.334	ARF1;CLTC;CLTA;AP2A1;IFI30;AP2A2;CTSS;TUBB6;ACTR1A;ACTR1B;CAPZB;AP1G1;CTSL;KIF5B;AP1S1;CTSH;KIFAP3;CTSD;AP2M1;CTSC;CTSB;SEC13;AP1B1;DYNLL1;DYNLL2;TUBA4A;DNM1;DNM2;DNM3;DYNC1LI1;DYNC1LI2;TUBB2A;KIF2A;CANX;RAB7A;DCTN6;DCTN5;DYNC1I2;SEC23A;DCTN2;SAR1B;DCTN1;DCTN4;DCTN3;KLC1;KLC4;KLC2;AP2S1;AP1M2;AP1M1;SEC31A;CTSA;CD74;DYNC1H1;SEC24A;AP2B1;TUBB4B;TUBB4A;CAPZA1;CAPZA2;ACTR10;LGMN;TUBA8
Interactions of Rev With Host Cellular Proteins	29/38	3.91427e-13	3.87234e-12	0	0	12.2659	350.423	NUP107;SEH1L;NUP160;XPO1;NUP85;NUP62;TPR;RCC1;NUP43;NUP88;RAE1;NUP214;RANBP2;RANBP1;NPM1;SEC13;NUP133;NUP155;NUP210;RANGAP1;NUP93;NUP50;NUP35;NUP54;NUP98;KPNB1;NUP58;RAN;NUP37
Switching of Origins to a Post-Replicative State	46/79	4.76786e-13	4.69283e-12	0	0	5.31995	150.936	PSMD12;PSMD11;MCM7;PSMD14;PSMD13;CUL1;PSMA7;PSMD8;PSMB6;PSMB7;PSMD6;PSMB4;CDC23;PSMD7;PSMB5;PSMB2;PSMB3;CDC26;PSMD2;PSMD3;PSMB1;PSMD1;RPS27A;SKP1;ADRM1;RBX1;PSMA5;PSMA6;PSMA3;PSMC5;PSMA4;PSMC6;PSMA1;PSMC3;PSMA2;PSMC4;PSMC1;CDC16;PSMC2;MCM3;MCM4;MCM5;MCM6;ANAPC1;ANAPC2;MCM2
Metabolism of Carbohydrates	114/290	5.02152e-13	4.91754e-12	0	0	2.4906	70.5334	SLC35B2;NUP107;ENO1;ENO3;NDST1;PPP2R1B;PPP2R1A;CHP1;PRKACA;PRKACB;GYG1;NUP214;NUP210;TALDO1;PGD;HSPG2;NUP93;PGP;NUP98;PFKFB2;SEH1L;SDC4;FUT11;GNS;NUP160;SLC9A1;TKFC;NUP85;TPR;PGK1;NUP88;ARSB;PCK2;NUP155;DERA;OGN;CRYL1;CSPG4;MAN2B1;CALM1;GALK1;GPI;PYGB;ADPGK;GBE1;HEXB;HEXA;AKR1B1;PYGM;PYGL;HK2;HK1;HS2ST1;GYS1;NUP62;PGM2;MAN2C1;PGLS;GUSB;PGM1;HGSNAT;MANBA;SEC13;TPI1;NUP133;GAA;PGAM1;DCXR;PGAM2;AKR1…
Non-integrin membrane-ECM Interactions	38/59	5.92256e-13	5.77078e-12	0	0	6.89794	194.21	ITGB1;LAMA5;ITGB5;LAMA2;SDC4;ITGB3;LAMA4;LAMA3;TNC;LAMC2;LAMC1;THBS1;VTN;TTR;DAG1;ITGAV;DMD;LAMB3;LAMB2;ACTN1;ITGA2;TRAPPC4;FN1;CASK;PRKCA;LAMB1;HSPG2;COL1A1;COL3A1;COL1A2;COL4A2;COL5A1;COL4A1;COL4A4;COL4A3;COL5A2;ITGA6;AGRN
COPI-independent Golgi-to-ER Retrograde Traffic	35/52	6.94241e-13	6.73066e-12	0	0	7.84458	219.617	DCTN6;DCTN5;DYNC1I2;DCTN2;DCTN1;DCTN4;DCTN3;BICD2;AGPAT3;ACTR1A;TUBB6;CAPZB;RAB6A;RAB6B;DYNC1H1;GALNT2;GALNT1;DYNLL1;TUBB4B;DYNLL2;TUBB4A;TUBA4A;DYNC1LI1;DYNC1LI2;TUBB2A;CAPZA1;CAPZA2;RAB18;RAB3GAP2;PAFAH1B3;ACTR10;PAFAH1B2;RAB3GAP1;PAFAH1B1;TUBA8
Autophagy	73/158	8.79271e-13	8.48212e-12	0	0	3.28836	91.2838	HSP90AB1;UBE2D2;UBE2D3;PRKAG1;PARK7;TOMM22;UBE2L3;TUBB6;MAP1LC3B;TBK1;MAP1LC3A;LAMP2;MLST8;TOMM70;ATG3;GABARAPL2;HSP90AA1;CSNK2A1;CSNK2A2;VPS37C;VPS37B;DYNLL1;PRKAB1;DYNLL2;TUBA4A;EEF1A1;DYNC1LI1;DYNC1LI2;RRAGA;TUBB2A;RRAGC;CSNK2B;VDAC3;CHMP4B;VDAC2;CHMP3;PLIN3;VDAC1;PGAM5;PIK3C3;PLIN2;UBE2V1;CHMP6;SQSTM1;VPS28;BECN1;DYNC1I2;VCP;PRKAA1;TSG101;TOMM40;SRC;WDR45B;PIK3R4;HDAC6;RPS27A;ATG7;HSPA8;DYNC1…
Cellular Response to Hypoxia	39/62	8.98112e-13	8.62099e-12	0	0	6.4646	179.318	PSMD12;PSMD11;PSMD14;PSMD13;UBE2D2;UBE2D3;CUL2;LIMD1;PSMA7;PSMD8;PSMB6;PSMB7;PSMD6;PSMB4;PSMD7;PSMB5;PSMB2;PSMB3;PSMD2;PSMD3;PSMB1;PSMD1;ELOB;ELOC;RPS27A;ADRM1;RBX1;PSMA5;PSMA6;PSMA3;PSMC5;PSMA4;PSMC6;PSMA1;PSMC3;PSMA2;PSMC4;PSMC1;PSMC2
Class I MHC Mediated Antigen Processing & Presentation	137/373	1.02451e-12	9.78582e-12	0	0	2.23621	61.7347	NCF1;UBE3C;NCF2;UBE2D2;UBE2D3;KEAP1;UBE3A;UBE2Z;FBXO22;UBE2L3;PSMD8;HERC4;NPEPPS;PSMD6;CDC23;PSMD7;RNF114;CDC26;PSMD2;PSMD3;PSMD1;B2M;SKP1;PDIA3;FBXW8;S100A1;TAP2;CYBB;TAP1;UBE4A;CYBA;RBX1;RNF126;UBE2V2;UBE2V1;S100A9;ANAPC1;S100A8;ANAPC2;CUL7;PSMD12;PSMD11;CUL5;PSMD14;SAR1B;PSMD13;UBA6;CUL3;UBA5;CUL2;PIK3R4;CUL1;UBR4;NEDD4L;UBR2;UBR1;RNF213;CD14;ATG7;SEC31A;UBE2F;UBE2H;HSPA5;LNPEP;CDC16;UBA3;UBE2…
Cargo Recognition for Clathrin-Mediated Endocytosis	55/105	1.03982e-12	9.88338e-12	0	0	4.20276	115.963	ITSN2;SCARB2;TFRC;SH3KBP1;ITSN1;CLTC;CLTB;CLTA;AP2A1;ARRB1;ARRB2;AP2A2;AP2M1;AGFG1;SH3GL1;EPS15L1;EPN1;EPN2;VAMP8;VAMP7;HGS;STAM2;VAMP2;VAMP3;GPS1;COPS7A;NEDD8;CBL;EGFR;FCHO2;AP2S1;REPS2;UBQLN1;RPS27A;EPS15;REPS1;UBQLN2;M6PR;STAM;AP2B1;TOR1B;IGF2R;COPS4;COPS3;COPS6;DAB2;TF;NECAP2;COPS5;NECAP1;COPS2;AAK1;GRB2;COPS8;PICALM
Cdc20 Phospho-APC C Mediated Degradation of Cyclin A	38/60	1.28952e-12	1.2197e-11	0	0	6.58398	180.248	PSMD12;PSMD11;PSMD14;PSMD13;PSMA7;PSMD8;PSMB6;PSMB7;PSMD6;PSMB4;CDC23;PSMD7;PSMB5;PSMB2;PSMB3;CDC26;PSMD2;PSMD3;PSMB1;PSMD1;BUB3;RPS27A;ADRM1;PSMA5;PSMA6;PSMA3;PSMC5;PSMA4;PSMC6;PSMA1;PSMC3;PSMA2;PSMC4;PSMC1;CDC16;PSMC2;ANAPC1;ANAPC2
L1CAM Interactions	60/120	1.38981e-12	1.30817e-11	0	0	3.8229	104.372	ITGB1;NRP1;ITGB3;ITGA2B;CLTC;CLTA;AP2A1;LAMC1;AP2A2;ACTB;RPS6KA3;TUBB6;ALCAM;DPYSL2;RPS6KA1;NRCAM;ITGAV;RAC1;SPTAN1;AP2M1;LYPLA2;MAP2K1;MAP2K2;CSNK2A1;ITGA2;CSNK2A2;ITGA1;ANK3;SPTB;TUBA4A;DNM1;DNM2;DNM3;SHTN1;GAP43;TUBB2A;CSNK2B;NUMB;ITGA5;EZR;ITGA9;SRC;EGFR;SDCBP;AP2S1;MAPK1;SCN3B;SPTBN1;MAPK3;HSPA8;RDX;MSN;RANBP9;LAMB1;AP2B1;TUBB4B;TUBB4A;DLG1;DLG3;TUBA8
Postmitotic Nuclear Pore Complex (NPC) Reformation	23/27	1.60364e-12	1.50215e-11	0	0	21.8635	593.787	AHCTF1;SEC13;NUP107;SEH1L;UBE2I;NUP133;NUP155;RANGAP1;NUP160;NUP93;SUMO1;NUP85;NUP62;RCC1;NUP35;NUP43;NUP54;NUP98;TNPO1;KPNB1;NUP58;RAN;NUP37
Transport of the SLBP Independent Mature mRNA	27/35	1.64135e-12	1.53009e-11	0	0	12.8421	348.476	NUP107;SEH1L;NUP160;NXF1;NUP85;NUP62;TPR;NUP43;NUP88;EIF4E;RAE1;NUP214;RANBP2;SEC13;NCBP1;NUP133;NUP155;NUP210;NCBP2;ALYREF;NUP93;NUP50;NUP35;NUP54;NUP98;NUP58;NUP37
EPH-Ephrin Signaling	50/92	1.76389e-12	1.63646e-11	0	0	4.54525	123.01	ARPC1B;ARPC1A;CLTC;ITSN1;CLTB;CLTA;AP2A1;WASL;AP2A2;ACTB;CFL1;NCK2;RAC1;HRAS;AP2M1;EPHB4;GIT1;ACTR3;ACTR2;MMP2;ADAM10;DNM1;RHOA;MYL6;MYH9;ARHGEF7;MYL9;EPHA2;ROCK1;ROCK2;SRC;KALRN;MYL12B;CDC42;EFNB1;SDCBP;NCSTN;AP2S1;MYH14;MYH11;MYH10;PAK2;LYN;YES1;ARPC4;AP2B1;ARPC5;PTK2;ARPC2;ARPC3
Cristae Formation	26/33	1.79421e-12	1.65665e-11	0	0	14.1306	382.181	MICOS13;MICOS10;APOO;ATP5F1A;ATP5F1B;CHCHD3;SAMM50;CHCHD6;ATP5MK;ATP5MJ;ATP5MG;ATP5MF;ATP5ME;HSPA9;ATP5PF;ATP5PD;APOOL;MTX1;ATP5PB;MTX2;DNAJC11;IMMT;ATP5F1C;ATP5F1D;ATP5F1E;ATP5PO
ECM Proteoglycans	44/76	2.01443e-12	1.85117e-11	0	0	5.24547	141.264	ITGB1;APP;LAMA5;SPARC;ITGB5;LAMA2;ITGB3;LAMA4;ITGA2B;LAMA3;TNC;LAMC1;HAPLN1;VTN;DAG1;ITGAX;ITGAV;ITGB6;TGFB2;LAMB2;LUM;ITGA2;BGN;FN1;LAMB1;HSPG2;ASPN;DCN;COL1A1;VCAN;COL3A1;COL1A2;COL4A2;COL5A1;COL4A1;COL4A4;COL6A2;COL4A3;COL6A1;COL5A2;ITGA8;AGRN;FMOD;ITGA9
Translocation of SLC2A4 (GLUT4) to the Plasma Membrane	42/71	2.35647e-12	2.15528e-11	0	0	5.52339	147.882	YWHAE;RALA;STXBP3;YWHAB;SNAP23;PRKAG1;ACTB;TUBB6;YWHAQ;AKT1;SFN;STX4;RAC1;KIFAP3;RAB8A;YWHAG;YWHAH;EXOC8;EXOC7;ASPSCR1;LNPEP;TUBB4B;PRKAB1;YWHAZ;TUBB4A;TUBA4A;RAB10;TBC1D1;TUBB2A;MYO1C;TBC1D4;RAB14;RAB13;EXOC4;EXOC3;MYH9;EXOC5;CALM1;EXOC2;VAMP2;EXOC1;TUBA8
Assembly of the Pre-Replicative Complex	53/101	2.43571e-12	2.21729e-11	0	0	4.21717	112.771	MCM7;PSMD8;PSMD6;CDC23;PSMD7;CDC26;PSMD2;PSMD3;KPNA6;PSMD1;H4C1;KPNA1;H2BC12;PSMA5;PSMA6;H2BC14;PSMA3;PSMA4;PSMA1;PSMA2;MCM3;MCM4;MCM5;MCM6;ANAPC1;KPNB1;ANAPC2;MCM2;PSMD12;PSMD11;PSMD14;PSMD13;PSMA7;PSMB6;PSMB7;PSMB4;PSMB5;PSMB2;PSMB3;PSMB1;RPS27A;H2BC9;H2AZ2;H2BC3;ADRM1;H2BC4;PSMC5;PSMC6;PSMC3;PSMC4;PSMC1;CDC16;PSMC2
Deadenylation-dependent mRNA Decay	36/56	2.6209e-12	2.37473e-11	0	0	6.85876	182.906	EIF4A2;EIF4A1;HBS1L;DDX6;EIF4A3;PARN;EDC4;EXOSC7;EXOSC6;EXOSC5;EXOSC4;EXOSC9;EXOSC8;TNKS1BP1;DCPS;EIF4E;EIF4B;EXOSC1;PAIP1;DIS3;CNOT10;LSM4;LSM3;LSM2;NT5C3B;SKIC8;LSM7;CNOT7;LSM6;PAN3;XRN1;CNOT1;CNOT2;CNOT3;PABPC1;EIF4G1
APC Cdc20 Mediated Degradation of Cell Cycle Proteins Prior to Satisfation of the Checkpoint	38/61	2.73048e-12	2.46251e-11	0	0	6.29732	167.676	PSMD12;PSMD11;PSMD14;PSMD13;PSMA7;PSMD8;PSMB6;PSMB7;PSMD6;PSMB4;CDC23;PSMD7;PSMB5;PSMB2;PSMB3;CDC26;PSMD2;PSMD3;PSMB1;PSMD1;BUB3;RPS27A;ADRM1;PSMA5;PSMA6;PSMA3;PSMC5;PSMA4;PSMC6;PSMA1;PSMC3;PSMA2;PSMC4;PSMC1;CDC16;PSMC2;ANAPC1;ANAPC2
tRNA Aminoacylation	30/42	2.81314e-12	2.52531e-11	0	0	9.5171	253.124	AARS1;KARS1;YARS1;NARS1;QARS1;IARS2;IARS1;VARS1;HARS1;RARS1;MARS1;HARS2;DARS1;WARS1;AIMP1;AIMP2;GARS1;LARS2;SARS1;SARS2;EPRS1;PPA2;PPA1;LARS1;TARS2;CARS1;EEF1E1;FARSA;TARS1;FARSB
RHOG GTPase Cycle	43/74	3.01718e-12	2.69397e-11	0	0	5.29067	140.344	ITGB1;CYFIP1;DOCK4;TFRC;SHMT2;ITSN1;ARHGAP1;PIK3R1;IQGAP2;KALRN;CDC42;LMAN1;PGRMC2;ARHGDIA;STBD1;ARHGDIB;STX5;EMD;LBR;PAK2;YKT6;PAK4;NDUFA5;CAV1;MCAM;RHOG;ERBIN;ARFGAP3;LEMD3;HSPE1;MPP7;KTN1;LETM1;VAPB;NDUFS3;CDC42EP1;ELMO2;ESYT1;LAMTOR1;DOCK1;EPHA2;RAB7A;VAMP3
Cellular Responses to Mechanical Stimuli	50/93	3.0427e-12	2.69397e-11	0	0	4.43926	117.722	ITGB1;ITGB3;PPP2R2A;CDH5;CAPNS1;PPP2R1B;PPP2R1A;CAPN2;KDR;MLST8;AKT1;PIEZO1;ITGAV;IKBKG;PRKACA;PRKACB;ANXA2;PRKAR1A;PECAM1;ITGA5;TLN1;VCL;YAP1;RAMP2;CALCRL;RELA;PPP2CA;GNG10;GNG2;GNG5;PRKAR2B;GNA11;PRKAR2A;PTPN1;STAT1;FN1;GNG12;GNG11;MTOR;NFKB1;PTK2;NFKBIA;GNAQ;GNB2;GNB1;GNB4;CTNNB1;GNB3;PKN2;CALM1
Response of Endothelial Cells to Shear Stress	50/93	3.0427e-12	2.69397e-11	0	0	4.43926	117.722	ITGB1;ITGB3;PPP2R2A;CDH5;CAPNS1;PPP2R1B;PPP2R1A;CAPN2;KDR;MLST8;AKT1;PIEZO1;ITGAV;IKBKG;PRKACA;PRKACB;ANXA2;PRKAR1A;PECAM1;ITGA5;TLN1;VCL;YAP1;RAMP2;CALCRL;RELA;PPP2CA;GNG10;GNG2;GNG5;PRKAR2B;GNA11;PRKAR2A;PTPN1;STAT1;FN1;GNG12;GNG11;MTOR;NFKB1;PTK2;NFKBIA;GNAQ;GNB2;GNB1;GNB4;CTNNB1;GNB3;PKN2;CALM1
COPII-mediated Vesicle Transport	41/69	3.49985e-12	3.08464e-11	0	0	5.58345	147.282	NAPA;RAB1A;MCFD2;SEC23A;TMED10;LMAN2L;STX17;SAR1B;GOSR2;RAB1B;CTSZ;USO1;NAPG;GOLGA2;PPP6C;LMAN1;SCFD1;PPP6R1;LMAN2;PPP6R3;TMED2;STX5;YKT6;CTSC;SEC31A;NSF;TRAPPC2;TRAPPC3;SEC13;TRAPPC2L;SEC24A;TRAPPC1;SEC16A;TRAPPC10;TRAPPC4;CSNK1D;SEC23IP;TRAPPC6B;GORASP1;PREB;SEC22B
Signaling by NOTCH4	42/72	4.51351e-12	3.96004e-11	0	0	5.33894	139.474	PSMD12;PSMD11;PSMD14;PSMD13;CUL1;RBPJ;PSMA7;PSMD8;PSMB6;PSMB7;PSMD6;NCSTN;PSMB4;PSMD7;PSMB5;PSMB2;PSMB3;PSMD2;PSMD3;PSMB1;AKT1;PSMD1;RPS27A;SKP1;ADRM1;ADAM10;YWHAZ;RBX1;ACTA2;PSMA5;PSMA6;PSMA3;PSMC5;PSMA4;PSMC6;SNW1;PSMA1;PSMC3;PSMA2;PSMC4;PSMC1;PSMC2
MAPK6 MAPK4 Signaling	45/80	4.54174e-12	3.96686e-11	0	0	4.90511	128.11	PSMD12;PSMD11;PSMD14;PSMD13;KALRN;PSMA7;PSMD8;CDC42;PSMB6;DNAJB1;PSMB7;PSMD6;PSMB4;PSMD7;XPO1;PSMB5;PSMB2;PSMB3;PSMD2;PSMD3;PSMB1;PSMD1;RAC1;PRKACA;RPS27A;PRKACB;PAK2;HSBP1;MMP2;ADRM1;SEPTIN7;PSMA5;PSMA6;PSMA3;PSMC5;PSMA4;PSMC6;PSMA1;PSMC3;PSMA2;PSMC4;AGO1;PSMC1;AGO2;PSMC2
Detoxification of Reactive Oxygen Species	27/36	5.25161e-12	4.52572e-11	0	0	11.4144	296.461	ERO1A;NCF1;NCF2;GSTP1;NUDT2;TXN;TXN2;PRDX3;PRDX2;PRDX1;GPX1;GPX3;TXNRD2;TXNRD1;GSR;GPX8;CYBB;GPX7;CYBA;SOD2;PRDX6;SOD3;ATOX1;SOD1;CAT;CYCS;P4HB
Rev-mediated Nuclear Export of HIV RNA	27/36	5.25161e-12	4.52572e-11	0	0	11.4144	296.461	NUP107;SEH1L;NUP160;XPO1;NUP85;NUP62;TPR;RCC1;NUP43;NUP88;RAE1;NUP214;RANBP2;RANBP1;SEC13;NUP133;NUP155;NUP210;RANGAP1;NUP93;NUP50;NUP35;NUP54;NUP98;NUP58;RAN;NUP37
Transport of the SLBP Dependant Mature mRNA	27/36	5.25161e-12	4.52572e-11	0	0	11.4144	296.461	NUP107;SEH1L;NUP160;NXF1;NUP85;NUP62;TPR;NUP43;NUP88;EIF4E;RAE1;NUP214;RANBP2;SEC13;NCBP1;NUP133;NUP155;NUP210;NCBP2;ALYREF;NUP93;NUP50;NUP35;NUP54;NUP98;NUP58;NUP37
Fatty Acid Metabolism	77/176	6.52223e-12	5.59584e-11	0	0	2.97829	76.7083	FAAH;ACADVL;ACAA2;ECI1;ECI2;TECR;DBI;PCTP;CROT;ACOXL;MCEE;SCP2;ACADL;CPT2;MMUT;ACADM;HADH;ACAD10;ACADS;ACOT9;CBR1;ELOVL1;CPT1A;ACOT7;MECR;GPX1;PTGIS;GPX4;ACSL1;ACOT13;ACSL5;ACSL4;PTGR1;PTGR2;ALDH3A2;HADHB;ACLY;HADHA;SLC25A17;PCCA;ACOX1;MAPKAPK2;PCCB;ACOT2;ACOT1;DPEP1;ACOX3;SLC27A3;PTGES;PON3;ECHS1;HPGD;PON2;ALOX15;PON1;HSD17B4;HSD17B12;HACD3;HSD17B8;ACACA;PTGS1;LTA4H;SLC25A20;CBR4;DECR1;ACBD5;PTG…
Transcriptional Regulation by RUNX2	54/106	7.04416e-12	6.01701e-11	0	0	3.96618	101.847	GSK3B;CDKN1A;NR3C1;PSMD8;LGALS3;PSMD6;PSMD7;PSMD2;PSMD3;AKT1;PSMD1;SKP1;RBM14;RBX1;PSMA5;PSMA6;PSMA3;PSMA4;PSMA1;PSMA2;ITGA5;YAP1;PSMD12;PSMD11;PSMD14;PSMD13;SRC;CUL1;HDAC6;PSMA7;PSMB6;PSMB7;PSMB4;PSMB5;PSMB2;PSMB3;PSMB1;MAPK1;RPS27A;MAPK3;WWTR1;YES1;STAT1;ADRM1;COL1A1;PSMC5;PSMC6;PSMC3;CDK4;PSMC4;PSMC1;PSMC2;BAX;STUB1
CDK-mediated Phosphorylation and Removal of Cdc6	37/60	8.22156e-12	6.99193e-11	0	0	6.13012	156.467	PSMD12;PSMD11;PSMD14;PSMD13;PSMA7;PSMD8;PSMB6;PSMB7;PSMD6;PSMB4;CDC23;PSMD7;PSMB5;PSMB2;PSMB3;CDC26;PSMD2;PSMD3;PSMB1;PSMD1;RPS27A;ADRM1;PSMA5;PSMA6;PSMA3;PSMC5;PSMA4;PSMC6;PSMA1;PSMC3;PSMA2;PSMC4;PSMC1;CDC16;PSMC2;ANAPC1;ANAPC2
MET Promotes Cell Motility	29/41	9.69296e-12	8.20727e-11	0	0	9.19765	233.249	ITGB1;LAMA5;LAMA2;SRC;LAMA4;DOCK7;LAMA3;LAMC2;LAMC1;CRKL;RAP1B;RAP1A;RAC1;TNS3;LAMB3;ITGA3;LAMB2;ITGA2;FN1;GAB1;LAMB1;PTK2;COL1A1;COL3A1;COL1A2;COL5A1;COL5A2;GRB2;CRK
Regulation of APC C Activators Between G1 S and Early Anaphase	40/68	1.00585e-11	8.47976e-11	0	0	5.44595	137.906	PSMD12;PSMD11;PSMD14;PSMD13;CUL1;PSMA7;PSMD8;PSMB6;PSMB7;PSMD6;PSMB4;CDC23;PSMD7;PSMB5;PSMB2;PSMB3;CDC26;PSMD2;PSMD3;PSMB1;PSMD1;BUB3;RPS27A;SKP1;ADRM1;PSMA5;PSMA6;PSMA3;PSMC5;PSMA4;PSMC6;PSMA1;PSMC3;PSMA2;PSMC4;PSMC1;CDC16;PSMC2;ANAPC1;ANAPC2
Metabolism of Lipids	236/758	1.08626e-11	9.11802e-11	0	0	1.75252	44.2435	FAAH;LPGAT1;ECI1;PITPNB;ECI2;GDE1;GBA1;LIPE;STS;SCP2;CPNE1;PIP4K2B;CPNE3;MMUT;PIP4K2C;PRKACA;PRKACB;ACAD10;ACOT9;ARSA;CPT1A;ACOT7;MECR;STARD5;CSNK2A1;ACSL1;SACM1L;CSNK2A2;ACSL5;ACSL4;RUFY1;FDX1;CSNK2B;ACOT2;ACOT1;PLBD1;FAR1;PRKD2;PLPP3;PI4K2A;PLPP1;PTGES;MTMR2;SAR1B;PIK3R4;PIK3R1;HACD3;MTMR6;HSD11B1;PGS1;PTDSS2;SGPL1;LTA4H;ARSB;DECR1;CTSA;CHKB;CYP4F3;STARD10;MCAT;FASN;PPT1;LGMN;CDS2;ARF3;ARF1;SLC…
APC C Cdc20 Mediated Degradation of Mitotic Proteins	38/63	1.13316e-11	9.47072e-11	0	0	5.7928	145.998	PSMD12;PSMD11;PSMD14;PSMD13;PSMA7;PSMD8;PSMB6;PSMB7;PSMD6;PSMB4;CDC23;PSMD7;PSMB5;PSMB2;PSMB3;CDC26;PSMD2;PSMD3;PSMB1;PSMD1;BUB3;RPS27A;ADRM1;PSMA5;PSMA6;PSMA3;PSMC5;PSMA4;PSMC6;PSMA1;PSMC3;PSMA2;PSMC4;PSMC1;CDC16;PSMC2;ANAPC1;ANAPC2
mRNA Splicing - Minor Pathway	34/53	1.16031e-11	9.57376e-11	0	0	6.81579	171.62	SF3B4;SF3B5;SF3B3;SF3B6;SRSF1;DDX42;YBX1;PRPF8;EFTUD2;SNRPD2;POLR2A;SNRPD1;POLR2B;POLR2C;POLR2E;SNRPD3;POLR2H;TXNL4A;POLR2I;POLR2J;SF3B1;NCBP1;NCBP2;GTF2F1;SNRNP40;PRPF6;SNRPG;SRSF2;SNRPE;SNRPF;SNRNP200;SRSF6;SRSF7;SNRPB
p53-Dependent G1 DNA Damage Response	34/53	1.16031e-11	9.57376e-11	0	0	6.81579	171.62	CDKN1A;PSMD12;CDKN1B;PSMD11;PSMD14;PSMD13;PSMA7;PSMD8;PSMB6;PSMB7;PSMD6;PSMB4;PSMD7;PSMB5;PSMB2;PSMB3;PSMD2;PSMD3;PSMB1;PSMD1;RPS27A;ADRM1;PSMA5;PSMA6;PSMA3;PSMC5;PSMA4;PSMC6;PSMA1;PSMC3;PSMA2;PSMC4;PSMC1;PSMC2
p53-Dependent G1 S DNA Damage Checkpoint	34/53	1.16031e-11	9.57376e-11	0	0	6.81579	171.62	CDKN1A;PSMD12;CDKN1B;PSMD11;PSMD14;PSMD13;PSMA7;PSMD8;PSMB6;PSMB7;PSMD6;PSMB4;PSMD7;PSMB5;PSMB2;PSMB3;PSMD2;PSMD3;PSMB1;PSMD1;RPS27A;ADRM1;PSMA5;PSMA6;PSMA3;PSMC5;PSMA4;PSMC6;PSMA1;PSMC3;PSMA2;PSMC4;PSMC1;PSMC2
Interleukin-1 Family Signaling	65/140	1.17365e-11	9.64285e-11	0	0	3.31405	83.409	APP;HMGB1;PTPN23;PSMD8;PSMD6;PSMD7;TBK1;CASP8;PSMD2;PSMD3;PSMD1;CTSG;IKBKG;SKP1;IKBIP;MAP2K4;MAP2K1;IRAK4;RBX1;PSMA5;PSMA6;PSMA3;PSMA4;PSMA1;PSMA2;UBE2V1;SQSTM1;USP14;PSMD12;NLRX1;PSMD11;PSMD14;PSMD13;CUL1;AGER;PSMA7;RELA;PSMB6;PSMB7;PSMB4;PSMB5;PSMB2;PSMB3;PSMB1;RPS27A;MAP2K6;GSDMD;ADRM1;STAT3;PTPN11;PTPN12;NFKB1;NFKB2;NFKBIA;PSMC5;PSMC6;PSMC3;PSMC4;TOLLIP;PSMC1;PSMC2;UBE2N;PTPN9;PTPN6;PTPN2
Signaling by ALK Fusions and Activated Point Mutants	49/93	1.33596e-11	1.08841e-10	0	0	4.2503	106.422	CDKN1A;HIP1;CLTC;MECP2;ATIC;KIF5B;SKP1;TPM4;TPM3;RPS6;RBX1;EEF1G;EML4;PPM1B;PRKAR1A;MYH9;BIRC6;CARS1;SQSTM1;VCL;CEBPB;DNMT1;DCTN1;HDAC1;SHC1;CUL1;RRBP1;PIK3R1;KLC1;MAPK9;RNF213;TPR;MAPK1;PLCG1;RPS27A;MAPK3;SEC31A;RANBP2;NPM1;STAT1;STAT3;FN1;MSN;PPFIBP1;AGO1;AGO2;GRB2;PTPN6;STRN
Signaling by ALK in Cancer	49/93	1.33596e-11	1.08841e-10	0	0	4.2503	106.422	CDKN1A;HIP1;CLTC;MECP2;ATIC;KIF5B;SKP1;TPM4;TPM3;RPS6;RBX1;EEF1G;EML4;PPM1B;PRKAR1A;MYH9;BIRC6;CARS1;SQSTM1;VCL;CEBPB;DNMT1;DCTN1;HDAC1;SHC1;CUL1;RRBP1;PIK3R1;KLC1;MAPK9;RNF213;TPR;MAPK1;PLCG1;RPS27A;MAPK3;SEC31A;RANBP2;NPM1;STAT1;STAT3;FN1;MSN;PPFIBP1;AGO1;AGO2;GRB2;PTPN6;STRN
Intracellular Signaling by Second Messengers	119/321	1.56744e-11	1.27166e-10	0	0	2.26422	56.3315	AHCYL1;KDM1A;FGF1;PSMD8;PSMD6;PSMD7;PPP2R1B;PPP2R1A;PSMD2;PSMD3;AKT1;PSMD1;PIP4K2B;PIP4K2C;PRKACA;KPNA2;PRKACB;PDGFRB;USP7;CSNK2A1;PRKCE;CSNK2A2;PRKCD;PRKCA;RRAGA;RRAGC;PRKAR1A;CSNK2B;PSMD12;PSMD11;PSMD14;PSMD13;ITPR1;ITPR3;PIK3R1;PRKAR2B;PRKAR2A;PLCG1;PHC2;INSR;NBEA;RHEB;AGO1;AGO2;GRB2;STRN;CALM1;RCOR1;GSK3B;CDKN1A;GSK3A;CDKN1B;PTEN;CHD4;CASP9;PPP2R5E;RAC2;MLST8;RAC1;EED;GAB1;RHOG;PPP2R5B;PPP2R5…
APC C Cdh1 Mediated Degradation of Cdc20 and Other APC C Cdh1 Targets in Late Mitosis Early G1	37/61	1.66871e-11	1.34818e-10	0	0	5.87433	145.78	PSMD12;PSMD11;PSMD14;PSMD13;PSMA7;PSMD8;PSMB6;PSMB7;PSMD6;PSMB4;CDC23;PSMD7;PSMB5;PSMB2;PSMB3;CDC26;PSMD2;PSMD3;PSMB1;PSMD1;RPS27A;ADRM1;PSMA5;PSMA6;PSMA3;PSMC5;PSMA4;PSMC6;PSMA1;PSMC3;PSMA2;PSMC4;PSMC1;CDC16;PSMC2;ANAPC1;ANAPC2
RAC2 GTPase Cycle	47/88	1.85032e-11	1.4887e-10	0	0	4.37384	108.091	ITGB1;CYFIP1;NCKAP1;DOCK4;NCF1;TFRC;NCF2;ARHGAP1;ARHGAP17;IQGAP1;PIK3R1;CDC42;LMAN1;ARHGAP42;BAIAP2L1;PGRMC2;SAMM50;ARHGDIA;STBD1;RAC2;EMD;LBR;PAK2;WASF2;GIT1;PAK4;GIT2;MTX1;SWAP70;CAV1;MCAM;ERBIN;CYBB;CYBA;LEMD3;MPP7;TAOK3;VAPB;CDC42EP4;ABI1;CDC42EP1;ESYT1;LAMTOR1;DOCK1;EPHA2;RAB7A;VAMP3
Nuclear Import of Rev Protein	26/35	1.89851e-11	1.52116e-10	0	0	10.989	271.29	NUP107;SEH1L;NUP160;NUP85;NUP62;TPR;RCC1;NUP43;NUP88;RAE1;NUP214;RANBP2;NPM1;SEC13;NUP133;NUP155;NUP210;NUP93;NUP50;NUP35;NUP54;NUP98;KPNB1;NUP58;RAN;NUP37
Activation of APC C and APC C Cdc20 Mediated Degradation of Mitotic Proteins	38/64	2.22723e-11	1.7772e-10	0	0	5.56965	136.61	PSMD12;PSMD11;PSMD14;PSMD13;PSMA7;PSMD8;PSMB6;PSMB7;PSMD6;PSMB4;CDC23;PSMD7;PSMB5;PSMB2;PSMB3;CDC26;PSMD2;PSMD3;PSMB1;PSMD1;BUB3;RPS27A;ADRM1;PSMA5;PSMA6;PSMA3;PSMC5;PSMA4;PSMC6;PSMA1;PSMC3;PSMA2;PSMC4;PSMC1;CDC16;PSMC2;ANAPC1;ANAPC2
RHOBTB2 GTPase Cycle	20/23	2.24697e-11	1.7856e-10	0	0	25.3324	621.121	CCT2;HSP90AA1;HSP90AB1;ACTN1;CUL3;TMOD3;TXNL1;TWF1;MSI2;SRRM1;CCT6A;DDX39B;CDC37;TRA2B;MYO6;STK38;HNRNPC;CCT7;RBMX;DBN1
Metabolism of Non-Coding RNA	34/54	2.50285e-11	1.96574e-10	0	0	6.47459	158.051	NUP107;SEH1L;NUP160;SNRPD2;SNRPD1;NUP85;NUP62;TPR;NUP43;NUP88;SNRPD3;RAE1;NUP214;RANBP2;PRMT5;SEC13;NCBP1;NUP133;NUP210;NUP155;NCBP2;WDR77;NUP93;CLNS1A;NUP50;SNRPG;NUP35;NUP54;SNRPE;NUP98;SNRPF;NUP58;SNRPB;NUP37
snRNP Assembly	34/54	2.50285e-11	1.96574e-10	0	0	6.47459	158.051	NUP107;SEH1L;NUP160;SNRPD2;SNRPD1;NUP85;NUP62;TPR;NUP43;NUP88;SNRPD3;RAE1;NUP214;RANBP2;PRMT5;SEC13;NCBP1;NUP133;NUP210;NUP155;NCBP2;WDR77;NUP93;CLNS1A;NUP50;SNRPG;NUP35;NUP54;SNRPE;NUP98;SNRPF;NUP58;SNRPB;NUP37
NS1 Mediated Effects on Host Pathways	29/42	2.50406e-11	1.96574e-10	0	0	8.4896	207.236	NUP107;SEH1L;NUP160;PABPN1;NUP85;NUP62;TPR;KPNA4;NUP43;NUP88;KPNA2;KPNA3;RAE1;KPNA1;NUP214;RANBP2;SEC13;NUP133;NUP155;NUP210;EIF2AK2;NUP93;NUP50;NUP35;NUP54;NUP98;KPNB1;NUP58;NUP37
Turbulent Flow Shear Stress Activates Signaling by PIEZO1 and Integrins in Endothelial Cells	24/31	2.56251e-11	2.00351e-10	0	0	13.0373	317.947	ITGB1;YAP1;PTPN1;ANXA2;STAT1;ITGB3;FN1;PPP2R2A;RELA;NFKB1;PTK2;PPP2CA;NFKBIA;CAPNS1;PPP2R1B;PPP2R1A;GNA11;GNAQ;CAPN2;PIEZO1;ITGAV;IKBKG;ITGA5;VCL
RHO GTPases Activate Formins	64/139	2.64496e-11	2.05967e-10	0	0	3.26227	79.4551	ITGB1;AHCTF1;NUP107;ACTB;PPP1CC;TUBB6;XPO1;PPP2R1B;PPP2R1A;PPP2R5E;RAC1;NDEL1;NUDC;SEC13;NUP133;PPP2R5B;PPP2R5A;PPP2R5C;DYNLL1;RANGAP1;RHOC;CKAP5;DYNLL2;TUBA4A;RHOA;RHOB;DYNC1LI1;CLIP1;DYNC1LI2;TUBB2A;DAAM1;KIF2A;EVL;NUP98;PFN1;MAPRE1;MAD1L1;PFN2;PAFAH1B1;DYNC1I2;SEH1L;SRC;NUP160;CDC42;PPP2CA;PPP2CB;NUP85;NUP43;BUB3;SRGAP2;CLASP1;CLASP2;RANBP2;DYNC1H1;RCC2;TUBB4B;TUBB4A;FMNL3;DIAPH1;DIAPH2;RPS27;…
Macroautophagy	65/143	3.72859e-11	2.89189e-10	0	0	3.18598	76.503	UBE2D2;UBE2D3;PRKAG1;PARK7;TOMM22;UBE2L3;TUBB6;MAP1LC3B;TBK1;MAP1LC3A;MLST8;TOMM70;ATG3;GABARAPL2;HSP90AA1;CSNK2A1;CSNK2A2;DYNLL1;PRKAB1;DYNLL2;TUBA4A;DYNC1LI1;DYNC1LI2;RRAGA;TUBB2A;RRAGC;CSNK2B;VDAC3;CHMP4B;VDAC2;CHMP3;PLIN3;VDAC1;PGAM5;PIK3C3;PLIN2;UBE2V1;CHMP6;SQSTM1;BECN1;DYNC1I2;VCP;PRKAA1;TOMM40;SRC;WDR45B;PIK3R4;HDAC6;RPS27A;ATG7;HSPA8;DYNC1H1;TUBB4B;TUBB4A;MTOR;ATG16L1;RHEB;CHMP2B;UBE2N;L…
Mitochondrial Fatty Acid Beta-Oxidation	27/38	4.29582e-11	3.31857e-10	0	0	9.33791	222.903	ACADVL;ACAA2;ECHS1;ECI1;DBI;PCTP;MCEE;ACADL;ACADM;MMUT;HADH;ACAD10;ACADS;DECR1;ACOT9;ACOT7;MECR;ACOT13;MCAT;ACSF2;HADHB;HADHA;PCCA;NDUFAB1;PCCB;ACOT2;ACOT1
G1 S DNA Damage Checkpoints	34/55	5.23721e-11	4.02975e-10	0	0	6.16589	145.963	CDKN1A;PSMD12;CDKN1B;PSMD11;PSMD14;PSMD13;PSMA7;PSMD8;PSMB6;PSMB7;PSMD6;PSMB4;PSMD7;PSMB5;PSMB2;PSMB3;PSMD2;PSMD3;PSMB1;PSMD1;RPS27A;ADRM1;PSMA5;PSMA6;PSMA3;PSMC5;PSMA4;PSMC6;PSMA1;PSMC3;PSMA2;PSMC4;PSMC1;PSMC2
p130Cas Linkage to MAPK Signaling for Integrins	15/15	6.25979e-11	4.79753e-10	0	0	237270	5.57449e+06	FGB;FGA;VWF;SRC;ITGB3;FGG;ITGA2B;FN1;PTK2;APBB1IP;RAP1B;RAP1A;TLN1;CRK;BCAR1
RAF Activation	25/34	6.7984e-11	5.1898e-10	0	0	10.5638	247.318	CAMK2D;SRC;YWHAB;CAMK2A;ARAF;PPP1CB;PPP2CA;PPP1CC;PPP2CB;NRAS;PPP2R1B;PPP2R1A;PPP2R5E;SHOC2;CAMK2G;HRAS;MARK3;MAP2K1;MAP2K2;PPP2R5B;PPP2R5A;PPP2R5C;KRAS;CALM1;RAF1
Disorders of Transmembrane Transporters	71/164	7.66197e-11	5.8261e-10	0	0	2.92024	68.0187	NUP107;HK1;PSMD8;PSMD6;PSMD7;HEPH;PSMD2;BSG;PSMD3;NUP62;PSMD1;SLC39A4;NUP214;SLC34A2;SEC13;NUP210;NUP133;SLC6A14;APOA1;NUP93;PSMA5;PSMA6;PSMA3;PSMA4;PSMA1;PSMA2;NUP50;SLCO2A1;NUP54;NUP98;NUP58;SLC27A4;PSMD12;VCP;PSMD11;SEH1L;PSMD14;PSMD13;SEL1L;SLC3A2;NUP160;PSMA7;PSMB6;PSMB7;PSMB4;PSMB5;PSMB2;NUP85;PSMB3;TPR;PSMB1;NUP88;NUP43;RPS27A;RAE1;RANBP2;SLC35A1;SLC16A1;NUP155;ABCA3;ADRM1;ERLIN2;CP;PSMC5;…
G2 M Transition	77/184	9.08576e-11	6.88175e-10	0	0	2.75421	63.6822	YWHAE;CDKN1A;HSP90AB1;PPP2R2A;PPP1CB;PSMD8;PSMD6;TUBB6;ACTR1A;PCM1;PSMD7;XPO1;PPP2R1B;PPME1;PPP2R1A;PSMD2;PSMD3;PSMD1;PRKACA;RAB8A;YWHAG;SKP1;HSP90AA1;PPP1R12A;CSNK1D;CSNK1E;DYNLL1;TUBG1;CKAP5;TUBA4A;RBX1;PSMA5;PSMA6;PSMA3;PSMA4;TUBB2A;PSMA1;PSMA2;MAPRE1;PPP1R12B;PAFAH1B1;DYNC1I2;PSMD12;PSMD11;PSMD14;DCTN2;PSMD13;DCTN1;DCTN3;CUL1;PSMA7;PPP2CA;PSMB6;PPP2CB;PSMB7;PSMB4;PSMB5;PSMB2;RBBP4;PRKAR2B;PSM…
Laminin Interactions	23/30	9.55698e-11	7.2105e-10	0	0	12.4911	288.184	ITGB1;COL18A1;LAMA5;LAMA2;LAMB3;ITGA3;LAMB2;LAMA4;ITGA2;LAMA3;ITGA1;LAMC2;LAMB1;LAMC1;NID1;NID2;HSPG2;COL4A2;COL4A1;COL4A4;COL4A3;ITGAV;ITGA6
Protein Folding	49/97	9.63448e-11	7.2408e-10	0	0	3.89512	89.8336	GBA1;ACTB;DCAF7;TUBB6;KIF13A;LONP2;CCT3;CCT2;CSNK2A1;VBP1;CSNK2A2;TUBA4A;TUBB2A;CSNK2B;XRN2;TCP1;PFDN1;PFDN2;FKBP9;PFDN5;PFDN6;ARL2;AP3M1;GNA14;GNG10;GNG2;GNG5;GNA11;CCT8;CCT7;CCT5;CCT4;NOP56;ARFGEF2;STAT3;TBCD;TBCB;TBCA;GNG12;TUBB4B;GNG11;TUBB4A;CCT6A;GNAQ;GNB2;GNB1;GNB4;GNB3;TUBA8
SUMOylation of DNA Replication Proteins	30/46	1.03039e-10	7.71399e-10	0	0	7.13602	164.099	TOP2A;TOP2B;NUP107;PCNA;SEH1L;NUP160;SUMO1;NUP85;NUP62;SUMO2;TPR;NUP43;NUP88;RAE1;NUP214;RANBP2;SEC13;UBE2I;NUP133;NUP155;NUP210;RANGAP1;NUP93;NUP50;NUP35;NUP54;NUP98;TOP1;NUP58;NUP37
DNA Replication Pre-Initiation	56/118	1.05952e-10	7.90159e-10	0	0	3.44916	79.2204	MCM7;PSMD8;PSMD6;CDC23;PSMD7;CDC26;PSMD2;PSMD3;KPNA6;PSMD1;H4C1;KPNA1;H2BC12;PSMA5;PSMA6;H2BC14;PSMA3;PSMA4;PSMA1;PSMA2;MCM3;MCM4;MCM5;MCM6;ANAPC1;KPNB1;ANAPC2;MCM2;PSMD12;PSMD11;PSMD14;PSMD13;PSMA7;PSMB6;PSMB7;PSMB4;PSMB5;PSMB2;PSMB3;PSMB1;RPS27A;H2BC9;H2AZ2;H2BC3;ADRM1;H2BC4;RPA1;RPA2;PSMC5;PSMC6;PSMC3;PSMC4;PSMC1;RPA3;CDC16;PSMC2
TCR Signaling	54/113	1.63616e-10	1.21552e-09	0	0	3.49406	78.7335	UBE2D2;PTEN;PSMD8;PSMD6;PSMD7;PSMD2;PSMD3;PSMD1;IKBKG;SKP1;NCK1;ENAH;PSMA5;PSMA6;PSMA3;PSMA4;PSMA1;PSMA2;EVL;UBE2V1;PSMD12;PSMD11;PSMD14;PSMD13;CUL1;WAS;PIK3R1;PSMA7;RELA;PSMB6;PSMB7;PSMB4;PSMB5;PSMB2;PSMB3;PSMB1;PLCG2;CSK;PLCG1;RPS27A;PAK2;PAG1;VASP;ADRM1;NFKB1;NFKBIA;PSMC5;PTPRC;PSMC6;PSMC3;PSMC4;PSMC1;PSMC2;UBE2N
Mitotic G2-G2 M Phases	77/186	1.68662e-10	1.24823e-09	0	0	2.70333	60.8334	YWHAE;CDKN1A;HSP90AB1;PPP2R2A;PPP1CB;PSMD8;PSMD6;TUBB6;ACTR1A;PCM1;PSMD7;XPO1;PPP2R1B;PPME1;PPP2R1A;PSMD2;PSMD3;PSMD1;PRKACA;RAB8A;YWHAG;SKP1;HSP90AA1;PPP1R12A;CSNK1D;CSNK1E;DYNLL1;TUBG1;CKAP5;TUBA4A;RBX1;PSMA5;PSMA6;PSMA3;PSMA4;TUBB2A;PSMA1;PSMA2;MAPRE1;PPP1R12B;PAFAH1B1;DYNC1I2;PSMD12;PSMD11;PSMD14;DCTN2;PSMD13;DCTN1;DCTN3;CUL1;PSMA7;PPP2CA;PSMB6;PPP2CB;PSMB7;PSMB4;PSMB5;PSMB2;RBBP4;PRKAR2B;PSM…
SUMOylation of SUMOylation Proteins	25/35	1.90484e-10	1.40437e-09	0	0	9.50686	212.777	NUP107;SEH1L;NUP160;SUMO1;NUP85;NUP62;SUMO2;TPR;NUP43;NUP88;RAE1;NUP214;RANBP2;SEC13;UBE2I;NUP133;NUP155;NUP210;NUP93;NUP50;NUP35;NUP54;NUP98;NUP58;NUP37
Cyclin E Associated Events During G1 S Transition	40/73	2.06469e-10	1.51645e-09	0	0	4.61935	103.015	CDKN1A;PSMD12;CDKN1B;PSMD11;PSMD14;MAX;PSMD13;CUL1;PSMA7;PSMD8;PSMB6;PSMB7;PSMD6;PSMB4;PSMD7;PSMB5;PSMB2;RBBP4;PSMB3;PSMD2;PSMD3;PSMB1;AKT1;PSMD1;RPS27A;SKP1;ADRM1;PSMA5;PSMA6;PSMA3;PSMC5;PSMA4;PSMC6;PSMA1;PSMC3;PSMA2;CDK4;PSMC4;PSMC1;PSMC2
ABC Transporter Disorders	37/65	2.245e-10	1.64266e-09	0	0	5.03386	111.838	PSMD12;VCP;PSMD11;PSMD14;PSMD13;SEL1L;PSMA7;PSMD8;PSMB6;PSMB7;PSMD6;PSMB4;PSMD7;PSMB5;PSMB2;PSMB3;PSMD2;PSMD3;PSMB1;PSMD1;RPS27A;ABCA3;ADRM1;APOA1;ERLIN2;PSMA5;PSMA6;PSMA3;PSMC5;PSMA4;PSMC6;PSMA1;PSMC3;PSMA2;PSMC4;PSMC1;PSMC2
SUMOylation of RNA Binding Proteins	30/47	2.27784e-10	1.66043e-09	0	0	6.71583	149.109	NUP107;SEH1L;NUP160;RNF2;SUMO1;NUP85;NUP62;SUMO2;TPR;NUP43;NUP88;RAE1;NUP214;RANBP2;NOP58;PHC2;SEC13;UBE2I;NUP133;NUP155;NUP210;NUP93;HNRNPK;NUP50;NUP35;NUP54;HNRNPC;NUP98;NUP58;NUP37
Mitotic G1 Phase and G1 S Transition	62/139	2.72965e-10	1.98232e-09	0	0	3.07635	67.7464	TOP2A;CDKN1A;CDKN1B;MCM7;PPP2R2A;PSMD8;PSMD6;PSMD7;PPP2R1B;PPP2R1A;PSMD2;PSMD3;AKT1;PSMD1;SKP1;PSMA5;PSMA6;PSMA3;PSMA4;PSMA1;PSMA2;MCM3;MCM4;MCM5;MCM6;MCM2;PSMD12;PSMD11;PCNA;PSMD14;MAX;PSMD13;HDAC1;SRC;CUL1;PSMA7;PPP2CA;PSMB6;PPP2CB;PSMB7;PSMB4;PSMB5;PSMB2;RBBP4;PSMB3;PSMB1;RPS27A;LYN;CDKN2C;ADRM1;RPA1;RPA2;DHFR;PSMC5;CDK6;PSMC6;PSMC3;CDK4;PSMC4;PSMC1;RPA3;PSMC2
RHOU GTPase Cycle	27/40	2.75009e-10	1.98971e-09	0	0	7.90031	173.919	ITSN2;SRC;CLTC;IQGAP1;PIK3R1;CDC42;MYO6;NCK2;SRGAP2;PAK2;SPTAN1;GIT1;SPTBN1;NCK1;PAK4;GIT2;USP9X;TXNL1;STAM;ARHGAP31;HGS;PEAK1;GRB2;ARHGEF7;STAM2;ARHGEF6;EPHA2
G1 S Transition	56/121	3.54304e-10	2.55389e-09	0	0	3.28934	71.5789	CDKN1A;CDKN1B;MCM7;PSMD8;PSMD6;PSMD7;PPP2R1B;PPP2R1A;PSMD2;PSMD3;AKT1;PSMD1;SKP1;PSMA5;PSMA6;PSMA3;PSMA4;PSMA1;PSMA2;MCM3;MCM4;MCM5;MCM6;MCM2;PSMD12;PSMD11;PCNA;PSMD14;MAX;PSMD13;HDAC1;CUL1;PSMA7;PPP2CA;PSMB6;PPP2CB;PSMB7;PSMB4;PSMB5;PSMB2;RBBP4;PSMB3;PSMB1;RPS27A;ADRM1;RPA1;RPA2;DHFR;PSMC5;PSMC6;PSMC3;CDK4;PSMC4;PSMC1;RPA3;PSMC2
RAC3 GTPase Cycle	47/94	3.62045e-10	2.60002e-09	0	0	3.81403	82.9141	ITGB1;CYFIP1;NCKAP1;NCF1;TFRC;NCF2;SNAP23;ARHGAP1;ARHGAP17;PIK3R1;SLC1A5;CDC42;LMAN1;ARHGAP42;BAIAP2L1;PGRMC2;STBD1;ARHGDIB;RAC3;SRGAP2;EMD;LBR;PAK2;WASF2;YKT6;GIT1;PAK4;GIT2;SWAP70;CAV1;MCAM;ARAP2;ERBIN;CYBB;CYBA;LEMD3;BAIAP2;MPP7;TAOK3;ABI1;CDC42EP1;ESYT1;LAMTOR1;FERMT2;EPHA2;RAB7A;VAMP3
Apoptotic Cleavage of Cellular Proteins	26/38	3.73155e-10	2.66992e-09	0	0	8.24021	178.887	ROCK1;ADD1;LMNB1;CASP7;CASP8;FNTA;CASP6;CDH1;CASP3;LMNA;SPTAN1;BCAP31;DSP;DBNL;GSN;PRKCD;PTK2;TJP1;OCLN;STK24;ACIN1;CTNNB1;MAPT;VIM;PLEC;TJP2
Branched-chain Amino Acid Catabolism	18/21	3.90129e-10	2.78111e-09	0	0	22.7882	493.696	ACAD8;BCKDHA;MCCC2;ECHS1;HIBADH;BCKDHB;MCCC1;ACADSB;HSD17B10;ACAT1;BCKDK;ALDH6A1;AUH;IVD;DBT;DLD;HIBCH;BCAT2
Integrin Signaling	21/27	4.02323e-10	2.85752e-09	0	0	13.3002	287.733	FGB;FGA;PTPN1;SYK;VWF;SHC1;SRC;ITGB3;ITGA2B;FGG;FN1;PTK2;RAP1B;APBB1IP;RAP1A;AKT1;CSK;GRB2;TLN1;CRK;BCAR1
RHOBTB1 GTPase Cycle	19/23	4.33479e-10	3.06758e-09	0	0	18.0438	389.01	CCT2;CPSF7;ROCK1;ROCK2;CUL3;GPS1;TXNL1;SRRM1;COPS4;COPS2;TRA2B;MYO6;STK38;PDE5A;HNRNPC;VIM;CCT7;RBMX;DBN1
S Phase	65/150	4.54556e-10	3.20504e-09	0	0	2.9223	62.8637	GSK3B;CDKN1A;FEN1;CDKN1B;MCM7;SMC3;PSMD8;PSMD6;CDC23;PSMD7;CDC26;PSMD2;PSMD3;AKT1;PSMD1;SKP1;SMC1A;RBX1;PSMA5;PSMA6;PSMA3;PSMA4;PSMA1;PSMA2;MCM3;MCM4;MCM5;MCM6;ANAPC1;ANAPC2;MCM2;PSMD12;PSMD11;PCNA;PSMD14;MAX;PSMD13;CUL1;PDS5B;PDS5A;PSMA7;PSMB6;PSMB7;PSMB4;PSMB5;PSMB2;RBBP4;PSMB3;RAD21;PSMB1;RPS27A;ADRM1;RPA1;RPA2;STAG1;PSMC5;STAG2;PSMC6;PSMC3;CDK4;PSMC4;PSMC1;RPA3;CDC16;PSMC2
Interactions of Vpr With Host Cellular Proteins	28/43	4.59192e-10	3.22599e-09	0	0	7.10133	152.69	NUP107;SEH1L;PSIP1;NUP160;NUP85;NUP62;TPR;BANF1;NUP43;NUP88;RAE1;KPNA1;NUP214;RANBP2;SEC13;NUP133;NUP155;NUP210;HMGA1;NUP93;NUP50;NUP35;NUP54;NUP98;SLC25A5;SLC25A4;NUP58;NUP37
Nuclear Envelope Breakdown	32/53	4.62281e-10	3.23597e-09	0	0	5.80039	124.679	NUP107;SEH1L;NUP160;LMNB1;NUP85;NUP62;LMNA;TPR;BANF1;NUP43;NUP88;EMD;RAE1;NUP214;RANBP2;NEK9;SEC13;NUP133;NUP210;NUP155;NEK7;PRKCA;VRK1;LEMD3;LEMD2;NUP93;NUP50;NUP35;NUP54;NUP98;NUP58;NUP37
TP53 Regulates Metabolic Genes	44/86	5.07941e-10	3.5428e-09	0	0	3.99402	85.4746	YWHAE;GPI;PRKAA1;YWHAB;COX4I1;COX4I2;PRKAG1;PTEN;COX7A2;TXN;COX6A1;COX5B;COX7C;COX5A;COX7A1;GLS;PRDX2;YWHAQ;PRDX1;MLST8;AKT1;SFN;YWHAG;YWHAH;NDUFA4;TXNRD1;GSR;COX6C;PRKAB1;YWHAZ;PRDX6;MTOR;COX6B1;COX7A2L;RRAGA;RRAGC;RHEB;AGO1;AGO2;CYCS;LAMTOR2;LAMTOR1;LAMTOR3;LAMTOR5
Cell-Cell Communication	67/157	5.46005e-10	3.79464e-09	0	0	2.84535	60.6868	ITGB1;PATJ;CTNND1;ILK;LAMC2;WASL;F11R;ACTB;CDH5;CDH2;CDH1;NCK2;SIRPA;SPTAN1;NCK1;PRKCI;ACTN2;ACTN1;SFTPD;CASK;ACTN4;CD2AP;CLDN5;ILF3;ZEB2;CLDN3;CLDN7;CDH11;CDH13;CLDN18;ITGA6;CD47;ARHGEF6;PLEC;CD151;FBLIM1;SRC;PXN;LAMA3;IQGAP1;PIK3R1;PARD6B;CTNNA1;FLNA;RSU1;FLNC;SPTBN1;VASP;CADM1;JUP;LAMB3;FOXF1;PARVA;PTPN11;PARVB;PTK2;AFDN;SP1;AGO1;AGO2;CTNNB1;GRB2;PTPN6;SFTPA1;FERMT2;NECTIN2;LIMS1
APC C-mediated Degradation of Cell Cycle Proteins	40/75	6.13954e-10	4.22148e-09	0	0	4.35483	92.3708	PSMD12;PSMD11;PSMD14;PSMD13;CUL1;PSMA7;PSMD8;PSMB6;PSMB7;PSMD6;PSMB4;CDC23;PSMD7;PSMB5;PSMB2;PSMB3;CDC26;PSMD2;PSMD3;PSMB1;PSMD1;BUB3;RPS27A;SKP1;ADRM1;PSMA5;PSMA6;PSMA3;PSMC5;PSMA4;PSMC6;PSMA1;PSMC3;PSMA2;PSMC4;PSMC1;CDC16;PSMC2;ANAPC1;ANAPC2
Cyclin A Cdk2-associated Events at S Phase Entry	40/75	6.13954e-10	4.22148e-09	0	0	4.35483	92.3708	CDKN1A;PSMD12;CDKN1B;PSMD11;PSMD14;MAX;PSMD13;CUL1;PSMA7;PSMD8;PSMB6;PSMB7;PSMD6;PSMB4;PSMD7;PSMB5;PSMB2;RBBP4;PSMB3;PSMD2;PSMD3;PSMB1;AKT1;PSMD1;RPS27A;SKP1;ADRM1;PSMA5;PSMA6;PSMA3;PSMC5;PSMA4;PSMC6;PSMA1;PSMC3;PSMA2;CDK4;PSMC4;PSMC1;PSMC2
Regulation of Mitotic Cell Cycle	40/75	6.13954e-10	4.22148e-09	0	0	4.35483	92.3708	PSMD12;PSMD11;PSMD14;PSMD13;CUL1;PSMA7;PSMD8;PSMB6;PSMB7;PSMD6;PSMB4;CDC23;PSMD7;PSMB5;PSMB2;PSMB3;CDC26;PSMD2;PSMD3;PSMB1;PSMD1;BUB3;RPS27A;SKP1;ADRM1;PSMA5;PSMA6;PSMA3;PSMC5;PSMA4;PSMC6;PSMA1;PSMC3;PSMA2;PSMC4;PSMC1;CDC16;PSMC2;ANAPC1;ANAPC2
Citric Acid Cycle (TCA Cycle)	24/34	6.5622e-10	4.49615e-09	0	0	9.12439	192.931	ISCA2;TRAP1;FH;ISCA1;IDH3G;MDH2;IDH2;DLST;SDHC;SDHA;SDHB;ACAT1;CS;NFS1;SUCLA2;NNT;OGDH;SUCLG2;SUCLG1;ACO2;DLD;FXN;ISCU;IDH3A
RAC1 GTPase Cycle	75/184	6.77906e-10	4.62838e-09	0	0	2.63183	55.5633	DOCK6;ITGB1;CYFIP1;NCKAP1;DOCK4;NCF1;TFRC;NCF2;DOCK9;DOCK8;DOCK7;SNAP23;ARHGAP1;WASL;ARHGAP42;BAIAP2L1;ARHGDIA;ARHGDIB;RAC1;EMD;LBR;GIT1;RALBP1;ARHGEF15;SWAP70;ARAP2;CYBB;ARHGEF18;CYBA;ARAP1;LEMD3;NISCH;CDC42EP4;CDC42EP1;ARHGEF7;DOCK1;EPHA2;ARHGEF6;RAB7A;VAMP3;ARHGEF25;WAS;ARHGAP17;IQGAP1;PIK3R1;SLC1A5;IQGAP2;KALRN;CDC42;GNA13;SH3BP1;SRGAP2;PAK2;WASF2;YKT6;PAK4;FARP1;GIT2;CAV1;MCAM;ERBIN;ARHGAP29…
Formation of Paraxial Mesoderm	34/59	7.68205e-10	5.22649e-09	0	0	5.17803	108.671	PSMD12;PSMD11;PSMD14;PSMD13;RBPJ;PSMA7;PSMD8;PSMB6;PSMB7;PSMD6;PSMB4;PSMD7;PSMB5;PSMB2;PSMB3;PSMD2;PSMD3;PSMB1;PSMD1;ADRM1;PSMA5;PSMA6;PSMA3;PSMC5;PSMA4;PSMC6;SNW1;PSMA1;PSMC3;PSMA2;PSMC4;PSMC1;PSMC2;CTNNB1
Synthesis of DNA	51/108	8.87424e-10	6.01649e-09	0	0	3.41369	71.1505	FEN1;MCM7;PSMD8;PSMD6;CDC23;PSMD7;CDC26;PSMD2;PSMD3;PSMD1;SKP1;RBX1;PSMA5;PSMA6;PSMA3;PSMA4;PSMA1;PSMA2;MCM3;MCM4;MCM5;MCM6;ANAPC1;ANAPC2;MCM2;PSMD12;PSMD11;PCNA;PSMD14;PSMD13;CUL1;PSMA7;PSMB6;PSMB7;PSMB4;PSMB5;PSMB2;PSMB3;PSMB1;RPS27A;ADRM1;RPA1;RPA2;PSMC5;PSMC6;PSMC3;PSMC4;PSMC1;RPA3;CDC16;PSMC2
Hedgehog 'Off' State	48/99	9.02673e-10	6.09855e-09	0	0	3.58963	74.7564	GSK3B;PSMD12;PSMD11;PSMD14;PSMD13;CUL1;PSMA7;PSMD8;PSMB6;PSMB7;PSMD6;TUBB6;PSMB4;PSMD7;PSMB5;PSMB2;PRKAR2B;PSMB3;PSMD2;PRKAR2A;PSMD3;PSMB1;PSMD1;PRKACA;RPS27A;PRKACB;SKP1;CSNK1A1;ADRM1;TUBB4B;TUBB4A;TUBA4A;RBX1;PSMA5;PSMA6;PSMA3;PSMC5;PSMA4;TUBB2A;PSMC6;PSMA1;PSMC3;PRKAR1A;PSMA2;PSMC4;PSMC1;PSMC2;NUMB
Hedgehog 'On' State	39/73	9.39211e-10	6.32337e-09	0	0	4.37006	90.8361	PSMD12;PSMD11;PSMD14;PSMD13;CUL3;ARRB1;ARRB2;CDC73;PSMA7;PSMD8;PSMB6;PSMB7;PSMD6;PSMB4;PSMD7;PSMB5;PSMB2;PSMB3;PSMD2;PSMD3;PSMB1;PSMD1;RPS27A;CSNK1A1;ADRM1;RBX1;PSMA5;PSMA6;PSMA3;PSMC5;PSMA4;PSMC6;PSMA1;PSMC3;PSMA2;PSMC4;PSMC1;PSMC2;NUMB
RHOA GTPase Cycle	64/149	9.568e-10	6.4195e-09	0	0	2.87664	59.7405	ABCD3;TFRC;FAF2;SNAP23;ARHGAP1;AKAP13;ARHGAP42;SLK;ARHGDIA;C1QBP;STBD1;ARHGDIB;FLOT1;FLOT2;LBR;ARHGEF12;ARHGEF15;ATP6AP1;CCDC115;ARHGEF17;ARAP2;ARHGEF18;ARAP1;RHOA;DAAM1;ARHGEF1;ARHGEF2;ARHGEF7;VAMP3;TMEM87A;ROCK1;ARHGEF25;ROCK2;ARHGAP18;IQGAP1;PIK3R1;KALRN;LMAN1;SCFD1;PGRMC2;DDRGK1;EMC3;STOM;STX5;YKT6;HMOX2;BCAP31;FARP1;ACBD5;STARD13;JUP;CAV1;MCAM;ERBIN;ARHGAP29;MYO9B;KTN1;FMNL3;DIAPH1;ARHGAP31;…
Pyruvate Metabolism	30/49	1.00179e-09	6.67517e-09	0	0	6.00814	124.497	WDR26;GLO1;GPT;PDHB;LDHB;LDHA;RMND5A;MPC1;MPC2;ME1;PDK3;DLAT;ME2;RPS27A;PDK2;PDK1;PDHX;FAHD1;PDHA1;RANBP9;ARMC8;GSTZ1;PDP1;PKM;PC;GID8;PGAM5;VDAC1;HAGH;DLD
Viral Messenger RNA Synthesis	30/49	1.00179e-09	6.67517e-09	0	0	6.00814	124.497	NUP107;SEH1L;NUP160;POLR2A;NUP85;POLR2B;POLR2C;NUP62;TPR;POLR2E;NUP43;NUP88;POLR2H;POLR2I;POLR2J;RAE1;NUP214;RANBP2;SEC13;NUP133;NUP210;NUP155;GTF2F1;NUP93;NUP50;NUP35;NUP54;NUP98;NUP58;NUP37
Mitochondrial Protein Import	36/65	1.10735e-09	7.35327e-09	0	0	4.72748	97.4868	NDUFB8;TOMM40;COX17;TIMM13;TOMM22;HSPD1;TIMM50;CHCHD4;CHCHD2;ATP5F1A;CHCHD3;ATP5F1B;SAMM50;GRPEL1;PITRM1;TIMM17B;PMPCA;CYC1;COA6;TOMM70;HSPA9;TIMM8B;MTX1;IDH3G;MTX2;PAM16;TIMM23;TIMM44;CS;VDAC1;ACO2;SLC25A12;DLD;FXN;SLC25A4;SLC25A13
UCH Proteinases	42/82	1.19644e-09	7.91774e-09	0	0	4.00167	82.2099	PSMD12;PSMD11;PSMD14;PSMD13;NEDD8;ACTB;PSMA7;PSMD8;YY1;PSMB6;PSMB7;PSMD6;UCHL1;PSMB4;PSMD7;PSMB5;PSMB2;PSMB3;PSMD2;PSMD3;RUVBL1;PSMB1;PSMD1;RPS27A;ACTL6A;ADRM1;UCHL3;UCHL5;HCFC1;PSMA5;PSMA6;PSMA3;PSMC5;PSMA4;PSMC6;PSMA1;PSMC3;PSMA2;PSMC4;PSMC1;PSMC2;OGT
Complex I Biogenesis	37/68	1.27578e-09	8.41405e-09	0	0	4.54585	93.0977	NDUFB9;NDUFA13;NDUFB8;NDUFB7;NDUFA11;NDUFB10;NDUFB6;NDUFA12;NDUFB11;NDUFB5;NDUFB4;NDUFA10;MT-ND2;MT-ND3;NDUFV2;NDUFV1;HSPA9;NDUFA9;NDUFA8;NDUFA7;NDUFA6;NDUFA5;ACAD9;NDUFA2;NDUFA1;NDUFC2;OXA1L;NDUFS8;NDUFS7;NDUFS6;NDUFS5;NDUFS4;NDUFAB1;NDUFS3;NDUFS2;NDUFS1;TMEM126B
Chaperonin-mediated Protein Folding	45/91	1.34693e-09	8.85321e-09	0	0	3.72955	76.1776	GBA1;ACTB;DCAF7;AP3M1;GNA14;TUBB6;GNG10;GNG2;GNG5;GNA11;KIF13A;LONP2;CCT8;CCT7;CCT5;CCT4;CCT3;NOP56;CCT2;ARFGEF2;CSNK2A1;VBP1;CSNK2A2;STAT3;GNG12;TUBB4B;GNG11;TUBB4A;TUBA4A;CCT6A;TUBB2A;GNAQ;GNB2;CSNK2B;TCP1;XRN2;GNB1;GNB4;PFDN1;GNB3;PFDN2;FKBP9;PFDN5;PFDN6;TUBA8
Mitochondrial Biogenesis	47/97	1.38408e-09	9.06665e-09	0	0	3.5845	73.1175	CRTC3;ACSS2;PRKAG1;MICOS13;NRF1;MICOS10;APOO;ATP5F1A;CHCHD3;ATP5F1B;SAMM50;CHCHD6;ATP5MK;ATP5MJ;ATP5MG;MEF2D;ATP5MF;GABPA;ATP5ME;HSPA9;ATP5PF;MEF2C;ATP5PD;APOOL;MTX1;ATP5PB;MTX2;IDH2;DNAJC11;SIRT5;IMMT;ATP5F1C;MAPK14;SOD2;PRKAB1;ATP5F1D;ATP5F1E;MAPK12;HCFC1;GLUD1;CREB1;CARM1;ATP5PO;TFAM;CYCS;SSBP1;CALM1
RHOC GTPase Cycle	39/74	1.58595e-09	1.03541e-08	0	0	4.24494	86.0112	ABCD3;TFRC;ROCK1;ARHGEF25;ROCK2;ARHGAP1;ARHGAP18;IQGAP1;PIK3R1;AKAP13;LMAN1;SLK;ARHGDIA;C1QBP;FLOT1;FLOT2;STOM;STX5;LBR;ACBD5;STARD13;ARHGEF12;JUP;ARHGEF17;CAV1;MCAM;ERBIN;MYO9B;RHOC;RHOA;FMNL3;DIAPH1;DAAM1;VAPB;ARHGEF1;PKN2;PKN1;VAMP3;TJP2
Vpr-mediated Nuclear Import of PICs	26/40	2.04949e-09	1.33354e-08	0	0	7.06215	141.283	NUP107;SEH1L;PSIP1;NUP160;NUP85;NUP62;TPR;BANF1;NUP43;NUP88;RAE1;KPNA1;NUP214;RANBP2;SEC13;NUP133;NUP155;NUP210;HMGA1;NUP93;NUP50;NUP35;NUP54;NUP98;NUP58;NUP37
Transcriptional Regulation by RUNX1	79/202	2.3956e-09	1.55353e-08	0	0	2.45687	48.7679	SMARCB1;ITGA2B;DPY30;ASH2L;PSMD8;LGALS3;PSMD6;PSMD7;CTSL;SIN3A;PSMD2;PSMD3;WDR5;PSMD1;H4C1;YAF2;SMARCC1;PBRM1;SMARCC2;CSNK2A1;PRMT1;CSNK2A2;ACTL6A;ARID1A;PSMA5;H2BC12;CLDN5;PSMA6;PSMA3;H2BC14;PSMA4;PSMA1;PSMA2;CSNK2B;MYL9;YAP1;SMARCD1;PSMD12;SMARCD2;PSMD11;PSMD14;PSMD13;HDAC1;SRC;THBS1;PSMA7;RNF2;PSMB6;PSMB7;PSMB4;PSMB5;PSMB2;PSMB3;RBBP5;PSMB1;RPS27A;H2BC9;SMARCE1;H2AZ2;PHC2;H2BC3;H2BC4;ADRM1;PTP…
Transcriptional Regulation by Small RNAs	39/75	2.63896e-09	1.70565e-08	0	0	4.12676	81.5154	NUP107;SEH1L;NUP160;POLR2A;NUP85;POLR2B;POLR2C;NUP62;TPR;POLR2E;NUP43;NUP88;H4C1;POLR2H;POLR2I;POLR2J;RAE1;NUP214;H2BC9;RANBP2;H2AZ2;SEC13;NUP133;NUP210;NUP155;H2BC3;H2BC4;H2BC12;NUP93;H2BC14;NUP50;AGO1;AGO2;NUP35;NUP54;NUP98;NUP58;RAN;NUP37
ABC-family Proteins Mediated Transport	44/90	3.22946e-09	2.08037e-08	0	0	3.64579	71.2786	PSMD12;VCP;ABCD3;PSMD11;PSMD14;ABCB7;PSMD13;SEL1L;PSMA7;PSMD8;PSMB6;PSMB7;PSMD6;PSMB4;PSMD7;PSMB5;PSMB2;PSMB3;PSMD2;PSMD3;PSMB1;PSMD1;RPS27A;ABCF1;PEX19;ABCA3;ADRM1;APOA1;ERLIN2;EIF2S2;EIF2S1;PSMA5;PSMA6;PSMA3;PSMC5;PSMA4;ABCB10;PSMC6;PSMA1;PSMC3;PSMA2;PSMC4;PSMC1;PSMC2
DNA Replication	61/143	3.24346e-09	2.08247e-08	0	0	2.84058	55.5238	FEN1;MCM7;PSMD8;PSMD6;CDC23;PSMD7;CDC26;PSMD2;PSMD3;KPNA6;PSMD1;H4C1;KPNA1;SKP1;RBX1;H2BC12;PSMA5;PSMA6;H2BC14;PSMA3;PSMA4;PSMA1;PSMA2;MCM3;MCM4;MCM5;MCM6;ANAPC1;KPNB1;ANAPC2;MCM2;PSMD12;PSMD11;PCNA;PSMD14;PSMD13;CUL1;PSMA7;PSMB6;PSMB7;PSMB4;PSMB5;PSMB2;PSMB3;PSMB1;RPS27A;H2BC9;H2AZ2;H2BC3;ADRM1;H2BC4;RPA1;RPA2;PSMC5;PSMC6;PSMC3;PSMC4;PSMC1;RPA3;CDC16;PSMC2
GRB2 SOS Provides Linkage to MAPK Signaling for Integrins	14/15	3.62638e-09	2.32064e-08	0	0	53.1281	1032.55	FGB;FGA;VWF;SRC;ITGB3;FGG;ITGA2B;FN1;PTK2;APBB1IP;RAP1B;RAP1A;GRB2;TLN1
PIP3 Activates AKT Signaling	101/281	3.65226e-09	2.32952e-08	0	0	2.15012	41.7724	KDM1A;FGF1;PSMD8;PSMD6;PSMD7;PPP2R1B;PPP2R1A;PSMD2;PSMD3;AKT1;PSMD1;PIP4K2B;PIP4K2C;PDGFRB;USP7;CSNK2A1;CSNK2A2;RRAGA;RRAGC;CSNK2B;PSMD12;PSMD11;PSMD14;PSMD13;PIK3R1;PHC2;INSR;RHEB;AGO1;AGO2;GRB2;STRN;RCOR1;GSK3B;CDKN1A;GSK3A;CDKN1B;PTEN;CHD4;CASP9;PPP2R5E;RAC2;MLST8;RAC1;EED;GAB1;RHOG;PPP2R5B;PPP2R5A;IRAK4;PPP2R5C;PSMA5;PSMA6;PSMA3;PSMA4;CREB1;PSMA1;PSMA2;AKT1S1;HDAC2;HDAC1;SRC;EGFR;PSMA7;RNF2;P…
Processing of Capped Intronless Pre-mRNA	21/29	3.7509e-09	2.38459e-08	0	0	9.97386	193.506	CPSF7;CPSF6;CPSF1;NCBP1;NCBP2;CSTF3;CPSF3;CSTF2;CPSF2;WDR33;NUDT21;FIP1L1;PABPN1;CSTF1;PAPOLA;SNRPG;SYMPK;SNRPE;SNRPD3;SNRPF;SNRPB
G2 M Checkpoints	59/137	3.78085e-09	2.39577e-08	0	0	2.88768	56.0017	YWHAE;MCM7;YWHAB;PSMD8;BABAM1;PSMD6;PSMD7;YWHAQ;PSMD2;PSMD3;PSMD1;H4C1;YWHAG;YWHAH;YWHAZ;H2BC12;PSMA5;PSMA6;H2BC14;PSMA3;PSMA4;PSMA1;PSMA2;UBE2V2;MCM3;MCM4;MCM5;MCM6;MCM2;PSMD12;PSMD11;PSMD14;PSMD13;BRCC3;PSMA7;PSMB6;PSMB7;PSMB4;PSMB5;PSMB2;PSMB3;PSMB1;SFN;TP53BP1;RPS27A;H2BC9;H2BC3;ADRM1;H2BC4;RPA1;RPA2;PSMC5;PSMC6;PSMC3;PSMC4;PSMC1;RPA3;PSMC2;UBE2N
tRNA Processing in the Nucleus	33/59	3.88545e-09	2.45404e-08	0	0	4.83097	93.5567	TSEN34;NUP107;SEH1L;DDX1;RTCB;CSTF2;NUP160;NUP85;NUP62;TPR;NUP43;NUP88;RAE1;RTRAF;NUP214;RANBP2;SEC13;NUP133;NUP210;CPSF1;NUP155;ELAC2;TRNT1;NUP93;XPOT;NUP50;NUP35;NUP54;FAM98B;NUP98;NUP58;RAN;NUP37
Nuclear Pore Complex (NPC) Disassembly	24/36	4.019e-09	2.53014e-08	0	0	7.60269	146.977	NUP214;RANBP2;NEK9;SEC13;NUP107;SEH1L;NUP133;NUP155;NUP210;NEK7;NUP160;NUP93;NUP85;NUP50;NUP62;TPR;NUP35;NUP43;NUP88;NUP54;NUP98;RAE1;NUP58;NUP37
Syndecan Interactions	20/27	4.66389e-09	2.92663e-08	0	0	10.854	208.217	ITGB1;ITGB5;SDC4;ITGB3;ACTN1;ITGA2;TRAPPC4;TNC;FN1;CASK;PRKCA;THBS1;COL1A1;VTN;COL3A1;COL1A2;COL5A1;COL5A2;ITGAV;ITGA6
Signaling by TGF-beta Receptor Complex	45/94	4.9843e-09	3.1176e-08	0	0	3.50054	66.9197	ITGB1;CCNK;ITGB5;HDAC1;ITGB3;UBE2D3;LTBP4;NEDD4L;LTBP2;NEDD8;YBX1;F11R;CBL;PRKCZ;PPP1CB;PPP1CC;XPO1;MAPK1;ITGAV;ITGB6;RPS27A;MEN1;MAPK3;SMAD2;WWTR1;TGFB2;PARP1;STAT1;USP9X;ARHGEF18;CGN;RHOA;UCHL5;PPP1CA;CDK9;FKBP1A;PPM1A;COL1A2;SNW1;SP1;ITGA8;STRAP;STUB1;FBN1;UBE2M
Metabolism of Nitric Oxide NOS3 Activation and Regulation	15/17	5.51204e-09	3.4366e-08	0	0	28.4665	541.329	CYB5B;HSP90AA1;LYPLA1;CAV1;NOSIP;WASL;CYGB;DNM2;DDAH1;SPR;NMT1;NOSTRIN;AKT1;NMT2;CALM1
ESR-mediated Signaling	75/192	6.39803e-09	3.93624e-08	0	0	2.45063	46.2367	CDKN1B;HSP90AB1;KDM1A;SMC3;YY1;XPO1;AKT1;H4C1;KPNA2;CTSD;HRAS;TLE3;HSP90AA1;HSBP1;PRMT1;MMP2;GTF2F1;SMC1A;H2BC12;H2BC14;CREB1;FKBP4;PPID;FKBP5;GTF2A1;DDX5;SHC1;HDAC1;SRC;GNAI3;PIK3R1;PRKCZ;EGFR;GNAI1;GNAI2;GNG10;NRAS;GNG2;GNG5;POLR2A;POLR2B;RAD21;POLR2C;POLR2E;MAPK1;POLR2H;POLR2I;POLR2J;MAPK3;H2BC9;H2AZ2;CAV2;CAV1;H2BC3;PTGES3;H2BC4;GNG12;GNG11;PTK2;CDK9;PPP5C;STAG1;CXCL12;STAG2;SP1;AGO1;GNB2;CAR…
Export of Viral Ribonucleoproteins From Nucleus	25/39	6.43461e-09	3.93624e-08	0	0	6.78889	128.049	NUP107;SEH1L;NUP160;XPO1;NUP85;NUP62;TPR;NUP43;NUP88;RAE1;NUP214;RANBP2;SEC13;NUP133;NUP155;NUP210;NUP93;NUP50;NUP35;NUP54;NUP98;NUP58;RAN;HSPA1A;NUP37
Platelet Aggregation (Plug Formation)	25/39	6.43461e-09	3.93624e-08	0	0	6.78889	128.049	SHC1;SRC;ITGB3;ITGA2B;RAP1B;RAP1A;AKT1;CSK;FGB;FGA;PTPN1;SYK;VWF;GP1BB;FGG;FN1;F2;PTK2;APBB1IP;COL1A1;COL1A2;GRB2;TLN1;CRK;BCAR1
SUMOylation of Ubiquitinylation Proteins	25/39	6.43461e-09	3.93624e-08	0	0	6.78889	128.049	NUP107;SEH1L;NUP160;SUMO1;NUP85;NUP62;TPR;NUP43;NUP88;RAE1;NUP214;RANBP2;SEC13;UBE2I;NUP133;NUP155;NUP210;PML;NUP93;NUP50;NUP35;NUP54;NUP98;NUP58;NUP37
Elastic Fibre Formation	27/44	6.43521e-09	3.93624e-08	0	0	6.03988	113.921	FBN2;ITGB1;ITGB5;ELN;ITGB3;LTBP4;FBLN1;LTBP2;FBLN2;FBLN5;LOXL1;LOXL2;VTN;EFEMP2;EFEMP1;EMILIN1;ITGAV;ITGB6;TGFB2;FN1;MFAP5;MFAP4;LOX;MFAP2;ITGA8;ITGA5;FBN1
Smooth Muscle Contraction	27/44	6.43521e-09	3.93624e-08	0	0	6.03988	113.921	ITGB5;PXN;DYSF;LMOD1;MYL12B;MYLK;ALDH2;ANXA6;MYH11;PAK2;ANXA1;ANXA2;TPM4;TPM3;TPM2;ITGA1;TPM1;SORBS1;SORBS3;ACTA2;MYL6;MYL7;PDE5A;CALM1;TLN1;MYL9;VCL
RHO GTPases Activate ROCKs	16/19	6.57259e-09	4.00763e-08	0	0	20.2464	381.45	PPP1R12A;ROCK1;ROCK2;RHOC;RHOA;MYL12B;RHOB;PPP1CB;MYL6;CFL1;MYH14;MYH9;MYH11;PPP1R12B;MYH10;MYL9
RHO GTPases Activate PAKs	17/21	6.7838e-09	4.11246e-08	0	0	16.1367	303.511	PPP1R12A;MYL12B;MYLK;CDC42;PPP1CB;MYL6;CTTN;FLNA;MYH14;MYH9;MYH11;RAC1;CALM1;PPP1R12B;MYH10;MYL9;PAK2
Post-translational Protein Phosphorylation	49/107	6.78693e-09	4.11246e-08	0	0	3.22151	60.5909	APP;PRKCSH;TNC;MIA3;LAMC1;MSLN;LGALS1;CDH2;QSOX1;MEN1;FGA;AHSG;APLP2;FGG;APOA2;ADAM10;APOA1;PDIA6;CKAP4;DNAJC3;RCN1;VCAN;MXRA8;SPARCL1;MFGE8;ITIH2;SERPINC1;AFP;FSTL1;KNG1;HSP90B1;C3;CST3;GPC3;IGFBP7;APOE;SERPIND1;GOLM1;LAMB2;FN1;LAMB1;CP;KTN1;TF;ALB;CALU;NUCB1;P4HB;FBN1
Resolution of Sister Chromatid Cohesion	55/126	7.04958e-09	4.2583e-08	0	0	2.95575	55.4803	AHCTF1;NUP107;SMC3;PPP1CC;TUBB6;XPO1;PPP2R1B;PPP2R1A;PPP2R5E;NDEL1;NUDC;SEC13;NUP133;PPP2R5B;PPP2R5A;PPP2R5C;DYNLL1;RANGAP1;SMC1A;CKAP5;DYNLL2;TUBA4A;DYNC1LI1;CLIP1;DYNC1LI2;TUBB2A;KIF2A;NUP98;MAPRE1;MAD1L1;PAFAH1B1;DYNC1I2;SEH1L;PDS5B;PDS5A;NUP160;PPP2CA;PPP2CB;NUP85;RAD21;NUP43;BUB3;CLASP1;CLASP2;RANBP2;DYNC1H1;RCC2;TUBB4B;TUBB4A;STAG1;RPS27;STAG2;TAOK1;TUBA8;NUP37
TCF Dependent Signaling in Response to WNT	74/189	7.15504e-09	4.30858e-08	0	0	2.45972	46.1332	GSK3B;ASH2L;CDC73;PSMD8;PSMD6;PSMD7;XPO1;PPP2R1B;PPP2R1A;PPP2R5E;PSMD2;PSMD3;RUVBL1;AKT1;PSMD1;H4C1;MEN1;TLE3;USP8;TLE1;CSNK2A1;CSNK2A2;PPP2R5B;PPP2R5A;CSNK1E;PPP2R5C;YWHAZ;RBX1;H2BC12;PSMA5;PSMA6;H2BC14;PSMA3;PSMA4;PSMA1;PSMA2;CSNK2B;PSMD12;PSMD11;PSMD14;CTBP1;PSMD13;HDAC1;CUL3;PSMA7;PPP2CA;PSMB6;PPP2CB;PSMB7;PSMB4;PSMB5;PSMB2;PSMB3;RBBP5;PSMB1;LEO1;RPS27A;FZD1;H2BC9;H2AZ2;FZD2;CSNK1A1;CAV1;H2BC…
Defective TPR May Confer Susceptibility Towards Thyroid Papillary Carcinoma (TPC)	22/32	7.51443e-09	4.49706e-08	0	0	8.36	156.386	NUP214;RANBP2;SEC13;NUP107;SEH1L;NUP133;NUP155;NUP210;NUP160;NUP93;NUP85;NUP50;NUP62;TPR;NUP35;NUP43;NUP88;NUP54;NUP98;RAE1;NUP58;NUP37
Regulation of Glucokinase by Glucokinase Regulatory Protein	22/32	7.51443e-09	4.49706e-08	0	0	8.36	156.386	NUP214;RANBP2;SEC13;NUP107;SEH1L;NUP133;NUP155;NUP210;NUP160;NUP93;NUP85;NUP50;NUP62;TPR;NUP35;NUP43;NUP88;NUP54;NUP98;RAE1;NUP58;NUP37
Transcriptional Regulation by RUNX3	42/86	7.6077e-09	4.53887e-08	0	0	3.63696	67.9896	YAP1;CDKN1A;PSMD12;PSMD11;PSMD14;PSMD13;SRC;RBPJ;PSMA7;PSMD8;PSMB6;PSMB7;PSMD6;PSMB4;PSMD7;PSMB5;PSMB2;PSMB3;PSMD2;PSMD3;PSMB1;PSMD1;RPS27A;TEAD1;TEAD3;WWTR1;ADRM1;PSMA5;PSMA6;PSMA3;PSMC5;PSMA4;PSMC6;SNW1;PSMA1;PSMC3;PSMA2;PSMC4;PSMC1;PSMC2;CTNNB1;KRAS
Selective Autophagy	43/89	7.65672e-09	4.5541e-08	0	0	3.56207	66.5668	DYNC1I2;VCP;TOMM40;SRC;UBE2D2;UBE2D3;PRKAG1;PARK7;HDAC6;TOMM22;UBE2L3;MAP1LC3B;TUBB6;MAP1LC3A;TBK1;RPS27A;TOMM70;DYNC1H1;HSPA8;HSP90AA1;CSNK2A1;CSNK2A2;DYNLL1;TUBB4B;DYNLL2;PRKAB1;TUBB4A;TUBA4A;DYNC1LI1;DYNC1LI2;TUBB2A;CSNK2B;VDAC3;UBE2N;PLIN3;VDAC2;PGAM5;PLIN2;VDAC1;UBE2V1;VIM;SQSTM1;TUBA8
Transport of Ribonucleoproteins Into the Host Nucleus	24/37	9.16395e-09	5.43391e-08	0	0	7.01743	129.878	NUP214;RANBP2;SEC13;NUP107;SEH1L;NUP133;NUP155;NUP210;NUP160;NUP93;NUP85;NUP50;NUP62;TPR;NUP35;NUP43;NUP88;NUP54;NUP98;RAE1;KPNB1;NUP58;KPNA1;NUP37
Signaling by PDGF	32/58	1.05203e-08	6.21917e-08	0	0	4.68345	86.0347	SRC;PLG;PIK3R1;THBS1;THBS4;CRKL;THBS3;NRAS;NCK2;STAT6;PLCG1;HRAS;NCK1;PDGFRB;STAT5B;STAT1;STAT3;PTPN11;PTPN12;COL3A1;COL4A2;COL5A1;COL4A1;COL4A4;COL6A2;COL4A3;COL6A1;COL5A2;GRB2;KRAS;CRK;BCAR1
Regulation of IGF Transport and Uptake by Insulin-like Growth Factor Binding Proteins (IGFBPs)	54/124	1.06405e-08	6.2711e-08	0	0	2.94294	54.0283	APP;PRKCSH;TNC;MIA3;LAMC1;MSLN;LGALS1;CDH2;CTSG;QSOX1;MEN1;FGA;AHSG;APLP2;MMP2;IGFBP2;FGG;APOA2;ADAM10;APOA1;F2;PDIA6;CKAP4;DNAJC3;RCN1;VCAN;MXRA8;SPARCL1;MFGE8;ITIH2;SERPINC1;PLG;AFP;FSTL1;KNG1;HSP90B1;C3;CST3;GPC3;IGFBP7;APOE;SERPIND1;GOLM1;LAMB2;FN1;LAMB1;CP;KTN1;TF;ALB;CALU;NUCB1;P4HB;FBN1
Opioid Signalling	43/90	1.17072e-08	6.87889e-08	0	0	3.48606	63.6661	CAMK2D;AHCYL1;CAMK2A;GNAI3;ITPR1;ITPR3;GNAI1;GNAI2;PPP2CA;PPP3CA;GNA14;PPP2CB;GNG10;PPP3R1;GNG2;PPP2R1B;GNG5;PPP2R1A;PRKAR2B;GNA11;PRKAR2A;MAPK1;KPNA2;PRKACA;PRKACB;CAMK2G;PRKCD;PRKCA;GNG12;GNG11;PPP1CA;PLCB3;CREB1;CDK5;NBEA;PRKAR1A;GNAQ;GNB2;GNB1;GNB4;GNB3;PLCB1;CALM1
Toll-like Receptor Cascades	69/174	1.23821e-08	7.25344e-08	0	0	2.5105	45.7087	APP;ITGAM;UBE2D2;UBE2D3;ITGB2;HMGB1;CTSS;EEA1;RPS6KA3;TBK1;CASP8;PPP2R1B;PPP2R1A;CTSL;RPS6KA1;CD36;IKBKG;LBP;SKP1;CTSB;MAP2K3;MEF2A;FGB;IKBIP;MAP2K4;FGA;MAP2K1;MEF2C;DUSP3;S100A1;FGG;SFTPD;IRAK4;DNM1;DNM2;DNM3;CREB1;IRF3;MAPKAPK2;PIK3C3;UBE2V1;S100A9;S100A8;USP14;NLRX1;CUL1;PIK3R4;AGER;RELA;HSP90B1;PPP2CA;MAPK9;PPP2CB;PLCG2;MAPK1;RIPK1;CD14;RPS27A;MAP2K6;MAPK3;GSDMD;PTPN11;MAPK14;NFKB1;NFKB2;NFKB…
Neddylation	86/234	1.5815e-08	9.23652e-08	0	0	2.22303	39.9308	CDKN1A;UBE2D2;UBE2D3;DCAF8;KEAP1;FBXO22;DCAF7;PSMD8;NUB1;PSMD6;PSMD7;PSMD2;PSMD3;WDR5;PSMD1;ELOB;ELOC;SKP1;FBXW8;COMMD10;COMMD2;COMMD3;COMMD1;COMMD6;UCHL3;RBX1;DDB1;PSMA5;PSMA6;PSMA3;PSMA4;PSMA1;PSMA2;SQSTM1;CUL7;PSMD12;VCP;PSMD11;CUL5;PSMD14;PSMD13;GPS1;CUL3;CUL2;DCUN1D1;CUL1;COPS7A;NEDD8;RNF7;PSMA7;DPP3;PSMB6;FBXL20;PSMB7;PSMB4;COMMD9;PSMB5;CAND1;PSMB2;PSMB3;RBBP5;PSMB1;NAE1;RBBP7;RPS27A;UBE2F;…
Downstream TCR Signaling	43/91	1.77232e-08	1.03199e-07	0	0	3.41321	60.9204	PSMD12;PSMD11;PSMD14;PSMD13;UBE2D2;PTEN;CUL1;PIK3R1;PSMA7;RELA;PSMD8;PSMB6;PSMB7;PSMD6;PSMB4;PSMD7;PSMB5;PSMB2;PSMB3;PSMD2;PSMD3;PSMB1;PSMD1;IKBKG;RPS27A;SKP1;ADRM1;NFKB1;PSMA5;NFKBIA;PSMA6;PSMA3;PSMC5;PSMA4;PSMC6;PSMA1;PSMC3;PSMA2;PSMC4;PSMC1;PSMC2;UBE2N;UBE2V1
EML4 and NUDC in Mitotic Spindle Formation	51/116	1.83513e-08	1.06438e-07	0	0	2.99202	53.2986	AHCTF1;NUP107;PPP1CC;TUBB6;XPO1;PPP2R1B;PPP2R1A;PPP2R5E;NDEL1;NUDC;SEC13;NUP133;PPP2R5B;PPP2R5A;PPP2R5C;DYNLL1;RANGAP1;CKAP5;DYNLL2;TUBA4A;EML4;DYNC1LI1;CLIP1;DYNC1LI2;TUBB2A;KIF2A;NUP98;MAPRE1;MAD1L1;PAFAH1B1;DYNC1I2;SEH1L;NUP160;PPP2CA;PPP2CB;NUP85;NUP43;BUB3;CLASP1;CLASP2;RANBP2;NEK9;DYNC1H1;RCC2;NEK7;TUBB4B;TUBB4A;RPS27;TAOK1;TUBA8;NUP37
Mitotic Prometaphase	77/203	1.83892e-08	1.06438e-07	0	0	2.33607	41.6089	YWHAE;AHCTF1;NUP107;NUMA1;SMC3;SMC2;PPP1CC;ACTR1A;PCM1;TUBB6;XPO1;PPP2R1B;PPP2R1A;PPP2R5E;PRKACA;YWHAG;NDEL1;NUDC;SEC13;HSP90AA1;CSNK2A1;NUP133;CSNK2A2;PPP2R5B;PPP2R5A;CSNK1D;CSNK1E;PPP2R5C;DYNLL1;TUBG1;RANGAP1;SMC1A;DYNLL2;CKAP5;TUBA4A;EML4;DYNC1LI1;DYNC1LI2;CLIP1;TUBB2A;KIF2A;CSNK2B;NUP98;MAPRE1;MAD1L1;PAFAH1B1;DYNC1I2;SEH1L;DCTN2;DCTN1;DCTN3;PDS5B;PDS5A;NUP160;PPP2CA;PPP2CB;NUP85;PRKAR2B;RAD21…
NEP NS2 Interacts With the Cellular Export Machinery	24/38	1.99293e-08	1.15009e-07	0	0	6.51577	115.532	NUP214;RANBP2;SEC13;NUP107;SEH1L;NUP133;NUP155;NUP210;NUP160;NUP93;XPO1;NUP85;NUP50;NUP62;TPR;NUP35;NUP43;NUP88;NUP54;NUP98;RAE1;NUP58;RAN;NUP37
SUMOylation	69/176	2.13746e-08	1.22983e-07	0	0	2.46326	43.5038	TOP2A;TOP2B;NUP107;PARK7;NR3C1;SMC3;TRIM28;SUMO1;SIN3A;NUP62;SUMO2;H4C1;IKBKG;DDX17;NUP214;SEC13;NUP210;NUP133;PARP1;DNMT3A;RANGAP1;SAFB;SMC1A;NUP93;NUP50;NUP54;NUP98;TOP1;NUP58;DDX5;DNMT1;HDAC2;SP100;SEH1L;PCNA;CTBP1;HDAC1;NUP160;RELA;RNF2;MTA1;NUP85;RAD21;TPR;NUP88;NUP43;TP53BP1;RAE1;RANBP2;PHC2;NOP58;NPM1;CBX5;UBE2I;NUP155;RPA1;EIF2AK2;PML;NFKB2;NFKBIA;STAG1;HNRNPK;STAG2;SP3;UBA2;NUP35;HNRNPC;…
Metabolism of Nucleotides	45/98	2.49778e-08	1.4329e-07	0	0	3.23553	56.6388	GDA;AK1;AK2;GMPS;ADK;GMPR;GLRX;TXN;NUDT5;NT5C2;SAMHD1;PFAS;NT5C;DGUOK;NT5E;PNP;ATIC;GUK1;UPP1;XDH;ENTPD1;ADSL;RRM1;TXNRD1;CAD;GSR;NME2;CTPS2;NME3;AMPD2;CTPS1;PAICS;APRT;NME1;DHODH;NUDT9;UCK1;IMPDH1;IMPDH2;CMPK1;HPRT1;UMPS;GART;ADA;ITPA
Processing of Intronless Pre-mRNAs	16/20	2.64316e-08	1.51183e-07	0	0	15.1839	264.939	CPSF7;CPSF6;CPSF1;NCBP1;NCBP2;CPSF3;CSTF3;CPSF2;CSTF2;WDR33;NUDT21;FIP1L1;PABPN1;CSTF1;PAPOLA;SYMPK
Cell-extracellular Matrix Interactions	15/18	2.662e-08	1.51581e-07	0	0	18.9765	330.98	ITGB1;VASP;FBLIM1;ACTN1;PXN;ILK;PARVA;PARVB;ACTB;FLNA;FLNC;RSU1;FERMT2;ARHGEF6;LIMS1
SUMO E3 Ligases SUMOylate Target Proteins	67/170	2.66576e-08	1.51581e-07	0	0	2.48417	43.3245	TOP2A;TOP2B;NUP107;PARK7;NR3C1;SMC3;TRIM28;SUMO1;SIN3A;NUP62;SUMO2;H4C1;IKBKG;DDX17;NUP214;SEC13;NUP210;NUP133;PARP1;DNMT3A;RANGAP1;SAFB;SMC1A;NUP93;NUP50;NUP54;NUP98;TOP1;NUP58;DDX5;DNMT1;HDAC2;SP100;SEH1L;PCNA;CTBP1;HDAC1;NUP160;RELA;RNF2;MTA1;NUP85;RAD21;TPR;NUP88;NUP43;TP53BP1;RAE1;RANBP2;PHC2;NOP58;NPM1;CBX5;UBE2I;NUP155;RPA1;EIF2AK2;PML;NFKB2;NFKBIA;STAG1;HNRNPK;STAG2;SP3;NUP35;HNRNPC;NUP37
RHO GTPases Activate WASPs and WAVEs	23/36	2.87161e-08	1.62808e-07	0	0	6.72342	116.758	ACTR3;CYFIP1;NCKAP1;ACTR2;ARPC1B;ARPC1A;WAS;ARPC4;WASL;ARPC5;BAIAP2;ACTB;PTK2;CDC42;ARPC2;ARPC3;ABI1;MAPK1;GRB2;RAC1;WASF2;MAPK3;NCK1
Transcriptional Regulation by TP53	120/362	3.10388e-08	1.75464e-07	0	0	1.90144	32.8721	CCNK;EHMT2;COX6A1;GLS;PPP2R1B;PPP2R1A;AKT1;PIP4K2B;PIP4K2C;BNIP3L;SUPT16H;USP7;CSNK2A1;CSNK2A2;GTF2F1;PRKAB1;COX6B1;COX7A2L;RRAGA;RRAGC;CSNK2B;COX7A2;TXN;COX7A1;NDRG1;PRDX2;PRDX1;TP53BP2;SFN;MAP2K6;CNOT10;SUPT5H;PRDX6;CDK9;CNOT7;RGCC;CDK5;CNOT1;RHEB;AGO1;CNOT2;AGO2;CNOT3;CYCS;PIN1;YWHAE;GPI;CDKN1A;CDKN1B;YWHAB;COX4I1;COX4I2;PRKAG1;PTEN;CHD4;TRIAP1;COX7C;YWHAQ;AIFM2;CASP6;MLST8;TNKS1BP1;ELOB;NELFB…
Collagen Formation	42/90	4.06391e-08	2.29068e-07	0	0	3.33303	56.7233	COL18A1;COL15A1;CD151;COL13A1;COL14A1;COL12A1;LAMA3;PLOD3;LAMC2;PLOD2;PLOD1;CTSS;LOXL1;LOXL2;CTSL;SERPINH1;COLGALT1;CTSB;CRTAP;LAMB3;P3H1;PCOLCE;P3H3;COL1A1;COL3A1;COL1A2;COL4A2;LOX;COL5A1;P4HA1;COL4A1;P4HA2;COL4A4;COL6A2;COL4A3;COL6A1;PXDN;COL5A2;ITGA6;P4HB;PPIB;PLEC
Toll Like Receptor 4 (TLR4) Cascade	60/148	4.20644e-08	2.36414e-07	0	0	2.60189	44.1907	APP;ITGAM;UBE2D2;UBE2D3;ITGB2;HMGB1;RPS6KA3;TBK1;CASP8;PPP2R1B;PPP2R1A;RPS6KA1;CD36;IKBKG;LBP;SKP1;MAP2K3;MEF2A;FGB;IKBIP;MAP2K4;FGA;MAP2K1;MEF2C;DUSP3;S100A1;FGG;SFTPD;IRAK4;DNM1;DNM2;DNM3;CREB1;IRF3;MAPKAPK2;UBE2V1;S100A9;S100A8;USP14;NLRX1;CUL1;AGER;RELA;PPP2CA;MAPK9;PPP2CB;PLCG2;MAPK1;RIPK1;CD14;RPS27A;MAP2K6;MAPK3;PTPN11;MAPK14;NFKB1;NFKB2;NFKBIA;UBE2N;SFTPA1
Intrinsic Pathway for Apoptosis	30/55	4.29657e-08	2.40782e-07	0	0	4.56445	77.4262	YWHAE;YWHAB;DIABLO;APIP;UACA;CASP9;CASP7;PPP3R1;CASP8;YWHAQ;C1QBP;CASP3;TP53BP2;AKT1;MAPK1;SFN;BAK1;YWHAG;YWHAH;MAPK3;GSDMD;APAF1;STAT3;DYNLL1;DYNLL2;YWHAZ;NMT1;BAX;CYCS;BCL2L1
Prefoldin Mediated Transfer of Substrate to CCT TriC	19/27	4.51288e-08	2.52175e-07	0	0	9.01964	152.556	CCT3;CCT2;VBP1;TUBB4B;TUBB4A;ACTB;TUBA4A;CCT6A;TUBB6;TUBB2A;TCP1;PFDN1;PFDN2;CCT8;CCT7;PFDN5;CCT5;PFDN6;CCT4
SUMOylation of Chromatin Organization Proteins	31/58	4.82987e-08	2.69112e-07	0	0	4.36772	73.578	HDAC2;NUP107;SEH1L;HDAC1;NUP160;RNF2;SUMO1;NUP85;NUP62;SUMO2;TPR;NUP43;NUP88;H4C1;RAE1;NUP214;RANBP2;SEC13;PHC2;CBX5;UBE2I;NUP133;NUP210;NUP155;NUP93;NUP50;NUP35;NUP54;NUP98;NUP58;NUP37
Ub-specific Processing Proteases	72/190	5.49888e-08	3.05511e-07	0	0	2.33082	38.9623	WDR48;PTEN;KEAP1;ARRB1;ARRB2;IDE;PSMD8;PSMD6;PSMD7;PSMD2;PSMD3;RUVBL1;PSMD1;IKBKG;TOMM70;USP8;USP47;USP7;USP5;USP4;H2BC18;H2BC12;PSMA5;PSMA6;H2BC14;PSMA3;PSMA4;PSMA1;HGS;PSMA2;PTRH2;FKBP8;VDAC3;VDAC2;VDAC1;STAM2;OTUB1;BECN1;USP14;PSMD12;PSMD11;PSMD14;PSMD13;USP10;MAT2B;PSMA7;SNX3;PSMB6;PSMB7;PSMB4;RHOT1;PSMB5;PSMB2;PSMB3;PSMB1;RIPK1;RPS27A;TAF9B;SMAD2;H2BC9;USP9X;H2BC3;ADRM1;H2BC4;NFKBIA;PSMC5;PS…
EPHB-mediated Forward Signaling	25/42	5.58329e-08	3.09314e-07	0	0	5.58979	93.3546	ROCK1;ROCK2;SRC;ARPC1B;ARPC1A;ITSN1;WASL;KALRN;ACTB;CDC42;EFNB1;CFL1;RAC1;HRAS;EPHB4;ACTR3;LYN;ACTR2;YES1;ARPC4;ARPC5;PTK2;RHOA;ARPC2;ARPC3
Molecules Associated With Elastic Fibres	23/37	6.08379e-08	3.35127e-07	0	0	6.24278	103.724	FBN2;ITGB1;TGFB2;ITGB5;ELN;ITGB3;LTBP4;FN1;FBLN1;LTBP2;FBLN2;FBLN5;MFAP5;VTN;MFAP4;EFEMP2;EFEMP1;MFAP2;ITGA8;EMILIN1;ITGAV;ITGB6;FBN1
RHOH GTPase Cycle	23/37	6.08379e-08	3.35127e-07	0	0	6.24278	103.724	VCP;ROCK1;TFRC;JUP;ROCK2;CAV1;SLC1A5;OSBPL11;FAM91A1;UACA;WDR11;NSFL1C;ARHGDIA;ARHGDIB;DBT;STOM;CSK;LAMTOR1;PAK2;DBN1;PAK4;RAB7A;VAMP3
Signaling by Hedgehog	56/136	6.21813e-08	3.41557e-07	0	0	2.67004	44.3046	GSK3B;ARRB1;ARRB2;CDC73;PSMD8;PSMD6;TUBB6;PSMD7;PSMD2;PSMD3;PSMD1;PRKACA;PRKACB;SKP1;TUBA4A;RBX1;PSMA5;PSMA6;ADAM17;PSMA3;PSMA4;TUBB2A;PSMA1;PRKAR1A;PSMA2;NUMB;PSMD12;VCP;PSMD11;PSMD14;PSMD13;CUL3;SEL1L;CUL1;PSMA7;PSMB6;PSMB7;PSMB4;PSMB5;PSMB2;PRKAR2B;PSMB3;PRKAR2A;PSMB1;RPS27A;CSNK1A1;ADRM1;TUBB4B;TUBB4A;PSMC5;PSMC6;PSMC3;PSMC4;PSMC1;PSMC2;P4HB
RUNX1 Regulates Transcription of Genes Involved in Differentiation of HSCs	40/85	6.36324e-08	3.4854e-07	0	0	3.38495	56.089	YAP1;PSMD12;PSMD11;PSMD14;PSMD13;PSMA7;PSMD8;PSMB6;PSMB7;PSMD6;PSMB4;PSMD7;PSMB5;PSMB2;PSMB3;PSMD2;PSMD3;PSMB1;PSMD1;H4C1;RPS27A;H2BC9;H2AZ2;H2BC3;ADRM1;H2BC4;H2BC12;PSMA5;PSMA6;H2BC14;PSMA3;PSMC5;PSMA4;PSMC6;PSMA1;PSMC3;PSMA2;PSMC4;PSMC1;PSMC2
RHOD GTPase Cycle	29/53	6.56697e-08	3.57679e-07	0	0	4.59533	76.0005	ARHGAP1;MOSPD2;ARHGAP17;PIK3R1;ADD3;TOR1AIP1;LMNB1;AKAP12;LMAN1;HINT2;PGRMC2;CAPZB;STBD1;EFHD2;ANKFY1;PLXNA1;EMD;LBR;ACTN1;CAV1;MCAM;LEMD3;DIAPH1;DIAPH2;VAPB;ESYT1;DBN1;RAB7A;VAMP3
Signaling by EGFR	29/53	6.56697e-08	3.57679e-07	0	0	4.59533	76.0005	SH3KBP1;SHC1;SRC;PXN;PIK3R1;CBL;EGFR;CDC42;NRAS;CSK;PLCG1;RPS27A;HRAS;EPS15;PAG1;SH3GL1;GAB1;ADAM10;PTPN11;EPS15L1;PTPN12;STAM;EPN1;ADAM17;HGS;GRB2;KRAS;ARHGEF7;STAM2
Apoptosis Induced DNA Fragmentation	12/13	7.24118e-08	3.92197e-07	0	0	45.5165	748.333	H1-5;H1-4;DFFA;CASP3;HMGB2;HMGB1;H1-1;H1-0;H1-3;KPNB1;H1-2;KPNA1
Diseases of Branched-Chain Amino Acid Catabolism	12/13	7.24118e-08	3.92197e-07	0	0	45.5165	748.333	BCKDHA;MCCC2;BCKDK;ECHS1;AUH;IVD;BCKDHB;MCCC1;DBT;DLD;HIBCH;ACAT1
MET Activates PTK2 Signaling	20/30	8.15538e-08	4.40482e-07	0	0	7.59635	123.988	ITGB1;LAMA5;LAMA2;LAMB3;SRC;ITGA3;LAMB2;LAMA4;ITGA2;LAMA3;FN1;LAMC2;LAMB1;LAMC1;PTK2;COL1A1;COL3A1;COL1A2;COL5A1;COL5A2
Unfolded Protein Response (UPR)	43/95	8.47765e-08	4.56616e-07	0	0	3.14986	51.2899	ACADVL;GSK3A;CEBPB;CUL7;DCTN1;SHC1;GOSR2;PARN;ADD1;HSP90B1;EXOSC7;EXOSC6;EXOSC5;EXOSC4;KHSRP;EXOSC9;EXOSC8;LMNA;SSR1;EXOSC1;SEC31A;HSPA5;NFYA;DIS3;NFYC;GFPT1;PPP2R5B;ASNS;EIF2S2;PDIA6;EIF2S1;ARFGAP1;PDIA5;DNAJC3;DNAJB11;SRPRA;SRPRB;PREB;HDGF;HYOU1;TPP1;CALR;TLN1
Recycling Pathway of L1	27/48	8.59578e-08	4.61696e-07	0	0	4.88819	79.528	SRC;CLTC;CLTA;AP2A1;AP2A2;ACTB;RPS6KA3;TUBB6;DPYSL2;RPS6KA1;AP2S1;MAPK1;AP2M1;RDX;MSN;AP2B1;TUBB4B;TUBB4A;DNM1;TUBA4A;DNM2;DNM3;SHTN1;TUBB2A;NUMB;EZR;TUBA8
RHO GTPases Activate PKNs	32/62	8.7618e-08	4.69313e-07	0	0	4.05796	65.943	YWHAE;KDM1A;YWHAB;MYL12B;PPP1CB;YWHAQ;MYH14;MYH11;SFN;H4C1;RAC1;MYH10;YWHAG;YWHAH;H2BC9;H2AZ2;PPP1R14A;PPP1R12A;H2BC3;H2BC4;RHOC;YWHAZ;RHOA;RHOB;H2BC12;H2BC14;MYL6;MYH9;PKN2;PKN1;PPP1R12B;MYL9
Signal Transduction by L1	16/21	8.93059e-08	4.77036e-07	0	0	12.1463	197.149	ITGB1;NRP1;MAP2K1;MAP2K2;CSNK2A1;ITGB3;CSNK2A2;ITGA2B;EGFR;CSNK2B;MAPK1;ITGAV;ITGA5;RAC1;ITGA9;MAPK3
RHO GTPases Activate CIT	15/19	1.01799e-07	5.42278e-07	0	0	14.2315	229.13	CDKN1B;PPP1R12A;RHOC;RHOA;MYL12B;RHOB;PPP1CB;MYL6;MYH14;MYH9;MYH11;RAC1;PPP1R12B;MYH10;MYL9
Cooperation of PDCL (PhLP1) and TRiC CCT in G-protein Beta Folding	23/38	1.23565e-07	6.56418e-07	0	0	5.82622	92.6748	CCT3;CCT2;CSNK2A1;CSNK2A2;GNG12;GNG11;CCT6A;GNA14;GNG10;GNG2;GNG5;GNA11;GNAQ;GNB2;CSNK2B;GNB1;TCP1;GNB4;GNB3;CCT8;CCT7;CCT5;CCT4
RAB GEFs Exchange GTP for GDP on RABs	41/90	1.35081e-07	7.15634e-07	0	0	3.1863	50.399	YWHAE;RAB1A;RAB5B;RAB5C;GDI1;RAB1B;GDI2;DENND3;RAB21;TRAPPC12;AKT1;TRAPPC11;SBF1;RAB6A;RAB6B;RAB8A;RAB8B;TRAPPC2;TRAPPC3;TRAPPC2L;TRAPPC1;TRAPPC10;TRAPPC4;RAB27A;RAB27B;GAPVD1;RAB32;RAB10;RAB31;RAB14;TRAPPC6B;RAB12;RAB35;RAB13;RAB18;RAB3GAP2;RAB9A;RIN3;RAB5A;RAB3GAP1;RAB7A
Signaling by Nuclear Receptors	93/270	1.51283e-07	7.99285e-07	0	0	2.00982	31.5624	CDKN1B;HSP90AB1;KDM1A;SMC3;YY1;XPO1;AKT1;PDK3;H4C1;DLAT;KPNA2;CTSD;HRAS;PDK2;PDK1;PDHX;TLE3;HSP90AA1;HSBP1;PRMT1;MMP2;GTF2F1;SMC1A;H2BC12;H2BC14;CREB1;ALDH1A1;FKBP4;DLD;PPID;FKBP5;GTF2A1;DDX5;SHC1;HDAC1;SRC;CRABP1;GNAI3;PIK3R1;PDHB;PRKCZ;EGFR;GNAI1;GNAI2;GNG10;NRAS;GNG2;GNG5;POLR2A;RDH11;POLR2B;RAD21;POLR2C;POLR2E;MAPK1;RDH14;APOE;POLR2H;POLR2I;PLTP;POLR2J;MAPK3;H2BC9;H2AZ2;PDHA1;CAV2;H2BC3;PTGES…
MITF-M-regulated Melanocyte Development	55/136	1.66782e-07	8.78779e-07	0	0	2.5892	40.4085	GSK3B;CDKN1A;SMARCB1;ACTB;HINT1;XPO1;QARS1;CDH1;SIN3A;BCL7C;RPS6KA1;DPF2;ATP6V1E1;ATP6V1G1;SMARCC1;RARS1;SMARCC2;ACTL6A;ATP6AP2;MARS1;ARID1A;DARS1;CREB1;LARS1;ATP6V1B2;EEF1E1;ATP6V0C;ATP6V1A;SMARCD1;ASAH1;SMARCD2;HDAC1;KARS1;GMPR;ATP6V1H;MAPK1;IARS1;ATP6V1D;ATP6V1C1;ATP6V0A1;ATP6V1F;MAPK3;SMARCE1;RAB27A;MAPK14;SMARCA2;SMARCA4;TBX2;AIMP1;AIMP2;DIAPH1;EPRS1;AGO1;AGO2;CTNNB1
Organelle Biogenesis and Maintenance	100/297	1.84294e-07	9.6842e-07	0	0	1.94254	30.1224	CRTC3;MICOS13;MICOS10;TUBB6;CHCHD3;PPP2R1A;CHCHD6;KIFAP3;PRKACA;MEF2C;CSNK1D;CSNK1E;PRKAB1;LZTFL1;TUBA4A;HCFC1;TFAM;UNC119B;ARL3;NRF1;APOO;PRKAR2B;ATP5MK;ATP5MJ;ATP5MG;ATP5MF;ATP5ME;HSPA9;APOOL;IDH2;DNAJC11;GLUD1;CYCS;DYNLRB1;CALM1;TUBA8;YWHAE;ARF4;PRKAG1;ACTR1A;PCM1;TNPO1;GABPA;RAB8A;YWHAG;CCT3;CCT2;HSP90AA1;EXOC8;EXOC7;SIRT5;DYNLL1;TUBG1;DYNLL2;CKAP5;TUBB2A;CREB1;RP2;TCP1;EXOC4;EXOC3;EXOC5;MAPR…
Amplification of Signal From Unattached Kinetochores via a MAD2 Inhibitory Signal	42/94	1.86362e-07	9.74007e-07	0	0	3.07586	47.6623	DYNC1I2;AHCTF1;NUP107;SEH1L;NUP160;PPP2CA;PPP1CC;PPP2CB;XPO1;PPP2R1B;PPP2R1A;PPP2R5E;NUP85;NUP43;BUB3;CLASP1;NDEL1;CLASP2;RANBP2;DYNC1H1;NUDC;SEC13;NUP133;RCC2;PPP2R5B;PPP2R5A;PPP2R5C;DYNLL1;RANGAP1;CKAP5;DYNLL2;DYNC1LI1;CLIP1;DYNC1LI2;RPS27;KIF2A;TAOK1;NUP98;MAPRE1;MAD1L1;PAFAH1B1;NUP37
Amplification of Signal From the Kinetochores	42/94	1.86362e-07	9.74007e-07	0	0	3.07586	47.6623	DYNC1I2;AHCTF1;NUP107;SEH1L;NUP160;PPP2CA;PPP1CC;PPP2CB;XPO1;PPP2R1B;PPP2R1A;PPP2R5E;NUP85;NUP43;BUB3;CLASP1;NDEL1;CLASP2;RANBP2;DYNC1H1;NUDC;SEC13;NUP133;RCC2;PPP2R5B;PPP2R5A;PPP2R5C;DYNLL1;RANGAP1;CKAP5;DYNLL2;DYNC1LI1;CLIP1;DYNC1LI2;RPS27;KIF2A;TAOK1;NUP98;MAPRE1;MAD1L1;PAFAH1B1;NUP37
RHOJ GTPase Cycle	29/55	1.92241e-07	1.00203e-06	0	0	4.24131	65.5898	TFRC;DOCK8;SNAP23;ARHGAP1;WAS;WASL;PIK3R1;SLC1A5;FNBP1L;CDC42;GJA1;STOM;PAK2;GIT1;PAK4;GIT2;JUP;FNBP1;CAV1;SCRIB;CDC42BPB;MPP7;FMNL3;RHOJ;CDC42EP1;LAMTOR1;ARHGEF7;RAB7A;VAMP3
RHO GTPases Activate NADPH Oxidases	17/24	2.03811e-07	1.05949e-06	0	0	9.21924	142.032	NCF1;NCF2;PRKCD;PIK3R4;CYBB;CYBA;PRKCA;MAPK14;PRKCZ;RAC2;MAPK1;PIN1;PIK3C3;RAC1;S100A9;S100A8;MAPK3
Deubiquitination	92/268	2.09638e-07	1.08687e-06	0	0	1.99914	30.7426	WDR48;PTEN;KEAP1;OTUD7B;ARRB1;IDE;ARRB2;ACTB;PSMD8;BABAM1;YY1;PSMD6;UCHL1;PSMD7;PSMD2;PSMD3;RUVBL1;PSMD1;TRIM25;IKBKG;TOMM70;USP8;USP47;USP7;USP5;USP4;ACTL6A;RAD23A;UCHL3;RAD23B;RHOA;UCHL5;H2BC18;HCFC1;PSMA5;H2BC12;PSMA6;PSMA3;H2BC14;PSMA4;PSMA1;PSMA2;HGS;PTRH2;VDAC3;FKBP8;VDAC2;VDAC1;STAMBP;STAM2;OTUB1;BECN1;USP14;PSMD12;VCP;PSMD11;PSMD14;PSMD13;USP10;NEDD8;BRCC3;MAT2B;PSMA7;SNX3;PSMB6;PSMB7;PSM…
Mitotic Spindle Checkpoint	47/111	2.5947e-07	1.34163e-06	0	0	2.79791	42.4292	DYNC1I2;AHCTF1;NUP107;SEH1L;NUP160;PPP2CA;PPP1CC;PPP2CB;CDC23;XPO1;PPP2R1B;PPP2R1A;NUP85;PPP2R5E;CDC26;NUP43;BUB3;CLASP1;NDEL1;CLASP2;RANBP2;DYNC1H1;NUDC;SEC13;NUP133;RCC2;PPP2R5B;PPP2R5A;PPP2R5C;DYNLL1;RANGAP1;CKAP5;DYNLL2;DYNC1LI1;CLIP1;DYNC1LI2;RPS27;KIF2A;TAOK1;CDC16;NUP98;MAPRE1;ANAPC1;MAD1L1;ANAPC2;PAFAH1B1;NUP37
CDC42 GTPase Cycle	60/155	2.90936e-07	1.50033e-06	0	0	2.4091	36.2574	DOCK6;TFRC;DOCK9;DOCK8;ITSN1;DOCK7;SNAP23;ARHGAP1;WASL;FNBP1L;ARHGAP42;SH3PXD2A;ARHGDIA;ARHGDIB;WDR91;LBR;GIT1;RALBP1;ARHGEF12;ARHGEF15;FNBP1;ARAP2;SCRIB;ARAP1;ARFGAP3;ARFGAP2;DAAM1;CDC42EP4;CDC42EP1;ARHGEF7;ARHGEF6;RAB7A;VAMP3;ARHGEF25;WAS;ARHGAP17;IQGAP1;PIK3R1;IQGAP2;CDC42;GNA13;STOM;SRGAP2;PAK2;YKT6;PAK4;FARP1;GIT2;STARD13;JUP;CAV1;ARHGAP29;MYO9B;CDC42BPB;BAIAP2;KTN1;FMNL3;ARHGAP31;LAMTOR1;CD…
Caspase-mediated Cleavage of Cytoskeletal Proteins	11/12	3.20854e-07	1.65023e-06	0	0	41.7135	623.712	CASP7;CASP8;DBNL;GSN;CASP6;CASP3;MAPT;VIM;SPTAN1;ADD1;PLEC
RHOQ GTPase Cycle	30/59	3.37678e-07	1.73216e-06	0	0	3.93387	58.6193	TFRC;ITSN1;SNAP23;ARHGAP1;ARHGAP17;WASL;IQGAP1;SLC1A5;CDC42;GJA1;STOM;SRGAP2;PAK2;GIT1;PAK4;GIT2;JUP;FNBP1;CAV1;SCRIB;CDC42BPB;MPP7;CDC42EP4;TRIP10;CDC42EP1;GOPC;LAMTOR1;ARHGEF7;RAB7A;VAMP3
SUMOylation of DNA Damage Response and Repair Proteins	36/77	3.50063e-07	1.79095e-06	0	0	3.34129	49.6687	SP100;NUP107;SEH1L;SMC3;NUP160;RNF2;SUMO1;NUP85;RAD21;NUP62;SUMO2;TPR;NUP43;NUP88;RAE1;NUP214;RANBP2;SEC13;PHC2;UBE2I;NUP133;NUP210;PARP1;NUP155;RPA1;SMC1A;PML;NUP93;STAG1;STAG2;NUP50;NUP35;NUP54;NUP98;NUP58;NUP37
Transport of Small Molecules	207/724	3.70152e-07	1.88875e-06	0	0	1.54121	22.8244	GLTP;SLC35B2;AHCYL2;SLC35B4;TFRC;AQP5;LIPA;PHB2;AQP1;PSMD8;PSMD6;PSMD7;PSMD2;FTH1;PSMD3;BSG;PSMD1;PRKACA;ATP6V1E1;PRKACB;SKP1;SLC34A2;ATP6V1G1;SLC6A14;SLC6A11;AFG3L2;SOAT1;PRKAR1A;VDAC3;YME1L1;VDAC2;VDAC1;ABCB7;SAR1B;NEDD4L;CYB5R1;GNG10;PRKAR2B;PRKAR2A;HMOX1;APOE;HMOX2;ATP6V1C1;GPIHBP1;ATP6V0A1;ABCA3;ERLIN2;GNG12;CP;GNG11;TF;NCEH1;ARL2BP;WNK1;MYO5B;FXYD1;CALM1;ARF1;SLC44A1;SLC44A2;CLTC;CLTA;AP2A1…
Signaling by NOTCH	75/209	3.83994e-07	1.95424e-06	0	0	2.13741	31.5752	POGLUT1;ATP2A3;ATP2A2;ARRB1;ARRB2;YBX1;RBPJ;PSMD8;PSMD6;PSMD7;POFUT1;MDK;PSMD2;PSMD3;AKT1;PSMD1;TMED2;H4C1;SKP1;TLE3;PRKCI;TLE1;ADAM10;YWHAZ;RBX1;PSMA5;ACTA2;H2BC12;PSMA6;PSMA3;ADAM17;H2BC14;PSMA4;CREB1;PSMA1;PSMA2;NUMB;PSMD12;HDAC2;PSMD11;PSMD14;PSMD13;HDAC1;SEL1L;CUL1;EGFR;PSMA7;HDAC6;PSMB6;PSMB7;NCSTN;PSMB4;PSMB5;PSMB2;PSMB3;PSMB1;RPS27A;RAB6A;H2BC9;H2AZ2;STAT1;H2BC3;H2BC4;ADRM1;PBX1;PSMC5;SNW…
Cooperation of Prefoldin and TriC CCT in Actin and Tubulin Folding	20/32	3.95017e-07	2.00507e-06	0	0	6.32949	93.3241	CCT3;CCT2;VBP1;TUBB4B;TUBB4A;ACTB;TUBA4A;CCT6A;TUBB6;TUBB2A;TCP1;PFDN1;PFDN2;CCT8;CCT7;PFDN5;CCT5;PFDN6;CCT4;TUBA8
Rab Regulation of Trafficking	50/123	4.95028e-07	2.50616e-06	0	0	2.60993	37.8927	YWHAE;GDI1;GDI2;MAP1LC3B;TRAPPC12;AKT1;TRAPPC11;SBF1;TBC1D10A;RAB8A;RAB8B;GABARAPL2;TRAPPC2L;GAPVD1;RAB32;RAB31;TRAPPC6B;RAB35;RIN3;ARF6;RAB7A;RAB1A;RAB5B;RAB5C;RABGAP1;RAB1B;DENND3;RAB21;GGA1;TBC1D13;RAB6A;RAB6B;TBC1D15;TRAPPC2;TRAPPC3;TRAPPC1;TRAPPC4;TRAPPC10;RAB27A;RAB27B;RAB11B;RAB10;RAB14;RAB12;RAB13;RAB18;RAB3GAP2;RAB9A;RAB5A;RAB3GAP1
Extra-nuclear Estrogen Signaling	35/75	5.362e-07	2.7005e-06	0	0	3.32909	48.068	CDKN1B;SHC1;SRC;GNAI3;PIK3R1;PRKCZ;EGFR;GNAI1;GNAI2;GNG10;NRAS;XPO1;GNG2;GNG5;AKT1;MAPK1;HRAS;MAPK3;HSP90AA1;HSBP1;PRMT1;CAV2;MMP2;CAV1;GNG12;GNG11;PTK2;CREB1;GNB2;GNB1;GNB4;GNB3;KRAS;STRN;CALM1
Signaling by FGFR2	35/75	5.362e-07	2.7005e-06	0	0	3.32909	48.068	SHC1;SRC;PIK3R1;FGF1;CBL;TIAL1;PPP2CA;PTBP1;PPP2CB;NRAS;POLR2A;PPP2R1A;POLR2B;POLR2C;POLR2E;MAPK1;PLCG1;POLR2H;HNRNPA1;POLR2I;RPS27A;HRAS;POLR2J;MAPK3;RBFOX2;NCBP1;NCBP2;GAB1;PTPN11;GTF2F1;HNRNPM;HNRNPH1;HNRNPF;GRB2;KRAS
Lysosome Vesicle Biogenesis	21/35	5.40685e-07	2.71603e-06	0	0	5.69719	82.2129	APP;HSPA8;ARF1;CLTC;CTSZ;CLTB;AP1B1;M6PR;CLTA;ARRB1;GNS;DNM2;VAMP8;VAMP7;AP1G1;HGS;AP1S1;AP1M2;VAMP2;AP1M1;TXNDC5
Malate-aspartate Shuttle	9/9	7.58902e-07	3.80236e-06	0	0	142362	2.00608e+06	SLC25A18;GOT1;MDH1;MDH2;GOT2;SLC25A12;SLC25A11;SLC25A22;SLC25A13
HIV Elongation Arrest and Recovery	20/33	8.05207e-07	4.00333e-06	0	0	5.84224	81.9792	CCNK;SUPT16H;CTDP1;SSRP1;GTF2F1;SUPT5H;CDK9;POLR2A;POLR2B;POLR2C;POLR2E;TCEA1;ELOB;NELFB;ELOC;NELFA;NELFCD;POLR2H;POLR2I;POLR2J
Pausing and Recovery of HIV Elongation	20/33	8.05207e-07	4.00333e-06	0	0	5.84224	81.9792	CCNK;SUPT16H;CTDP1;SSRP1;GTF2F1;SUPT5H;CDK9;POLR2A;POLR2B;POLR2C;POLR2E;TCEA1;ELOB;NELFB;ELOC;NELFA;NELFCD;POLR2H;POLR2I;POLR2J
Regulation of Pyruvate Metabolism	20/33	8.05207e-07	4.00333e-06	0	0	5.84224	81.9792	PDHX;WDR26;PDHA1;RANBP9;PDHB;ARMC8;GSTZ1;PDP1;LDHA;RMND5A;PKM;GID8;ME1;PDK3;PGAM5;DLAT;RPS27A;DLD;PDK2;PDK1
Formation of RNA Pol II Elongation Complex	29/58	8.33069e-07	4.12071e-06	0	0	3.80183	53.2186	CCNK;CTDP1;CTR9;SUPT6H;CDC73;IWS1;POLR2A;POLR2B;POLR2C;LEO1;POLR2E;ELOB;NELFB;ELOC;NELFA;NELFCD;POLR2H;POLR2I;POLR2J;SUPT16H;NCBP1;NCBP2;SSRP1;GTF2F1;SUPT5H;CDK9;SKIC8;PAF1;TCEA1
RNA Polymerase II Transcription Elongation	29/58	8.33069e-07	4.12071e-06	0	0	3.80183	53.2186	CCNK;CTDP1;CTR9;SUPT6H;CDC73;IWS1;POLR2A;POLR2B;POLR2C;LEO1;POLR2E;ELOB;NELFB;ELOC;NELFA;NELFCD;POLR2H;POLR2I;POLR2J;SUPT16H;NCBP1;NCBP2;SSRP1;GTF2F1;SUPT5H;CDK9;SKIC8;PAF1;TCEA1
Signaling by NTRK1 (TRKA)	47/115	8.95867e-07	4.42007e-06	0	0	2.63266	36.661	RALA;RALB;SHC1;YWHAB;SRC;CLTC;CLTA;AP2A1;CHD4;PIK3R1;AP2A2;CRKL;PPP2CA;RPS6KA3;PPP2CB;NRAS;RAP1A;PPP2R1B;PPP2R1A;RPS6KA1;AP2S1;MAPK1;PLCG1;HRAS;MEF2D;AP2M1;MAPK3;MEF2A;MAP2K1;MEF2C;MAP2K2;DUSP3;STAT3;AP2B1;MAPK14;DNM1;RHOA;MAPK12;DNM2;DNM3;TF;CREB1;CDK5;MAPKAPK2;GRB2;KRAS;CRK
PKR-mediated Signaling	36/80	1.11038e-06	5.45072e-06	0	0	3.11288	42.6801	DHX9;PPP2CA;PPP2CB;TUBB6;PPP2R1B;SUMO1;PPP2R1A;TRIM25;ARIH1;IKBKG;NCK1;MAP2K6;HSPA8;NPM1;UBE2I;STAT1;STAT3;PPP2R5A;EIF2AK2;HSPA2;EIF2S2;TUBB4B;ILF2;EIF2S1;TUBB4A;TUBA4A;DNAJC3;ILF3;MAVS;TUBB2A;PRKRA;MAPT;HSPA1B;PTPN2;HSPA1A;TUBA8
Post NMDA Receptor Activation Events	36/80	1.11038e-06	5.45072e-06	0	0	3.11288	42.6801	CAMK2D;PRKAA1;SRC;CAMK2A;PRKAG1;RPS6KA3;TUBB6;NRAS;PRKAR2B;PRKAR2A;RPS6KA1;MAPK1;RAC1;KPNA2;PRKACA;HRAS;PRKACB;CAMK2G;GIT1;MAPK3;ACTN2;TUBB4B;PRKAB1;TUBB4A;TUBA4A;DLG1;CREB1;TUBB2A;DLG3;PRKAR1A;KRAS;MAPT;CAMK1;ARHGEF7;CALM1;TUBA8
Signaling by ERBB2	26/50	1.16654e-06	5.71194e-06	0	0	4.11698	56.244	CUL5;SHC1;SRC;PIK3R1;EGFR;NRAS;AKT1;PLCG1;RPS27A;HRAS;USP8;HSP90AA1;YES1;PRKCE;PRKCD;GAB1;ERBIN;PRKCA;MEMO1;PTPN12;RHOA;DIAPH1;CDC37;GRB2;KRAS;STUB1
Endosomal Sorting Complex Required For Transport (ESCRT)	19/31	1.19431e-06	5.83319e-06	0	0	6.01157	81.9854	TSG101;VPS4B;VTA1;VPS4A;VPS37C;SNF8;STAM;VPS37B;HGS;CHMP2B;CHMP3;CHMP4B;RPS27A;CHMP6;VPS36;STAM2;VPS25;VPS28;CHMP5
Activation of NMDA Receptors and Postsynaptic Events	40/93	1.21579e-06	5.92316e-06	0	0	2.87255	39.1245	CAMK2D;PRKAA1;SRC;CAMK2A;PRKAG1;LIN7C;PPM1F;RPS6KA3;TUBB6;NRAS;PRKAR2B;PRKAR2A;RPS6KA1;MAPK1;RAC1;KPNA2;PRKACA;HRAS;PRKACB;CAMK2G;GIT1;MAPK3;ACTN2;CASK;TUBB4B;PRKAB1;TUBB4A;TUBA4A;DLG1;CREB1;TUBB2A;DLG3;NBEA;PRKAR1A;KRAS;MAPT;CAMK1;ARHGEF7;CALM1;TUBA8
Iron Uptake and Transport	29/59	1.31195e-06	6.37562e-06	0	0	3.67487	49.7724	ATP6V1A;STEAP4;TFRC;CUL1;NEDD8;ALAD;CAND1;HEPH;FTH1;ATP6V1H;HMOX1;ATP6V1E1;RPS27A;ATP6V1D;ATP6V1C1;HMOX2;SKP1;ATP6V0A1;ATP6V1F;ATP6V1G1;ATP6AP1;GLRX3;CP;TF;ATP6V1B2;LCN2;ACO1;ATP6V0C;ABCG2
KSRP (KHSRP) Binds and Destabilizes mRNA	13/17	1.45043e-06	7.03098e-06	0	0	12.328	165.734	DIS3;PARN;MAPK14;YWHAZ;EXOSC7;EXOSC6;EXOSC5;EXOSC4;EXOSC9;KHSRP;EXOSC8;AKT1;EXOSC1
RHOF GTPase Cycle	23/42	1.4762e-06	7.13802e-06	0	0	4.59849	61.7395	FARP1;ACTN1;CAV1;MCAM;SNAP23;ARHGAP1;MYO9B;PIK3R1;RHOF;ADD3;ACTB;TOR1AIP1;LMNB1;AKAP12;DIAPH1;DIAPH2;BAIAP2L1;CAPZB;BASP1;ESYT1;SRGAP2;RAB7A;VAMP3
Signaling by NTRKs	52/134	1.6033e-06	7.73333e-06	0	0	2.41621	32.2405	YWHAB;CLTC;CLTA;AP2A1;CHD4;AP2A2;CRKL;RPS6KA3;PPP2R1B;PPP2R1A;RPS6KA1;NELFB;RAC1;HRAS;AP2M1;MEF2A;MAP2K1;MEF2C;MAP2K2;DUSP3;GAB1;DNM1;RHOA;DNM2;DNM3;CREB1;MAPKAPK2;CRK;RALA;RALB;SHC1;SRC;PIK3R1;PPP2CA;PPP2CB;NRAS;RAP1A;AP2S1;MAPK1;PLCG1;MEF2D;MAPK3;STAT3;PTPN11;AP2B1;MAPK14;MAPK12;TF;CDK5;BAX;GRB2;KRAS
Constitutive Signaling by EGFRvIII	12/15	1.65398e-06	7.93827e-06	0	0	15.1703	201.952	HSP90AA1;NRAS;SHC1;CDC37;GAB1;GRB2;KRAS;PIK3R1;PLCG1;CBL;HRAS;EGFR
Signaling by EGFRvIII in Cancer	12/15	1.65398e-06	7.93827e-06	0	0	15.1703	201.952	HSP90AA1;NRAS;SHC1;CDC37;GAB1;GRB2;KRAS;PIK3R1;PLCG1;CBL;HRAS;EGFR
mTORC1-mediated Signalling	16/24	1.68263e-06	8.05585e-06	0	0	7.59001	100.91	YWHAB;RPS6;MTOR;FKBP1A;RRAGA;RRAGC;RHEB;AKT1S1;MLST8;LAMTOR2;LAMTOR1;EIF4E;LAMTOR3;EIF4B;EIF4G1;LAMTOR5
eNOS Activation	11/13	1.68731e-06	8.05837e-06	0	0	20.8554	277.218	CYB5B;HSP90AA1;LYPLA1;DDAH1;SPR;CAV1;NMT1;AKT1;NMT2;CALM1;CYGB
Downstream Signal Transduction	18/29	1.7627e-06	8.37717e-06	0	0	6.21182	82.2982	PDGFRB;STAT5B;SRC;STAT1;STAT3;PTPN11;PIK3R1;CRKL;NRAS;NCK2;STAT6;GRB2;KRAS;PLCG1;HRAS;CRK;BCAR1;NCK1
The Role of Nef in HIV-1 Replication and Disease Pathogenesis	18/29	1.7627e-06	8.37717e-06	0	0	6.21182	82.2982	ARF1;AP1B1;AP2A1;AP2B1;AP2A2;HCK;AP1G1;PACS1;AP2S1;ELMO1;AP1S1;ATP6V1H;RAC1;B2M;PAK2;AP1M2;AP2M1;AP1M1
Formation of TC-NER Pre-Incision Complex	26/51	1.90724e-06	9.04191e-06	0	0	3.95205	52.0479	GPS1;COPS7A;PRPF19;POLR2A;POLR2B;POLR2C;POLR2E;POLR2H;POLR2I;RPS27A;POLR2J;AQR;USP7;RBX1;DDB1;COPS4;CUL4A;COPS3;XAB2;COPS6;COPS5;COPS2;PPIE;TCEA1;COPS8;CUL4B
High Laminar Flow Shear Stress Activates Signaling by PIEZO1 and PECAM1 CDH5 KDR in Endothelial Cell	32/69	1.92776e-06	9.10124e-06	0	0	3.28878	43.2775	RAMP2;CALCRL;CDH5;GNG10;GNG2;CAPNS1;GNG5;PRKAR2B;GNA11;PRKAR2A;CAPN2;KDR;MLST8;AKT1;PIEZO1;PRKACA;PRKACB;GNG12;GNG11;MTOR;PRKAR1A;GNAQ;GNB2;GNB1;PECAM1;GNB4;CTNNB1;GNB3;PKN2;TLN1;CALM1;VCL
HSF1-dependent Transactivation	21/37	1.93384e-06	9.10124e-06	0	0	4.98441	65.5749	HSPA8;CAMK2D;HSP90AA1;HSP90AB1;HSBP1;HSPB8;PTGES3;CAMK2A;HSPA2;MTOR;DNAJB1;HSPH1;DNAJB6;AKT1S1;MLST8;SERPINH1;FKBP4;CAMK2G;CRYAB;HSPA1B;HSPA1A
RHOV GTPase Cycle	21/37	1.93384e-06	9.10124e-06	0	0	4.98441	65.5749	GIT2;TPM4;TPM3;USP9X;CLTC;TXNL1;IQGAP1;PIK3R1;WASL;CDC42;PARD6B;PEAK1;NCK2;ARHGEF7;PAK2;SPTAN1;GIT1;SPTBN1;NCK1;PAK4;EPHA2
TNFR2 Non-Canonical NF-kB Pathway	38/88	1.97871e-06	9.28469e-06	0	0	2.89181	37.9784	CD40;PSMD12;PSMD11;PSMD14;PSMD13;CUL1;PSMA7;PSMD8;PSMB6;PSMB7;PSMD6;PSMB4;PSMD7;PSMB5;PSMB2;PSMB3;PSMD2;PSMD3;PSMB1;PSMD1;RPS27A;SKP1;ADRM1;NFKB2;PSMA5;PSMA6;PSMA3;PSMC5;PSMA4;PSMC6;PSMA1;PSMC3;PSMA2;PSMC4;PSMC1;PSMC2;UBA3;UBE2M
Regulation of Endogenous Retroelements by Piwi-interacting RNAs (piRNAs)	31/66	1.98239e-06	9.28469e-06	0	0	3.36768	44.2217	SMARCD1;HDAC2;SMARCD2;SMARCB1;HDAC1;CHD4;ACTB;MTA1;RBBP4;BCL7C;DPF2;H4C1;RBBP7;MTA2;H2BC9;MBD3;SMARCE1;H2AZ2;SMARCC1;SMARCC2;H2BC3;ACTL6A;DNMT3A;H2BC4;ARID1A;SMARCA2;GATAD2B;GATAD2A;SMARCA4;H2BC12;H2BC14
Toll Like Receptor 2 (TLR2) Cascade	47/118	2.13187e-06	9.93678e-06	0	0	2.52094	32.9197	APP;USP14;NLRX1;CUL1;HMGB1;AGER;RELA;PPP2CA;RPS6KA3;MAPK9;PPP2CB;CASP8;PPP2R1B;PPP2R1A;RPS6KA1;MAPK1;CD14;CD36;IKBKG;RPS27A;SKP1;MAP2K6;MAPK3;MAP2K3;MEF2A;FGB;IKBIP;MAP2K4;FGA;MAP2K1;MEF2C;DUSP3;S100A1;FGG;SFTPD;IRAK4;MAPK14;NFKB1;NFKB2;NFKBIA;CREB1;MAPKAPK2;UBE2N;UBE2V1;SFTPA1;S100A9;S100A8
Toll Like Receptor TLR1 TLR2 Cascade	47/118	2.13187e-06	9.93678e-06	0	0	2.52094	32.9197	APP;USP14;NLRX1;CUL1;HMGB1;AGER;RELA;PPP2CA;RPS6KA3;MAPK9;PPP2CB;CASP8;PPP2R1B;PPP2R1A;RPS6KA1;MAPK1;CD14;CD36;IKBKG;RPS27A;SKP1;MAP2K6;MAPK3;MAP2K3;MEF2A;FGB;IKBIP;MAP2K4;FGA;MAP2K1;MEF2C;DUSP3;S100A1;FGG;SFTPD;IRAK4;MAPK14;NFKB1;NFKB2;NFKBIA;CREB1;MAPKAPK2;UBE2N;UBE2V1;SFTPA1;S100A9;S100A8
Integration of Energy Metabolism	44/108	2.18239e-06	1.01478e-05	0	0	2.61742	34.1183	AHCYL1;STXBP1;ITPR1;ITPR3;IQGAP1;AKAP5;AGPAT1;ACACA;GNAI1;GNAI2;PPP2CA;GNA14;PPP2CB;GNG10;RAP1A;GNG2;PPP2R1B;GNG5;PPP2R1A;PRKAR2B;PRKAR2A;GNA11;CD36;PRKACA;PRKACB;ADIPOQ;TALDO1;ACSL4;PRKCA;GNG12;GNG11;ACLY;PLCB3;MARCKS;PRKAR1A;FASN;GNAQ;GNB2;GNB1;GNB4;GNB3;PLCB1;TKT;VAMP2
Pausing and Recovery of Tat-mediated HIV Elongation	19/32	2.36253e-06	1.0907e-05	0	0	5.54879	71.8889	SUPT16H;CTDP1;SSRP1;GTF2F1;SUPT5H;CDK9;POLR2A;POLR2B;POLR2C;POLR2E;TCEA1;ELOB;NELFB;ELOC;NELFA;NELFCD;POLR2H;POLR2I;POLR2J
Tat-mediated HIV Elongation Arrest and Recovery	19/32	2.36253e-06	1.0907e-05	0	0	5.54879	71.8889	SUPT16H;CTDP1;SSRP1;GTF2F1;SUPT5H;CDK9;POLR2A;POLR2B;POLR2C;POLR2E;TCEA1;ELOB;NELFB;ELOC;NELFA;NELFCD;POLR2H;POLR2I;POLR2J
Thrombin Signalling Through Proteinase Activated Receptors (PARs)	19/32	2.36253e-06	1.0907e-05	0	0	5.54879	71.8889	SRC;ARRB1;ARRB2;F2;GNG12;GNG11;GNA13;GNA14;GNG10;GNG2;GNG5;GNA11;GNAQ;GNB2;GNB1;GNB4;MAPK1;GNB3;MAPK3
Negative Regulation of MAPK Pathway	23/43	2.54626e-06	1.17273e-05	0	0	4.36829	56.2674	MAP2K1;MAP2K2;YWHAB;ARAF;PPP2R5B;PEBP1;PPP2R5A;PPP2R5C;MAPK12;PPP2CA;PPP2CB;NRAS;PPP5C;PPP2R1B;PPP2R1A;PPP2R5E;MAPK1;KRAS;RPS27A;RAF1;HRAS;MARK3;MAPK3
Cell Junction Organization	47/119	2.81462e-06	1.29326e-05	0	0	2.48577	31.7698	ITGB1;PATJ;CD151;FBLIM1;CTNND1;PXN;LAMA3;ILK;LAMC2;F11R;ACTB;CDH5;PARD6B;CDH2;CDH1;CTNNA1;FLNA;RSU1;FLNC;VASP;PRKCI;CADM1;JUP;LAMB3;FOXF1;ACTN1;PARVA;PARVB;CLDN5;AFDN;ILF3;ZEB2;CLDN3;SP1;AGO1;CLDN7;AGO2;CDH11;CDH13;CLDN18;CTNNB1;ITGA6;FERMT2;NECTIN2;ARHGEF6;PLEC;LIMS1
Leishmania Infection	82/245	2.93472e-06	1.34208e-05	0	0	1.92086	24.4696	APP;CYFIP1;NCKAP1;AHCYL1;HSP90AB1;ARPC1B;ARPC1A;WASL;ACTB;PYCARD;IGHG4;IGHG1;CTSG;RAC1;PRKACA;PRKACB;NCK1;ACTR3;ACTR2;ENTPD1;SYK;CYBA;HCK;ADAM17;CREB1;PRKAR1A;ELMO1;DPEP1;ELMO2;MYH9;CRK;DOCK1;SRC;GNAI3;WAS;ITPR1;ITPR3;TXN;GNAI1;RELA;GNAI2;C3;CDC42;GNG10;NT5E;GNG2;IGKC;GNG5;PRKAR2B;PRKAR2A;PLCG2;HMOX1;MAPK1;PLCG1;WASF2;MAPK3;GSDMD;LYN;YES1;FZD7;MYO9B;ARPC4;ARPC5;GNG12;BAIAP2;MAPK14;GNG11;PTK2;NFKB…
Parasitic Infection Pathways	82/245	2.93472e-06	1.34208e-05	0	0	1.92086	24.4696	APP;CYFIP1;NCKAP1;AHCYL1;HSP90AB1;ARPC1B;ARPC1A;WASL;ACTB;PYCARD;IGHG4;IGHG1;CTSG;RAC1;PRKACA;PRKACB;NCK1;ACTR3;ACTR2;ENTPD1;SYK;CYBA;HCK;ADAM17;CREB1;PRKAR1A;ELMO1;DPEP1;ELMO2;MYH9;CRK;DOCK1;SRC;GNAI3;WAS;ITPR1;ITPR3;TXN;GNAI1;RELA;GNAI2;C3;CDC42;GNG10;NT5E;GNG2;IGKC;GNG5;PRKAR2B;PRKAR2A;PLCG2;HMOX1;MAPK1;PLCG1;WASF2;MAPK3;GSDMD;LYN;YES1;FZD7;MYO9B;ARPC4;ARPC5;GNG12;BAIAP2;MAPK14;GNG11;PTK2;NFKB…
Assembly of Collagen Fibrils and Other Multimeric Structures	29/61	3.10478e-06	1.41651e-05	0	0	3.44475	43.6883	COL18A1;COL15A1;CD151;COL14A1;COL12A1;LAMA3;LAMC2;CTSS;LOXL1;LOXL2;CTSL;CTSB;LAMB3;PCOLCE;COL1A1;COL3A1;COL1A2;COL4A2;LOX;COL5A1;COL4A1;COL4A4;COL6A2;COL4A3;COL6A1;PXDN;COL5A2;ITGA6;PLEC
Apoptotic Factor-Mediated Response	14/20	3.18741e-06	1.4474e-05	0	0	8.85189	112.032	GSDMD;APAF1;DIABLO;APIP;UACA;CASP9;CASP7;C1QBP;CASP3;BAX;CYCS;MAPK1;BAK1;MAPK3
Formation of ATP by Chemiosmotic Coupling	14/20	3.18741e-06	1.4474e-05	0	0	8.85189	112.032	ATP5PF;ATP5PD;ATP5PB;ATP5F1C;ATP5F1D;ATP5F1E;ATP5F1A;ATP5F1B;ATP5PO;ATP5MK;ATP5MJ;ATP5MG;ATP5MF;ATP5ME
HSF1 Activation	18/30	3.54369e-06	1.60168e-05	0	0	5.6938	71.4592	YWHAE;VCP;HSP90AA1;HSP90AB1;HSBP1;PTGES3;RPA1;RPA2;HDAC6;EEF1A1;DNAJB1;HSPH1;DNAJB6;RPA3;SERPINH1;FKBP4;HSPA1B;HSPA1A
Signaling by CSF3 (G-CSF)	18/30	3.54369e-06	1.60168e-05	0	0	5.6938	71.4592	LYN;STAT5B;CUL5;SYK;SHC1;STAT1;UBE2D2;UBE2D3;STAT3;PTPN11;RNF7;HCK;ELOB;GRB2;KRAS;ELOC;RPS27A;JAK1
Signaling by the B Cell Receptor (BCR)	59/162	3.74339e-06	1.68801e-05	0	0	2.18331	27.2816	AHCYL1;SH3KBP1;PSMD8;PPP3CA;PSMD6;PSMD7;PSMD2;PSMD3;PSMD1;IKBKG;HRAS;SKP1;NCK1;SYK;PSMA5;PSMA6;PSMA3;PSMA4;STIM1;PSMA1;PSMA2;PPIA;PSMD12;PSMD11;PSMD14;PSMD13;CUL1;ITPR1;ITPR3;PIK3R1;PSMA7;RELA;PSMB6;PSMB7;PPP3R1;NRAS;PSMB4;PSMB5;IGKC;PSMB2;PSMB3;PSMB1;PLCG2;RPS27A;LYN;ADRM1;NFKB1;NFKBIA;FKBP1A;PSMC5;PSMC6;PSMC3;PSMC4;PSMC1;PSMC2;GRB2;KRAS;PTPN6;CALM1
Complex III Assembly	16/25	3.76339e-06	1.68917e-05	0	0	6.74625	84.262	HSPA9;UQCRB;UQCC2;UQCR11;UQCR10;UQCRH;LETM1;NFS1;UQCRQ;UQCRC1;UQCRFS1;CYC1;UQCRC2;MT-CYB;FXN;ISCU
Deadenylation of mRNA	16/25	3.76339e-06	1.68917e-05	0	0	6.74625	84.262	EIF4A2;EIF4A1;EIF4A3;PARN;CNOT10;CNOT7;PAN3;CNOT1;CNOT2;CNOT3;TNKS1BP1;PABPC1;EIF4E;EIF4B;PAIP1;EIF4G1
MTOR Signalling	22/41	3.92084e-06	1.75578e-05	0	0	4.39749	54.7453	PRKAA1;CAB39;YWHAB;RPS6;PRKAG1;PRKAB1;MTOR;FKBP1A;PPM1A;RRAGA;RRAGC;RHEB;AKT1S1;MLST8;AKT1;LAMTOR2;LAMTOR1;EIF4E;LAMTOR3;EIF4B;EIF4G1;LAMTOR5
SARS-CoV-2 Activates Modulates Innate and Adaptive Immune Responses	52/138	4.43905e-06	1.98325e-05	0	0	2.30324	28.3876	NUP107;HSP90AB1;TBK1;NUP62;TRIM25;IKBKG;KPNA2;B2M;JAK1;NUP214;TOMM70;HSP90AA1;SEC13;NUP210;NUP133;SFTPD;NUP93;IRF3;NUP50;NUP54;PIK3C3;NUP98;UBE2V1;NUP58;BECN1;SEC23A;SEH1L;SAR1B;PIK3R4;NUP160;LARP1;TKFC;NUP85;G3BP1;TPR;G3BP2;NUP88;NUP43;RPS27A;RAE1;RANBP2;SEC24A;NUP155;STAT1;CNBP;PTPN11;MAVS;UBE2N;NUP35;PTPN6;RIGI;NUP37
TGF-beta Receptor Signaling Activates SMADs	24/47	4.54672e-06	2.02669e-05	0	0	3.96386	48.7599	ITGB1;SMAD2;TGFB2;ITGB5;ITGB3;LTBP4;NEDD4L;LTBP2;NEDD8;CBL;UCHL5;PPP1CA;PPP1CB;FKBP1A;PPP1CC;XPO1;ITGA8;STRAP;ITGAV;STUB1;ITGB6;RPS27A;FBN1;UBE2M
FGFR2 Alternative Splicing	17/28	5.2964e-06	2.35005e-05	0	0	5.86531	71.2546	RBFOX2;NCBP1;NCBP2;GTF2F1;TIAL1;PTBP1;HNRNPM;POLR2A;POLR2B;HNRNPH1;POLR2C;HNRNPF;POLR2E;POLR2H;HNRNPA1;POLR2I;POLR2J
Sulfur Amino Acid Metabolism	17/28	5.2964e-06	2.35005e-05	0	0	5.86531	71.2546	MPST;AHCY;GOT1;GOT2;APIP;MRI1;FMO1;MAT1A;ADO;CSAD;SUOX;TXN2;MTAP;TST;ETHE1;SLC25A10;ENOPH1
Signaling by ERBB2 ECD Mutants	12/16	5.34732e-06	2.36183e-05	0	0	11.377	138.104	HSP90AA1;NRAS;SHC1;CDC37;ERBIN;GAB1;GRB2;KRAS;PIK3R1;PLCG1;HRAS;EGFR
mRNA Decay by 3' to 5' Exoribonuclease	12/16	5.34732e-06	2.36183e-05	0	0	11.377	138.104	EXOSC7;HBS1L;EXOSC6;NT5C3B;EXOSC5;SKIC8;EXOSC4;DIS3;EXOSC9;EXOSC8;DCPS;EXOSC1
Abortive Elongation of HIV-1 Transcript in the Absence of Tat	15/23	5.42321e-06	2.38991e-05	0	0	7.11393	86.2551	CTDP1;NCBP1;NCBP2;GTF2F1;SUPT5H;POLR2A;POLR2B;POLR2C;POLR2E;NELFB;NELFA;NELFCD;POLR2H;POLR2I;POLR2J
Mitophagy	21/39	6.0396e-06	2.65459e-05	0	0	4.43002	53.2364	TOMM70;TOMM40;CSNK2A1;SRC;UBE2D2;UBE2D3;CSNK2A2;TOMM22;UBE2L3;MAP1LC3B;MAP1LC3A;TBK1;CSNK2B;UBE2N;VDAC3;VDAC2;PGAM5;VDAC1;UBE2V1;RPS27A;SQSTM1
MyD88 MAL(TIRAP) Cascade Initiated on Plasma Membrane	45/115	6.06491e-06	2.65459e-05	0	0	2.44711	29.3972	APP;USP14;NLRX1;CUL1;HMGB1;AGER;RELA;PPP2CA;RPS6KA3;MAPK9;PPP2CB;CASP8;PPP2R1B;PPP2R1A;RPS6KA1;MAPK1;CD14;CD36;IKBKG;RPS27A;SKP1;MAP2K6;MAPK3;MAP2K3;MEF2A;FGB;IKBIP;MAP2K4;FGA;MAP2K1;MEF2C;DUSP3;S100A1;FGG;IRAK4;MAPK14;NFKB1;NFKB2;NFKBIA;CREB1;MAPKAPK2;UBE2N;UBE2V1;S100A9;S100A8
Toll Like Receptor TLR6 TLR2 Cascade	45/115	6.06491e-06	2.65459e-05	0	0	2.44711	29.3972	APP;USP14;NLRX1;CUL1;HMGB1;AGER;RELA;PPP2CA;RPS6KA3;MAPK9;PPP2CB;CASP8;PPP2R1B;PPP2R1A;RPS6KA1;MAPK1;CD14;CD36;IKBKG;RPS27A;SKP1;MAP2K6;MAPK3;MAP2K3;MEF2A;FGB;IKBIP;MAP2K4;FGA;MAP2K1;MEF2C;DUSP3;S100A1;FGG;IRAK4;MAPK14;NFKB1;NFKB2;NFKBIA;CREB1;MAPKAPK2;UBE2N;UBE2V1;S100A9;S100A8
Folding of Actin by CCT TriC	9/10	6.16343e-06	2.69164e-05	0	0	34.1129	409.248	CCT3;CCT6A;CCT2;TCP1;CCT8;CCT7;ACTB;CCT5;CCT4
Nucleotide Biosynthesis	11/14	6.37301e-06	2.77069e-05	0	0	13.9027	166.325	ADSL;ATIC;IMPDH1;IMPDH2;CAD;GMPS;UMPS;PAICS;PFAS;GART;DHODH
PTK6 Regulates RHO GTPases, RAS GTPase and MAP Kinases	11/14	6.37301e-06	2.77069e-05	0	0	13.9027	166.325	NRAS;PXN;ELMO1;ELMO2;KRAS;RAC1;CRK;DOCK1;HRAS;RHOA;BCAR1
Antigen Presentation Folding, Assembly and Peptide Loading of Class I MHC	18/31	6.79669e-06	2.94828e-05	0	0	5.25549	62.5354	BCAP31;PDIA3;BECN1;SEC23A;SEC13;SEC24A;HSPA5;SAR1B;ERAP1;PIK3R4;TAP2;TAP1;TAPBP;CANX;PIK3C3;CALR;B2M;SEC31A
Gap Junction Degradation	10/12	6.86762e-06	2.96577e-05	0	0	18.9549	225.349	DAB2;GJA1;CLTC;MYO6;CLTB;CLTA;ACTB;AP2M1;DNM1;DNM2
Z-decay Degradation of Maternal mRNAs by Zygotically Expressed Factors	10/12	6.86762e-06	2.96577e-05	0	0	18.9549	225.349	EIF4A2;EIF4A1;PABPN1;EIF4A3;PABPC1;EIF4E;EIF4B;DIS3L2;EIF4G1;PAIP1
Degradation of the Extracellular Matrix	52/140	7.19598e-06	3.10067e-05	0	0	2.25061	26.6516	COL18A1;COL14A1;ELN;COL12A1;LAMC2;LAMC1;CTSS;CAPN6;CAPNS1;CDH1;CTSL;CASP3;BSG;CAPN2;CTSG;CAPN1;CTSD;CTSB;CAST;PHYKPL;MMP2;ADAM10;HSPG2;DCN;ADAM17;COL4A2;COL4A1;COL4A4;COL6A2;COL4A3;COL6A1;ADAM9;CD44;FBN2;LAMA5;COL15A1;COL13A1;LAMA3;HTRA1;PLG;NID1;NCSTN;LAMB3;CMA1;FN1;LAMB1;COL1A1;COL3A1;COL1A2;COL5A1;COL5A2;FBN1
IRE1alpha Activates Chaperones	25/51	7.4271e-06	3.19126e-05	0	0	3.65278	43.1407	ACADVL;GSK3A;CUL7;DCTN1;SHC1;GOSR2;ADD1;LMNA;SSR1;SEC31A;HSPA5;GFPT1;PPP2R5B;PDIA6;ARFGAP1;PDIA5;DNAJC3;DNAJB11;SRPRA;SRPRB;PREB;HDGF;HYOU1;TPP1;TLN1
G-protein Mediated Events	26/54	7.43914e-06	3.19126e-05	0	0	3.52795	41.6606	CAMK2D;AHCYL1;CAMK2A;GNAI3;ITPR1;ITPR3;GNAI1;GNAI2;GNA14;PRKAR2B;GNA11;PRKAR2A;MAPK1;KPNA2;PRKACA;PRKACB;CAMK2G;PRKCD;PRKCA;PLCB3;CREB1;NBEA;PRKAR1A;GNAQ;PLCB1;CALM1
Signalling to ERKs	19/34	8.1564e-06	3.49123e-05	0	0	4.80834	56.338	RALA;MAP2K1;RALB;MAP2K2;SHC1;SRC;YWHAB;MAPK14;MAPK12;CRKL;NRAS;RAP1A;MAPKAPK2;MAPK1;GRB2;KRAS;HRAS;CRK;MAPK3
Glutathione Conjugation	20/37	9.3067e-06	3.97482e-05	0	0	4.46646	51.743	GSTK1;GSTM2;GSTM1;GSTO1;GSTP1;MGST3;GSS;MGST1;AKR1A1;GSTT2;GSTT1;OPLAH;CNDP2;GSTZ1;GCLC;GSTA4;GSTA3;ESD;GCLM;GSTM5
MyD88-independent TLR4 Cascade	43/110	9.95774e-06	4.23422e-05	0	0	2.44234	28.1288	APP;USP14;NLRX1;UBE2D2;UBE2D3;CUL1;HMGB1;AGER;RELA;PPP2CA;RPS6KA3;MAPK9;PPP2CB;TBK1;CASP8;PPP2R1B;PPP2R1A;RPS6KA1;MAPK1;RIPK1;CD14;IKBKG;RPS27A;SKP1;MAP2K6;MAPK3;MAP2K3;MEF2A;IKBIP;MAP2K4;MAP2K1;MEF2C;DUSP3;PTPN11;MAPK14;NFKB1;NFKB2;NFKBIA;CREB1;IRF3;MAPKAPK2;UBE2N;UBE2V1
TRIF (TICAM1)-mediated TLR4 Signaling	43/110	9.95774e-06	4.23422e-05	0	0	2.44234	28.1288	APP;USP14;NLRX1;UBE2D2;UBE2D3;CUL1;HMGB1;AGER;RELA;PPP2CA;RPS6KA3;MAPK9;PPP2CB;TBK1;CASP8;PPP2R1B;PPP2R1A;RPS6KA1;MAPK1;RIPK1;CD14;IKBKG;RPS27A;SKP1;MAP2K6;MAPK3;MAP2K3;MEF2A;IKBIP;MAP2K4;MAP2K1;MEF2C;DUSP3;PTPN11;MAPK14;NFKB1;NFKB2;NFKBIA;CREB1;IRF3;MAPKAPK2;UBE2N;UBE2V1
Semaphorin Interactions	29/64	1.01611e-05	4.31125e-05	0	0	3.14889	36.2026	ITGB1;GSK3B;NRP1;HSP90AB1;ROCK1;ROCK2;MYL12B;RRAS;DPYSL2;CFL1;DPYSL3;MYH14;PLXNA1;MYH11;RAC1;MYH10;PAK2;HSP90AA1;ARHGEF12;ITGA1;RHOC;RHOA;RHOB;MYL6;PTPRC;CDK5;MYH9;TLN1;MYL9
Constitutive Signaling by Ligand-Responsive EGFR Cancer Variants	13/19	1.07793e-05	4.53316e-05	0	0	8.21764	93.9924	HSP90AA1;SHC1;GAB1;PIK3R1;CBL;EGFR;NRAS;CDC37;GRB2;KRAS;PLCG1;RPS27A;HRAS
Initiation of Nuclear Envelope (NE) Reformation	13/19	1.07793e-05	4.53316e-05	0	0	8.21764	93.9924	PPP2R2A;VRK1;LEMD3;LEMD2;SIRT2;LMNB1;PPP2CA;PPP2R1A;LMNA;BANF1;EMD;LBR;KPNB1
Signaling by Ligand-Responsive EGFR Variants in Cancer	13/19	1.07793e-05	4.53316e-05	0	0	8.21764	93.9924	HSP90AA1;SHC1;GAB1;PIK3R1;CBL;EGFR;NRAS;CDC37;GRB2;KRAS;PLCG1;RPS27A;HRAS
VEGFR2 Mediated Cell Proliferation	13/19	1.07793e-05	4.53316e-05	0	0	8.21764	93.9924	AHCYL1;SRC;PRKCD;ITPR1;ITPR3;PRKCA;PRKCZ;NRAS;KDR;KRAS;PLCG1;CALM1;HRAS
Diseases of Metabolism	85/264	1.0801e-05	4.53316e-05	0	0	1.81263	20.729	SPON1;GBE1;HEXB;HEXA;MPI;OPLAH;ADAMTSL1;GYS1;PNP;AUH;DBT;DAG1;MMUT;GUSB;GYG1;HIBCH;PGM1;MCCC2;BCKDHA;SLC34A2;SFTPB;HGSNAT;GAA;SFTPC;DCXR;MCCC1;SFTPD;BCKDHB;ALG2;BGN;TALDO1;MOGS;MAT1A;HSPG2;DCN;APRT;DPM1;DPM3;VCAN;BTD;PCCA;IVD;FDX1;PCCB;HPRT1;DLD;GNE;AHCY;ECHS1;SDC4;MAOA;PRELP;CFP;GNS;THBS1;ACACA;ACAT1;GPC3;GPC4;RPS27A;ARSB;MPDU1;CTSA;LUM;ABCA3;GSS;IDH1;PMM2;GFPT1;SRD5A3;BCKDK;GALNS;RPIA;GCLC;GALE…
XBP1(S) Activates Chaperone Genes	24/49	1.14722e-05	4.80444e-05	0	0	3.64629	41.4787	ACADVL;GSK3A;CUL7;DCTN1;SHC1;GOSR2;GFPT1;PPP2R5B;PDIA6;ARFGAP1;PDIA5;ADD1;DNAJC3;DNAJB11;LMNA;SRPRA;SSR1;SRPRB;PREB;HDGF;HYOU1;TPP1;TLN1;SEC31A
Sema4D in Semaphorin Signaling	15/24	1.16576e-05	4.87156e-05	0	0	6.32309	71.8275	ARHGEF12;ROCK1;ROCK2;RHOC;RHOA;MYL12B;RHOB;MYL6;RRAS;MYH14;MYH9;MYH11;RAC1;MYH10;MYL9
MITF-M-dependent Gene Expression	38/94	1.29848e-05	5.41452e-05	0	0	2.58099	29.0407	ATP6V1A;SMARCD1;CDKN1A;ASAH1;SMARCD2;SMARCB1;HDAC1;GMPR;ACTB;HINT1;SIN3A;BCL7C;DPF2;ATP6V1H;ATP6V1E1;ATP6V1D;ATP6V1C1;ATP6V0A1;ATP6V1F;SMARCE1;ATP6V1G1;SMARCC1;SMARCC2;ACTL6A;ATP6AP2;RAB27A;ARID1A;MAPK14;SMARCA2;SMARCA4;TBX2;DIAPH1;CREB1;AGO1;AGO2;ATP6V1B2;CTNNB1;ATP6V0C
COPI-dependent Golgi-to-ER Retrograde Traffic	40/101	1.39307e-05	5.79648e-05	0	0	2.49456	27.8927	ARF3;NAPA;COPB2;ARF4;RAB1A;COPA;ARF1;TMED10;COPB1;RAB1B;KLC1;NAPG;KLC4;TUBB6;KLC2;KIF5B;TMED3;TMED2;KIF1B;KIFAP3;NSF;TMED9;SURF4;ARFGAP3;TUBB4B;TUBB4A;TUBA4A;ARFGAP1;COPZ1;ARFGAP2;ARCN1;RINT1;TUBB2A;KIF2A;COPG2;COPG1;SEC22B;COPE;ARF5;TUBA8
Signaling by FGFR	37/91	1.43868e-05	5.97346e-05	0	0	2.60585	29.0532	SHC1;SRC;PIK3R1;FGF1;CBL;TIAL1;PPP2CA;PTBP1;PPP2CB;NRAS;POLR2A;PPP2R1A;FLRT3;POLR2B;POLR2C;POLR2E;MAPK1;PLCG1;POLR2H;HNRNPA1;POLR2I;RPS27A;HRAS;POLR2J;MAPK3;RBFOX2;NCBP1;NCBP2;GAB1;PTPN11;GTF2F1;HNRNPM;HNRNPH1;GIPC1;HNRNPF;GRB2;KRAS
Nucleotide Excision Repair	42/108	1.45873e-05	6.02631e-05	0	0	2.42126	26.9616	PCNA;GPS1;COPS7A;PRPF19;ACTB;YY1;SUMO1;POLR2A;POLR2B;POLR2C;RUVBL1;SUMO2;POLR2E;POLR2H;POLR2I;RPS27A;POLR2J;AQR;USP7;UBE2I;PARP1;ACTL6A;RPA1;RPA2;RAD23A;RAD23B;RBX1;COPS4;DDB1;CUL4A;COPS3;XAB2;COPS6;COPS5;COPS2;RPA3;UBE2V2;UBE2N;PPIE;TCEA1;COPS8;CUL4B
Butyrate Response Factor 1 (BRF1) Binds and Destabilizes mRNA	12/17	1.46999e-05	6.02631e-05	0	0	9.10101	101.273	EXOSC7;EXOSC6;EXOSC5;EXOSC4;XRN1;DIS3;YWHAB;EXOSC9;EXOSC8;MAPKAPK2;AKT1;EXOSC1
Platelet Sensitization by LDL	12/17	1.46999e-05	6.02631e-05	0	0	9.10101	101.273	PPP2CA;PPP2CB;PPP2R1B;PPP2R1A;PPP2R5E;PPP2R5B;PECAM1;PPP2R5A;PTPN11;PTPN6;PPP2R5C;MAPK14
Regulation of MITF-M-dependent Genes Involved in Lysosome Biogenesis and Autophagy	12/17	1.46999e-05	6.02631e-05	0	0	9.10101	101.273	ATP6V1A;ASAH1;ATP6V1G1;ATP6AP2;ATP6V1B2;ATP6V1H;ATP6V1E1;ATP6V0C;ATP6V1D;ATP6V1C1;ATP6V0A1;ATP6V1F
Tristetraprolin (TTP, ZFP36) Binds and Destabilizes mRNA	12/17	1.46999e-05	6.02631e-05	0	0	9.10101	101.273	EXOSC7;EXOSC6;EXOSC5;EXOSC4;XRN1;DIS3;YWHAB;EXOSC9;EXOSC8;MAPKAPK2;TNPO1;EXOSC1
RAB Geranylgeranylation	29/65	1.47006e-05	6.02631e-05	0	0	3.06123	34.0642	RAB1A;RAB5B;RAB5C;RAB1B;RAB21;RAB23;RAB6A;RAB6B;RAB8A;RAB8B;RAB2A;RAB4B;RAB27A;RAB27B;RABGGTA;RAB11B;RAB32;RAB10;PTP4A2;RAB31;RAB14;RAB34;RAB12;RAB35;RAB13;RAB18;RAB9A;RAB5A;RAB7A
Regulation of Insulin Secretion	33/78	1.54153e-05	6.30596e-05	0	0	2.78787	30.89	AHCYL1;STXBP1;ITPR1;ITPR3;AKAP5;IQGAP1;GNAI1;GNAI2;GNA14;GNG10;GNG2;RAP1A;GNG5;PRKAR2B;GNA11;PRKAR2A;CD36;PRKACA;PRKACB;ACSL4;PRKCA;GNG12;GNG11;PLCB3;MARCKS;PRKAR1A;GNAQ;GNB2;GNB1;GNB4;GNB3;PLCB1;VAMP2
DNA Damage Recognition in GG-NER	20/38	1.57909e-05	6.44601e-05	0	0	4.21806	46.6352	PARP1;GPS1;ACTL6A;COPS7A;RAD23A;RAD23B;ACTB;RBX1;YY1;COPS4;CUL4A;DDB1;COPS3;COPS6;COPS5;COPS2;RUVBL1;RPS27A;COPS8;CUL4B
Insertion of Tail-Anchored Proteins Into the Endoplasmic Reticulum Membrane	14/22	1.71158e-05	6.95756e-05	0	0	6.63808	72.8563	APP;CYB5A;PRNP;SGTA;ALDH3A2;BAG6;VAPA;HMOX1;STX5;SEC61B;GET3;EMD;VAMP2;GET4
Nef-mediates Down Modulation of Cell Surface Receptors by Recruiting Them to Clathrin Adapters	14/22	1.71158e-05	6.95756e-05	0	0	6.63808	72.8563	ARF1;AP1B1;AP2A1;AP2B1;AP2A2;AP1G1;PACS1;AP2S1;AP1S1;ATP6V1H;B2M;AP1M2;AP2M1;AP1M1
Attachment of GPI Anchor to uPAR	7/7	1.74071e-05	7.06118e-05	0	0	110726	1.21341e+06	PIGS;PIGU;PGAP1;PIGT;GPAA1;PIGK;PLAUR
Intra-Golgi Traffic	22/44	1.74538e-05	7.06531e-05	0	0	3.79712	41.601	NAPA;NSF;ARF1;COG7;STX16;COG5;GOSR2;COG4;COG3;GOLIM4;COG1;NAPG;BET1L;CYTH3;GOLGA5;CUX1;MAN2A1;STX6;STX5;VPS45;SNAP29;YKT6
CTNNB1 S33 Mutants Aren'T Phosphorylated	11/15	1.93505e-05	7.73621e-05	0	0	10.4264	113.156	PPP2CA;GSK3B;PPP2CB;PPP2R1B;CSNK1A1;PPP2R1A;PPP2R5E;PPP2R5B;PPP2R5A;CTNNB1;PPP2R5C
CTNNB1 S37 Mutants Aren'T Phosphorylated	11/15	1.93505e-05	7.73621e-05	0	0	10.4264	113.156	PPP2CA;GSK3B;PPP2CB;PPP2R1B;CSNK1A1;PPP2R1A;PPP2R5E;PPP2R5B;PPP2R5A;CTNNB1;PPP2R5C
CTNNB1 S45 Mutants Aren'T Phosphorylated	11/15	1.93505e-05	7.73621e-05	0	0	10.4264	113.156	PPP2CA;GSK3B;PPP2CB;PPP2R1B;CSNK1A1;PPP2R1A;PPP2R5E;PPP2R5B;PPP2R5A;CTNNB1;PPP2R5C
CTNNB1 T41 Mutants Aren'T Phosphorylated	11/15	1.93505e-05	7.73621e-05	0	0	10.4264	113.156	PPP2CA;GSK3B;PPP2CB;PPP2R1B;CSNK1A1;PPP2R1A;PPP2R5E;PPP2R5B;PPP2R5A;CTNNB1;PPP2R5C
Signaling by CTNNB1 Phospho-Site Mutants	11/15	1.93505e-05	7.73621e-05	0	0	10.4264	113.156	PPP2CA;GSK3B;PPP2CB;PPP2R1B;CSNK1A1;PPP2R1A;PPP2R5E;PPP2R5B;PPP2R5A;CTNNB1;PPP2R5C
Signaling by GSK3beta Mutants	11/15	1.93505e-05	7.73621e-05	0	0	10.4264	113.156	PPP2CA;GSK3B;PPP2CB;PPP2R1B;CSNK1A1;PPP2R1A;PPP2R5E;PPP2R5B;PPP2R5A;CTNNB1;PPP2R5C
Toll Like Receptor 3 (TLR3) Cascade	41/106	2.13357e-05	8.51234e-05	0	0	2.39954	25.8074	APP;USP14;NLRX1;UBE2D2;UBE2D3;CUL1;HMGB1;AGER;RELA;PPP2CA;RPS6KA3;MAPK9;PPP2CB;TBK1;CASP8;PPP2R1B;PPP2R1A;RPS6KA1;MAPK1;RIPK1;IKBKG;RPS27A;SKP1;MAP2K6;MAPK3;MAP2K3;MEF2A;IKBIP;MAP2K4;MAP2K1;MEF2C;DUSP3;MAPK14;NFKB1;NFKB2;NFKBIA;CREB1;IRF3;MAPKAPK2;UBE2N;UBE2V1
Signal Amplification	18/33	2.2124e-05	8.8087e-05	0	0	4.55418	48.8156	SRC;GNAI3;GNG12;MAPK14;GNG11;GNAI1;GNAI2;GNA13;GNA14;GNG10;GNG2;GNG5;GNA11;GNAQ;GNB2;GNB1;GNB4;GNB3
Antigen Processing Ubiquitination & Proteasome Degradation	92/296	2.30163e-05	9.14521e-05	0	0	1.72166	18.3862	UBE3C;UBE2D2;UBE2D3;KEAP1;UBE3A;UBE2Z;FBXO22;UBE2L3;PSMD8;HERC4;NPEPPS;UFL1;PSMD6;CDC23;PSMD7;RNF114;CDC26;PSMD2;PSMD3;ARIH2;PSMD1;ELOB;ELOC;SKP1;FBXW8;UBE4A;RBX1;PSMA5;PSMA6;RNF126;PSMA3;PSMA4;PSMA1;PSMA2;UBE2V2;UBE2V1;THOP1;ANAPC1;ANAPC2;CUL7;PSMD12;PSMD11;CUL5;PSMD14;PSMD13;UBA6;CUL3;UBA5;CUL2;CUL1;UBR4;NEDD4L;UBR2;UBR1;RNF7;PSMA7;PSMB6;FBXL20;PSMB7;PSMB4;RNF213;PSMB5;HECTD1;PSMB2;PSMB3;PSMB1;…
Advanced Glycosylation Endproduct Receptor Signaling	10/13	2.41356e-05	9.55078e-05	0	0	12.6358	134.342	APP;LGALS3;PRKCSH;CAPZA1;CAPZA2;MAPK1;HMGB1;AGER;DDOST;MAPK3
Cytochrome C-Mediated Apoptotic Response	10/13	2.41356e-05	9.55078e-05	0	0	12.6358	134.342	CASP9;CASP7;APAF1;DIABLO;CASP3;APIP;CYCS;MAPK1;UACA;MAPK3
Sema4D Induced Cell Migration and Growth-Cone Collapse	13/20	2.48787e-05	9.82481e-05	0	0	7.04324	74.6689	ARHGEF12;ROCK1;ROCK2;RHOC;RHOA;MYL12B;RHOB;MYL6;MYH14;MYH9;MYH11;MYH10;MYL9
Formation of HIV Elongation Complex in the Absence of HIV Tat	22/45	2.74275e-05	0.000107466	0	0	3.63179	38.1482	CCNK;SUPT16H;CTDP1;NCBP1;NCBP2;SSRP1;GTF2F1;SUPT5H;CDK9;POLR2A;POLR2B;POLR2C;POLR2E;TCEA1;ELOB;NELFB;ELOC;NELFA;NELFCD;POLR2H;POLR2I;POLR2J
GPER1 Signaling	22/45	2.74275e-05	0.000107466	0	0	3.63179	38.1482	ITGB1;SHC1;SRC;GNAI3;FN1;GNG12;GNG11;GNAI1;GNAI2;GNG10;GNG2;GNG5;PRKAR2B;PRKAR1A;PRKAR2A;GNB2;GNB1;GNB4;GNB3;ITGA5;PRKACA;PRKACB
Constitutive Signaling by Overexpressed ERBB2	9/11	2.75453e-05	0.000107466	0	0	17.0554	179.076	HSP90AA1;NRAS;SHC1;CDC37;ERBIN;GRB2;KRAS;PTPN12;HRAS
Formation of Annular Gap Junctions	9/11	2.75453e-05	0.000107466	0	0	17.0554	179.076	DAB2;GJA1;CLTC;CLTB;CLTA;ACTB;AP2M1;DNM1;DNM2
RHO GTPases Activate KTN1	9/11	2.75453e-05	0.000107466	0	0	17.0554	179.076	CDC42;KLC4;KLC2;KIF5B;RHOG;RAC1;KLC1;RHOA;KTN1
Mitochondrial Fatty Acid Beta-Oxidation of Saturated Fatty Acids	9/11	2.75453e-05	0.000107466	0	0	17.0554	179.076	HADHB;HADHA;ACADVL;ECHS1;MECR;ACADL;ACADM;HADH;ACADS
Collagen Biosynthesis and Modifying Enzymes	29/67	2.96949e-05	0.000115619	0	0	2.89974	30.2285	COL18A1;COL15A1;COL13A1;COL14A1;COL12A1;PLOD3;PLOD2;PLOD1;SERPINH1;COLGALT1;CRTAP;P3H1;PCOLCE;P3H3;COL1A1;COL3A1;COL1A2;COL4A2;COL5A1;P4HA1;COL4A1;P4HA2;COL4A4;COL6A2;COL4A3;COL6A1;COL5A2;P4HB;PPIB
Protein Ubiquitination	32/77	3.1785e-05	0.000123509	0	0	2.70274	27.9909	VCP;PCNA;UBA6;UBE2D2;UBE2D3;CTR9;UBE2Z;CDC73;UBE2L3;LEO1;RPS27A;H2BC9;USP7;UBE2H;USP5;USP9X;H2BC3;H2BC4;UBE2G1;UCHL3;PEX14;H2BC12;H2BC14;RRAGA;SKIC8;SELENOS;UBE2V2;UBE2N;PAF1;RNF181;UBA1;UBE2K
Synthesis of Substrates in N-glycan Biosythesis	28/64	3.19472e-05	0.000123891	0	0	2.95496	30.588	CMAS;MPI;NPL;FUOM;HK1;GMPPB;GMDS;AMDHD2;GMPPA;PGM3;GNPNAT1;GFUS;NANS;NUDT14;CTSA;SLC35A1;ALG5;GFPT1;PMM2;SRD5A3;RENBP;DPM1;DPM3;NAGK;FCSK;GLB1;MVD;GNE
RHO GTPases Activate IQGAPs	17/31	3.41307e-05	0.000131994	0	0	4.60758	47.3904	IQGAP1;IQGAP2;TUBB4B;TUBB4A;ACTB;TUBA4A;CDC42;TUBB6;CLIP1;TUBB2A;CDH1;CTNNA1;CTNNB1;RAC1;CALM1;MEN1;TUBA8
Regulation of PTEN Gene Transcription	27/61	3.41728e-05	0.000131994	0	0	3.01669	31.0239	HDAC2;KDM1A;HDAC1;PTEN;CHD4;RNF2;MTA1;RBBP4;MLST8;MAPK1;RBBP7;MTA2;MAPK3;MBD3;PHC2;EED;GATAD2B;MTOR;GATAD2A;RRAGA;RRAGC;RHEB;LAMTOR2;LAMTOR1;LAMTOR3;RCOR1;LAMTOR5
Mitochondrial Unfolded Protein Response (UPRmt)	12/18	3.56695e-05	0.000137501	0	0	7.58369	77.6662	HSPA9;DNAJA1;CAT;LONP1;HTRA2;AKT1;NRF1;HSPE1;SOD2;HSPA1B;HSPD1;HSPA1A
Signaling by Non-Receptor Tyrosine Kinases	25/55	3.82878e-05	0.00014701	0	0	3.16494	32.1887	KHDRBS1;CDKN1B;KHDRBS3;PXN;NR3C1;CBL;EGFR;NRAS;AKT1;RAC1;RPS27A;HRAS;PELP1;PTPN1;STAT3;ARAP1;RHOA;SFPQ;CDK4;ELMO1;ELMO2;KRAS;CRK;DOCK1;BCAR1
Signaling by PTK6	25/55	3.82878e-05	0.00014701	0	0	3.16494	32.1887	KHDRBS1;CDKN1B;KHDRBS3;PXN;NR3C1;CBL;EGFR;NRAS;AKT1;RAC1;RPS27A;HRAS;PELP1;PTPN1;STAT3;ARAP1;RHOA;SFPQ;CDK4;ELMO1;ELMO2;KRAS;CRK;DOCK1;BCAR1
RNA Polymerase II Pre-transcription Events	33/81	3.90459e-05	0.000149624	0	0	2.61313	26.5253	GTF2A1;CCNK;CTDP1;GTF2B;CTR9;TAF9;SUPT6H;CDC73;IWS1;POLR2A;POLR2B;POLR2C;LEO1;POLR2E;ELOB;NELFB;ELOC;NELFA;NELFCD;POLR2H;POLR2I;TAF9B;POLR2J;SUPT16H;NCBP1;NCBP2;SSRP1;GTF2F1;SUPT5H;CDK9;SKIC8;PAF1;TCEA1
Gene Expression (Transcription)	401/1615	4.13061e-05	0.000157581	0	0	1.27582	12.8788	NUP107;EHMT2;RBPJ;GLS;PSMD8;LIPE;PSMD6;PSMD7;PSMD2;NAMPT;PSMD3;AKT1;PSMD1;PIP4K2B;PIP4K2C;PRKACA;GAMT;NUP214;SAP30BP;MEF2C;NUP210;CSNK2A1;CSNK2A2;PRKAB1;HCFC1;NUP93;CLDN5;DDX39A;DDX39B;WDR82;ZC3H11A;SARNP;NUP98;MYL9;SEH1L;NEDD4L;PRDX2;NUP85;PRDX1;SFN;NUP88;PHC2;MAGOHB;PRDX6;COL1A1;COL1A2;AGO1;AGO2;GPI;CDKN1A;CDKN1B;PRKAG1;ASH2L;MECP2;AIFM2;TNKS1BP1;ELOB;NELFB;ELOC;NELFA;NELFCD;TEAD1;TEAD3;ACTL6A;…
PLC Beta Mediated Events	23/49	4.1366e-05	0.000157581	0	0	3.35894	33.902	CAMK2D;AHCYL1;PRKCD;CAMK2A;ITPR1;PRKCA;ITPR3;GNA14;PLCB3;CREB1;NBEA;PRKAR1A;PRKAR2B;GNA11;PRKAR2A;GNAQ;MAPK1;KPNA2;PRKACA;PLCB1;CALM1;PRKACB;CAMK2G
Retrograde Transport at the Trans-Golgi-Network	23/49	4.1366e-05	0.000157581	0	0	3.35894	33.902	USP6NL;NSF;NAPA;NAA30;COG7;COG5;STX16;COG4;COG3;ARL1;M6PR;COG1;NAPG;IGF2R;ARFRP1;VPS52;STX6;ARFIP2;PLIN3;RAB9A;RAB6A;RAB6B;VAMP3
Neurotransmitter Receptors and Postsynaptic Signal Transmission	67/204	4.43378e-05	0.000168571	0	0	1.86362	18.6804	PRKAG1;AP2A1;AP2A2;RPS6KA3;TUBB6;RPS6KA1;NPTN;RAC1;PRKACA;KPNA2;PRKACB;HRAS;GIT1;AP2M1;NSF;ACTN2;CASK;PRKCA;PRKAB1;TUBA4A;PLCB3;TUBB2A;CREB1;PRKAR1A;MAPT;ARHGEF7;PLCB1;CAMK2D;PRKAA1;SRC;CAMK2A;GNAI3;AKAP5;LIN7C;GNAI1;NCALD;PPM1F;GNAI2;GNG10;NRAS;GNG2;GNG5;EPB41L1;PRKAR2B;PRKAR2A;MYO6;TSPAN7;AP2S1;MAPK1;CAMK2G;MAPK3;AP2B1;GNG12;TUBB4B;GNG11;TUBB4A;DLG1;DLG3;NBEA;GNB2;GNB1;GNB4;GNB3;KRAS;CAMK1;CALM…
Positive Epigenetic Regulation of rRNA Expression	31/75	4.76132e-05	0.000180669	0	0	2.67731	26.6456	GSK3B;HDAC2;HDAC1;EHMT2;DDX21;CHD4;ACTB;MTA1;RBBP4;POLR2E;H4C1;POLR2H;RBBP7;MTA2;SF3B1;H2BC9;MBD3;H2AZ2;CBX3;H2BC3;H2BC4;SMARCA5;DEK;BAZ1B;GATAD2B;GATAD2A;H2BC12;H2BC14;MYO1C;MYBBP1A;POLR1C
Fc Epsilon Receptor (FCERI) Signaling	65/197	4.88174e-05	0.000184877	0	0	1.87616	18.6255	AHCYL1;UBE2D2;PSMD8;PPP3CA;PSMD6;PSMD7;PSMD2;PSMD3;PSMD1;IKBKG;RAC1;HRAS;SKP1;MAP2K4;FCER1G;SYK;PSMA5;PSMA6;PSMA3;PSMA4;PSMA1;PSMA2;UBE2V1;PSMD12;PSMD11;PSMD14;PSMD13;SHC1;CUL1;ITPR1;ITPR3;PIK3R1;PSMA7;RELA;PSMB6;PSMB7;MAPK9;PPP3R1;NRAS;PSMB4;PSMB5;IGKC;PSMB2;PSMB3;PSMB1;PLCG2;MAPK1;PLCG1;RPS27A;PAK2;MAPK3;LYN;ADRM1;NFKB1;NFKBIA;PSMC5;PSMC6;PSMC3;PSMC4;PSMC1;PSMC2;UBE2N;GRB2;KRAS;CALM1
CTLA4 Inhibitory Signaling	13/21	5.27725e-05	0.000199466	0	0	6.16245	60.6972	LYN;YES1;SRC;PPP2R5B;PPP2R5A;PTPN11;PPP2R5C;PPP2CA;PPP2CB;PPP2R1B;PPP2R1A;PPP2R5E;AKT1
Toll Like Receptor 9 (TLR9) Cascade	41/110	5.83159e-05	0.000219989	0	0	2.25987	22.0329	APP;USP14;NLRX1;CUL1;PIK3R4;HMGB1;AGER;RELA;EEA1;PPP2CA;RPS6KA3;MAPK9;PPP2CB;CASP8;PPP2R1B;PPP2R1A;RPS6KA1;MAPK1;CD14;IKBKG;RPS27A;SKP1;MAP2K6;MAPK3;MAP2K3;MEF2A;IKBIP;MAP2K4;MAP2K1;MEF2C;DUSP3;IRAK4;MAPK14;NFKB1;NFKB2;NFKBIA;CREB1;MAPKAPK2;UBE2N;PIK3C3;UBE2V1
Formation of HIV-1 Elongation Complex Containing HIV-1 Tat	21/44	6.52876e-05	0.00024486	0	0	3.46588	33.3997	SUPT16H;CTDP1;NCBP1;NCBP2;SSRP1;GTF2F1;SUPT5H;CDK9;POLR2A;POLR2B;POLR2C;POLR2E;TCEA1;ELOB;NELFB;ELOC;NELFA;NELFCD;POLR2H;POLR2I;POLR2J
HIV Transcription Elongation	21/44	6.52876e-05	0.00024486	0	0	3.46588	33.3997	SUPT16H;CTDP1;NCBP1;NCBP2;SSRP1;GTF2F1;SUPT5H;CDK9;POLR2A;POLR2B;POLR2C;POLR2E;TCEA1;ELOB;NELFB;ELOC;NELFA;NELFCD;POLR2H;POLR2I;POLR2J
Tat-mediated Elongation of the HIV-1 Transcript	21/44	6.52876e-05	0.00024486	0	0	3.46588	33.3997	SUPT16H;CTDP1;NCBP1;NCBP2;SSRP1;GTF2F1;SUPT5H;CDK9;POLR2A;POLR2B;POLR2C;POLR2E;TCEA1;ELOB;NELFB;ELOC;NELFA;NELFCD;POLR2H;POLR2I;POLR2J
DARPP-32 Events	14/24	6.84102e-05	0.00025315	0	0	5.30979	50.9208	PPP1CA;PPP2CA;PPP2CB;PPP3CA;PPP3R1;CDK5;PPP2R1B;PPP2R1A;PRKAR1A;PRKAR2B;PRKAR2A;CALM1;PRKACA;PRKACB
APC Truncation Mutants Have Impaired AXIN Binding	10/14	6.85424e-05	0.00025315	0	0	9.47627	90.859	PPP2CA;GSK3B;PPP2CB;PPP2R1B;CSNK1A1;PPP2R1A;PPP2R5E;PPP2R5B;PPP2R5A;PPP2R5C
AXIN Missense Mutants Destabilize the Destruction Complex	10/14	6.85424e-05	0.00025315	0	0	9.47627	90.859	PPP2CA;GSK3B;PPP2CB;PPP2R1B;CSNK1A1;PPP2R1A;PPP2R5E;PPP2R5B;PPP2R5A;PPP2R5C
Retrograde Neurotrophin Signalling	10/14	6.85424e-05	0.00025315	0	0	9.47627	90.859	DNM3;CLTC;AP2S1;CLTA;AP2A1;AP2B1;AP2A2;DNM1;AP2M1;DNM2
Signaling by AMER1 Mutants	10/14	6.85424e-05	0.00025315	0	0	9.47627	90.859	PPP2CA;GSK3B;PPP2CB;PPP2R1B;CSNK1A1;PPP2R1A;PPP2R5E;PPP2R5B;PPP2R5A;PPP2R5C
Signaling by APC Mutants	10/14	6.85424e-05	0.00025315	0	0	9.47627	90.859	PPP2CA;GSK3B;PPP2CB;PPP2R1B;CSNK1A1;PPP2R1A;PPP2R5E;PPP2R5B;PPP2R5A;PPP2R5C
Signaling by AXIN Mutants	10/14	6.85424e-05	0.00025315	0	0	9.47627	90.859	PPP2CA;GSK3B;PPP2CB;PPP2R1B;CSNK1A1;PPP2R1A;PPP2R5E;PPP2R5B;PPP2R5A;PPP2R5C
Truncations of AMER1 Destabilize the Destruction Complex	10/14	6.85424e-05	0.00025315	0	0	9.47627	90.859	PPP2CA;GSK3B;PPP2CB;PPP2R1B;CSNK1A1;PPP2R1A;PPP2R5E;PPP2R5B;PPP2R5A;PPP2R5C
LDL Clearance	12/19	7.83386e-05	0.000288232	0	0	6.4999	61.4531	NCEH1;NPC1;SOAT1;NPC2;CLTC;AP2S1;CLTA;AP2A1;AP2B1;AP2A2;LIPA;AP2M1
Scavenging by Class A Receptors	12/19	7.83386e-05	0.000288232	0	0	6.4999	61.4531	COLEC12;COL1A1;COL3A1;COL1A2;COL4A2;COL4A1;FTH1;SCGB3A2;APOA1;APOE;CALR;HSP90B1
RHOB GTPase Cycle	29/70	7.8558e-05	0.000288492	0	0	2.68706	25.3972	TFRC;ROCK1;ARHGEF25;ROCK2;SNAP23;ARHGAP1;PIK3R1;AKAP13;SLK;FLOT1;FLOT2;STOM;STARD13;ARHGEF12;JUP;ARHGEF17;CAV1;MCAM;ERBIN;MYO9B;RHOB;DIAPH1;DAAM1;ARHGEF1;PKN2;ARHGEF2;PKN1;VAMP3;TJP2
Cell Recruitment (Pro-Inflammatory Response)	15/27	8.13163e-05	0.000297495	0	0	4.74142	44.6507	GSDMD;APP;ENTPD1;HSP90AB1;TXN;RELA;NFKB1;NFKB2;C3;PYCARD;NT5E;P2RX4;HMOX1;CTSG;SUGT1
Purinergic Signaling in Leishmaniasis Infection	15/27	8.13163e-05	0.000297495	0	0	4.74142	44.6507	GSDMD;APP;ENTPD1;HSP90AB1;TXN;RELA;NFKB1;NFKB2;C3;PYCARD;NT5E;P2RX4;HMOX1;CTSG;SUGT1
Beta Oxidation of decanoyl-CoA to octanoyl-CoA-CoA	6/6	8.33438e-05	0.000303766	0	0	94908	891427	HADHB;HADHA;ECHS1;MECR;ACADM;HADH
Mitochondrial Fatty Acid Beta-Oxidation of Unsaturated Fatty Acids	6/6	8.33438e-05	0.000303766	0	0	94908	891427	HADHB;HADHA;ACADL;ECI1;ACADM;DECR1
ALK Mutants Bind TKIs	9/12	8.9579e-05	0.000324661	0	0	11.3695	105.968	EML4;NPM1;PPM1B;HIP1;PRKAR1A;CLTC;FN1;BIRC6;STRN
GP1b-IX-V Activation Signalling	9/12	8.9579e-05	0.000324661	0	0	11.3695	105.968	COL1A1;COL1A2;VWF;GP1BB;SRC;FLNA;PIK3R1;RAF1;YWHAZ
PECAM1 Interactions	9/12	8.9579e-05	0.000324661	0	0	11.3695	105.968	LYN;YES1;SRC;ITGB3;PECAM1;ITGAV;PTPN11;PTPN6;PLCG1
Insulin Receptor Recycling	16/30	9.09956e-05	0.000328567	0	0	4.33551	40.3406	ATP6V1A;PTPN1;ATP6V1G1;ATP6AP1;INSR;IDE;PTPRF;ATP6V1B2;ATP6V1H;ATP6V1E1;ATP6V1D;CTSD;ATP6V0C;ATP6V1C1;ATP6V0A1;ATP6V1F
Regulation of TP53 Activity Through Acetylation	16/30	9.09956e-05	0.000328567	0	0	4.33551	40.3406	MBD3;HDAC2;HDAC1;CHD4;GATAD2B;PML;GATAD2A;RBBP4;AKT1;PIN1;PIP4K2B;PIP4K2C;RBBP7;BRD7;MTA2;MAP2K6
RMTs Methylate Histone Arginines	22/48	9.46333e-05	0.000341067	0	0	3.21213	29.762	SMARCE1;SMARCD1;H2AZ2;PRMT5;SMARCD2;PBRM1;SMARCC1;SMARCB1;SMARCC2;PRMT1;ACTL6A;DNMT3A;ARID1A;SMARCA2;SMARCA4;WDR77;CDK4;CARM1;WDR5;H4C1;RBBP7;RPS2
MyD88 Cascade Initiated on Plasma Membrane	37/98	9.59497e-05	0.000343894	0	0	2.3058	21.3325	APP;USP14;NLRX1;CUL1;HMGB1;AGER;RELA;PPP2CA;RPS6KA3;MAPK9;PPP2CB;CASP8;PPP2R1B;PPP2R1A;RPS6KA1;MAPK1;IKBKG;RPS27A;SKP1;MAP2K6;MAPK3;MAP2K3;MEF2A;IKBIP;MAP2K4;MAP2K1;MEF2C;DUSP3;IRAK4;MAPK14;NFKB1;NFKB2;NFKBIA;CREB1;MAPKAPK2;UBE2N;UBE2V1
Toll Like Receptor 10 (TLR10) Cascade	37/98	9.59497e-05	0.000343894	0	0	2.3058	21.3325	APP;USP14;NLRX1;CUL1;HMGB1;AGER;RELA;PPP2CA;RPS6KA3;MAPK9;PPP2CB;CASP8;PPP2R1B;PPP2R1A;RPS6KA1;MAPK1;IKBKG;RPS27A;SKP1;MAP2K6;MAPK3;MAP2K3;MEF2A;IKBIP;MAP2K4;MAP2K1;MEF2C;DUSP3;IRAK4;MAPK14;NFKB1;NFKB2;NFKBIA;CREB1;MAPKAPK2;UBE2N;UBE2V1
Toll Like Receptor 5 (TLR5) Cascade	37/98	9.59497e-05	0.000343894	0	0	2.3058	21.3325	APP;USP14;NLRX1;CUL1;HMGB1;AGER;RELA;PPP2CA;RPS6KA3;MAPK9;PPP2CB;CASP8;PPP2R1B;PPP2R1A;RPS6KA1;MAPK1;IKBKG;RPS27A;SKP1;MAP2K6;MAPK3;MAP2K3;MEF2A;IKBIP;MAP2K4;MAP2K1;MEF2C;DUSP3;IRAK4;MAPK14;NFKB1;NFKB2;NFKBIA;CREB1;MAPKAPK2;UBE2N;UBE2V1
Cargo Concentration in the ER	17/33	9.74555e-05	0.000348004	0	0	4.03112	37.2319	MCFD2;SEC23A;TMED10;SEC24A;LMAN2L;SAR1B;GOSR2;CTSZ;MIA2;MIA3;LMAN1;LMAN2;STX5;TMED2;PREB;SEC22B;CTSC
PERK Regulates Gene Expression	17/33	9.74555e-05	0.000348004	0	0	4.03112	37.2319	CEBPB;HSPA5;NFYA;DIS3;NFYC;PARN;ASNS;EIF2S2;EIF2S1;EXOSC7;EXOSC6;EXOSC5;EXOSC4;EXOSC9;KHSRP;EXOSC8;EXOSC1
Formation of Fibrin Clot (Clotting Cascade)	19/39	0.000102019	0.000363629	0	0	3.60512	33.1323	FGB;FGA;SERPINE2;SERPIND1;VWF;SERPINC1;GP1BB;FGG;F13A1;PRCP;F2;KNG1;THBD;TF;C1QBP;SERPING1;PRTN3;CD177;PF4
Deregulated CDK5 Triggers Multiple Neurodegenerative Pathways in Alzheimer's Disease Models	13/22	0.000104277	0.000368965	0	0	5.47739	50.2192	CAST;YWHAE;APP;SOD2;LMNB1;GOLGA2;PRDX2;CAPNS1;CDK5;PRDX1;LMNA;CAPN2;CAPN1
Listeria Monocytogenes Entry Into Host Cells	13/22	0.000104277	0.000368965	0	0	5.47739	50.2192	SH3KBP1;SRC;CTNND1;STAM;CBL;CDH1;HGS;CTNNB1;GRB2;RPS27A;EPS15;STAM2;SH3GL1
Neurodegenerative Diseases	13/22	0.000104277	0.000368965	0	0	5.47739	50.2192	CAST;YWHAE;APP;SOD2;LMNB1;GOLGA2;PRDX2;CAPNS1;CDK5;PRDX1;LMNA;CAPN2;CAPN1
Regulation of TLR by Endogenous Ligand	13/22	0.000104277	0.000368965	0	0	5.47739	50.2192	FGB;GSDMD;FGA;S100A1;FGG;SFTPD;HMGB1;CD14;CD36;LBP;SFTPA1;S100A9;S100A8
TRAF6 Mediated Induction of NFkB and MAP Kinases Upon TLR7 8 or 9 Activation	38/102	0.00010816	0.000382009	0	0	2.25722	20.6127	APP;USP14;NLRX1;CUL1;HMGB1;AGER;RELA;PPP2CA;RPS6KA3;MAPK9;PPP2CB;CASP8;PPP2R1B;PPP2R1A;RPS6KA1;MAPK1;CD14;IKBKG;RPS27A;SKP1;MAP2K6;MAPK3;MAP2K3;MEF2A;IKBIP;MAP2K4;MAP2K1;MEF2C;DUSP3;IRAK4;MAPK14;NFKB1;NFKB2;NFKBIA;CREB1;MAPKAPK2;UBE2N;UBE2V1
Cohesin Loading Onto Chromatin	8/10	0.000108566	0.00038205	0	0	15.1567	138.353	NIPBL;STAG1;STAG2;RAD21;PDS5B;PDS5A;SMC1A;SMC3
HuR (ELAVL1) Binds and Stabilizes mRNA	8/10	0.000108566	0.00038205	0	0	15.1567	138.353	NUP214;GPRC5A;SET;XPO1;ANP32A;PRKCD;PRKCA;ELAVL1
Cross-presentation of Particulate Exogenous Antigens (Phagosomes)	7/8	0.000113814	0.000398349	0	0	26.5195	240.822	ITGB5;NCF1;NCF2;CYBB;CYBA;ITGAV;CD36
Defects in Biotin (Btn) Metabolism	7/8	0.000113814	0.000398349	0	0	26.5195	240.822	MCCC2;BTD;PC;PCCA;MCCC1;PCCB;ACACA
Regulation of Cytoskeletal Remodeling and Cell Spreading by IPP Complex Components	7/8	0.000113814	0.000398349	0	0	26.5195	240.822	ACTN1;PXN;PARVA;PARVB;RSU1;ARHGEF6;LIMS1
Beta-catenin Phosphorylation Cascade	11/17	0.000115164	0.000401625	0	0	6.95005	63.0311	PPP2CA;GSK3B;PPP2CB;PPP2R1B;CSNK1A1;PPP2R1A;PPP2R5E;PPP2R5B;PPP2R5A;CTNNB1;PPP2R5C
Formation of Senescence-Associated Heterochromatin Foci (SAHF)	11/17	0.000115164	0.000401625	0	0	6.95005	63.0311	H1-5;H1-4;CDKN1A;HMGA1;HMGA2;H1-1;H1-0;H1-3;ASF1A;H1-2;LMNB1
ADP Signalling Through P2Y Purinoceptor 1	14/25	0.00012557	0.000434787	0	0	4.82678	43.3572	SRC;GNG12;MAPK14;GNG11;GNA14;GNG10;GNG2;GNG5;GNA11;GNAQ;GNB2;GNB1;GNB4;GNB3
Defective Intrinsic Pathway for Apoptosis	14/25	0.00012557	0.000434787	0	0	4.82678	43.3572	YWHAE;CAST;APP;SOD2;LMNB1;GOLGA2;PRDX2;CAPNS1;CDK5;C1QBP;PRDX1;LMNA;CAPN2;CAPN1
Formation of Tubulin Folding Intermediates by CCT TriC	14/25	0.00012557	0.000434787	0	0	4.82678	43.3572	CCT3;CCT2;TUBB4B;TUBB4A;TUBA4A;CCT6A;TUBB6;TUBB2A;TCP1;CCT8;CCT7;CCT5;CCT4;TUBA8
Inactivation of CSF3 (G-CSF) Signaling	14/25	0.00012557	0.000434787	0	0	4.82678	43.3572	LYN;STAT5B;CUL5;SYK;STAT1;UBE2D2;UBE2D3;STAT3;RNF7;HCK;ELOB;ELOC;RPS27A;JAK1
Signaling by TGFB Family Members	54/161	0.0001262	0.00043619	0	0	1.92076	17.2439	ACVRL1;ITGB1;CCNK;ITGB5;ITGB3;UBE2D3;ARRB1;ARRB2;YBX1;F11R;PPP1CB;PPP1CC;XPO1;ITGAV;ITGB6;MEN1;PARP1;ARHGEF18;RHOA;UCHL5;PPM1A;ITGA8;STRAP;HDAC1;LTBP4;NEDD4L;LTBP2;NEDD8;CBL;PRKCZ;FSTL1;NCSTN;MAPK1;RPS27A;MAPK3;SMAD2;WWTR1;TGFB2;STAT1;USP9X;CGN;PPP1CA;CDK9;DRAP1;FKBP1A;COL1A2;SNW1;SP1;AGO1;GIPC1;AGO2;STUB1;FBN1;UBE2M
MyD88 Dependent Cascade Initiated on Endosome	38/103	0.000137204	0.000473378	0	0	2.22236	19.7657	APP;USP14;NLRX1;CUL1;HMGB1;AGER;RELA;PPP2CA;RPS6KA3;MAPK9;PPP2CB;CASP8;PPP2R1B;PPP2R1A;RPS6KA1;MAPK1;CD14;IKBKG;RPS27A;SKP1;MAP2K6;MAPK3;MAP2K3;MEF2A;IKBIP;MAP2K4;MAP2K1;MEF2C;DUSP3;IRAK4;MAPK14;NFKB1;NFKB2;NFKBIA;CREB1;MAPKAPK2;UBE2N;UBE2V1
CREB1 Phosphorylation Through NMDA Receptor-Mediated Activation of RAS Signaling	15/28	0.00014134	0.000486782	0	0	4.37642	38.7941	CAMK2D;ACTN2;CAMK2A;RPS6KA3;NRAS;DLG1;CREB1;DLG3;RPS6KA1;MAPK1;KRAS;CALM1;CAMK2G;HRAS;MAPK3
Aggrephagy	20/43	0.000151928	0.000522321	0	0	3.30004	29.0143	DYNC1I2;DYNC1H1;VCP;HSP90AA1;PARK7;DYNLL1;TUBB4B;DYNLL2;TUBB4A;HDAC6;TUBA4A;DYNC1LI1;TUBB6;DYNC1LI2;TUBB2A;UBE2N;UBE2V1;VIM;RPS27A;TUBA8
Maturation of TCA Enzymes and Regulation of TCA Cycle	12/20	0.000158529	0.000544049	0	0	5.68705	49.7593	CS;ISCA2;ISCA1;NFS1;IDH2;SDHC;ACO2;SDHA;SDHB;FXN;ISCU;ACAT1
Degradation of Cysteine and Homocysteine	10/15	0.000166927	0.000567844	0	0	7.58054	65.9352	MPST;TST;ETHE1;GOT2;FMO1;SLC25A10;ADO;CSAD;SUOX;TXN2
Diseases Associated With Glycosylation Precursor Biosynthesis	10/15	0.000166927	0.000567844	0	0	7.58054	65.9352	DPM1;DPM3;GALE;GFPT1;MPI;PMM2;SRD5A3;PGM1;GALK1;GNE
Pentose Phosphate Pathway	10/15	0.000166927	0.000567844	0	0	7.58054	65.9352	PRPS2;RPIA;PRPS1;RPE;TALDO1;PGM2;PGLS;PGD;TKT;DERA
Regulation of Pyruvate Dehydrogenase (PDH) Complex	10/15	0.000166927	0.000567844	0	0	7.58054	65.9352	GSTZ1;PDP1;PDHX;PDHA1;PDK3;PDHB;DLAT;DLD;PDK2;PDK1
WNT5A-dependent Internalization of FZD4	10/15	0.000166927	0.000567844	0	0	7.58054	65.9352	CLTC;CLTB;AP2S1;CLTA;AP2A1;PRKCA;AP2B1;ARRB2;AP2A2;AP2M1
Transcription-Coupled Nucleotide Excision Repair (TC-NER)	30/76	0.000170029	0.000577384	0	0	2.47738	21.5025	PCNA;GPS1;COPS7A;PRPF19;POLR2A;POLR2B;POLR2C;POLR2E;POLR2H;POLR2I;RPS27A;POLR2J;AQR;USP7;RPA1;RPA2;RBX1;DDB1;COPS4;CUL4A;COPS3;XAB2;COPS6;COPS5;COPS2;RPA3;PPIE;TCEA1;COPS8;CUL4B
Mitochondrial Calcium Ion Transport	13/23	0.000193942	0.000657435	0	0	4.92934	42.1357	STOML2;PHB2;LETM1;AFG3L2;SMDT1;VDAC3;VDAC2;YME1L1;PMPCA;VDAC1;MICU2;MICU1;MCU
MAP Kinase Activation	26/63	0.000194887	0.000658338	0	0	2.66828	22.7953	CUL1;PPP2CA;RPS6KA3;MAPK9;PPP2CB;PPP2R1B;PPP2R1A;RPS6KA1;MAPK1;IKBKG;RPS27A;SKP1;MAP2K6;MAPK3;MAP2K3;MEF2A;MAP2K4;MAP2K1;MEF2C;DUSP3;MAPK14;NFKB1;CREB1;MAPKAPK2;UBE2N;UBE2V1
Signaling by FGFR in Disease	26/63	0.000194887	0.000658338	0	0	2.66828	22.7953	PIK3R1;FGF1;NRAS;CUX1;POLR2A;POLR2B;POLR2C;MYO18A;POLR2E;LRRFIP1;PLCG1;POLR2H;POLR2I;HRAS;POLR2J;STAT5B;CPSF6;NCBP1;NCBP2;STAT1;STAT3;GAB1;ERLIN2;GTF2F1;GRB2;KRAS
Platelet Homeostasis	33/87	0.00020185	0.000680672	0	0	2.3219	19.7547	ATP2A3;ITPR1;ATP2A2;ITPR3;SRI;PPP2CA;PPP2CB;GNG10;GNG2;PPP2R1B;GNG5;PPP2R1A;PPP2R5E;PRKG1;PPP2R5B;ATP2B4;PPP2R5A;PTPN11;PPP2R5C;ATP2B1;GNG12;MAPK14;GNG11;P2RX4;STIM1;GNB2;GNB1;PECAM1;GNB4;GNB3;PDE5A;PTPN6;CALM1
Metabolism of Vitamins and Cofactors	63/198	0.000203264	0.000684253	0	0	1.77682	15.1048	PANK4;VKORC1L1;ALDH1L1;MOCS3;GPHN;NADK2;SPR;NAMPT;AKT1;CD38;ENPP1;MMUT;NUDT12;MCCC2;VKORC1;HSP90AA1;PTGIS;GSTO1;DCAKD;MCCC1;APOA2;APOA1;APOA4;HSPG2;COASY;RBP4;BTD;MTHFD1;PCCA;RBP1;PCCB;PDXK;SDC4;LRP1;NAXE;SHMT2;LPL;PTS;ACACA;NT5E;NFS1;APOM;CYB5R3;TTR;MTHFD1L;RDH11;GPC3;APOE;GPC4;NADK;GPIHBP1;CYB5A;TPK1;IDH1;COQ9;DHFR;VNN1;PC;FASN;ACO1;NAXD;CALM1;AGRN
Transmission Across Chemical Synapses	81/269	0.00021959	0.000737929	0	0	1.64209	13.8325	PRKAG1;AP2A1;COMT;AP2A2;GLS;RPS6KA3;TUBB6;ALDH2;RPS6KA1;ARL6IP5;NPTN;RAC1;PRKACA;KPNA2;GLUL;PRKACB;HRAS;GIT1;AP2M1;PPFIA2;NSF;ACTN2;CACNA2D1;CASK;PRKCA;SLC6A11;PRKAB1;TUBA4A;PLCB3;ALDH5A1;TUBB2A;CREB1;PRKAR1A;DNAJC5;MAPT;ARHGEF7;PLCB1;VAMP2;CAMK2D;PRKAA1;MAOA;SRC;STXBP1;CAMK2A;GNAI3;AKAP5;LIN7C;GNAI1;NCALD;PPM1F;GNAI2;GNG10;NRAS;GNG2;GNG5;EPB41L1;PRKAR2B;PRKAR2A;MYO6;TSPAN7;AP2S1;MAPK1;CAMK2G;MAP…
DAG and IP3 Signaling	19/41	0.000234687	0.000787297	0	0	3.27696	27.3864	CAMK2D;AHCYL1;PRKCE;CAMK2A;PRKCD;ITPR1;ITPR3;PRKCA;CREB1;NBEA;PRKAR2B;PRKAR1A;PRKAR2A;PLCG1;KPNA2;PRKACA;CALM1;CAMK2G;PRKACB
Dissolution of Fibrin Clot	9/13	0.000236828	0.000790378	0	0	8.5266	71.1816	ANXA2;SERPINE2;SERPINF2;PLAUR;PLG;HRG;SERPINB8;SERPINB6;S100A10
WNT5A-dependent Internalization of FZD2, FZD5 and ROR2	9/13	0.000236828	0.000790378	0	0	8.5266	71.1816	FZD2;CLTC;CLTB;AP2S1;CLTA;AP2A1;AP2B1;AP2A2;AP2M1
p38MAPK Events	9/13	0.000236828	0.000790378	0	0	8.5266	71.1816	RALA;NRAS;RALB;SRC;MAPKAPK2;KRAS;MAPK14;HRAS;MAPK12
Crosslinking of Collagen Fibrils	11/18	0.000240086	0.000798501	0	0	5.95681	49.6471	COL1A1;COL1A2;COL4A2;LOX;COL4A1;COL4A4;COL4A3;PXDN;PCOLCE;LOXL1;LOXL2
Gastrin-CREB Signalling Pathway via PKC and MAPK	11/18	0.000240086	0.000798501	0	0	5.95681	49.6471	RPS6KA3;NRAS;CREB1;RPS6KA1;MAPK1;PRKCA;GRB2;KRAS;HRAS;EGFR;MAPK3
PINK1-PRKN Mediated Mitophagy	16/32	0.000244656	0.000812307	0	0	3.79309	31.542	TOMM70;TOMM40;UBE2D2;UBE2D3;TOMM22;UBE2L3;MAP1LC3B;MAP1LC3A;TBK1;UBE2N;VDAC3;VDAC2;VDAC1;UBE2V1;RPS27A;SQSTM1
SARS-CoV-1 Activates Modulates Innate Immune Responses	23/54	0.000257708	0.000854182	0	0	2.81629	23.2729	TOMM70;SFTPD;NMI;RELA;NFKB1;PYCARD;BST2;FKBP1A;NFKBIA;MAVS;TBK1;TKFC;IRF3;PCBP2;TRIM25;PPIH;PPIG;KPNA2;PPIB;RPS27A;PPIA;KPNB1;RIGI
Diseases of Programmed Cell Death	30/78	0.000291135	0.000963329	0	0	2.37386	19.3273	YWHAE;APP;DNMT1;TRADD;LMNB1;GOLGA2;PRDX2;CASP8;CAPNS1;RBBP4;C1QBP;PRDX1;LMNA;CAPN2;RIPK1;CAPN1;H4C1;RBBP7;CAST;H2BC9;H2AZ2;MLKL;EED;H2BC3;DNMT3A;H2BC4;SOD2;H2BC12;H2BC14;CDK5
Negative Regulation of MET Activity	12/21	0.000299538	0.000989446	0	0	5.05484	41.0112	PTPN1;USP8;SH3KBP1;HGS;GRB2;STAM;CBL;RPS27A;EPS15;STAM2;PTPN2;SH3GL1
Formation of Apoptosome	8/11	0.000324623	0.00106325	0	0	10.1038	81.1624	CASP9;APAF1;DIABLO;APIP;CYCS;MAPK1;UACA;MAPK3
MET Activates RAP1 and RAC1	8/11	0.000324623	0.00106325	0	0	10.1038	81.1624	RAP1B;RAP1A;DOCK7;GAB1;GRB2;RAC1;CRK;CRKL
Purine Ribonucleoside Monophosphate Biosynthesis	8/11	0.000324623	0.00106325	0	0	10.1038	81.1624	ADSL;ATIC;IMPDH1;IMPDH2;GMPS;GART;PAICS;PFAS
Regulation of the Apoptosome Activity	8/11	0.000324623	0.00106325	0	0	10.1038	81.1624	CASP9;APAF1;DIABLO;APIP;CYCS;MAPK1;UACA;MAPK3
Ribavirin ADME	8/11	0.000324623	0.00106325	0	0	10.1038	81.1624	PNP;ADK;NME2;NT5C2;SLC29A1;ADA;ITPA;NME1
Plasma Lipoprotein Assembly, Remodeling, and Clearance	29/75	0.000328324	0.00107356	0	0	2.39423	19.2053	SAR1B;CLTC;HDLBP;CLTA;LPL;AP2A1;AP2A2;LIPA;LMF2;LMF1;AP2S1;APOE;PRKACA;RPS27A;PRKACB;PLTP;AP2M1;GPIHBP1;APOA2;APOA1;APOA4;AP2B1;NCEH1;NPC1;SOAT1;NPC2;ALB;APOC1;P4HB
Toll Like Receptor 7 8 (TLR7 8) Cascade	38/107	0.000336674	0.00109901	0	0	2.09299	16.7364	APP;USP14;NLRX1;CUL1;HMGB1;AGER;RELA;PPP2CA;RPS6KA3;MAPK9;PPP2CB;CASP8;PPP2R1B;PPP2R1A;RPS6KA1;MAPK1;CD14;IKBKG;RPS27A;SKP1;MAP2K6;MAPK3;MAP2K3;MEF2A;IKBIP;MAP2K4;MAP2K1;MEF2C;DUSP3;IRAK4;MAPK14;NFKB1;NFKB2;NFKBIA;CREB1;MAPKAPK2;UBE2N;UBE2V1
Thromboxane Signalling Through TP Receptor	13/24	0.000342298	0.00111362	0	0	4.48093	35.7571	GNG12;GNG11;GNA13;GNA14;GNG10;GNG2;GNG5;GNA11;GNAQ;GNB2;GNB1;GNB4;GNB3
Triglyceride Catabolism	13/24	0.000342298	0.00111362	0	0	4.48093	35.7571	CAV1;PPP1CA;PPP1CB;LIPE;PPP1CC;FABP3;FABP4;FABP5;GPD2;PLIN3;PRKACA;PRKACB;MGLL
Glucagon-like Peptide-1 (GLP1) Regulates Insulin Secretion	19/42	0.000345115	0.0011209	0	0	3.13429	24.9854	ITPR1;ITPR3;AKAP5;IQGAP1;GNG12;GNG11;GNG10;GNG2;RAP1A;GNG5;PRKAR2B;PRKAR1A;PRKAR2A;GNB2;GNB1;GNB4;GNB3;PRKACA;PRKACB
Spry Regulation of FGF Signaling	10/16	0.000361543	0.00117229	0	0	6.31671	50.0608	PPP2CA;PPP2CB;SRC;PPP2R1A;MAPK1;PTPN11;GRB2;CBL;RPS27A;MAPK3
Association of TriC CCT With Target Proteins During Biosynthesis	18/39	0.000362774	0.00117432	0	0	3.25175	25.7595	CCT3;NOP56;ARFGEF2;CCT2;STAT3;GBA1;DCAF7;CCT6A;AP3M1;KIF13A;TCP1;XRN2;LONP2;CCT8;FKBP9;CCT7;CCT5;CCT4
Biosynthesis of the N-glycan Precursor (Dolichol LLO) and Transfer to a Nascent Protein	30/79	0.000376508	0.00121675	0	0	2.32526	18.3337	CMAS;MPI;NPL;FUOM;HK1;GMPPB;GMDS;AMDHD2;GMPPA;PGM3;GNPNAT1;GFUS;NANS;NUDT14;MPDU1;CTSA;SLC35A1;ALG5;GFPT1;PMM2;SRD5A3;ALG2;RENBP;DPM1;DPM3;NAGK;FCSK;GLB1;MVD;GNE
Activation of Kainate Receptors Upon Glutamate Binding	15/30	0.000381686	0.00122939	0	0	3.79242	29.8498	GNG12;GNG11;NCALD;GNG10;DLG1;PLCB3;GNG2;GNG5;DLG3;GNB2;GNB1;GNB4;GNB3;CALM1;PLCB1
Respiratory Syncytial Virus (RSV) Genome Replication, Transcription and Translation	15/30	0.000381686	0.00122939	0	0	3.79242	29.8498	HSPA8;HSP90AA1;HSP90AB1;CSNK2A1;CSNK2A2;PPP1CA;PPP1CB;PPP1CC;SPCS3;SPCS2;XPO1;SPCS1;CSNK2B;SEC11A;KPNB1
Beta Oxidation of hexanoyl-CoA to butanoyl-CoA	5/5	0.000398966	0.00127656	0	0	79090	619009	HADHB;HADHA;ECHS1;HADH;ACADS
Beta Oxidation of lauroyl-CoA to decanoyl-CoA-CoA	5/5	0.000398966	0.00127656	0	0	79090	619009	HADHB;HADHA;ECHS1;ACADL;HADH
Beta Oxidation of octanoyl-CoA to hexanoyl-CoA	5/5	0.000398966	0.00127656	0	0	79090	619009	HADHB;HADHA;ECHS1;ACADM;HADH
Branched-chain Ketoacid Dehydrogenase Kinase Deficiency	5/5	0.000398966	0.00127656	0	0	79090	619009	BCKDHA;BCKDK;BCKDHB;DBT;DLD
Gene Silencing by RNA	45/134	0.000428172	0.00136775	0	0	1.92237	14.9099	NUP107;SEH1L;NUP160;POLR2A;NUP85;POLR2B;POLR2C;TPR;NUP62;XPO5;POLR2E;NUP88;NUP43;H4C1;POLR2H;POLR2I;POLR2J;RAE1;NUP214;H2BC9;RANBP2;TSNAX;H2AZ2;HSP90AA1;SEC13;NUP210;NUP155;NUP133;ELAC2;H2BC3;H2BC4;TSN;NUP93;H2BC12;H2BC14;PRKRA;AGO1;NUP50;AGO2;NUP35;NUP54;NUP98;NUP58;RAN;NUP37
SARS-CoV-1 Targets Host Intracellular Signalling and Regulatory Pathways	11/19	0.000462489	0.00147252	0	0	5.21188	40.0214	YWHAE;UBE2I;PSMC6;YWHAQ;YWHAB;SP1;CAV1;SFN;YWHAZ;YWHAG;YWHAH
Signaling by FGFR2 IIIa TM	11/19	0.000462489	0.00147252	0	0	5.21188	40.0214	NCBP1;POLR2A;NCBP2;POLR2B;POLR2C;POLR2E;POLR2H;FGF1;GTF2F1;POLR2I;POLR2J
Defective HLCS Causes Multiple Carboxylase Deficiency	6/7	0.000478968	0.00151752	0	0	22.7256	173.711	MCCC2;PC;PCCA;MCCC1;PCCB;ACACA
SMAC (DIABLO) Binds to IAPs	6/7	0.000478968	0.00151752	0	0	22.7256	173.711	CASP9;CASP7;APAF1;DIABLO;CASP3;CYCS
SMAC(DIABLO)-mediated Dissociation of IAP Caspase Complexes	6/7	0.000478968	0.00151752	0	0	22.7256	173.711	CASP9;CASP7;APAF1;DIABLO;CASP3;CYCS
Gastrulation	41/120	0.000506388	0.00160177	0	0	1.97255	14.9681	YAP1;PSMD12;PSMD11;PSMD14;PSMD13;RBPJ;PSMA7;PSMD8;PSMB6;PSMB7;PSMD6;PSMB4;PSMD7;PSMB5;PSMB2;CDH1;PSMB3;PSMD2;PSMD3;PSMB1;PSMD1;SMAD2;FOXF1;ADRM1;PSMA5;PSMA6;OCLN;PSMA3;ZEB2;PSMC5;SNW1;PSMA4;PSMC6;PSMA1;PSMC3;PSMA2;PSMC4;PSMC1;CLDN7;PSMC2;CTNNB1
Ca2+ Pathway	25/63	0.000524079	0.00165503	0	0	2.49737	18.8648	CAMK2A;ITPR1;ITPR3;PPP3CA;GNG10;PPP3R1;GNG2;GNG5;PRKG1;FZD2;PRKCA;GNG12;GNG11;GNAO1;PLCB3;AGO1;GNB2;AGO2;GNB1;GNB4;CTNNB1;GNB3;KRAS;PLCB1;CALM1
Signaling by FGFR3	18/40	0.000531615	0.00167228	0	0	3.10375	23.401	SHC1;SRC;GAB1;PTPN11;PIK3R1;CBL;FGF1;PPP2CA;PPP2CB;NRAS;PPP2R1A;MAPK1;GRB2;KRAS;PLCG1;RPS27A;HRAS;MAPK3
ADP Signalling Through P2Y Purinoceptor 12	12/22	0.000533853	0.00167228	0	0	4.54906	34.279	GNG10;GNG2;GNG5;GNB2;GNB1;GNAI3;GNB4;GNB3;GNG12;GNG11;GNAI1;GNAI2
Chaperone Mediated Autophagy	12/22	0.000533853	0.00167228	0	0	4.54906	34.279	EEF1A1;HSPA8;HSP90AA1;HSP90AB1;LAMP2;PLIN3;PLIN2;PARK7;VIM;RPS27A;HDAC6;GFAP
Common Pathway of Fibrin Clot Formation	12/22	0.000533853	0.00167228	0	0	4.54906	34.279	FGB;FGA;THBD;SERPIND1;SERPINE2;SERPINC1;FGG;F13A1;PRTN3;F2;CD177;PF4
ERK MAPK Targets	12/22	0.000533853	0.00167228	0	0	4.54906	34.279	MEF2A;PPP2CA;PPP2CB;RPS6KA3;MEF2C;DUSP3;PPP2R1B;PPP2R1A;RPS6KA1;MAPK1;MAPK14;MAPK3
DCC Mediated Attractive Signaling	9/14	0.000539744	0.00168529	0	0	6.82085	51.3229	CDC42;ABLIM1;ABLIM3;SRC;WASL;RAC1;DOCK1;PTK2;NCK1
Golgi Cisternae Pericentriolar Stack Reorganization	9/14	0.000539744	0.00168529	0	0	6.82085	51.3229	RAB2A;GOLGA2;RAB1A;GORASP2;RAB1B;GORASP1;USO1;MAPK1;MAPK3
Bacterial Infection Pathways	47/143	0.000557572	0.00173816	0	0	1.86148	13.9461	GSK3A;HSP90AB1;SH3KBP1;SRC;CTNND1;ENO1;ANTXR2;CBL;CORO1A;PTPA;RNF213;CDH1;MRC1;PGK1;ATP6V1H;MAPK1;CTSG;DLAT;RPS27A;B2M;EPS15;KPNA1;SH3GL1;MAP2K6;MAPK3;MAP2K3;MAP2K4;MAP2K1;HSP90AA1;MAP2K2;PDCD6IP;TXNRD1;STAM;EEF2;MSRA;SFPQ;HGS;CD9;CTNNB1;GRB2;CALM1;STAM2;RAB5A;KPNB1;VAMP2;LTF;RAB7A
Plasma Lipoprotein Clearance	17/37	0.000561188	0.00174382	0	0	3.22408	24.1337	CLTC;HDLBP;CLTA;APOA1;AP2A1;AP2B1;AP2A2;LIPA;NCEH1;NPC1;SOAT1;NPC2;APOC1;AP2S1;APOE;RPS27A;AP2M1
RUNX1 Interacts With Co-Factors Whose Precise Effect on RUNX1 Targets Is Not Known	17/37	0.000561188	0.00174382	0	0	3.22408	24.1337	SMARCE1;SMARCD1;SMARCD2;PBRM1;PHC2;SMARCC1;SMARCB1;SMARCC2;CSNK2A1;ACTL6A;CSNK2A2;ARID1A;SMARCA2;RNF2;SMARCA4;CSNK2B;YAF2
Signaling by EGFR in Cancer	13/25	0.000577087	0.00179035	0	0	4.10726	30.63	HSP90AA1;SHC1;GAB1;PIK3R1;CBL;EGFR;NRAS;CDC37;GRB2;KRAS;PLCG1;RPS27A;HRAS
ATF4 Activates Genes in Response to Endoplasmic Reticulum Stress	14/28	0.000596561	0.00183558	0	0	3.79175	28.1512	CEBPB;NFYA;DIS3;NFYC;PARN;ASNS;EXOSC7;EXOSC6;EXOSC5;EXOSC4;EXOSC9;KHSRP;EXOSC8;EXOSC1
EGFR Downregulation	15/31	0.000597345	0.00183558	0	0	3.55517	26.3901	SH3KBP1;EPS15L1;PTPN12;STAM;CBL;EGFR;EPN1;CDC42;HGS;GRB2;RPS27A;ARHGEF7;EPS15;STAM2;SH3GL1
Glutamate Binding, Activation of AMPA Receptors and Synaptic Plasticity	15/31	0.000597345	0.00183558	0	0	3.55517	26.3901	NSF;CAMK2D;CAMK2A;AP2A1;PRKCA;AKAP5;AP2B1;AP2A2;DLG1;EPB41L1;MYO6;TSPAN7;AP2S1;CAMK2G;AP2M1
MAPK Targets Nuclear Events Mediated by MAP Kinases	15/31	0.000597345	0.00183558	0	0	3.55517	26.3901	MEF2A;MEF2C;DUSP3;MAPK14;PPP2CA;MAPK9;PPP2CB;RPS6KA3;CREB1;PPP2R1B;PPP2R1A;RPS6KA1;MAPKAPK2;MAPK1;MAPK3
Signaling by CSF1 (M-CSF) in Myeloid Cells	15/31	0.000597345	0.00183558	0	0	3.55517	26.3901	LYN;YES1;SHC1;SRC;STAT1;STAT3;PTPN11;PIK3R1;CBL;THOC5;HCK;PLCG2;GRB2;KRAS;RPS27A
Trafficking of AMPA Receptors	15/31	0.000597345	0.00183558	0	0	3.55517	26.3901	NSF;CAMK2D;CAMK2A;AP2A1;PRKCA;AKAP5;AP2B1;AP2A2;DLG1;EPB41L1;MYO6;TSPAN7;AP2S1;CAMK2G;AP2M1
Cellular Senescence	53/167	0.000664535	0.00203882	0	0	1.76822	12.937	CDKN1A;CDKN1B;EHMT2;LMNB1;RPS6KA3;CDC23;CDC26;RPS6KA1;H4C1;MAP2K3;MAP2K4;EED;H2BC12;H2BC14;MAPKAPK2;ANAPC1;ASF1A;ANAPC2;CEBPB;TXN;RELA;RNF2;MAPK9;RBBP4;MAPK1;IGFBP7;RBBP7;RPS27A;MAP2K6;MAP4K4;MAPK3;H2BC9;H2AZ2;PHC2;CDKN2C;H2BC3;H2BC4;STAT3;HMGA1;HMGA2;H1-1;MAPK14;H1-0;H1-3;NFKB1;H1-2;H1-5;H1-4;CDK6;CDK4;SP1;AGO1;CDC16
Biological Oxidations	67/222	0.000682884	0.0020918	0	0	1.64531	11.993	SLC35B2;HSP90AB1;COMT;OPLAH;CNDP2;TRMT112;AS3MT;ABHD10;AKR7A2;ALDH2;GSTK1;PTGIS;GSTO1;AKR1A1;AIP;ABHD14B;MAT1A;UGDH;ALDH3A1;POR;FDX1;ALDH1A1;DPEP1;AHCY;ACSS2;MAOB;MTARC2;MAOA;MGST3;GSTP1;MGST1;GSTT2;GSTT1;MAT2B;BPHL;ADH5;PAPSS1;PTGS1;CYB5R3;UGP2;MAT2A;ESD;BPNT2;BPNT1;ACSS1;CBR3;UGT1A6;AOC3;CYB5B;GSTM2;NQO2;GSTM1;GSS;PTGES3;CYP4F3;EPHX1;FMO1;CYP4B1;FMO2;GSTZ1;GCLC;GSTA4;GSTA3;NAT2;CYP2S1;GCLM;GSTM5
Transcription of the HIV Genome	27/71	0.000704753	0.00215539	0	0	2.3296	16.9075	GTF2A1;CCNK;CTDP1;RNMT;GTF2B;TAF9;POLR2A;POLR2B;POLR2C;POLR2E;ELOB;NELFB;ELOC;NELFA;NELFCD;POLR2H;POLR2I;TAF9B;POLR2J;SUPT16H;NCBP1;NCBP2;SSRP1;GTF2F1;SUPT5H;CDK9;TCEA1
Metabolism of Angiotensinogen to Angiotensins	10/17	0.000713515	0.00217532	0	0	5.41398	39.226	ENPEP;ACE;MME;CMA1;ANPEP;ATP6AP2;CTSZ;CTSG;CTSD;AGT
Signaling by NTRK3 (TRKC)	10/17	0.000713515	0.00217532	0	0	5.41398	39.226	NRAS;SHC1;SRC;BAX;GRB2;KRAS;NELFB;PIK3R1;PLCG1;HRAS
Signaling by FGFR4	18/41	0.000763994	0.00232557	0	0	2.96861	21.3056	SHC1;SRC;GAB1;PTPN11;PIK3R1;CBL;FGF1;PPP2CA;PPP2CB;NRAS;PPP2R1A;MAPK1;GRB2;KRAS;PLCG1;RPS27A;HRAS;MAPK3
Regulated Necrosis	24/61	0.000777366	0.00236256	0	0	2.46184	17.6258	GSDMD;HSP90AA1;PDCD6IP;MLKL;TRADD;HMGB1;UBE2L3;SDCBP;CASP8;CASP3;CDC37;CHMP2B;FLOT1;FLOT2;CHMP3;CHMP4B;BAX;CYCS;RIPK1;STUB1;BAK1;CHMP6;RPS27A;OGT
Signaling by Insulin Receptor	30/82	0.000779336	0.00236484	0	0	2.1907	15.679	ATP6V1A;SHC1;PIK3R4;IDE;PIK3R1;FGF1;PTPRF;NRAS;GRB10;ATP6V1H;MAPK1;ATP6V1E1;CTSD;HRAS;ATP6V1D;ATP6V1C1;ATP6V0A1;ATP6V1F;MAPK3;PTPN1;ATP6V1G1;ATP6AP1;INSR;GAB1;PTPN11;ATP6V1B2;PIK3C3;GRB2;KRAS;ATP6V0C
Transcriptional and Post-Translational Regulation of MITF-M Expression and Activity	21/51	0.000809401	0.00245223	0	0	2.656	18.9086	GSK3B;RARS1;HDAC1;KARS1;MARS1;DARS1;AIMP1;AIMP2;HINT1;XPO1;CREB1;QARS1;EPRS1;CDH1;LARS1;RPS6KA1;MAPK1;CTNNB1;IARS1;EEF1E1;MAPK3
G Beta Gamma Signalling Through CDC42	11/20	0.000833998	0.00249556	0	0	4.63249	32.841	CDC42;GNG10;GNG2;GNG5;GNB2;GNB1;GNB4;GNB3;GNG12;GNG11;ARHGEF6
G Beta Gamma Signalling Through PLC Beta	11/20	0.000833998	0.00249556	0	0	4.63249	32.841	GNG10;PLCB3;GNG2;GNG5;GNB2;GNB1;GNB4;GNB3;GNG12;PLCB1;GNG11
Protein Hydroxylation	11/20	0.000833998	0.00249556	0	0	4.63249	32.841	RWDD1;ASPH;U2AF2;RPL27A;RPS6;DRG1;DRG2;ETF1;RPL8;ZC3H15;RPS23
Signaling by Hippo	11/20	0.000833998	0.00249556	0	0	4.63249	32.841	YAP1;YWHAE;MOB1B;TJP1;WWTR1;MOB1A;YWHAB;CASP3;STK4;STK3;TJP2
Signaling by KIT in Disease	11/20	0.000833998	0.00249556	0	0	4.63249	32.841	LYN;STAT5B;NRAS;YES1;SRC;STAT1;STAT3;GRB2;KRAS;PIK3R1;HRAS
Signaling by PDGFR in Disease	11/20	0.000833998	0.00249556	0	0	4.63249	32.841	NRAS;WDR48;FIP1L1;STAT1;STAT3;KDR;GRB2;KRAS;STRN;PIK3R1;HRAS
Signaling by Phosphorylated Juxtamembrane, Extracellular and Kinase Domain KIT Mutants	11/20	0.000833998	0.00249556	0	0	4.63249	32.841	LYN;STAT5B;NRAS;YES1;SRC;STAT1;STAT3;GRB2;KRAS;PIK3R1;HRAS
Signalling to RAS	11/20	0.000833998	0.00249556	0	0	4.63249	32.841	RALA;NRAS;RALB;SHC1;SRC;MAPKAPK2;GRB2;KRAS;MAPK14;HRAS;MAPK12
RNA Polymerase II Transcription	331/1360	0.000853813	0.00255092	0	0	1.23532	8.72849	CCNK;SMARCB1;EHMT2;EIF4A3;RBPJ;GLS;PSMD8;LGALS3;PSMD6;PSMD7;CDC23;TRIM28;PPP2R1B;PPP2R1A;PSMD2;CDC26;PSMD3;NAMPT;MAGOH;AKT1;PSMD1;PIP4K2B;SNRPD3;PIP4K2C;H4C1;PRKACA;SKP1;GAMT;MEF2C;SMARCC1;SMARCC2;CSNK2A1;CSNK2A2;PRKAB1;CDC40;SRRM1;CLDN5;COX7A2L;RRAGA;DDX39A;DDX39B;RRAGC;ZC3H11A;SARNP;CSNK2B;MYL9;MAGED1;CSTF3;CTR9;CSTF2;NEDD4L;TXN;PRDX2;PRDX1;CSTF1;TP53BP2;SYMPK;SFN;APOE;WWTR1;PHC2;YES1;MAGOHB;SM…
GPVI-mediated Activation Cascade	16/35	0.000868832	0.00258781	0	0	3.19357	22.5094	LYN;FCER1G;SYK;RHOG;PTPN11;PIK3R1;PRKCZ;RHOA;RHOB;CDC42;COL1A1;COL1A2;PLCG2;RAC2;PTPN6;RAC1
N-glycan Trimming in the ER and Calnexin Calreticulin Cycle	16/35	0.000868832	0.00258781	0	0	3.19357	22.5094	PDIA3;VCP;UBXN1;PRKCSH;NGLY1;SEL1L;MOGS;RAD23B;GANAB;PSMC1;CANX;MLEC;CALR;RPS27A;UGGT1;ENGASE
Muscle Contraction	62/204	0.000870244	0.00258804	0	0	1.66127	11.7066	AHCYL1;ITGB5;ATP2A3;DYSF;LMOD1;ATP2A2;MYLK;ALDH2;ANXA6;PRKACA;MYBPC3;TMOD1;ANXA1;ANXA2;MME;TPM4;ACTN2;TPM3;TMOD3;TPM2;TMOD2;TPM1;ITGA1;ATP1B3;ATP1B1;MYL4;ACTA2;MYL6;MYL7;STIM1;ASPH;TNNT2;MYL3;PDE5A;TLN1;MYL9;VCL;MYH6;CAMK2D;NPR1;PXN;CAMK2A;ITPR1;ITPR3;ATP1A2;ATP1A1;SRI;MYL12B;DMD;MYH11;SCN3B;PAK2;CAMK2G;WWTR1;ATP2B4;SORBS1;ATP2B1;SORBS3;DES;FXYD1;VIM;CALM1
Nephrin Family Interactions	12/23	0.000904667	0.00268629	0	0	4.13525	28.9796	ACTN2;ACTN1;NCK2;CASK;ACTN4;IQGAP1;PIK3R1;WASL;SPTAN1;SPTBN1;CD2AP;NCK1
G-protein Beta Gamma Signalling	15/32	0.000908542	0.00269368	0	0	3.34583	23.4331	GNG12;GNG11;RHOA;CDC42;GNG10;PLCB3;GNG2;GNG5;GNB2;GNB1;GNB4;AKT1;GNB3;PLCB1;ARHGEF6
EPHA-mediated Growth Cone Collapse	14/29	0.000932769	0.00275707	0	0	3.53874	24.691	LYN;YES1;ROCK1;ROCK2;SRC;RHOA;MYL12B;MYL6;MYH14;MYH9;MYH11;MYH10;MYL9;EPHA2
Energy Dependent Regulation of mTOR by LKB1-AMPK	14/29	0.000932769	0.00275707	0	0	3.53874	24.691	PRKAA1;CAB39;PRKAG1;PRKAB1;MTOR;PPM1A;RRAGA;RRAGC;RHEB;MLST8;LAMTOR2;LAMTOR1;LAMTOR3;LAMTOR5
Signaling by ERBB2 in Cancer	13/26	0.000934369	0.0027576	0	0	3.79108	26.4452	HSP90AA1;SHC1;ERBIN;GAB1;PIK3R1;PTPN12;EGFR;NRAS;CDC37;GRB2;KRAS;PLCG1;HRAS
ERCC6 (CSB) and EHMT2 (G9a) Positively Regulate rRNA Expression	19/45	0.000985054	0.00290277	0	0	2.77211	19.1908	H2BC9;MBD3;H2AZ2;HDAC2;HDAC1;CBX3;EHMT2;H2BC3;H2BC4;CHD4;GATAD2B;GATAD2A;H2BC12;H2BC14;MTA1;RBBP4;H4C1;RBBP7;MTA2
Regulation of PLK1 Activity at G2 M Transition	31/87	0.00106865	0.00314432	0	0	2.102	14.3805	YWHAE;DYNC1I2;DCTN2;DCTN1;DCTN3;CUL1;PPP1CB;ACTR1A;PCM1;PPP2R1A;PRKAR2B;PRKACA;RPS27A;RAB8A;YWHAG;CLASP1;SKP1;DYNC1H1;HSP90AA1;PPP1R12A;CSNK1D;CSNK1E;DYNLL1;TUBG1;TUBB4B;CKAP5;TUBB4A;TUBA4A;MAPRE1;PPP1R12B;PAFAH1B1
Activation of BAD and Translocation to Mitochondria	9/15	0.00109897	0.00321404	0	0	5.68368	38.7251	YWHAE;PPP3R1;YWHAQ;YWHAB;AKT1;SFN;YWHAZ;YWHAG;YWHAH
Anchoring Fibril Formation	9/15	0.00109897	0.00321404	0	0	5.68368	38.7251	COL1A1;COL1A2;LAMB3;COL4A2;COL4A1;COL4A4;LAMA3;COL4A3;LAMC2
Keratan Sulfate Degradation	9/15	0.00109897	0.00321404	0	0	5.68368	38.7251	GALNS;LUM;GLB1;HEXB;HEXA;OGN;PRELP;FMOD;GNS
SARS-CoV-2 Targets Host Intracellular Signalling and Regulatory Pathways	9/15	0.00109897	0.00321404	0	0	5.68368	38.7251	YWHAE;YWHAQ;YWHAB;CAV1;AKT1;SFN;YWHAZ;YWHAG;YWHAH
Amyloid Fiber Formation	29/80	0.00111921	0.0032683	0	0	2.15881	14.6694	APP;CST3;GGA1;NCSTN;TTR;H4C1;APOE;RPS27A;B2M;H2AZ1;H2BC9;FGA;GSN;USP9X;H2BC3;H2BC4;ADAM10;APOA1;APOA4;HSPG2;SORL1;H2BC12;TSPAN15;H2BC14;TSPAN14;TGFBI;MFGE8;ITM2B;LTF
Acetylcholine Regulates Insulin Secretion	7/10	0.00114306	0.00331299	0	0	8.83872	59.8739	GNA14;MARCKS;PLCB3;GNA11;GNAQ;PRKCA;PLCB1
MASTL Facilitates Mitotic Progression	7/10	0.00114306	0.00331299	0	0	8.83872	59.8739	PPP2CA;PPP2CB;PPP2R1B;PPP2R1A;ENSA;PPP2R2D;ARPP19
Nef Mediated CD4 Down-regulation	7/10	0.00114306	0.00331299	0	0	8.83872	59.8739	ARF1;AP2S1;ATP6V1H;AP2A1;AP2B1;AP2A2;AP2M1
Protein Lipoylation	7/10	0.00114306	0.00331299	0	0	8.83872	59.8739	GCSH;NFU1;DBT;FDX1;NDUFAB1;DLST;DLAT
SLBP Independent Processing of Histone Pre-mRNAs	7/10	0.00114306	0.00331299	0	0	8.83872	59.8739	NCBP1;NCBP2;SNRPG;SNRPE;SNRPD3;SNRPF;SNRPB
Glycosphingolipid Catabolism	17/39	0.00117196	0.00338662	0	0	2.93061	19.7789	CTSA;ARSA;ASAH1;HEXB;HEXA;M6PR;GBA1;SUMF2;SUMF1;GALC;SMPD2;SMPD4;STS;GM2A;GLB1;PSAP;ARSB
Response of Mtb to Phagocytosis	17/39	0.00117196	0.00338662	0	0	2.93061	19.7789	GSK3A;ENO1;CORO1A;PTPA;SFPQ;RNF213;HGS;PGK1;ATP6V1H;MAPK1;CTSG;RPS27A;RAB5A;KPNB1;KPNA1;MAPK3;RAB7A
Budding and Maturation of HIV Virion	16/36	0.00126301	0.00363348	0	0	3.0337	20.2477	TSG101;PDCD6IP;VPS4B;VTA1;VPS4A;VPS37C;NEDD4L;VPS37B;CHMP2B;CHMP3;CHMP4B;RPS27A;CHMP6;PPIA;VPS28;CHMP5
ROS and RNS Production in Phagocytes	16/36	0.00126301	0.00363348	0	0	3.0337	20.2477	ATP6V1A;ATP6V1G1;NCF1;NCF2;CYBB;CYBA;MPO;RAC2;ATP6V1B2;ATP6V1H;ATP6V1E1;ATP6V1D;ATP6V0C;ATP6V1C1;ATP6V0A1;ATP6V1F
Striated Muscle Contraction	16/36	0.00126301	0.00363348	0	0	3.0337	20.2477	MYBPC3;TMOD1;TPM4;ACTN2;TPM3;TMOD3;TPM2;TMOD2;TPM1;MYL4;DES;TNNT2;MYL3;DMD;VIM;MYH6
SLC Transporter Disorders	34/99	0.00132028	0.00378913	0	0	1.98651	13.1704	NUP107;SEH1L;SLC3A2;NUP160;HK1;HEPH;NUP85;BSG;TPR;NUP62;NUP88;NUP43;RAE1;SLC39A4;NUP214;RANBP2;SLC34A2;SLC35A1;SEC13;SLC16A1;NUP210;NUP155;NUP133;SLC6A14;CP;NUP93;NUP50;SLCO2A1;NUP35;NUP54;NUP98;NUP58;SLC27A4;NUP37
NCAM Signaling for Neurite Out-Growth	24/63	0.00132493	0.00378913	0	0	2.33529	15.4746	PRNP;SRC;SPTB;PTK2;NRAS;COL3A1;CREB1;COL4A2;COL5A1;COL4A1;PTPRA;COL4A4;COL6A2;COL4A3;COL6A1;COL5A2;MAPK1;GRB2;KRAS;AGRN;HRAS;SPTAN1;SPTBN1;MAPK3
Peroxisomal Protein Import	24/63	0.00132493	0.00378913	0	0	2.33529	15.4746	GSTK1;USP9X;UBE2D2;ZFAND6;IDH1;ECI2;UBE2D3;ECH1;HSD17B4;CROT;IDE;PEX14;DHRS4;HMGCL;SCP2;ACOX1;AGPS;CAT;ACOT2;LONP2;MPV17;ACOX3;RPS27A;CRAT
Translation of Structural Proteins 9694635	24/63	0.00132493	0.00378913	0	0	2.33529	15.4746	SRPK2;GSK3B;GSK3A;UBE2I;RPN2;PRKCSH;TUSC3;PRMT1;CSNK1A1;GALNT1;RPN1;ZDHHC5;MOGS;MAGT1;DDOST;FUT8;GANAB;SUMO1;DAD1;MAN2A1;CANX;STT3A;RPS27A;GOLGA7
Formation of the Early Elongation Complex	15/33	0.00134633	0.00383902	0	0	3.15975	20.8871	CTDP1;NCBP1;NCBP2;GTF2F1;SUPT5H;POLR2A;POLR2B;POLR2C;POLR2E;NELFB;NELFA;NELFCD;POLR2H;POLR2I;POLR2J
Formation of the HIV-1 Early Elongation Complex	15/33	0.00134633	0.00383902	0	0	3.15975	20.8871	CTDP1;NCBP1;NCBP2;GTF2F1;SUPT5H;POLR2A;POLR2B;POLR2C;POLR2E;NELFB;NELFA;NELFCD;POLR2H;POLR2I;POLR2J
M-decay Degradation of Maternal mRNAs by Maternally Stored Factors	19/46	0.0013528	0.00385182	0	0	2.66927	17.6321	EIF4A2;EIF4A1;EIF4A3;CNOT10;TUBB4B;CNOT7;CNOT1;CNOT2;AGO2;CNOT3;TNKS1BP1;ELOC;RPS2;PABPC1;KPNA2;EIF4E;EIF4B;PAIP1;EIF4G1
Potential Therapeutics for SARS	51/164	0.0013732	0.00390417	0	0	1.71583	11.3084	ITGB1;HSP90AB1;KDM1A;SH3KBP1;KEAP1;AP2A1;CHD4;COMT;NR3C1;AP2A2;TBK1;FNTA;AP2M1;JAK1;NCK1;HSP90AA1;SYK;SIGMAR1;ATP1B3;ATP1B1;RBX1;FKBP4;HDAC2;ROCK1;HDAC1;ROCK2;CUL3;ATP1A2;ATP1A1;MTA1;IGKC;RBBP4;PLCG2;AP2S1;S1PR1;SAP18;RIPK1;RBBP7;MTA2;MBD3;CRBN;PTGES3;AP2B1;GATAD2B;GATAD2A;FKBP1A;IMPDH1;IMPDH2;FXYD1;GRB2;RCOR1
Interconversion of Nucleotide Di- and Triphosphates	14/30	0.00141497	0.00401702	0	0	3.31736	21.764	RRM1;TXNRD1;AK1;GSR;AK2;NME2;CTPS2;NME3;GLRX;CTPS1;TXN;NME1;GUK1;CMPK1
CD209 (DC-SIGN) Signaling	11/21	0.00142191	0.00402493	0	0	4.16898	27.3308	LYN;NRAS;ICAM2;KRAS;PRKACA;RAF1;HRAS;PAK2;PRKACB;NFKB1;RELA
Presynaptic Function of Kainate Receptors	11/21	0.00142191	0.00402493	0	0	4.16898	27.3308	GNG10;PLCB3;GNG2;GNG5;GNB2;GNB1;GNB4;GNB3;GNG12;PLCB1;GNG11
Attenuation Phase	13/27	0.0014594	0.00412505	0	0	3.52006	22.9851	HSPA8;HSP90AA1;HSP90AB1;HSBP1;PTGES3;HSPA2;DNAJB1;HSPH1;DNAJB6;SERPINH1;FKBP4;HSPA1B;HSPA1A
G-protein Activation	12/24	0.00146704	0.00413457	0	0	3.79041	24.7306	GNA14;GNG10;GNG2;GNG5;GNA11;GNAQ;GNB2;GNB1;GNB4;GNB3;GNG12;GNG11
Maturation of hRSV A Proteins	12/24	0.00146704	0.00413457	0	0	3.79041	24.7306	PPP1CB;PPP1CC;SPCS3;SPCS2;SPCS1;XPO1;CSNK2A1;CSNK2A2;CSNK2B;SEC11A;KPNB1;PPP1CA
Sphingolipid Metabolism	36/107	0.00147132	0.00414061	0	0	1.92581	12.5593	ASAH1;HEXB;HEXA;GBA1;SMPD2;SGPL1;STS;SMPD4;SPTLC1;GM2A;SPTLC2;ALDH3B1;ORMDL2;OSBP;PSAP;ORMDL3;KDSR;CERT1;ARSB;CTSA;CYB5B;ARSA;M6PR;SUMF2;SUMF1;ALDH3A2;GALC;VAPA;GLB1;VAPB;PRKD2;DEGS1;PLPP3;PLPP1;ABCG2;CERS2
ADORA2B Mediated Anti-Inflammatory Cytokines Production	18/43	0.00149583	0.00419135	0	0	2.73078	17.7639	GNAI3;GNG12;GNG11;GNAI1;GNAI2;GNG10;GNG2;CREB1;GNG5;PRKAR2B;PRKAR1A;PRKAR2A;GNB2;GNB1;GNB4;GNB3;PRKACA;PRKACB
Signaling by FGFR2 in Disease	18/43	0.00149583	0.00419135	0	0	2.73078	17.7639	NCBP1;NCBP2;GAB1;PIK3R1;FGF1;GTF2F1;NRAS;POLR2A;POLR2B;POLR2C;POLR2E;GRB2;KRAS;PLCG1;POLR2H;POLR2I;HRAS;POLR2J
Signaling by SCF-KIT	18/43	0.00149583	0.00419135	0	0	2.73078	17.7639	LYN;STAT5B;YES1;SRC;CMA1;STAT1;STAT3;PRKCA;PTPN11;PIK3R1;CBL;NRAS;GRB10;GRB2;KRAS;PTPN6;RAC1;HRAS
Phase II - Conjugation of Compounds	37/111	0.00154114	0.00430587	0	0	1.89916	12.2975	SLC35B2;AHCY;MGST3;GSTP1;MGST1;GSTT2;GSTT1;MAT2B;COMT;OPLAH;CNDP2;PAPSS1;TRMT112;ABHD10;AS3MT;UGP2;MAT2A;ESD;BPNT2;BPNT1;UGT1A6;GSTK1;GSTM2;GSTM1;GSTO1;GSS;AKR1A1;ABHD14B;MAT1A;GSTZ1;UGDH;GCLC;GSTA4;NAT2;GSTA3;GCLM;GSTM5
Regulation of Endogenous Retroelements	37/111	0.00154114	0.00430587	0	0	1.89916	12.2975	ZCCHC8;SMARCD1;HDAC2;SMARCD2;SMARCB1;HDAC1;EHMT2;CHD4;ACTB;MTA1;TRIM28;RBBP4;BCL7C;SUMO2;DPF2;H4C1;RBBP7;MTA2;H2BC9;MBD3;SMARCE1;H2AZ2;SMARCC1;SMARCC2;CBX5;UBE2I;H2BC3;ACTL6A;DNMT3A;H2BC4;ARID1A;SMARCA2;GATAD2B;SMARCA4;GATAD2A;H2BC12;H2BC14
Gain-of-function MRAS Complexes Activate RAF Signaling	6/8	0.00157444	0.0043612	0	0	11.3621	73.3292	PPP1CB;PPP1CC;YWHAB;ARAF;SHOC2;RAF1
Nef Mediated CD8 Down-regulation	6/8	0.00157444	0.0043612	0	0	11.3621	73.3292	AP2S1;ATP6V1H;AP2A1;AP2B1;AP2A2;AP2M1
SHOC2 M1731 Mutant Abolishes MRAS Complex Function	6/8	0.00157444	0.0043612	0	0	11.3621	73.3292	PPP1CB;PPP1CC;YWHAB;ARAF;SHOC2;RAF1
SMAC, XIAP-regulated Apoptotic Response	6/8	0.00157444	0.0043612	0	0	11.3621	73.3292	CASP9;CASP7;APAF1;DIABLO;CASP3;CYCS
Signaling by MRAS-complex Mutants	6/8	0.00157444	0.0043612	0	0	11.3621	73.3292	PPP1CB;PPP1CC;YWHAB;ARAF;SHOC2;RAF1
Synthesis of UDP-N-acetyl-glucosamine	6/8	0.00157444	0.0043612	0	0	11.3621	73.3292	NAGK;AMDHD2;GFPT1;PGM3;GNPNAT1;RENBP
Mitotic Telophase Cytokinesis	8/13	0.00168734	0.0046606	0	0	6.06152	38.7004	NIPBL;STAG1;STAG2;RAD21;PDS5B;PDS5A;SMC1A;SMC3
Purine Salvage	8/13	0.00168734	0.0046606	0	0	6.06152	38.7004	DGUOK;PNP;ADK;GMPR;AMPD2;HPRT1;ADA;APRT
E3 Ubiquitin Ligases Ubiquitinate Target Proteins	22/57	0.00169981	0.00468838	0	0	2.38479	15.2084	H2BC9;VCP;PCNA;UBE2D2;H2BC3;UBE2D3;CTR9;H2BC4;CDC73;PEX14;UBE2L3;H2BC12;H2BC14;RRAGA;SKIC8;SELENOS;UBE2V2;LEO1;UBE2N;PAF1;RNF181;RPS27A
Collagen Degradation	24/64	0.00170522	0.00469663	0	0	2.27677	14.5123	COL18A1;COL15A1;COL13A1;COL14A1;PHYKPL;MMP2;COL12A1;ADAM10;COL1A1;ADAM17;COL3A1;COL1A2;COL4A2;COL5A1;CTSL;COL4A1;COL4A4;COL6A2;COL4A3;COL6A1;COL5A2;ADAM9;CTSD;CTSB
Late Endosomal Microautophagy	15/34	0.00194802	0.00535774	0	0	2.99326	18.6807	HSPA8;TSG101;VPS37C;PARK7;VPS37B;HDAC6;CHMP2B;CHMP3;CHMP4B;PLIN3;PLIN2;VIM;RPS27A;CHMP6;VPS28
Activation of Caspases Through Apoptosome-Mediated Cleavage	5/6	0.00197709	0.00538424	0	0	18.9334	117.882	CASP9;CASP7;APAF1;CASP3;CYCS
Estrogen-stimulated Signaling Through PRKCZ	5/6	0.00197709	0.00538424	0	0	18.9334	117.882	NRAS;MAPK1;KRAS;HRAS;PRKCZ
Methionine Salvage Pathway	5/6	0.00197709	0.00538424	0	0	18.9334	117.882	MTAP;GOT1;APIP;MRI1;ENOPH1
Negative Feedback Regulation of MAPK Pathway	5/6	0.00197709	0.00538424	0	0	18.9334	117.882	MAP2K1;MAP2K2;MAPK1;RAF1;MAPK3
PDH Complex Synthesizes acetyl-CoA From PYR	5/6	0.00197709	0.00538424	0	0	18.9334	117.882	PDHX;PDHA1;DLAT;PDHB;DLD
Synthesis of GDP-mannose	5/6	0.00197709	0.00538424	0	0	18.9334	117.882	GMPPB;GMPPA;MPI;PMM2;HK1
Uptake and Function of Diphtheria Toxin	5/6	0.00197709	0.00538424	0	0	18.9334	117.882	HSP90AA1;HSP90AB1;TXNRD1;CD9;EEF2
InlB-mediated Entry of Listeria Monocytogenes Into Host Cell	9/16	0.0020471	0.00552831	0	0	4.87142	30.1606	SH3KBP1;HGS;GRB2;STAM;CBL;RPS27A;EPS15;STAM2;SH3GL1
Platelet Adhesion to Exposed Collagen	9/16	0.0020471	0.00552831	0	0	4.87142	30.1606	ITGB1;LYN;COL1A1;FCER1G;COL1A2;VWF;GP1BB;ITGA2;ITGA1
Processing of SMDT1	9/16	0.0020471	0.00552831	0	0	4.87142	30.1606	AFG3L2;STOML2;SMDT1;YME1L1;PMPCA;MICU2;MICU1;PHB2;MCU
Rap1 Signalling	9/16	0.0020471	0.00552831	0	0	4.87142	30.1606	RAP1B;RAP1A;YWHAB;PRKACA;RAF1;YWHAZ;PRKACB;PRKG1;SIPA1
Signal Regulatory Protein Family Interactions	9/16	0.0020471	0.00552831	0	0	4.87142	30.1606	SRC;SFTPD;SIRPA;PTPN11;GRB2;PTPN6;CD47;SFTPA1;PTK2
Signaling by FLT3 ITD and TKD Mutants	9/16	0.0020471	0.00552831	0	0	4.87142	30.1606	STAT5B;CDKN1A;NRAS;PTPN11;GRB2;KRAS;PIK3R1;HRAS;BCL2L1
Disassembly of the Destruction Complex and Recruitment of AXIN to the Membrane	14/31	0.00208831	0.00562392	0	0	3.12202	19.2673	FZD1;GSK3B;FZD2;CSNK1A1;CAV1;PPP2R5B;PPP2R5A;PPP2R5C;PPP2CA;PPP2CB;PPP2R1B;PPP2R1A;PPP2R5E;CTNNB1
Transferrin Endocytosis and Recycling	14/31	0.00208831	0.00562392	0	0	3.12202	19.2673	ATP6V1A;ATP6V1G1;STEAP4;TFRC;ATP6AP1;TF;ATP6V1B2;ATP6V1H;ATP6V1E1;ATP6V1D;ATP6V0C;ATP6V1C1;ATP6V0A1;ATP6V1F
Interleukin-17 Signaling	26/72	0.00209942	0.005646	0	0	2.145	13.2263	CUL1;PPP2CA;RPS6KA3;MAPK9;PPP2CB;PPP2R1B;PPP2R1A;RPS6KA1;MAPK1;IKBKG;RPS27A;SKP1;MAP2K6;MAPK3;MAP2K3;MEF2A;MAP2K4;MAP2K1;MEF2C;DUSP3;MAPK14;NFKB1;CREB1;MAPKAPK2;UBE2N;UBE2V1
Phospholipid Metabolism	62/211	0.00216213	0.00580661	0	0	1.58252	9.7114	ARF3;ARF1;LPGAT1;SLC44A1;SLC44A2;PITPNB;GDE1;LPCAT1;PTEN;PCTP;PIK3C2A;LCLAT1;ACP6;CPNE1;CPNE3;PIP4K2B;PIP4K2C;SBF1;PCYT1A;CSNK2A1;SACM1L;CSNK2A2;RUFY1;HADHB;PLA2G15;HADHA;DUSP23;GPD2;CSNK2B;GPD1;PLBD1;PIK3C3;PI4K2A;MGLL;VAC14;MTMR2;PIK3R4;GDPD1;PIK3R1;AGPAT1;MTMR6;PLD3;AGPAT3;AGPAT4;PGS1;PTDSS2;CEPT1;CDIPT;OSBPL8;CHKB;PLEKHA1;OSBPL5;AGK;MBOAT7;STARD10;RAB14;LPCAT3;PI4KA;CHPT1;GPD1L;RAB5A;CDS2
Cargo Trafficking to the Periciliary Membrane	20/51	0.00216932	0.00580981	0	0	2.44718	15.0094	CCT3;ARF4;CCT2;UNC119B;EXOC8;EXOC7;ARL3;LZTFL1;RP2;TCP1;EXOC4;PDE6D;EXOC3;EXOC5;CCT8;RAB8A;EXOC2;CCT5;EXOC1;CCT4
EPH-ephrin Mediated Repulsion of Cells	20/51	0.00216932	0.00580981	0	0	2.44718	15.0094	LYN;YES1;SRC;MMP2;CLTC;CLTB;CLTA;ADAM10;AP2A1;AP2B1;AP2A2;ACTB;DNM1;EFNB1;NCSTN;AP2S1;RAC1;AP2M1;EPHB4;EPHA2
FLT3 Signaling in Disease	13/28	0.0022072	0.00590312	0	0	3.28518	20.0923	STAT5B;CDKN1A;PTPN11;PIK3R1;CBL;NRAS;MYO18A;GRB2;KRAS;RPS27A;HRAS;SPTBN1;BCL2L1
NFE2L2 Regulating Anti-Oxidant Detoxification Enzymes	10/19	0.00224177	0.00598731	0	0	4.21034	25.6852	NQO1;GCLC;GSTA3;TXNRD1;PRDX1;GSR;HMOX1;TXN;GCLM;SOD3
Signaling by ERBB2 KD Mutants	12/25	0.00228853	0.00608706	0	0	3.49862	21.271	NRAS;HSP90AA1;SHC1;CDC37;ERBIN;GAB1;GRB2;KRAS;PIK3R1;PLCG1;HRAS;EGFR
Signaling by Erythropoietin	12/25	0.00228853	0.00608706	0	0	3.49862	21.271	LYN;STAT5B;NRAS;SHC1;PLCG2;GAB1;GRB2;KRAS;PIK3R1;PLCG1;HRAS;CRKL
Signaling by NTRK2 (TRKB)	12/25	0.00228853	0.00608706	0	0	3.49862	21.271	NRAS;CDK5;SHC1;SRC;GAB1;PTPN11;GRB2;KRAS;PIK3R1;PLCG1;RAC1;HRAS
Estrogen-dependent Gene Expression	39/121	0.00234391	0.00622581	0	0	1.80647	10.9399	GTF2A1;DDX5;HSP90AB1;KDM1A;HDAC1;SMC3;YY1;POLR2A;POLR2B;RAD21;POLR2C;POLR2E;H4C1;POLR2H;KPNA2;POLR2I;CTSD;POLR2J;H2BC9;TLE3;H2AZ2;HSP90AA1;PRMT1;H2BC3;PTGES3;H2BC4;GTF2F1;SMC1A;CDK9;H2BC12;STAG1;H2BC14;CXCL12;STAG2;SP1;AGO1;CARM1;AGO2;FKBP4
Metabolism of Fat-Soluble Vitamins	19/48	0.00244413	0.00648312	0	0	2.48487	14.9442	VKORC1;VKORC1L1;LRP1;SDC4;APOA2;LPL;APOA1;APOA4;HSPG2;RBP4;APOM;TTR;RDH11;RBP1;GPC3;APOE;GPC4;AGRN;GPIHBP1
Signaling by FGFR1 in Disease	16/38	0.00250936	0.00664705	0	0	2.75756	16.5115	STAT5B;CPSF6;STAT1;STAT3;GAB1;PIK3R1;ERLIN2;FGF1;NRAS;CUX1;MYO18A;GRB2;KRAS;LRRFIP1;PLCG1;HRAS
Respiratory Syncytial Virus Infection Pathway	42/133	0.00251874	0.0066628	0	0	1.75329	10.4917	BECN1;RAB5B;RAB5C;HSP90AB1;CUL5;SDC4;EGFR;PPP1CB;PPP1CC;XPO1;GPC3;TRIM25;ELOB;CD14;ARIH1;ELOC;GPC4;RPS27A;SEC11A;JAK1;BCAP31;HSPA8;HSP90AA1;CSNK2A1;CSNK2A2;EIF2AK2;HSPG2;RBX1;PPP1CA;MED22;SPCS3;MAVS;SPCS2;SPCS1;IRF3;MAP1B;NCL;CSNK2B;AGRN;RAB5A;KPNB1;RIGI
Apoptotic Cleavage of Cell Adhesion Proteins	7/11	0.00257533	0.00673895	0	0	6.62862	39.5184	DSP;TJP1;OCLN;CDH1;CASP3;CTNNB1;TJP2
Biotin Transport and Metabolism	7/11	0.00257533	0.00673895	0	0	6.62862	39.5184	MCCC2;BTD;PC;PCCA;MCCC1;PCCB;ACACA
Establishment of Sister Chromatid Cohesion	7/11	0.00257533	0.00673895	0	0	6.62862	39.5184	STAG1;STAG2;RAD21;PDS5B;PDS5A;SMC1A;SMC3
Free Fatty Acids Regulate Insulin Secretion	7/11	0.00257533	0.00673895	0	0	6.62862	39.5184	GNA14;PLCB3;GNA11;GNAQ;ACSL4;CD36;PLCB1
Nef Mediated Downregulation of MHC Class I Complex Cell Surface Expression	7/11	0.00257533	0.00673895	0	0	6.62862	39.5184	AP1G1;PACS1;AP1B1;AP1S1;B2M;AP1M2;AP1M1
Receptor Mediated Mitophagy	7/11	0.00257533	0.00673895	0	0	6.62862	39.5184	MAP1LC3B;MAP1LC3A;CSNK2A1;SRC;CSNK2A2;CSNK2B;PGAM5
SLBP Dependent Processing of Replication-Dependent Histone Pre-mRNAs	7/11	0.00257533	0.00673895	0	0	6.62862	39.5184	NCBP1;NCBP2;SNRPG;SNRPE;SNRPD3;SNRPF;SNRPB
Signaling by FGFR4 in Disease	7/11	0.00257533	0.00673895	0	0	6.62862	39.5184	NRAS;GAB1;GRB2;KRAS;PIK3R1;PLCG1;HRAS
Global Genome Nucleotide Excision Repair (GG-NER)	29/84	0.0026351	0.00688606	0	0	2.0013	11.8854	PCNA;GPS1;COPS7A;ACTB;YY1;SUMO1;RUVBL1;SUMO2;RPS27A;UBE2I;PARP1;ACTL6A;RPA1;RPA2;RAD23A;RAD23B;RBX1;DDB1;COPS4;CUL4A;COPS3;COPS6;COPS5;COPS2;RPA3;UBE2V2;UBE2N;COPS8;CUL4B
TBC RABGAPs	18/45	0.00274742	0.00716704	0	0	2.52818	14.9089	GABARAPL2;RAB5B;RAB5C;RABGAP1;RAB11B;GGA1;MAP1LC3B;RAB35;TBC1D13;RAB6A;RAB6B;RAB5A;RAB8A;TBC1D10A;TBC1D15;RAB8B;ARF6;RAB7A
Diseases Associated With the TLR Signaling Cascade	15/35	0.00275741	0.00716704	0	0	2.84341	16.7575	FGB;FGA;S100A1;FGG;HMGB1;IRAK4;RELA;NFKB1;NFKB2;NFKBIA;CD14;CD36;IKBKG;S100A9;S100A8
Diseases of Immune System	15/35	0.00275741	0.00716704	0	0	2.84341	16.7575	FGB;FGA;S100A1;FGG;HMGB1;IRAK4;RELA;NFKB1;NFKB2;NFKBIA;CD14;CD36;IKBKG;S100A9;S100A8
Nuclear Events Stimulated by ALK Signaling in Cancer	15/35	0.00275741	0.00716704	0	0	2.84341	16.7575	CEBPB;DNMT1;NPM1;HDAC1;RPS6;STAT3;CUL1;RBX1;MECP2;AGO1;AGO2;MAPK1;PTPN6;MAPK3;SKP1
Cytoprotection by HMOX1	22/59	0.00283213	0.0073514	0	0	2.2556	13.233	NDUFA4;COX4I1;HM13;COX4I2;STAT3;COX7A2;COX6A1;COX5B;COX6C;COX7C;COX5A;COX7A1;COX6B1;COX7A2L;SIN3A;CARM1;ALB;BLVRB;HMOX1;CYCS;BLVRA;HMOX2
Signaling by FGFR1	20/52	0.00284194	0.007367	0	0	2.37056	13.8992	SHC1;SRC;GAB1;PTPN11;PIK3R1;FGF1;CBL;PPP2CA;PPP2CB;NRAS;PPP2R1A;FLRT3;GIPC1;MAPK1;GRB2;KRAS;PLCG1;RPS27A;HRAS;MAPK3
Regulation of Necroptotic Cell Death	14/32	0.0030059	0.00778163	0	0	2.94839	17.1218	HSP90AA1;PDCD6IP;MLKL;TRADD;UBE2L3;SDCBP;CASP8;CDC37;FLOT1;FLOT2;RIPK1;STUB1;RPS27A;OGT
Senescence-Associated Secretory Phenotype (SASP)	28/81	0.0030282	0.00782892	0	0	2.00498	11.6284	CDKN1A;CEBPB;CDKN1B;EHMT2;RELA;RPS6KA3;CDC23;CDC26;RPS6KA1;MAPK1;IGFBP7;H4C1;RPS27A;MAPK3;H2BC9;H2AZ2;CDKN2C;H2BC3;H2BC4;STAT3;NFKB1;H2BC12;H2BC14;CDK6;CDK4;CDC16;ANAPC1;ANAPC2
Regulation of MITF-M-dependent Genes Involved in Pigmentation	17/42	0.00307958	0.00795115	0	0	2.57845	14.9111	SMARCE1;SMARCD1;SMARCD2;SMARCC1;SMARCB1;SMARCC2;ACTL6A;RAB27A;ARID1A;MAPK14;SMARCA2;ACTB;SMARCA4;CREB1;BCL7C;DPF2;CTNNB1
Glutamate and Glutamine Metabolism	8/14	0.00321746	0.00826313	0	0	5.05095	28.9882	GLUD1;OAT;GOT2;PYCR2;KYAT1;ALDH18A1;GLUL;GLS
Methylation	8/14	0.00321746	0.00826313	0	0	5.05095	28.9882	TRMT112;AS3MT;AHCY;MAT2A;GSTO1;MAT1A;MAT2B;COMT
Prolonged ERK Activation Events	8/14	0.00321746	0.00826313	0	0	5.05095	28.9882	MAP2K1;MAP2K2;RAP1A;YWHAB;MAPK1;CRK;CRKL;MAPK3
Uptake and Function of Anthrax Toxins	8/14	0.00321746	0.00826313	0	0	5.05095	28.9882	MAP2K3;MAP2K4;MAP2K1;MAP2K2;PDCD6IP;ANTXR2;CALM1;MAP2K6
Myogenesis	13/29	0.00324268	0.00830589	0	0	3.07967	17.6507	MEF2A;SPAG9;MEF2C;MAPK14;MAPK12;CDC42;CDH2;CTNNA1;BNIP2;CTNNB1;CTNNA2;MEF2D;MAP2K6
VEGFR2 Mediated Vascular Permeability	13/29	0.00324268	0.00830589	0	0	3.07967	17.6507	HSP90AA1;JUP;CAV1;CTNND1;MTOR;CDH5;CTNNA1;MLST8;AKT1;CTNNB1;RAC1;CALM1;PAK2
MicroRNA (miRNA) Biogenesis	12/26	0.00344925	0.00882335	0	0	3.24851	18.4177	POLR2A;POLR2B;PRKRA;POLR2C;AGO1;XPO5;AGO2;POLR2E;POLR2H;POLR2I;POLR2J;RAN
GAB1 Signalosome	9/17	0.00354739	0.00902676	0	0	4.26222	24.0455	SRC;PXN;GAB1;PTPN11;CSK;GRB2;PIK3R1;EGFR;PAG1
Purine Catabolism	9/17	0.00354739	0.00902676	0	0	4.26222	24.0455	NT5C;NUDT9;NT5E;PNP;GDA;NT5C2;NUDT5;XDH;ITPA
The NLRP3 Inflammasome	9/17	0.00354739	0.00902676	0	0	4.26222	24.0455	PYCARD;APP;HSP90AB1;HMOX1;TXN;SUGT1;NFKB1;RELA;NFKB2
Translation of Replicase and Assembly of the Replication Transcription Complex 9694676	9/17	0.00354739	0.00902676	0	0	4.26222	24.0455	BECN1;MAP1LC3B;CHMP2B;PIK3R4;CHMP3;CHMP4B;PIK3C3;CHMP6;ISCU
Azathioprine ADME	11/23	0.00359815	0.00914393	0	0	3.47371	19.5477	GSTM1;GUK1;IMPDH1;IMPDH2;GMPS;NME2;HPRT1;RAC1;SLC29A1;XDH;NME1
Early SARS-CoV-2 Infection Events	18/46	0.00364395	0.0092382	0	0	2.43773	13.6871	BECN1;NRP1;DDX5;VCP;SDC4;PIK3R4;HSPG2;MAP1LC3B;CTSL;CHMP2B;GPC3;CHMP3;CHMP4B;PIK3C3;GPC4;AGRN;CHMP6;ISCU
IRAK4 Deficiency (TLR2 4)	10/20	0.00364954	0.0092382	0	0	3.78907	21.2686	FGB;FGA;S100A1;FGG;HMGB1;IRAK4;CD14;CD36;S100A9;S100A8
Ras Activation Upon Ca2+ Influx Through NMDA Receptor	10/20	0.00364954	0.0092382	0	0	3.78907	21.2686	CAMK2D;DLG1;NRAS;DLG3;ACTN2;CAMK2A;KRAS;CALM1;CAMK2G;HRAS
Glycerophospholipid Biosynthesis	40/128	0.00385855	0.00975452	0	0	1.72622	9.5934	LPGAT1;SLC44A1;SLC44A2;PITPNB;LPCAT1;PCTP;AGPAT1;LCLAT1;PLD3;AGPAT3;AGPAT4;PGS1;PTDSS2;ACP6;CPNE1;CPNE3;CEPT1;CDIPT;OSBPL8;CHKB;PCYT1A;CSNK2A1;OSBPL5;AGK;MBOAT7;CSNK2A2;STARD10;PLA2G15;HADHB;DUSP23;HADHA;GPD2;LPCAT3;CSNK2B;GPD1;PLBD1;CHPT1;GPD1L;MGLL;CDS2
Beta-oxidation of pristanoyl-CoA	6/9	0.0038855	0.0097844	0	0	7.57423	42.0408	ACOXL;SCP2;HSD17B4;ACOX3;CROT;CRAT
EGFR Transactivation by Gastrin	6/9	0.0038855	0.0097844	0	0	7.57423	42.0408	NRAS;GRB2;KRAS;PRKCA;HRAS;EGFR
ROBO Receptors Bind AKAP5	6/9	0.0038855	0.0097844	0	0	7.57423	42.0408	ROBO2;PRKAR2A;PRKCA;AKAP5;PRKACA;PRKACB
Peptide Hormone Metabolism	29/86	0.0038969	0.00980036	0	0	1.93083	10.7114	ENPEP;CTSZ;DPP4;ANPEP;KIF5B;CTSG;CTSD;SEC11A;ACE;EXOC8;MME;EXOC7;CMA1;ATP6AP2;RAB27A;AGT;SPCS3;SPCS2;SPCS1;GNB1;EXOC4;EXOC3;CTNNB1;GNB3;EXOC5;P4HB;EXOC2;VAMP2;EXOC1
RND2 GTPase Cycle	17/43	0.00411512	0.0103358	0	0	2.47912	13.618	NUDC;TFRC;FNBP1;CAV1;TXNL1;ARHGAP1;SCRIB;PIK3R1;LEMD3;CKAP4;LRRC1;KTN1;ALDH3A2;NISCH;GOLGA3;RBMX;EPHA2
Fcgamma Receptor (FCGR) Dependent Phagocytosis	50/168	0.00414001	0.0103848	0	0	1.61001	8.83419	CYFIP1;NCKAP1;AHCYL1;HSP90AB1;ARPC1B;ARPC1A;WASL;ACTB;IGHG4;IGHG1;CFL1;RAC1;NCK1;ACTR3;ACTR2;HSP90AA1;SYK;PRKCE;PRKCD;HCK;ELMO1;ELMO2;MYH9;CRK;DOCK1;SRC;ITPR1;WAS;ITPR3;PIK3R1;PLD3;CDC42;IGKC;PLCG2;MAPK1;PLCG1;WASF2;MAPK3;LYN;YES1;ARPC4;MYO9B;ARPC5;BAIAP2;PTK2;MYO1C;ARPC2;ARPC3;ABI1;GRB2
Glucagon Signaling in Metabolic Regulation	14/33	0.00422875	0.0105937	0	0	2.79303	15.2663	GNG12;GNG11;GNG10;GNG2;GNG5;PRKAR2B;PRKAR1A;PRKAR2A;GNB2;GNB1;GNB4;GNB3;PRKACA;PRKACB
Synthesis of Active Ubiquitin Roles of E1 and E2 Enzymes	13/30	0.00464035	0.0116098	0	0	2.89833	15.5726	UBE2H;USP7;USP5;UBA6;USP9X;UBE2D2;UBE2G1;UBE2Z;UCHL3;UBE2L3;UBA1;RPS27A;UBE2K
Ion Homeostasis	20/54	0.00471535	0.0117823	0	0	2.23083	11.9504	CAMK2D;AHCYL1;CAMK2A;ATP2A3;ITPR1;ATP2B4;ATP2A2;ATP1B3;ATP1A2;ITPR3;ATP1A1;SRI;ATP2B1;ATP1B1;ASPH;STIM1;FXYD1;PRKACA;CALM1;CAMK2G
Mitochondrial Translation Elongation	30/91	0.0048941	0.0122132	0	0	1.86641	9.9288	GFM1;MRPS15;MRPS35;MRPL38;MRPL16;MRPL39;MRPS10;MRPL58;MRPL37;MRPS30;MRPL12;MRPL4;MRPL1;MRPL40;RPS12;TSFM;MRPS27;MRPS22;MRPS23;MRPL49;MRPS21;MRPL46;MRPS5;TUFM;MRPL22;MRPL30;OXA1L;MRPL50;MRPS9;DAP3
Cholesterol Biosynthesis	12/27	0.00504113	0.0125028	0	0	3.03175	16.0383	IDI1;FDPS;EBP;MVK;GGPS1;HMGCS1;MVD;DHCR7;HSD17B7;LBR;LSS;ACAT2
CREB1 Phosphorylation Through the Activation of Adenylate Cyclase	7/12	0.0050682	0.0125028	0	0	5.30256	28.0228	CREB1;PRKAR1A;PRKAR2B;PRKAR2A;CALM1;PRKACA;PRKACB
Frs2-mediated Activation	7/12	0.0050682	0.0125028	0	0	5.30256	28.0228	MAP2K1;MAP2K2;RAP1A;YWHAB;MAPK1;CRKL;MAPK3
Hyaluronan Uptake and Degradation	7/12	0.0050682	0.0125028	0	0	5.30256	28.0228	HEXB;HEXA;CHP1;GUSB;LYVE1;CD44;SLC9A1
Regulation of Glycolysis by Fructose 2,6-Bisphosphate Metabolism	7/12	0.0050682	0.0125028	0	0	5.30256	28.0228	PFKFB2;PPP2CA;PPP2CB;PPP2R1B;PPP2R1A;PRKACA;PRKACB
SUMOylation of Immune Response Proteins	7/12	0.0050682	0.0125028	0	0	5.30256	28.0228	NFKBIA;UBE2I;SUMO1;EIF2AK2;IKBKG;RELA;NFKB2
Signaling by PDGFRA Extracellular Domain Mutants	7/12	0.0050682	0.0125028	0	0	5.30256	28.0228	NRAS;STAT1;STAT3;GRB2;KRAS;PIK3R1;HRAS
Signaling by PDGFRA Transmembrane, Juxtamembrane and Kinase Domain Mutants	7/12	0.0050682	0.0125028	0	0	5.30256	28.0228	NRAS;STAT1;STAT3;GRB2;KRAS;PIK3R1;HRAS
Suppression of Apoptosis	7/12	0.0050682	0.0125028	0	0	5.30256	28.0228	PTPA;GSK3A;SFPQ;RNF213;MAPK1;CTSG;MAPK3
Late SARS-CoV-2 Infection Events	27/80	0.00516384	0.0127226	0	0	1.93291	10.1788	GSK3B;GSK3A;RPN2;PRKCSH;TUSC3;RPN1;ZDHHC5;MAGT1;FUT8;GANAB;SUMO1;MAN2A1;ANO10;RPS27A;GOLGA7;SRPK2;UBE2I;PRMT1;CSNK1A1;GALNT1;ANO6;MOGS;DDOST;ANO1;DAD1;CANX;STT3A
Ca-dependent Events	15/37	0.00520697	0.0128126	0	0	2.58459	13.5892	CAMK2D;CAMK2A;PRKCD;PRKCA;CREB1;NBEA;PRKAR2B;PRKAR1A;PRKAR2A;MAPK1;KPNA2;PRKACA;CALM1;CAMK2G;PRKACB
Loss of Nlp From Mitotic Centrosomes	24/69	0.00529925	0.0130066	0	0	2.02315	10.6017	YWHAE;DYNC1I2;DYNC1H1;HSP90AA1;DCTN2;DCTN1;DCTN3;CSNK1D;CSNK1E;DYNLL1;TUBG1;TUBB4B;CKAP5;TUBB4A;TUBA4A;ACTR1A;PCM1;PPP2R1A;PRKAR2B;PRKACA;MAPRE1;YWHAG;CLASP1;PAFAH1B1
Loss of Proteins Required for Interphase Microtubule Organization From the Centrosome	24/69	0.00529925	0.0130066	0	0	2.02315	10.6017	YWHAE;DYNC1I2;DYNC1H1;HSP90AA1;DCTN2;DCTN1;DCTN3;CSNK1D;CSNK1E;DYNLL1;TUBG1;TUBB4B;CKAP5;TUBB4A;TUBA4A;ACTR1A;PCM1;PPP2R1A;PRKAR2B;PRKACA;MAPRE1;YWHAG;CLASP1;PAFAH1B1
Gap Junction Trafficking and Regulation	19/51	0.00539251	0.0132021	0	0	2.25149	11.7589	SRC;CLTC;CLTB;CLTA;TUBB4B;TUBB4A;ACTB;DNM1;TUBA4A;DNM2;TJP1;GJA1;TUBB6;DAB2;TUBB2A;GJA5;MYO6;AP2M1;TUBA8
Transcriptional Activity of SMAD2 SMAD3 SMAD4 Heterotrimer	19/51	0.00539251	0.0132021	0	0	2.25149	11.7589	SMAD2;WWTR1;CCNK;PARP1;HDAC1;STAT1;USP9X;UBE2D3;NEDD4L;YBX1;CDK9;PPM1A;COL1A2;SNW1;SP1;MAPK1;RPS27A;MEN1;MAPK3
RAS Processing	11/24	0.00540141	0.0132072	0	0	3.2063	16.7404	LYPLA1;NRAS;FNTA;PDE6D;ARL2;KRAS;CALM1;RPS27A;GOLGA7;HRAS;BCL2L1
Retinoid Metabolism and Transport	17/44	0.00542012	0.0132363	0	0	2.38715	12.4553	LRP1;SDC4;APOA2;LPL;APOA1;APOA4;HSPG2;RBP4;APOM;TTR;RDH11;RBP1;GPC3;APOE;GPC4;AGRN;GPIHBP1
Synthesis of Prostaglandins (PG) and Thromboxanes (TX)	8/15	0.0056386	0.0137352	0	0	4.32911	22.4167	CBR1;PTGIS;HPGD;PTGES2;PTGES3;PTGR2;PTGS1;PTGES
mRNA Decay by 5' to 3' Exoribonuclease	8/15	0.0056386	0.0137352	0	0	4.32911	22.4167	EDC4;DDX6;LSM7;LSM6;XRN1;LSM4;LSM3;LSM2
Gap-filling DNA Repair Synthesis and Ligation in TC-NER	22/62	0.00567226	0.0137999	0	0	2.08603	10.7893	AQR;USP7;PCNA;RPA1;RPA2;PRPF19;RBX1;DDB1;CUL4A;XAB2;POLR2A;POLR2B;POLR2C;RPA3;POLR2E;PPIE;TCEA1;POLR2H;POLR2I;RPS27A;POLR2J;CUL4B
Activation of C3 and C5	5/7	0.00572241	0.0138179	0	0	9.46612	48.8771	C3;C4B;C5;CFP;CFB
Activation of RAC1 Downstream of NMDARs	5/7	0.00572241	0.0138179	0	0	9.46612	48.8771	CAMK1;RAC1;ARHGEF7;CALM1;GIT1
CDH11 Homotypic and Heterotypic Interactions	5/7	0.00572241	0.0138179	0	0	9.46612	48.8771	JUP;CDH11;CTNND1;CTNNA1;CTNNB1
IkBA Variant Leads to EDA-ID	5/7	0.00572241	0.0138179	0	0	9.46612	48.8771	NFKBIA;IKBKG;NFKB1;RELA;NFKB2
Release of Apoptotic Factors From the Mitochondria	5/7	0.00572241	0.0138179	0	0	9.46612	48.8771	GSDMD;DIABLO;BAX;CYCS;BAK1
SUMO Is Transferred From E1 to E2 (UBE2I, UBC9)	5/7	0.00572241	0.0138179	0	0	9.46612	48.8771	UBE2I;SUMO1;SUMO2;UBA2;SAE1
G Beta Gamma Signalling Through BTK	9/18	0.00578948	0.0139278	0	0	3.7884	19.5168	GNG10;GNG2;GNG5;GNB2;GNB1;GNB4;GNB3;GNG12;GNG11
Signaling by Cytosolic FGFR1 Fusion Mutants	9/18	0.00578948	0.0139278	0	0	3.7884	19.5168	STAT5B;CPSF6;CUX1;STAT1;STAT3;MYO18A;GRB2;PIK3R1;LRRFIP1
Synthesis of PIPs at the Golgi Membrane	9/18	0.00578948	0.0139278	0	0	3.7884	19.5168	ARF3;VAC14;ARF1;SACM1L;PIK3R4;PI4KA;PIK3C3;PIK3C2A;PI4K2A
Diseases of Carbohydrate Metabolism	14/34	0.00582526	0.0139792	0	0	2.65321	13.6523	HGSNAT;GBE1;DCXR;GAA;TALDO1;GNS;GALNS;RPIA;GYS1;GLB1;GUSB;RPS27A;GYG1;ARSB
RIPK1-mediated Regulated Necrosis	14/34	0.00582526	0.0139792	0	0	2.65321	13.6523	HSP90AA1;PDCD6IP;MLKL;TRADD;UBE2L3;SDCBP;CASP8;CDC37;FLOT1;FLOT2;RIPK1;STUB1;RPS27A;OGT
Amino Acids Regulate mTORC1	20/55	0.00597859	0.0143294	0	0	2.16695	11.0939	ATP6V1A;ATP6V1G1;SEC13;SEH1L;MTOR;RRAGA;RRAGC;RHEB;MLST8;ATP6V1B2;ATP6V1H;LAMTOR2;LAMTOR1;ATP6V1E1;ATP6V0C;ATP6V1D;LAMTOR3;ATP6V1C1;ATP6V1F;LAMTOR5
FCERI Mediated NF-kB Activation	44/147	0.00610713	0.0146194	0	0	1.62233	8.27113	PSMD12;PSMD11;PSMD14;PSMD13;UBE2D2;CUL1;PSMA7;RELA;PSMD8;PSMB6;PSMB7;PSMD6;PSMB4;PSMD7;PSMB5;IGKC;PSMB2;PSMB3;PSMD2;PSMD3;PSMB1;PSMD1;IKBKG;RPS27A;SKP1;LYN;FCER1G;ADRM1;NFKB1;NFKBIA;PSMA5;PSMA6;PSMA3;PSMC5;PSMA4;PSMC6;PSMA1;PSMC3;PSMA2;PSMC4;PSMC1;PSMC2;UBE2N;UBE2V1
Downregulation of SMAD2 3 SMAD4 Transcriptional Activity	13/31	0.00648349	0.0154441	0	0	2.73713	13.791	SMAD2;WWTR1;PARP1;HDAC1;STAT1;USP9X;UBE2D3;NEDD4L;PPM1A;SNW1;MAPK1;RPS27A;MAPK3
Sealing of the Nuclear Envelope (NE) by ESCRT-III	13/31	0.00648349	0.0154441	0	0	2.73713	13.791	IST1;VPS4A;TUBB4B;LEMD2;TUBB4A;TUBA4A;TUBB6;TUBB2A;CHMP2B;CHMP3;CHMP4B;CHMP6;TUBA8
Transcriptional Regulation of Brown and Beige Adipocyte Differentiation	13/31	0.00648349	0.0154441	0	0	2.73713	13.791	MBD3;HDAC2;HDAC1;HNRNPU;CHD4;COX7A1;GATAD2B;GATAD2A;MTA1;RBBP4;PRDM16;RBBP7;MTA2
Transcriptional Regulation of Brown and Beige Adipocyte Differentiation by EBF2	13/31	0.00648349	0.0154441	0	0	2.73713	13.791	MBD3;HDAC2;HDAC1;HNRNPU;CHD4;COX7A1;GATAD2B;GATAD2A;MTA1;RBBP4;PRDM16;RBBP7;MTA2
Arachidonate Metabolism	21/59	0.00652392	0.0155023	0	0	2.09578	10.5465	CBR1;PON3;FAAH;GPX1;PTGIS;GPX4;HPGD;PTGES2;PON2;PTGES3;ALOX15;PON1;CYP4F3;CYP4B1;PTGR1;PTGR2;PTGS1;MAPKAPK2;DPEP1;LTA4H;PTGES
Meiotic Synapsis	21/59	0.00652392	0.0155023	0	0	2.09578	10.5465	H2BC9;DIDO1;SUN2;H2AZ2;SUN1;UBE2I;H2BC3;H2BC4;HSPA2;SMC3;SMC1A;SYNE2;LMNB1;SYNE1;H2BC12;H2BC14;STAG1;STAG2;RAD21;LMNA;H4C1
FLT3 Signaling	15/38	0.00696629	0.016513	0	0	2.47206	12.2779	STAT5B;CDKN1B;SYK;PTPN11;PIK3R1;CBL;HCK;NRAS;GRB10;AKT1;CSK;GRB2;KRAS;RPS27A;HRAS
Maturation of Spike Protein 9694548	15/38	0.00696629	0.016513	0	0	2.47206	12.2779	RPN2;PRKCSH;TUSC3;RPN1;ZDHHC5;MOGS;MAGT1;DDOST;FUT8;GANAB;MAN2A1;DAD1;CANX;STT3A;GOLGA7
Dual Incision in TC-NER	22/63	0.00702676	0.016636	0	0	2.03503	10.0897	AQR;USP7;PCNA;RPA1;RPA2;PRPF19;RBX1;DDB1;CUL4A;XAB2;POLR2A;POLR2B;POLR2C;RPA3;POLR2E;PPIE;TCEA1;POLR2H;POLR2I;RPS27A;POLR2J;CUL4B
Metabolism of Porphyrins	12/28	0.00716659	0.0169257	0	0	2.84209	14.0351	ALAD;FECH;UROD;ALB;HMBS;CPOX;HMOX1;BLVRB;GUSB;HMOX2;BLVRA;ABCG2
Synthesis of PC	12/28	0.00716659	0.0169257	0	0	2.84209	14.0351	CHKB;PCYT1A;SLC44A1;CSNK2A1;SLC44A2;CSNK2A2;STARD10;CSNK2B;LPCAT1;PCTP;CHPT1;CEPT1
G Beta Gamma Signalling Through PI3Kgamma	11/25	0.00784724	0.0184209	0	0	2.97709	14.4317	GNG10;GNG2;GNG5;GNB2;GNB1;GNB4;AKT1;GNB3;GNG12;GNG11;RHOA
Glycogen Metabolism	11/25	0.00784724	0.0184209	0	0	2.97709	14.4317	PYGB;GYS1;UGP2;GBE1;GAA;PYGM;PYGL;RPS27A;CALM1;GYG1;PGM1
Insulin Processing	11/25	0.00784724	0.0184209	0	0	2.97709	14.4317	EXOC8;EXOC7;KIF5B;EXOC4;RAB27A;EXOC3;EXOC5;P4HB;EXOC2;VAMP2;EXOC1
TRAF6 Mediated NF-kB Activation	11/25	0.00784724	0.0184209	0	0	2.97709	14.4317	NFKBIA;APP;MAVS;TRIM25;HMGB1;IKBKG;AGER;RELA;NFKB1;NFKB2;RIGI
CaM Pathway	14/35	0.0078705	0.0184209	0	0	2.52671	12.241	CAMK2D;CAMK2A;PRKCD;PRKCA;CREB1;NBEA;PRKAR2B;PRKAR1A;PRKAR2A;KPNA2;PRKACA;CALM1;CAMK2G;PRKACB
Calmodulin Induced Events	14/35	0.0078705	0.0184209	0	0	2.52671	12.241	CAMK2D;CAMK2A;PRKCD;PRKCA;CREB1;NBEA;PRKAR2B;PRKAR1A;PRKAR2A;KPNA2;PRKACA;CALM1;CAMK2G;PRKACB
Biosynthesis of E-series 18(S)-resolvins	4/5	0.00795157	0.0184209	0	0	15.1431	73.2077	GPX4;HPGD;ALOX15;LTA4H
Formation of Xylulose-5-Phosphate	4/5	0.00795157	0.0184209	0	0	15.1431	73.2077	DCXR;AKR1A1;SORD;CRYL1
H139Hfs13* PPM1K Causes a Mild Variant of MSUD	4/5	0.00795157	0.0184209	0	0	15.1431	73.2077	BCKDHA;BCKDHB;DBT;DLD
Maple Syrup Urine Disease	4/5	0.00795157	0.0184209	0	0	15.1431	73.2077	BCKDHA;BCKDHB;DBT;DLD
NOSTRIN Mediated eNOS Trafficking	4/5	0.00795157	0.0184209	0	0	15.1431	73.2077	CAV1;NOSTRIN;WASL;DNM2
Propionyl-CoA Catabolism	4/5	0.00795157	0.0184209	0	0	15.1431	73.2077	MCEE;PCCA;PCCB;MMUT
SUMO Is Conjugated to E1 (UBA2 SAE1)	4/5	0.00795157	0.0184209	0	0	15.1431	73.2077	SUMO1;SUMO2;UBA2;SAE1
Synthesis of PIPs at the ER Membrane	4/5	0.00795157	0.0184209	0	0	15.1431	73.2077	MTMR2;SACM1L;PI4KA;SBF1
CaMK IV-mediated Phosphorylation of CREB	6/10	0.00799918	0.0184209	0	0	5.68032	27.4269	CAMK2D;CREB1;CAMK2A;CALM1;KPNA2;CAMK2G
Chylomicron Assembly	6/10	0.00799918	0.0184209	0	0	5.68032	27.4269	SAR1B;APOA2;APOA1;APOA4;APOE;P4HB
Chylomicron Remodeling	6/10	0.00799918	0.0184209	0	0	5.68032	27.4269	APOA2;APOA1;LPL;APOA4;APOE;GPIHBP1
Diseases Associated With Surfactant Metabolism	6/10	0.00799918	0.0184209	0	0	5.68032	27.4269	SFTPB;SLC34A2;ABCA3;SFTPC;SFTPD;SFTPA1
MET Receptor Recycling	6/10	0.00799918	0.0184209	0	0	5.68032	27.4269	RAB4B;GAB1;GRB2;CRK;ARF6;CRKL
Signal Attenuation	6/10	0.00799918	0.0184209	0	0	5.68032	27.4269	SHC1;INSR;GRB10;MAPK1;GRB2;MAPK3
Tetrahydrobiopterin (BH4) Synthesis, Recycling, Salvage and Regulation	6/10	0.00799918	0.0184209	0	0	5.68032	27.4269	DHFR;HSP90AA1;SPR;AKT1;CALM1;PTS
RND3 GTPase Cycle	16/42	0.00804052	0.0184941	0	0	2.33273	11.2514	DSP;ROCK1;CAV1;TMOD3;TXNL1;SCRIB;PIK3R1;LEMD3;CKAP4;KTN1;NISCH;FLOT2;CKB;RBMX;EPHA2;PICALM
Post-chaperonin Tubulin Folding Pathway	10/22	0.0084786	0.0194097	0	0	3.15716	15.0603	TUBB6;TUBB2A;TBCD;ARL2;TBCB;TBCA;TUBB4B;TUBB4A;TUBA4A;TUBA8
Regulation of Signaling by CBL	10/22	0.0084786	0.0194097	0	0	3.15716	15.0603	LYN;HCK;YES1;SYK;GRB2;PIK3R1;CBL;RPS27A;CRK;CRKL
SHC1 Events in ERBB2 Signaling	10/22	0.0084786	0.0194097	0	0	3.15716	15.0603	NRAS;SHC1;PRKCE;PRKCD;PRKCA;GRB2;KRAS;PTPN12;HRAS;EGFR
Signaling by ERBB2 TMD JMD Mutants	10/22	0.0084786	0.0194097	0	0	3.15716	15.0603	HSP90AA1;NRAS;SHC1;CDC37;ERBIN;GRB2;KRAS;PLCG1;HRAS;EGFR
Regulation of MECP2 Expression and Activity	13/32	0.0088629	0.0202655	0	0	2.59291	12.2538	CAMK2D;HDAC2;HDAC1;CAMK2A;MECP2;CREB1;SIN3A;AGO1;AGO2;PRKACA;CALM1;CAMK2G;LBR
Factors Involved in Megakaryocyte Development and Platelet Production	46/158	0.00890614	0.0203404	0	0	1.55964	7.36309	DOCK6;DOCK4;HDAC2;KDM1A;DOCK9;HDAC1;DOCK8;DOCK7;AK3;KLC1;ACTB;CDC42;KLC4;TUBB6;AKAP10;KLC2;CAPZB;PRKAR2B;SIN3A;KIF5B;MICAL1;PRKAR2A;KIF1B;RAC1;KIFAP3;PRKACA;PRKACB;CARMIL1;CBX5;TUBB4B;TUBB4A;TUBA4A;EHD1;EHD2;EHD3;TUBB2A;CDK5;KIF2A;PRKAR1A;CAPZA1;CAPZA2;VPS45;RAB5A;DOCK1;RCOR1;TUBA8
Ephrin Signaling	9/19	0.00898244	0.0203913	0	0	3.40935	16.0665	EFNB1;SDCBP;SRC;NCK2;RAC1;ARHGEF7;PAK2;EPHB4;GIT1
MyD88 Deficiency (TLR2 4)	9/19	0.00898244	0.0203913	0	0	3.40935	16.0665	FGB;FGA;S100A1;FGG;HMGB1;CD14;CD36;S100A9;S100A8
Plasma Lipoprotein Assembly	9/19	0.00898244	0.0203913	0	0	3.40935	16.0665	SAR1B;APOC1;APOA2;APOA1;APOA4;APOE;P4HB;PRKACA;PRKACB
Prostacyclin Signalling Through Prostacyclin Receptor	9/19	0.00898244	0.0203913	0	0	3.40935	16.0665	GNG10;GNG2;GNG5;GNB2;GNB1;GNB4;GNB3;GNG12;GNG11
Signaling by FLT3 Fusion Proteins	9/19	0.00898244	0.0203913	0	0	3.40935	16.0665	STAT5B;CDKN1A;NRAS;MYO18A;GRB2;KRAS;PIK3R1;HRAS;SPTBN1
Chk1 Chk2(Cds1) Mediated Inactivation of Cyclin B Cdk1 Complex	7/13	0.00901255	0.0203913	0	0	4.41852	20.8074	YWHAE;YWHAQ;YWHAB;SFN;YWHAZ;YWHAG;YWHAH
ERKs Are Inactivated	7/13	0.00901255	0.0203913	0	0	4.41852	20.8074	PPP2CA;PPP2CB;DUSP3;PPP2R1B;PPP2R1A;MAPK1;MAPK3
Mitochondrial Iron-Sulfur Cluster Biogenesis	7/13	0.00901255	0.0203913	0	0	4.41852	20.8074	ISCA2;ISCA1;NFS1;GLRX5;FDX1;FXN;ISCU
tRNA Processing	43/146	0.0090253	0.0203963	0	0	1.58508	7.4621	TSEN34;NUP107;SEH1L;DDX1;RTCB;CSTF2;MT-ND2;MT-ND3;HSD17B10;NUP160;OSGEP;TRMT112;NUP85;TPR;NUP62;NUP88;NUP43;RAE1;RTRAF;NUP214;RANBP2;SEC13;NUP210;CPSF1;NUP155;NUP133;PUS1;ELAC2;NSUN2;TPRKB;TRNT1;NUP93;EPRS1;XPOT;NUP50;NUP35;NUP54;FAM98B;NUP98;MT-CYB;NUP58;RAN;NUP37
VLDLR Internalisation and Degradation	8/16	0.00923011	0.0208349	0	0	3.78773	17.7466	CLTC;AP2S1;CLTA;AP2A1;AP2B1;RPS27A;AP2A2;AP2M1
AURKA Activation by TPX2	24/72	0.00955435	0.0215417	0	0	1.89634	8.81944	YWHAE;DYNC1I2;DYNC1H1;HSP90AA1;DCTN2;DCTN1;DCTN3;CSNK1D;CSNK1E;DYNLL1;TUBG1;TUBB4B;CKAP5;TUBB4A;TUBA4A;ACTR1A;PCM1;PPP2R1A;PRKAR2B;PRKACA;MAPRE1;YWHAG;CLASP1;PAFAH1B1
EGR2 and SOX10-mediated Initiation of Schwann Cell Myelination	12/29	0.00993641	0.0223512	0	0	2.67474	12.3347	YAP1;WWTR1;HDAC2;LAMA2;ADGRG6;PRX;DAG1;MBP;LAMB1;LAMC1;TEAD1;SMARCA4
mRNA Capping	12/29	0.00993641	0.0223512	0	0	2.67474	12.3347	POLR2A;NCBP1;RNMT;POLR2B;NCBP2;POLR2C;POLR2E;POLR2H;POLR2I;GTF2F1;SUPT5H;POLR2J
Gamma Carboxylation, Hypusinylation, Hydroxylation, and Arylsulfatase Activation	21/61	0.00996424	0.0223878	0	0	1.99074	9.17481	EIF5A;RWDD1;ARSA;RPS6;FN3KRP;RPL8;F2;EEF2;SUMF2;SUMF1;STS;ASPH;GGCX;U2AF2;RPL27A;DRG1;DRG2;ETF1;ARSB;ZC3H15;RPS23
G Alpha (12 13) Signalling Events	26/80	0.010282	0.0230749	0	0	1.82629	8.35961	ROCK1;ROCK2;ITSN1;KALRN;GNA13;AKAP13;GNG10;GNG2;GNG5;ARHGEF12;ARHGEF15;ARHGEF17;ARHGEF18;RHOC;GNG12;GNG11;RHOA;RHOB;GNB2;GNB1;GNB4;GNB3;ARHGEF1;ARHGEF2;ARHGEF7;ARHGEF6
Formation of Incision Complex in GG-NER	16/43	0.0103667	0.0232113	0	0	2.24619	10.2632	UBE2I;PARP1;RPA1;RPA2;RAD23A;RAD23B;RBX1;CUL4A;DDB1;SUMO1;RPA3;SUMO2;UBE2N;UBE2V2;RPS27A;CUL4B
Vasopressin Regulates Renal Water Homeostasis via Aquaporins	16/43	0.0103667	0.0232113	0	0	2.24619	10.2632	GNG12;GNG11;AQP1;GNG10;GNG2;GNG5;PRKAR2B;PRKAR1A;PRKAR2A;GNB2;MYO5B;GNB1;GNB4;GNB3;PRKACA;PRKACB
Sensory Processing of Sound by Inner Hair Cells of the Cochlea	23/69	0.01103	0.0246679	0	0	1.89613	8.54612	CLIC5;CTBP2;RDX;TWF2;CASK;TWF1;MSN;ATP2B1;ACTB;TRIOBP;MYO1C;CAPZB;EPB41L1;DNAJC5;CAPZA1;CAPZA2;MYH9;EPS8L2;EZR;SPTAN1;VAMP2;SPTBN1;PLS1
Gluconeogenesis	11/26	0.0110724	0.0247344	0	0	2.77844	12.5121	GPI;TPI1;PC;PGAM1;PGAM2;PGK1;ENO1;ALDOA;ENO3;GAPDH;PCK2
Interleukin-4 and Interleukin-13 Signaling	34/112	0.0117059	0.0261195	0	0	1.65406	7.35668	ITGB1;LAMA5;CDKN1A;ITGAM;MAOA;ALOX15;ITGB2;F13A1;PIK3R1;ICAM1;HSP90B1;IGHG4;IGHG1;ITGAX;S1PR1;AKT1;HMOX1;STAT6;CD36;LBP;JAK1;HSPA8;HSP90AA1;VCAM1;ANXA1;STAT1;MMP2;STAT3;FN1;COL1A2;FSCN1;LCN2;VIM;BCL2L1
Sensory Processing of Sound	25/77	0.0118604	0.0264337	0	0	1.82338	8.08589	CLIC5;CTBP2;TWF2;TWF1;ACTB;TRIOBP;CAPZB;EPB41L1;EPS8L2;SPTAN1;SPTBN1;PLS1;MPP1;GSN;RDX;CASK;MSN;ATP2B1;MYO1C;DNAJC5;CAPZA1;CAPZA2;MYH9;EZR;VAMP2
Centrosome Maturation	26/81	0.0121967	0.0271208	0	0	1.79297	7.90091	YWHAE;DYNC1I2;DCTN2;DCTN1;DCTN3;ACTR1A;PCM1;PPP2R1A;PRKAR2B;PRKACA;YWHAG;CLASP1;DYNC1H1;HSP90AA1;CSNK1D;CSNK1E;DYNLL1;TUBG1;TUBB4B;CKAP5;CDK11B;TUBB4A;TUBA4A;TUBGCP3;MAPRE1;PAFAH1B1
Recruitment of Mitotic Centrosome Proteins and Complexes	26/81	0.0121967	0.0271208	0	0	1.79297	7.90091	YWHAE;DYNC1I2;DCTN2;DCTN1;DCTN3;ACTR1A;PCM1;PPP2R1A;PRKAR2B;PRKACA;YWHAG;CLASP1;DYNC1H1;HSP90AA1;CSNK1D;CSNK1E;DYNLL1;TUBG1;TUBB4B;CKAP5;CDK11B;TUBB4A;TUBA4A;TUBGCP3;MAPRE1;PAFAH1B1
Intrinsic Pathway of Fibrin Clot Formation	10/23	0.0122328	0.0271389	0	0	2.91412	12.8327	SERPIND1;SERPINE2;VWF;GP1BB;SERPINC1;C1QBP;SERPING1;PRCP;F2;KNG1
Nucleotide Salvage	10/23	0.0122328	0.0271389	0	0	2.91412	12.8327	DGUOK;PNP;UCK1;ADK;GMPR;AMPD2;HPRT1;UPP1;ADA;APRT
Activated NTRK3 Signals Through RAS	5/8	0.0126357	0.0279369	0	0	6.31035	27.584	NRAS;SHC1;GRB2;KRAS;HRAS
Fatty Acids Bound to GPR40 (FFAR1) Regulate Insulin Secretion	5/8	0.0126357	0.0279369	0	0	6.31035	27.584	GNA14;PLCB3;GNA11;GNAQ;PLCB1
Recycling of eIF2 GDP	5/8	0.0126357	0.0279369	0	0	6.31035	27.584	EIF2B5;EIF2B4;EIF2B2;EIF2S2;EIF2S1
Mitochondrial Translation	30/97	0.0131013	0.0289332	0	0	1.69862	7.36362	GFM1;MRPS15;MRPS35;MRPL16;MRPL38;MRPL39;MRPS10;MRPL58;MRPL37;MRPS30;MRPL12;MRPL4;MRPL1;MRPL40;RPS12;TSFM;MRPS27;MRPS22;MRPS23;MRPL49;MRPS21;MRPL46;MRPS5;TUFM;MRPL22;MRPL30;OXA1L;MRPL50;MRPS9;DAP3
Collagen Chain Trimerization	16/44	0.0131933	0.0291033	0	0	2.16583	9.37382	COL18A1;COL15A1;COL13A1;COL14A1;COL12A1;COL1A1;COL3A1;COL1A2;COL4A2;COL5A1;COL4A1;COL4A4;COL6A2;COL4A3;COL5A2;COL6A1
Defective B3GALT6 Causes EDSP2 and SEMDJL1	9/20	0.0133457	0.0293394	0	0	3.09921	13.3779	VCAN;SDC4;BGN;GPC3;CSPG4;GPC4;AGRN;HSPG2;DCN
Defective B3GAT3 Causes JDSSDHD	9/20	0.0133457	0.0293394	0	0	3.09921	13.3779	VCAN;SDC4;BGN;GPC3;CSPG4;GPC4;AGRN;HSPG2;DCN
Defective B4GALT7 Causes EDS, Progeroid Type	9/20	0.0133457	0.0293394	0	0	3.09921	13.3779	VCAN;SDC4;BGN;GPC3;CSPG4;GPC4;AGRN;HSPG2;DCN
Activation of BH3-only Proteins	12/30	0.0134671	0.0295728	0	0	2.52598	10.8807	YWHAE;PPP3R1;YWHAQ;YWHAB;TP53BP2;AKT1;SFN;DYNLL1;DYNLL2;YWHAZ;YWHAG;YWHAH
Fatty acyl-CoA Biosynthesis	14/37	0.0136334	0.0298702	0	0	2.30671	9.90784	ELOVL1;ACSL1;TECR;ACSL5;ACSL4;HSD17B12;HACD3;HSD17B8;ACACA;ACLY;FASN;PPT1;SLC27A3;CBR4
Sphingolipid De Novo Biosynthesis	14/37	0.0136334	0.0298702	0	0	2.30671	9.90784	CYB5B;SPTLC1;SPTLC2;VAPA;VAPB;ORMDL2;ORMDL3;OSBP;DEGS1;PRKD2;KDSR;CERT1;ABCG2;CERS2
Trafficking of GluR2-containing AMPA Receptors	8/17	0.0142814	0.0312547	0	0	3.36666	14.3043	NSF;TSPAN7;AP2S1;AP2A1;PRKCA;AP2B1;AP2A2;AP2M1
Gap Junction Trafficking	17/48	0.0143528	0.0313401	0	0	2.0786	8.82121	CLTC;CLTB;CLTA;TUBB4B;TUBB4A;ACTB;DNM1;TUBA4A;DNM2;GJA1;TUBB6;DAB2;TUBB2A;GJA5;MYO6;AP2M1;TUBA8
Interleukin-3, Interleukin-5 and GM-CSF Signaling	17/48	0.0143528	0.0313401	0	0	2.0786	8.82121	LYN;STAT5B;YES1;SYK;SHC1;PTPN11;PIK3R1;CBL;YWHAZ;CRKL;HCK;GRB2;PTPN6;PRKACA;RPS27A;CRK;JAK1
CLEC7A (Dectin-1) Induces NFAT Activation	6/11	0.0145078	0.0314661	0	0	4.54397	19.2349	PPP3CA;PPP3R1;AHCYL1;ITPR1;ITPR3;CALM1
Interleukin-27 Signaling	6/11	0.0145078	0.0314661	0	0	4.54397	19.2349	STAT1;CANX;STAT3;IL6ST;CRLF1;JAK1
Interleukin-6 Signaling	6/11	0.0145078	0.0314661	0	0	4.54397	19.2349	STAT1;STAT3;PTPN11;CBL;IL6ST;JAK1
MET Activates RAS Signaling	6/11	0.0145078	0.0314661	0	0	4.54397	19.2349	NRAS;SHC1;RANBP9;GRB2;KRAS;HRAS
Mucopolysaccharidoses	6/11	0.0145078	0.0314661	0	0	4.54397	19.2349	GALNS;HGSNAT;GLB1;GUSB;GNS;ARSB
Type I Hemidesmosome Assembly	6/11	0.0145078	0.0314661	0	0	4.54397	19.2349	CD151;LAMB3;LAMA3;ITGA6;LAMC2;PLEC
AKT Phosphorylates Targets in the Cytosol	7/14	0.0148076	0.0319023	0	0	3.78707	15.9534	CASP9;GSK3B;CDKN1A;GSK3A;CDKN1B;AKT1S1;AKT1
CS DS Degradation	7/14	0.0148076	0.0319023	0	0	3.78707	15.9534	VCAN;HEXB;HEXA;BGN;CSPG4;DCN;ARSB
Erythropoietin Activates RAS	7/14	0.0148076	0.0319023	0	0	3.78707	15.9534	LYN;NRAS;SHC1;GRB2;KRAS;HRAS;CRKL
Glycogen Breakdown (Glycogenolysis)	7/14	0.0148076	0.0319023	0	0	3.78707	15.9534	PYGB;GAA;PYGM;PYGL;CALM1;GYG1;PGM1
Heme Biosynthesis	7/14	0.0148076	0.0319023	0	0	3.78707	15.9534	ALAD;FECH;UROD;ALB;HMBS;CPOX;ABCG2
Regulation of IFNG Signaling	7/14	0.0148076	0.0319023	0	0	3.78707	15.9534	PTPN1;SUMO1;STAT1;PTPN11;PTPN6;PTPN2;JAK1
Recruitment of NuMA to Mitotic Centrosomes	29/94	0.0150553	0.0323998	0	0	1.69233	7.10107	YWHAE;DYNC1I2;NUMA1;DCTN2;DCTN1;DCTN3;ACTR1A;PCM1;TUBB6;PPP2R1A;PRKAR2B;PRKACA;YWHAG;CLASP1;DYNC1H1;HSP90AA1;CSNK1D;CSNK1E;DYNLL1;TUBG1;TUBB4B;CKAP5;TUBB4A;TUBA4A;TUBB2A;TUBGCP3;MAPRE1;PAFAH1B1;TUBA8
P75 NTR Receptor-Mediated Signalling	30/98	0.0151929	0.0326447	0	0	1.67354	7.00698	YWHAE;HDAC2;MAGED1;HDAC1;ITSN1;KALRN;RTN4;RELA;GNA13;AKAP13;SMPD2;NCSTN;ARHGDIA;CASP3;RAC1;RPS27A;PRKCI;ARHGEF12;ARHGEF15;ARHGEF17;ARHGEF18;NFKB1;RHOA;NFKBIA;ADAM17;ARHGEF1;ARHGEF2;ARHGEF7;SQSTM1;ARHGEF6
Diseases Associated With Glycosaminoglycan Metabolism	15/41	0.0152028	0.0326447	0	0	2.18641	9.15292	SDC4;LUM;HEXB;HEXA;BGN;PRELP;HSPG2;DCN;VCAN;OGN;GPC3;CSPG4;GPC4;AGRN;FMOD
Signaling by WNT in Cancer	13/34	0.0156202	0.033504	0	0	2.34567	9.75608	GSK3B;CTBP2;CTBP1;CSNK1A1;PPP2R5B;PPP2R5A;PPP2R5C;PPP2CA;PPP2CB;PPP2R1B;PPP2R1A;PPP2R5E;CTNNB1
Chromatin Modifying Enzymes	64/238	0.0157233	0.0336506	0	0	1.39731	5.80248	PHF2;SMARCB1;SETD3;KDM1A;EHMT2;DPY30;ASH2L;CHD4;ACTB;RUVBL2;CFL1;RUVBL1;WDR5;KAT7;H4C1;PRMT5;SMARCC1;PBRM1;SMARCC2;PRMT1;EED;ACTL6A;DNMT3A;ARID1A;H2BC18;HCFC1;WDR77;H2BC12;MORF4L1;H2BC14;SMARCD1;ENY2;HDAC2;SMARCD2;HDAC1;TAF9;RELA;MTA1;RBBP4;RBBP5;PRDM16;SAP18;RPS2;DMAP1;RBBP7;MTA2;H2BC9;MBD3;SMARCE1;H2AZ2;DR1;H2BC3;H2BC4;ELP3;SMARCA2;GATAD2B;NFKB1;SMARCA4;GATAD2A;NFKB2;CDK4;CARM1;OGT;RCOR1
Chromatin Organization	64/238	0.0157233	0.0336506	0	0	1.39731	5.80248	PHF2;SMARCB1;SETD3;KDM1A;EHMT2;DPY30;ASH2L;CHD4;ACTB;RUVBL2;CFL1;RUVBL1;WDR5;KAT7;H4C1;PRMT5;SMARCC1;PBRM1;SMARCC2;PRMT1;EED;ACTL6A;DNMT3A;ARID1A;H2BC18;HCFC1;WDR77;H2BC12;MORF4L1;H2BC14;SMARCD1;ENY2;HDAC2;SMARCD2;HDAC1;TAF9;RELA;MTA1;RBBP4;RBBP5;PRDM16;SAP18;RPS2;DMAP1;RBBP7;MTA2;H2BC9;MBD3;SMARCE1;H2AZ2;DR1;H2BC3;H2BC4;ELP3;SMARCA2;GATAD2B;NFKB1;SMARCA4;GATAD2A;NFKB2;CDK4;CARM1;OGT;RCOR1
Regulation of Cholesterol Biosynthesis by SREBP (SREBF)	19/56	0.0162687	0.0347794	0	0	1.94661	8.01716	IDI1;FDPS;SEC23A;MVK;SEC24A;GGPS1;HMGCS1;NFYA;SAR1B;NFYC;LSS;ACACA;SP1;CARM1;FASN;MVD;DHCR7;KPNB1;RAN
RNA Polymerase I Promoter Clearance	25/79	0.0165898	0.035427	0	0	1.75563	7.19626	HDAC2;HDAC1;EHMT2;CHD4;MTA1;RBBP4;UBTF;POLR2E;H4C1;POLR2H;RBBP7;MTA2;MAPK3;H2BC9;MBD3;H2AZ2;CBX3;H2BC3;H2BC4;MBD2;GATAD2B;GATAD2A;H2BC12;H2BC14;POLR1C
HDACs Deacetylate Histones	20/60	0.0170429	0.0363544	0	0	1.89548	7.71845	H2BC9;MBD3;HDAC2;KDM1A;HDAC1;H2BC3;H2BC4;CHD4;H2BC18;GATAD2B;GATAD2A;H2BC12;H2BC14;MTA1;RBBP4;SAP18;H4C1;RBBP7;MTA2;RCOR1
Triglyceride Metabolism	14/38	0.0175225	0.0373365	0	0	2.21045	8.93966	GK;CAV1;PPP1CA;PPP1CB;LIPE;PPP1CC;FABP3;FABP4;FABP5;GPD2;PLIN3;PRKACA;PRKACB;MGLL
Mitochondrial tRNA Aminoacylation	9/21	0.019099	0.0405175	0	0	2.84076	11.2441	GARS1;LARS2;SARS2;PPA2;QARS1;KARS1;IARS2;TARS2;HARS2
Negative Regulation of NMDA Receptor-Mediated Neuronal Transmission	9/21	0.019099	0.0405175	0	0	2.84076	11.2441	CAMK2D;DLG1;DLG3;ACTN2;CAMK2A;CAMK1;CALM1;CAMK2G;PPM1F
VxPx Cargo-Targeting to Cilium	9/21	0.019099	0.0405175	0	0	2.84076	11.2441	ARF4;EXOC8;EXOC7;EXOC4;EXOC3;EXOC5;EXOC2;RAB8A;EXOC1
ZBP1(DAI) Mediated Induction of Type I IFNs	9/21	0.019099	0.0405175	0	0	2.84076	11.2441	NFKBIA;TBK1;IRF3;DHX9;RIPK1;IKBKG;NFKB1;RELA;NFKB2
Biosynthesis of EPA-derived SPMs	4/6	0.0199006	0.0418971	0	0	7.57109	29.656	GPX4;HPGD;ALOX15;LTA4H
CLEC7A Inflammasome Pathway	4/6	0.0199006	0.0418971	0	0	7.57109	29.656	PYCARD;CASP8;NFKB1;RELA
GDP-fucose Biosynthesis	4/6	0.0199006	0.0418971	0	0	7.57109	29.656	GMDS;FCSK;FUOM;GFUS
Maturation of Spike Protein 9683686	4/6	0.0199006	0.0418971	0	0	7.57109	29.656	GANAB;PRKCSH;CANX;MOGS
Metal Sequestration by Antimicrobial Proteins	4/6	0.0199006	0.0418971	0	0	7.57109	29.656	LCN2;S100A9;S100A8;LTF
Protein Repair	4/6	0.0199006	0.0418971	0	0	7.57109	29.656	MSRA;PCMT1;MSRB3;TXN
Sulfide Oxidation to Sulfate	4/6	0.0199006	0.0418971	0	0	7.57109	29.656	TST;ETHE1;SLC25A10;SUOX
Telomere Maintenance	28/92	0.0200387	0.042142	0	0	1.65921	6.48768	FEN1;PCNA;PPP6C;POLR2A;POLR2B;RUVBL2;POLR2C;PPP6R3;RUVBL1;GAR1;POLR2E;H4C1;POLR2H;POLR2I;POLR2J;H2BC9;H2AZ2;STN1;H2BC3;ATRX;H2BC4;RPA1;RPA2;H2BC12;H2BC14;DKC1;RPA3;NHP2
Death Receptor Signaling	44/157	0.0202882	0.0426207	0	0	1.47782	5.76012	YWHAE;HDAC2;MAGED1;HDAC1;UBE2D2;TRADD;ITSN1;SPPL2A;UBE2D3;OTUD7B;KALRN;RTN4;RELA;UBE2L3;GNA13;AKAP13;SMPD2;NCSTN;TBK1;CASP8;ARHGDIA;CASP3;RACK1;RIPK1;IKBKG;RAC1;RPS27A;PRKCI;ARHGEF12;ARHGEF15;USP4;ARHGEF17;ARHGEF18;NFKB1;RHOA;NFKBIA;ADAM17;MAPKAPK2;ARHGEF1;STUB1;ARHGEF2;ARHGEF7;SQSTM1;ARHGEF6
Activation of AMPK Downstream of NMDARs	11/28	0.0204294	0.0427781	0	0	2.45125	9.53729	PRKAA1;TUBB6;TUBB2A;PRKAG1;MAPT;TUBB4B;CALM1;PRKAB1;TUBB4A;TUBA4A;TUBA8
Adrenaline,noradrenaline Inhibits Insulin Secretion	11/28	0.0204294	0.0427781	0	0	2.45125	9.53729	GNG10;GNG2;GNG5;GNB2;GNB1;GNB4;GNB3;GNG12;GNG11;GNAI1;GNAI2
Peroxisomal Lipid Metabolism	11/28	0.0204294	0.0427781	0	0	2.45125	9.53729	ALDH3A2;ACOXL;ACBD5;SLC25A17;SCP2;ACOX1;ECI2;HSD17B4;CROT;ACOX3;CRAT
Tie2 Signaling	8/18	0.021075	0.0440349	0	0	3.0298	11.694	NRAS;SHC1;PTPN11;GRB2;KRAS;PIK3R1;TEK;HRAS
Translation of Replicase and Assembly of the Replication Transcription Complex 9679504	8/18	0.021075	0.0440349	0	0	3.0298	11.694	BECN1;MAP1LC3B;CHMP2B;PIK3R4;CHMP3;CHMP4B;PIK3C3;CHMP6
RNA Polymerase I Transcription	25/81	0.0226983	0.0473756	0	0	1.69271	6.40771	HDAC2;HDAC1;EHMT2;CHD4;MTA1;RBBP4;UBTF;POLR2E;H4C1;POLR2H;RBBP7;MTA2;MAPK3;H2BC9;MBD3;H2AZ2;CBX3;H2BC3;H2BC4;MBD2;GATAD2B;GATAD2A;H2BC12;H2BC14;POLR1C
Integration of Provirus	7/15	0.0228306	0.0476005	0	0	3.31347	12.5238	XRCC6;XRCC5;HMGA1;PSIP1;BANF1;PPIA;KPNA1
Basigin Interactions	10/25	0.0232891	0.0484004	0	0	2.52525	9.49435	ITGB1;SLC16A1;ITGA3;CAV1;BSG;SLC3A2;ATP1B3;ITGA6;ATP1B1;PPIA
Downstream Signaling of Activated FGFR3	10/25	0.0232891	0.0484004	0	0	2.52525	9.49435	NRAS;SHC1;GAB1;PTPN11;GRB2;KRAS;PIK3R1;PLCG1;FGF1;HRAS
Inflammasomes	10/25	0.0232891	0.0484004	0	0	2.52525	9.49435	PYCARD;APP;HSP90AB1;HMOX1;TXN;SUGT1;RELA;NFKB1;NFKB2;BCL2L1
Activated NTRK2 Signals Through RAS	5/9	0.0235735	0.0484206	0	0	4.73246	17.7355	NRAS;SHC1;GRB2;KRAS;HRAS
CHL1 Interactions	5/9	0.0235735	0.0484206	0	0	4.73246	17.7355	ITGB1;HSPA8;NRP1;ITGA2;ITGA1
Calcineurin Activates NFAT	5/9	0.0235735	0.0484206	0	0	4.73246	17.7355	FKBP1A;PPP3CA;PPP3R1;CALM1;PPIA
Cellular Response to Mitochondrial Stress	5/9	0.0235735	0.0484206	0	0	4.73246	17.7355	STOML2;YME1L1;EIF2S2;EIF2S1;PHB2
Interleukin-1 Processing	5/9	0.0235735	0.0484206	0	0	4.73246	17.7355	GSDMD;CTSG;NFKB1;RELA;NFKB2
Lipophagy	5/9	0.0235735	0.0484206	0	0	4.73246	17.7355	HSPA8;PRKAG1;PLIN3;PLIN2;PRKAB1
MAPK1 (ERK2) Activation	5/9	0.0235735	0.0484206	0	0	4.73246	17.7355	MAP2K2;MAPK1;PTPN11;IL6ST;JAK1
Regulation of PTEN Localization	5/9	0.0235735	0.0484206	0	0	4.73246	17.7355	USP7;NEDD4;PTEN;RPS27A;PML
SHC-related Events Triggered by IGF1R	5/9	0.0235735	0.0484206	0	0	4.73246	17.7355	NRAS;SHC1;GRB2;KRAS;HRAS
Small Interfering RNA (siRNA) Biogenesis	5/9	0.0235735	0.0484206	0	0	4.73246	17.7355	TSNAX;PRKRA;AGO1;AGO2;TSN
Synthesis of 5-Eicosatetraenoic Acids	5/9	0.0235735	0.0484206	0	0	4.73246	17.7355	PON3;GPX1;GPX4;PON2;PON1
Assembly and Cell Surface Presentation of NMDA Receptors	15/43	0.0239042	0.0488781	0	0	2.02998	7.57934	CAMK2D;ACTN2;CAMK2A;CASK;LIN7C;TUBB4B;TUBB4A;TUBA4A;TUBB6;DLG1;TUBB2A;DLG3;NBEA;CAMK2G;TUBA8
Aspartate and Asparagine Metabolism	6/12	0.0239475	0.0488781	0	0	3.7864	14.1304	GOT1;GOT2;ASNS;NAALAD2;SLC25A12;SLC25A13
Lysine Catabolism	6/12	0.0239475	0.0488781	0	0	3.7864	14.1304	GCDH;PHYKPL;DLST;CRYM;ALDH7A1;DLD
Reduction of Cytosolic Ca++ Levels	6/12	0.0239475	0.0488781	0	0	3.7864	14.1304	ATP2A3;ATP2B4;ATP2A2;ATP2B1;SRI;CALM1
Regulation of Localization of FOXO Transcription Factors	6/12	0.0239475	0.0488781	0	0	3.7864	14.1304	YWHAQ;YWHAB;AKT1;SFN;YWHAZ;YWHAG
Unwinding of DNA	6/12	0.0239475	0.0488781	0	0	3.7864	14.1304	MCM7;MCM3;MCM4;MCM5;MCM6;MCM2
TP53 Regulates Transcription of DNA Repair Genes	20/62	0.0244641	0.04988	0	0	1.80499	6.69751	CCNK;SUPT16H;CTDP1;SSRP1;GTF2F1;SUPT5H;CDK9;POLR2A;POLR2B;POLR2C;POLR2E;TCEA1;ELOB;NELFB;ELOC;NELFA;NELFCD;POLR2H;POLR2I;POLR2J
Epigenetic Regulation of Gene Expression	75/291	0.0257818	0.0525114	0	0	1.31906	4.82522	GSK3B;SMARCB1;EHMT2;DPY30;PSIP1;ASH2L;CHD4;ACTB;LIPE;TRIM28;SIN3A;BCL7C;SUMO2;DPF2;UBTF;WDR5;H4C1;CD36;MEN1;SAP30BP;SMARCC1;SMARCC2;ACSL1;EED;ACTL6A;ADIPOQ;DNMT3A;BAZ1B;ARID1A;HCFC1;H2BC12;H2BC14;WDR82;POLR1C;PLIN2;MGLL;ZCCHC8;SMARCD1;DNMT1;HDAC2;SMARCD2;HDAC1;LPL;DDX21;MTA1;RBBP4;RBBP5;POLR2E;SAP18;POLR2H;RBBP7;MTA2;SF3B1;H2BC9;MBD3;SMARCE1;H2AZ2;DR1;CBX5;UBE2I;CBX3;H2BC3;H2BC4;MBD2;SMARCA5;DEK;…
DDX58 IFIH1-mediated Induction of Interferon-Alpha Beta	26/86	0.0264604	0.0538371	0	0	1.64304	5.96769	APP;HSP90AB1;NLRX1;UBE2D2;UBE2D3;HMGB1;AGER;RELA;CASP8;TBK1;TKFC;PCBP2;TRIM25;RIPK1;IKBKG;RPS27A;TOMM70;HSP90AA1;NFKB1;NFKB2;NFKBIA;MAVS;IRF3;PIN1;UBE2K;RIGI
DAP12 Signaling	11/29	0.0268417	0.0544985	0	0	2.31493	8.37493	NRAS;SYK;SHC1;PLCG2;GRB2;KRAS;PIK3R1;PLCG1;RAC1;B2M;HRAS
Negative Regulation of FGFR3 Signaling	11/29	0.0268417	0.0544985	0	0	2.31493	8.37493	PPP2CA;PPP2CB;SRC;PPP2R1A;MAPK1;PTPN11;GRB2;CBL;FGF1;RPS27A;MAPK3
Ion Transport by P-type ATPases	18/55	0.0275364	0.0557921	0	0	1.84372	6.62309	CAMK2D;ATP8A1;ATP13A1;CAMK2A;ATP2A3;ATP2B4;ATP2A2;ATP1B3;ATP1A2;ATP11A;ATP1A1;SRI;ATP2B1;ATP1B1;FXYD1;CALM1;ATP9B;CAMK2G
Sensory Processing of Sound by Outer Hair Cells of the Cochlea	18/55	0.0275364	0.0557921	0	0	1.84372	6.62309	MPP1;CLIC5;GSN;RDX;TWF2;CASK;TWF1;MSN;ACTB;TRIOBP;MYO1C;EPB41L1;MYH9;EPS8L2;EZR;SPTAN1;SPTBN1;PLS1
Metabolism of Water-Soluble Vitamins and Cofactors	36/127	0.0282036	0.0570844	0	0	1.50064	5.35476	PANK4;ALDH1L1;PDXK;MOCS3;NAXE;SHMT2;ACACA;GPHN;NADK2;NFS1;NT5E;CYB5R3;MTHFD1L;NAMPT;ENPP1;CD38;MMUT;NADK;NUDT12;MCCC2;CYB5A;PTGIS;GSTO1;TPK1;DCAKD;MCCC1;COASY;DHFR;BTD;VNN1;PC;MTHFD1;PCCA;FASN;PCCB;NAXD
Adherens Junctions Interactions	19/59	0.0283447	0.0572503	0	0	1.80028	6.41495	CADM1;JUP;FOXF1;CTNND1;ACTB;CDH5;AFDN;ILF3;ZEB2;CDH2;CDH1;SP1;AGO1;CDH11;AGO2;CTNNA1;CDH13;CTNNB1;NECTIN2
B-WICH Complex Positively Regulates rRNA Expression	19/59	0.0283447	0.0572503	0	0	1.80028	6.41495	H2BC9;GSK3B;H2AZ2;H2BC3;H2BC4;SMARCA5;DDX21;DEK;BAZ1B;ACTB;H2BC12;H2BC14;MYO1C;MYBBP1A;POLR1C;POLR2E;H4C1;POLR2H;SF3B1
Mitochondrial Translation Initiation	27/91	0.0303986	0.0612712	0	0	1.59957	5.58788	MRPS15;MRPS35;MRPL38;MRPL16;MRPL39;MRPS10;MRPL58;MRPL37;MRPS30;MRPL12;MRPL4;MRPL1;MRPL40;RPS12;MRPS27;MRPS22;MRPS23;MRPL49;MRPS21;MRPL46;MRPS5;MRPL22;MRPL30;OXA1L;MRPL50;MRPS9;DAP3
Mitochondrial Translation Termination	27/91	0.0303986	0.0612712	0	0	1.59957	5.58788	MRPS15;MRPS35;MRPL38;MRPL16;MRPL39;MRPS10;MRPL58;MRPL37;MRPS30;MRPL12;MRPL4;MRPL1;MRPL40;RPS12;MRPS27;MRPS22;MRPS23;MRPL49;MRPS21;MRPL46;MRPS5;MRPL22;MRPL30;OXA1L;MRPL50;MRPS9;DAP3
Complex IV Assembly	16/48	0.0308373	0.062091	0	0	1.89462	6.59145	COA3;NDUFA4;COX4I1;TACO1;COX17;COX4I2;COX7A2;COX5B;COX6A1;COX6C;COX5A;COX7A1;COX7C;COX6B1;COX7A2L;PNKD
Constitutive Signaling by AKT1 E17K in Cancer	10/26	0.0309245	0.0621375	0	0	2.36727	8.22912	CASP9;GSK3B;CDKN1A;GSK3A;CDKN1B;CREB1;AKT1S1;MLST8;AKT1;MTOR
Downregulation of TGF-beta Receptor Signaling	10/26	0.0309245	0.0621375	0	0	2.36727	8.22912	PPP1CB;SMAD2;PPP1CC;XPO1;NEDD4L;STRAP;STUB1;RPS27A;UCHL5;PPP1CA
Aquaporin-mediated Transport	17/52	0.0319689	0.0641695	0	0	1.84058	6.33711	AQP5;GNG12;GNG11;AQP1;GNG10;GNG2;GNG5;PRKAR1A;PRKAR2B;PRKAR2A;GNB2;MYO5B;GNB1;GNB4;GNB3;PRKACA;PRKACB
Transcriptional Activation of Mitochondrial Biogenesis	18/56	0.0328737	0.0659174	0	0	1.79509	6.13036	MEF2C;CRTC3;ACSS2;IDH2;SIRT5;NRF1;SOD2;HCFC1;GLUD1;CREB1;ATP5F1B;CARM1;TFAM;CYCS;SSBP1;CALM1;MEF2D;GABPA
Heme Degradation	7/16	0.0334087	0.0665771	0	0	2.94512	10.0103	ALB;BLVRB;HMOX1;GUSB;BLVRA;HMOX2;ABCG2
MAP3K8 (TPL2)-dependent MAPK1 3 Activation	7/16	0.0334087	0.0665771	0	0	2.94512	10.0103	MAP2K4;MAP2K1;CUL1;IKBKG;RPS27A;NFKB1;SKP1
Maturation of Nucleoprotein 9694631	7/16	0.0334087	0.0665771	0	0	2.94512	10.0103	SRPK2;GSK3B;GSK3A;UBE2I;SUMO1;CSNK1A1;PRMT1
Regulation of KIT Signaling	7/16	0.0334087	0.0665771	0	0	2.94512	10.0103	LYN;YES1;SRC;PRKCA;GRB2;PTPN6;CBL
Sema3A PAK Dependent Axon Repulsion	7/16	0.0334087	0.0665771	0	0	2.94512	10.0103	NRP1;HSP90AA1;HSP90AB1;CFL1;PLXNA1;RAC1;PAK2
TGF-beta Receptor Signaling in EMT (Epithelial to Mesenchymal Transition)	7/16	0.0334087	0.0665771	0	0	2.94512	10.0103	FKBP1A;ARHGEF18;CGN;F11R;RPS27A;PRKCZ;RHOA
DNA Damage Telomere Stress Induced Senescence	19/60	0.0335821	0.0668194	0	0	1.75626	5.96031	H2BC9;H2AZ2;CDKN1A;CDKN1B;H2BC3;H2BC4;HMGA1;HMGA2;H1-1;H1-0;H1-3;LMNB1;H1-2;H2BC12;H1-5;H1-4;H2BC14;H4C1;ASF1A
Cilium Assembly	53/200	0.0335992	0.0668194	0	0	1.36839	4.6433	YWHAE;ARF4;ACTR1A;PCM1;TUBB6;PPP2R1A;KIFAP3;PRKACA;TNPO1;RAB8A;YWHAG;CCT3;CCT2;HSP90AA1;EXOC8;EXOC7;CSNK1D;CSNK1E;DYNLL1;TUBG1;DYNLL2;CKAP5;LZTFL1;TUBA4A;TUBB2A;RP2;TCP1;EXOC4;EXOC3;EXOC5;MAPRE1;EXOC2;EXOC1;PAFAH1B1;UNC119B;DYNC1I2;DCTN2;DCTN1;ARL3;DCTN3;HDAC6;PRKAR2B;PDE6D;CCT8;CCT5;CLASP1;CCT4;DYNC1H1;SEPTIN2;TUBB4B;TUBB4A;DYNLRB1;TUBA8
Signaling by Retinoic Acid	14/41	0.0342569	0.0680575	0	0	1.96447	6.62787	PDHX;PDHA1;CRABP1;PDHB;DHRS4;FABP5;RDH11;ALDH1A1;PDK3;RDH14;DLAT;DLD;PDK2;PDK1
Regulation of CDH11 Expression and Function	11/30	0.0345849	0.0684986	0	0	2.19295	7.37782	ILF3;ZEB2;JUP;FOXF1;SP1;AGO1;CTNND1;AGO2;CDH11;CTNNA1;CTNNB1
Signaling by ALK	11/30	0.0345849	0.0684986	0	0	2.19295	7.37782	DNMT1;HDAC2;HDAC1;SHC1;SRC;MDK;SIN3A;STAT3;PTPN6;PIK3R1;PLCG1
Surfactant Metabolism	11/30	0.0345849	0.0684986	0	0	2.19295	7.37782	SFTPB;SLC34A2;NAPSA;ABCA3;SFTPC;SFTPD;ADGRF5;CTSH;SFTPA1;LMCD1;CKAP4
Cell-cell Junction Organization	27/92	0.034702	0.0686604	0	0	1.57486	5.29305	PATJ;CTNND1;F11R;ACTB;CDH5;PARD6B;CDH2;CDH1;CTNNA1;PRKCI;CADM1;JUP;FOXF1;CLDN5;AFDN;ILF3;ZEB2;CLDN3;SP1;AGO1;CDH11;CLDN7;AGO2;CDH13;CLDN18;CTNNB1;NECTIN2
Suppression of Phagosomal Maturation	9/23	0.0355923	0.0703502	0	0	2.43463	8.12102	PTPA;HGS;ATP6V1H;RPS27A;CORO1A;RAB5A;KPNB1;KPNA1;RAB7A
TAK1-dependent IKK and NF-kappa-B Activation	15/45	0.0358731	0.070833	0	0	1.89441	6.30415	IKBIP;APP;USP14;NLRX1;HMGB1;AGER;RELA;NFKB1;NFKB2;NFKBIA;CASP8;UBE2N;IKBKG;UBE2V1;RPS27A
NF-kB Activation Through FADD RIP-1 Pathway Mediated by Caspase-8 and -10	6/13	0.0367489	0.0724884	0	0	3.24528	10.7213	MAVS;CASP8;TRIM25;RIPK1;IKBKG;RIGI
CREB Phosphorylation	4/7	0.0388048	0.0754689	0	0	5.04707	16.399	RPS6KA3;CREB1;MAPKAPK2;RPS6KA1
DEx H-box Helicases Activate Type I IFN and Inflammatory Cytokines Production	4/7	0.0388048	0.0754689	0	0	5.04707	16.399	DHX9;NFKB1;RELA;NFKB2
Defective Binding of VWF Variant to GPIb IX V	4/7	0.0388048	0.0754689	0	0	5.04707	16.399	COL1A1;COL1A2;VWF;GP1BB
Enhanced Binding of GP1BA Variant to VWF Multimer Collagen	4/7	0.0388048	0.0754689	0	0	5.04707	16.399	COL1A1;COL1A2;VWF;GP1BB
Fructose Metabolism	4/7	0.0388048	0.0754689	0	0	5.04707	16.399	TKFC;ALDH1A1;SORD;AKR1B1
Glycine Degradation	4/7	0.0388048	0.0754689	0	0	5.04707	16.399	GCSH;OGDH;DLST;DLD
PP2A-mediated Dephosphorylation of Key Metabolic Factors	4/7	0.0388048	0.0754689	0	0	5.04707	16.399	PPP2CA;PPP2CB;PPP2R1B;PPP2R1A
RAS Signaling Downstream of NF1 Loss-Of-Function Variants	4/7	0.0388048	0.0754689	0	0	5.04707	16.399	NRAS;NF1;KRAS;HRAS
RSK Activation	4/7	0.0388048	0.0754689	0	0	5.04707	16.399	RPS6KA3;RPS6KA1;MAPK1;MAPK3
Regulation of CDH19 Expression and Function	4/7	0.0388048	0.0754689	0	0	5.04707	16.399	JUP;CTNND1;CTNNA1;CTNNB1
SOS-mediated Signalling	4/7	0.0388048	0.0754689	0	0	5.04707	16.399	NRAS;GRB2;KRAS;HRAS
Scavenging by Class F Receptors	4/7	0.0388048	0.0754689	0	0	5.04707	16.399	HSP90AA1;HSPH1;HYOU1;CALR
Signaling by LTK in Cancer	4/7	0.0388048	0.0754689	0	0	5.04707	16.399	CLIP1;MAPK1;PIK3R1;MAPK3
TYSND1 Cleaves Peroxisomal Proteins	4/7	0.0388048	0.0754689	0	0	5.04707	16.399	SCP2;ACOX1;AGPS;HSD17B4
ATF6 (ATF6-alpha) Activates Chaperone Genes	5/10	0.0391479	0.0755301	0	0	3.78573	12.2673	HSPA5;NFYA;NFYC;CALR;HSP90B1
InlA-mediated Entry of Listeria Monocytogenes Into Host Cells	5/10	0.0391479	0.0755301	0	0	3.78573	12.2673	CDH1;SRC;CTNND1;CTNNB1;RPS27A
Ketone Body Metabolism	5/10	0.0391479	0.0755301	0	0	3.78573	12.2673	HMGCL;OXCT1;HMGCS2;AACS;ACAT1
MAPK3 (ERK1) Activation	5/10	0.0391479	0.0755301	0	0	3.78573	12.2673	MAP2K1;PTPN11;IL6ST;JAK1;MAPK3
Processing and Activation of SUMO	5/10	0.0391479	0.0755301	0	0	3.78573	12.2673	UBE2I;SUMO1;SUMO2;UBA2;SAE1
Regulation of CDH11 Gene Transcription	5/10	0.0391479	0.0755301	0	0	3.78573	12.2673	ILF3;ZEB2;FOXF1;SP1;CDH11
STAT5 Activation Downstream of FLT3 ITD Mutants	5/10	0.0391479	0.0755301	0	0	3.78573	12.2673	STAT5B;CDKN1A;GRB2;PTPN11;BCL2L1
Urea Cycle	5/10	0.0391479	0.0755301	0	0	3.78573	12.2673	ARG2;ARG1;ASL;ASS1;NMRAL1
DNA Double Strand Break Response	19/61	0.039502	0.0759866	0	0	1.71433	5.5397	H2BC9;UBXN1;UBE2I;H2BC3;H2BC4;SMARCA5;BRCC3;BAZ1B;BABAM1;H2BC12;H2BC14;PPP5C;SUMO1;UBE2V2;UBE2N;H4C1;TP53BP1;KPNA2;RPS27A
Nuclear Events (Kinase and Transcription Factor Activation)	19/61	0.039502	0.0759866	0	0	1.71433	5.5397	MEF2A;MEF2C;DUSP3;CHD4;MAPK14;DNM2;PPP2CA;RPS6KA3;PPP2CB;TF;CREB1;PPP2R1B;CDK5;PPP2R1A;RPS6KA1;MAPKAPK2;MAPK1;MEF2D;MAPK3
Nucleotide-binding Domain, Leucine Rich Repeat Containing Receptor (NLR) Signaling Pathways	19/61	0.039502	0.0759866	0	0	1.71433	5.5397	APP;HSP90AB1;TXN;MAPK14;RELA;MAPK12;NFKB1;NFKB2;CASP9;PYCARD;CASP8;UBE2N;HMOX1;IKBKG;UBE2V1;SUGT1;RPS27A;MAP2K6;BCL2L1
Downstream Signaling of Activated FGFR4	10/27	0.0401631	0.0769529	0	0	2.22788	7.16219	NRAS;SHC1;GAB1;PTPN11;GRB2;KRAS;PIK3R1;PLCG1;FGF1;HRAS
Pyroptosis	10/27	0.0401631	0.0769529	0	0	2.22788	7.16219	GSDMD;CASP3;CHMP2B;BAX;CHMP3;CHMP4B;CYCS;HMGB1;BAK1;CHMP6
RNA Pol II CTD Phosphorylation and Interaction With CE	10/27	0.0401631	0.0769529	0	0	2.22788	7.16219	POLR2A;RNMT;POLR2B;POLR2C;POLR2E;POLR2H;POLR2I;GTF2F1;SUPT5H;POLR2J
RNA Pol II CTD Phosphorylation and Interaction With CE During HIV Infection	10/27	0.0401631	0.0769529	0	0	2.22788	7.16219	POLR2A;RNMT;POLR2B;POLR2C;POLR2E;POLR2H;POLR2I;GTF2F1;SUPT5H;POLR2J
Class I Peroxisomal Membrane Protein Import	8/20	0.0408855	0.0781825	0	0	2.52452	8.07083	ATAD1;ALDH3A2;FIS1;ACBD5;ABCD3;PEX19;SLC25A17;PEX14
PKA-mediated Phosphorylation of CREB	8/20	0.0408855	0.0781825	0	0	2.52452	8.07083	CREB1;NBEA;PRKAR1A;PRKAR2B;PRKAR2A;CALM1;PRKACA;PRKACB
Regulation of TP53 Activity	43/160	0.0417088	0.0796782	0	0	1.39417	4.42932	HDAC2;PRKAA1;HDAC1;EHMT2;TAF9;PRKAG1;CHD4;PPP2CA;PPP2CB;PPP2R1B;RBBP4;PPP2R1A;TP53BP2;MLST8;AKT1;PIP4K2B;PIP4K2C;RBBP7;BRD7;MTA2;RPS27A;TAF9B;MAP2K6;MBD3;PRMT5;SUPT16H;USP7;CSNK2A1;CSNK2A2;RPA1;RPA2;PPP2R5C;SSRP1;MAPK14;PRKAB1;GATAD2B;MTOR;PML;GATAD2A;CDK5;RPA3;CSNK2B;PIN1
Downstream Signaling of Activated FGFR1	11/31	0.0437738	0.0833766	0	0	2.08317	6.51765	NRAS;SHC1;FLRT3;GAB1;PTPN11;GRB2;KRAS;PIK3R1;PLCG1;FGF1;HRAS
FGFR1 Mutant Receptor Activation	11/31	0.0437738	0.0833766	0	0	2.08317	6.51765	STAT5B;CPSF6;CUX1;STAT1;STAT3;MYO18A;GRB2;PIK3R1;LRRFIP1;ERLIN2;FGF1
Negative Regulation of FGFR4 Signaling	11/31	0.0437738	0.0833766	0	0	2.08317	6.51765	PPP2CA;PPP2CB;SRC;PPP2R1A;MAPK1;PTPN11;GRB2;CBL;FGF1;RPS27A;MAPK3
Oxidative Stress Induced Senescence	27/94	0.0446621	0.0849851	0	0	1.52766	4.74892	TXN;RNF2;MAPK9;RBBP4;MAPK1;H4C1;RBBP7;RPS27A;MAP2K6;MAP4K4;MAPK3;MAP2K3;H2BC9;MAP2K4;H2AZ2;PHC2;CDKN2C;EED;H2BC3;H2BC4;MAPK14;H2BC12;H2BC14;CDK6;CDK4;AGO1;MAPKAPK2
Signaling by ERBB4	18/58	0.0457742	0.0870159	0	0	1.70512	5.25863	YAP1;SPARC;SHC1;SRC;PIK3R1;EGFR;GFAP;ADAM17;NCSTN;NRAS;CXCL12;NEDD4;STMN1;GRB2;KRAS;APOE;RPS27A;HRAS
Negative Regulators of DDX58 IFIH1 Signaling	12/35	0.046597	0.0884067	0	0	1.97623	6.05955	MAVS;NLRX1;TBK1;IRF3;UBE2D2;UBE2D3;PCBP2;TRIM25;PIN1;RPS27A;UBE2K;RIGI
Nucleotide Catabolism	12/35	0.046597	0.0884067	0	0	1.97623	6.05955	NT5C;NUDT9;NT5E;ENTPD1;PNP;GDA;UPP1;NT5C2;NUDT5;SAMHD1;XDH;ITPA
Growth Hormone Receptor Signaling	9/24	0.0466803	0.0884416	0	0	2.27218	6.96294	LYN;PTPN1;STAT5B;ADAM17;STAT1;STAT3;MAPK1;PTPN6;MAPK3
Hyaluronan Metabolism	7/17	0.0467979	0.0884416	0	0	2.65044	8.11544	HEXB;HEXA;CHP1;GUSB;LYVE1;CD44;SLC9A1
Protein Methylation	7/17	0.0467979	0.0884416	0	0	2.65044	8.11544	EEF1A1;HSPA8;VCP;ETFB;RPS2;EEF2;CALM1
RIP-mediated NFkB Activation via ZBP1	7/17	0.0467979	0.0884416	0	0	2.65044	8.11544	NFKBIA;DHX9;RIPK1;IKBKG;NFKB1;RELA;NFKB2
Activation of Gene Expression by SREBF (SREBP)	14/43	0.0504311	0.0952151	0	0	1.82876	5.46278	IDI1;FDPS;MVK;GGPS1;HMGCS1;NFYA;NFYC;LSS;ACACA;SP1;CARM1;FASN;MVD;DHCR7
Platelet Calcium Homeostasis	10/28	0.0511263	0.0964338	0	0	2.10397	6.25607	P2RX4;STIM1;ATP2A3;ITPR1;ATP2B4;ATP2A2;ITPR3;SRI;ATP2B1;CALM1
Cyclin D Associated Events in G1	15/47	0.0516538	0.0971452	0	0	1.77578	5.26199	LYN;CDKN1A;CDKN1B;CDKN2C;SRC;CUL1;PPP2R2A;PPP2CA;PPP2CB;CDK6;PPP2R1B;PPP2R1A;CDK4;RPS27A;SKP1
G1 Phase	15/47	0.0516538	0.0971452	0	0	1.77578	5.26199	LYN;CDKN1A;CDKN1B;CDKN2C;SRC;CUL1;PPP2R2A;PPP2CA;PPP2CB;CDK6;PPP2R1B;PPP2R1A;CDK4;RPS27A;SKP1
Inhibition of DNA Recombination at Telomere	15/47	0.0516538	0.0971452	0	0	1.77578	5.26199	H2BC9;H2AZ2;H2BC3;ATRX;H2BC4;H2BC12;H2BC14;POLR2A;POLR2B;POLR2C;POLR2E;H4C1;POLR2H;POLR2I;POLR2J
Glycogen Synthesis	6/14	0.0532048	0.0997719	0	0	2.83944	8.3298	GYS1;UGP2;GBE1;RPS27A;GYG1;PGM1
SARS-CoV-2 Modulates Autophagy	6/14	0.0532048	0.0997719	0	0	2.83944	8.3298	VPS18;MAP1LC3B;VPS33A;VPS45;TUFM;VPS16
SHC1 Events in EGFR Signaling	6/14	0.0532048	0.0997719	0	0	2.83944	8.3298	NRAS;SHC1;GRB2;KRAS;HRAS;EGFR
Interleukin-37 Signaling	8/21	0.0542926	0.101517	0	0	2.33018	6.78866	TBK1;STAT3;PTPN9;PTPN11;PTPN6;PTPN12;PTPN23;PTPN2
Synthesis, Secretion, and Inactivation of Glucagon-like Peptide-1 (GLP-1)	8/21	0.0542926	0.101517	0	0	2.33018	6.78866	DPP4;SPCS3;SPCS2;SPCS1;GNB1;CTNNB1;GNB3;SEC11A
TP53 Regulates Transcription of Additional Cell Cycle Genes With Uncertain Roles in the P53 Pathway	8/21	0.0542926	0.101517	0	0	2.33018	6.78866	NPM1;CNOT7;RGCC;CNOT1;CNOT2;CNOT3;TNKS1BP1;CNOT10
DNA Strand Elongation	11/32	0.0545051	0.101718	0	0	1.98385	5.77192	FEN1;PCNA;MCM7;RPA3;RPA1;MCM3;RPA2;MCM4;MCM5;MCM6;MCM2
Respiratory Syncytial Virus (RSV) Attachment and Entry	11/32	0.0545051	0.101718	0	0	1.98385	5.77192	RAB5B;RAB5C;SDC4;NCL;GPC3;CD14;GPC4;AGRN;HSPG2;RAB5A;EGFR
FCGR3A-mediated Phagocytosis	38/142	0.0559826	0.104175	0	0	1.38553	3.9941	CYFIP1;NCKAP1;SRC;ARPC1B;ARPC1A;WAS;WASL;ACTB;CDC42;IGHG4;IGHG1;IGKC;MAPK1;RAC1;WASF2;NCK1;MAPK3;LYN;ACTR3;ACTR2;YES1;SYK;ARPC4;MYO9B;ARPC5;BAIAP2;PTK2;HCK;MYO1C;ARPC2;ARPC3;ABI1;ELMO1;ELMO2;MYH9;GRB2;CRK;DOCK1
Leishmania Phagocytosis	38/142	0.0559826	0.104175	0	0	1.38553	3.9941	CYFIP1;NCKAP1;SRC;ARPC1B;ARPC1A;WAS;WASL;ACTB;CDC42;IGHG4;IGHG1;IGKC;MAPK1;RAC1;WASF2;NCK1;MAPK3;LYN;ACTR3;ACTR2;YES1;SYK;ARPC4;MYO9B;ARPC5;BAIAP2;PTK2;HCK;MYO1C;ARPC2;ARPC3;ABI1;ELMO1;ELMO2;MYH9;GRB2;CRK;DOCK1
Parasite Infection	38/142	0.0559826	0.104175	0	0	1.38553	3.9941	CYFIP1;NCKAP1;SRC;ARPC1B;ARPC1A;WAS;WASL;ACTB;CDC42;IGHG4;IGHG1;IGKC;MAPK1;RAC1;WASF2;NCK1;MAPK3;LYN;ACTR3;ACTR2;YES1;SYK;ARPC4;MYO9B;ARPC5;BAIAP2;PTK2;HCK;MYO1C;ARPC2;ARPC3;ABI1;ELMO1;ELMO2;MYH9;GRB2;CRK;DOCK1
SMAD2 SMAD3 SMAD4 Heterotrimer Regulates Transcription	12/36	0.057039	0.106039	0	0	1.89376	5.42378	SMAD2;CDK9;WWTR1;CCNK;COL1A2;HDAC1;SP1;MAPK1;YBX1;RPS27A;MAPK3;MEN1
HCMV Infection	65/259	0.0581105	0.107927	0	0	1.27152	3.61799	ITGB1;NUP107;TUBB6;TRIM28;CHMP1A;NUP62;H4C1;VPS36;NUP214;SEC13;NUP210;NUP133;EED;VPS37C;VPS37B;DYNLL1;DYNLL2;TUBA4A;H2BC18;NUP93;H2BC12;DYNC1LI1;DYNC1LI2;H2BC14;TUBB2A;CREB1;NUP50;CHMP4B;CHMP3;NUP54;NUP98;CHMP6;VPS25;VPS28;NUP58;DYNC1I2;SEH1L;TSG101;VPS4A;EGFR;NUP160;RBBP4;NUP85;TPR;NUP88;NUP43;RBBP7;RAE1;H2BC9;RANBP2;DYNC1H1;NUP155;H2BC3;H2BC4;CBX1;SNF8;TUBB4B;TUBB4A;NFKB1;PML;HNRNPK;CHMP2B;NUP3…
Activated NTRK2 Signals Through FRS2 and FRS3	5/11	0.0596813	0.110317	0	0	3.15458	8.89192	NRAS;GRB2;KRAS;PTPN11;HRAS
Phenylalanine and Tyrosine Metabolism	5/11	0.0596813	0.110317	0	0	3.15458	8.89192	GSTZ1;QDPR;KYAT1;PCBD1;FAH
Regulation of CDH11 Function	5/11	0.0596813	0.110317	0	0	3.15458	8.89192	JUP;CDH11;CTNND1;CTNNA1;CTNNB1
STAT3 Nuclear Events Downstream of ALK Signaling	5/11	0.0596813	0.110317	0	0	3.15458	8.89192	DNMT1;HDAC2;HDAC1;SIN3A;STAT3
Synthesis of PIPs at the Late Endosome Membrane	5/11	0.0596813	0.110317	0	0	3.15458	8.89192	VAC14;MTMR2;PIK3R4;PIK3C3;PIK3C2A
Metabolism of Cofactors	9/25	0.0598379	0.110395	0	0	2.13003	5.99842	DHFR;HSP90AA1;SPR;IDH1;AKT1;ACO1;COQ9;CALM1;PTS
Mitochondrial RNA Degradation	9/25	0.0598379	0.110395	0	0	2.13003	5.99842	SUPV3L1;SLIRP;MT-ND2;REXO2;GRSF1;MT-CYB;MT-ND3;LRPPRC;TBRG4
Uptake and Actions of Bacterial Toxins	14/44	0.060225	0.111004	0	0	1.76769	4.96662	MAP2K3;MAP2K4;HSP90AA1;MAP2K1;HSP90AB1;MAP2K2;PDCD6IP;TXNRD1;ANTXR2;EEF2;CD9;CALM1;VAMP2;MAP2K6
G Alpha (Z) Signalling Events	15/48	0.0611158	0.112432	0	0	1.72186	4.81258	PRKCE;PRKCD;GNAI3;PRKCA;GNG12;GNG11;GNAI1;GNAI2;GNG10;GNG2;GNG5;GNB2;GNB1;GNB4;GNB3
RNA Polymerase I Transcription Initiation	15/48	0.0611158	0.112432	0	0	1.72186	4.81258	MBD3;HDAC2;HDAC1;EHMT2;CHD4;GATAD2B;GATAD2A;MTA1;RBBP4;POLR1C;POLR2E;UBTF;POLR2H;RBBP7;MTA2
Cytosolic Sensors of Pathogen-Associated DNA	19/64	0.0617604	0.11351	0	0	1.59974	4.45446	XRCC6;DHX9;XRCC5;RELA;NFKB1;NFKB2;NFKBIA;TBK1;IRF3;POLR1C;POLR2E;CTNNB1;RIPK1;STAT6;IKBKG;LRRFIP1;POLR2H;RPS27A;TRIM56
Formation of the Beta-Catenin TCF Transactivating Complex	18/60	0.0619308	0.113608	0	0	1.62371	4.51674	H2BC9;TLE3;H2AZ2;TLE1;HDAC1;H2BC3;H2BC4;ASH2L;CDC73;SMARCA4;H2BC12;H2BC14;RBBP5;RUVBL1;LEO1;CTNNB1;H4C1;MEN1
Recruitment and ATM-med Phosphorylation of Repair and Signaling Proteins at DNA Double Strand Breaks	18/60	0.0619308	0.113608	0	0	1.62371	4.51674	H2BC9;UBXN1;UBE2I;H2BC3;H2BC4;SMARCA5;BRCC3;BAZ1B;BABAM1;H2BC12;H2BC14;PPP5C;SUMO1;UBE2V2;UBE2N;H4C1;TP53BP1;RPS27A
MECP2 Regulates Neuronal Receptors and Channels	7/18	0.063167	0.115319	0	0	2.40934	6.65454	MECP2;PTPN1;HDAC2;CREB1;HDAC1;SIN3A;FKBP5
PKA Activation	7/18	0.063167	0.115319	0	0	2.40934	6.65454	NBEA;PRKAR1A;PRKAR2B;PRKAR2A;CALM1;PRKACA;PRKACB
Downregulation of ERBB2 Signaling	10/29	0.0639077	0.115319	0	0	1.99311	5.48169	USP8;HSP90AA1;CUL5;CDC37;ERBIN;AKT1;STUB1;PTPN12;RPS27A;EGFR
CREB1 Phosphorylation Through the Activation of CaMKII CaMKK CaMKIV Cascasde	4/8	0.0649739	0.115319	0	0	3.78506	10.3475	CREB1;CALM1;KPNA2;CAMK2G
ChREBP Activates Metabolic Gene Expression	4/8	0.0649739	0.115319	0	0	3.78506	10.3475	ACLY;FASN;AGPAT1;ACACA
Defective B4GALT1 Causes B4GALT1-CDG (CDG-2d)	4/8	0.0649739	0.115319	0	0	3.78506	10.3475	LUM;OGN;PRELP;FMOD
Defective CHST14 Causes EDS, Musculocontractural Type	4/8	0.0649739	0.115319	0	0	3.78506	10.3475	VCAN;BGN;CSPG4;DCN
Defective CHST3 Causes SEDCJD	4/8	0.0649739	0.115319	0	0	3.78506	10.3475	VCAN;BGN;CSPG4;DCN
Defective CHST6 Causes MCDC1	4/8	0.0649739	0.115319	0	0	3.78506	10.3475	LUM;OGN;PRELP;FMOD
Defective CHSY1 Causes TPBS	4/8	0.0649739	0.115319	0	0	3.78506	10.3475	VCAN;BGN;CSPG4;DCN
Defective CSF2RA Causes SMDP4	4/8	0.0649739	0.115319	0	0	3.78506	10.3475	SFTPB;SFTPC;SFTPD;SFTPA1
Defective CSF2RB Causes SMDP5	4/8	0.0649739	0.115319	0	0	3.78506	10.3475	SFTPB;SFTPC;SFTPD;SFTPA1
Defective ST3GAL3 Causes MCT12 and EIEE15	4/8	0.0649739	0.115319	0	0	3.78506	10.3475	LUM;OGN;PRELP;FMOD
Defects of Platelet Adhesion to Exposed Collagen	4/8	0.0649739	0.115319	0	0	3.78506	10.3475	COL1A1;COL1A2;VWF;GP1BB
Glycosphingolipid Transport	4/8	0.0649739	0.115319	0	0	3.78506	10.3475	GLTP;ARF1;ESYT2;ESYT1
IFNG Signaling Activates MAPKs	4/8	0.0649739	0.115319	0	0	3.78506	10.3475	MAPK1;RAF1;JAK1;MAPK3
Insulin-like Growth Factor-2 mRNA Binding Proteins (IGF2BPs IMPs VICKZs) Bind RNA	4/8	0.0649739	0.115319	0	0	3.78506	10.3475	IGF2BP3;IGF2BP2;ACTB;CD44
MECP2 Regulates Transcription of Neuronal Ligands	4/8	0.0649739	0.115319	0	0	3.78506	10.3475	MECP2;CREB1;HDAC1;SIN3A
Metabolism of Ingested SeMet, Sec, MeSec Into H2Se	4/8	0.0649739	0.115319	0	0	3.78506	10.3475	AHCY;MAT1A;SCLY;HNMT
POLB-Dependent Long Patch Base Excision Repair	4/8	0.0649739	0.115319	0	0	3.78506	10.3475	FEN1;PARP1;APEX1;ADPRS
RUNX3 Regulates YAP1-mediated Transcription	4/8	0.0649739	0.115319	0	0	3.78506	10.3475	YAP1;WWTR1;TEAD1;TEAD3
Synthesis of Ketone Bodies	4/8	0.0649739	0.115319	0	0	3.78506	10.3475	HMGCL;HMGCS2;AACS;ACAT1
Synthesis of PG	4/8	0.0649739	0.115319	0	0	3.78506	10.3475	PGS1;DUSP23;PLD3;CDS2
TGFBR3 Regulates TGF-beta Signaling	4/8	0.0649739	0.115319	0	0	3.78506	10.3475	TGFB2;GIPC1;ARRB1;ARRB2
WNT Mediated Activation of DVL	4/8	0.0649739	0.115319	0	0	3.78506	10.3475	CSNK2A1;CSNK2A2;CSNK2B;CSNK1E
Activation of RAS in B Cells	3/5	0.0651233	0.115319	0	0	5.67696	15.5064	NRAS;KRAS;HRAS
Alternative Complement Activation	3/5	0.0651233	0.115319	0	0	5.67696	15.5064	C3;CFP;CFB
Beta Oxidation of butanoyl-CoA to acetyl-CoA	3/5	0.0651233	0.115319	0	0	5.67696	15.5064	ECHS1;HADH;ACADS
Disinhibition of SNARE Formation	3/5	0.0651233	0.115319	0	0	5.67696	15.5064	STXBP3;PRKCA;STX4
FBXW7 Mutants and NOTCH1 in Cancer	3/5	0.0651233	0.115319	0	0	5.67696	15.5064	CUL1;RBX1;SKP1
LRR FLII-interacting Protein 1 (LRRFIP1) Activates Type I IFN Production	3/5	0.0651233	0.115319	0	0	5.67696	15.5064	IRF3;CTNNB1;LRRFIP1
Loss of Function of FBXW7 in Cancer and NOTCH1 Signaling	3/5	0.0651233	0.115319	0	0	5.67696	15.5064	CUL1;RBX1;SKP1
MECP2 Regulates Transcription Factors	3/5	0.0651233	0.115319	0	0	5.67696	15.5064	MECP2;MEF2C;CREB1
MET Activates PTPN11	3/5	0.0651233	0.115319	0	0	5.67696	15.5064	GAB1;GRB2;PTPN11
PTK6 Regulates Proteins Involved in RNA Processing	3/5	0.0651233	0.115319	0	0	5.67696	15.5064	KHDRBS1;SFPQ;KHDRBS3
RUNX1 Regulates Expression of Components of Tight Junctions	3/5	0.0651233	0.115319	0	0	5.67696	15.5064	TJP1;CLDN5;OCLN
TFAP2A Acts as a Transcriptional Repressor During Retinoic Acid Induced Cell Differentiation	3/5	0.0651233	0.115319	0	0	5.67696	15.5064	NPM1;NOP2;HSPD1
Trafficking of Myristoylated Proteins to the Cilium	3/5	0.0651233	0.115319	0	0	5.67696	15.5064	UNC119B;RP2;ARL3
Meiosis	25/89	0.0654977	0.115876	0	0	1.48037	4.03511	DIDO1;SMC3;SYNE2;LMNB1;SYNE1;RAD21;LMNA;H4C1;H2BC9;SUN2;H2AZ2;SUN1;UBE2I;H2BC3;H2BC4;RPA1;RPA2;HSPA2;SMC1A;H2BC12;H2BC14;STAG1;STAG2;CDK4;RPA3
FGFR2 Mutant Receptor Activation	11/33	0.0668537	0.117845	0	0	1.89355	5.12253	POLR2A;NCBP1;POLR2B;NCBP2;POLR2C;POLR2E;POLR2H;FGF1;POLR2I;GTF2F1;POLR2J
Negative Regulation of FGFR1 Signaling	11/33	0.0668537	0.117845	0	0	1.89355	5.12253	PPP2CA;PPP2CB;SRC;PPP2R1A;MAPK1;PTPN11;GRB2;CBL;FGF1;RPS27A;MAPK3
Regulation of Expression and Function of Type II Classical Cadherins	11/33	0.0668537	0.117845	0	0	1.89355	5.12253	ILF3;ZEB2;JUP;FOXF1;SP1;AGO1;CTNND1;AGO2;CDH11;CTNNA1;CTNNB1
Regulation of Homotypic Cell-Cell Adhesion	11/33	0.0668537	0.117845	0	0	1.89355	5.12253	ILF3;ZEB2;JUP;FOXF1;SP1;AGO1;CTNND1;AGO2;CDH11;CTNNA1;CTNNB1
RNA Polymerase II Transcribes snRNA Genes	23/81	0.0675382	0.118943	0	0	1.50268	4.04982	GTF2A1;CCNK;NCBP1;NCBP2;GTF2B;SRRT;TAF9;SSU72;RPRD2;GTF2F1;SUPT5H;CDK9;POLR2A;POLR2B;SP1;POLR2C;POLR2E;RPRD1B;INTS7;POLR2H;POLR2I;INTS9;POLR2J
Defects in Vitamin and Cofactor Metabolism	8/22	0.0702017	0.123298	0	0	2.1636	5.74734	MCCC2;BTD;PC;PCCA;MCCC1;PCCB;MMUT;ACACA
Early Phase of HIV Life Cycle	8/22	0.0702017	0.123298	0	0	2.1636	5.74734	FEN1;XRCC6;XRCC5;HMGA1;PSIP1;BANF1;PPIA;KPNA1
Signaling by FGFR3 in Disease	8/22	0.0702017	0.123298	0	0	2.1636	5.74734	NRAS;GAB1;GRB2;KRAS;PIK3R1;PLCG1;FGF1;HRAS
Chromosome Maintenance	32/119	0.0703428	0.123322	0	0	1.39424	3.70085	FEN1;PCNA;PPP6C;POLR2A;RBBP4;POLR2B;RUVBL2;POLR2C;RUVBL1;PPP6R3;GAR1;POLR2E;H4C1;POLR2H;RBBP7;POLR2I;POLR2J;H2BC9;H2AZ2;NPM1;STN1;H2BC3;ATRX;H2BC4;SMARCA5;RPA1;RPA2;H2BC12;H2BC14;DKC1;RPA3;NHP2
RET Signaling	13/41	0.0703428	0.123322	0	0	1.75847	4.66765	SHC1;SRC;GAB1;PRKCA;PTPN11;PIK3R1;GRB10;GRB2;PLCG1;PRKACA;PRKACB;SHANK3;PDLIM7
RUNX1 Regulates Genes Involved in Megakaryocyte Differentiation and Platelet Function	19/65	0.0707929	0.123999	0	0	1.56486	4.14375	H2BC9;H2AZ2;PRMT1;HDAC1;H2BC3;ITGA2B;H2BC4;DPY30;ASH2L;THBS1;H2BC12;H2BC14;SIN3A;RBBP5;AGO1;WDR5;H4C1;MYL9;PF4
TP53 Regulates Transcription of Cell Cycle Genes	15/49	0.0716841	0.125447	0	0	1.67111	4.4042	CDKN1A;NPM1;CDKN1B;PCNA;PRMT1;CNOT10;CNOT7;RGCC;CNOT1;CARM1;CNOT2;CNOT3;TNKS1BP1;BAX;SFN
Depolymerization of the Nuclear Lamina	6/15	0.0734543	0.128198	0	0	2.52379	6.58984	LMNA;PRKCA;LEMD3;LEMD2;EMD;LMNB1
Membrane Binding and Targetting of GAG Proteins	6/15	0.0734543	0.128198	0	0	2.52379	6.58984	TSG101;VPS37C;NMT2;VPS37B;RPS27A;VPS28
Synthesis And Processing Of GAG, GAGPOL Polyproteins	6/15	0.0734543	0.128198	0	0	2.52379	6.58984	TSG101;VPS37C;NMT2;VPS37B;RPS27A;VPS28
A Tetrasaccharide Linker Sequence Is Required for GAG Synthesis	9/26	0.0751449	0.131031	0	0	2.00461	5.1886	VCAN;SDC4;GPC3;BGN;CSPG4;GPC4;AGRN;HSPG2;DCN
Costimulation by the CD28 Family	22/78	0.0772537	0.134587	0	0	1.48851	3.81158	LYN;YES1;SRC;PPP2R5B;PPP2R5A;PTPN11;PPP2R5C;PIK3R1;MTOR;CDC42;PPP2CA;PPP2CB;PPP2R1B;PPP2R1A;PPP2R5E;MLST8;AKT1;CSK;GRB2;PTPN6;RAC1;PAK2
Interferon Gamma Signaling	27/99	0.0784539	0.13651	0	0	1.42112	3.61709	CAMK2D;SP100;CAMK2A;YBX1;IFI30;ICAM1;SUMO1;TRIM3;TRIM25;MAPK1;GBP2;B2M;CAMK2G;JAK1;GBP3;MAPK3;PTPN1;VCAM1;STAT1;PRKCD;PTPN11;PML;IRF3;PTPN6;RAF1;CD44;PTPN2
Downstream Signaling of Activated FGFR2	10/30	0.0785692	0.13651	0	0	1.89334	4.81622	NRAS;SHC1;GAB1;PTPN11;GRB2;KRAS;PIK3R1;PLCG1;FGF1;HRAS
Recognition of DNA Damage by PCNA-containing Replication Complex	10/30	0.0785692	0.13651	0	0	1.89334	4.81622	CUL4A;DDB1;PCNA;WDR48;RPA3;RPA1;RPA2;RPS27A;RBX1;CUL4B
Negative Regulation of FGFR2 Signaling	11/34	0.0808702	0.140257	0	0	1.81111	4.55477	PPP2CA;PPP2CB;SRC;PPP2R1A;MAPK1;PTPN11;GRB2;CBL;FGF1;RPS27A;MAPK3
Plasma Lipoprotein Remodeling	11/34	0.0808702	0.140257	0	0	1.81111	4.55477	ALB;APOA2;LPL;APOA1;APOA4;APOE;P4HB;PLTP;LMF2;LMF1;GPIHBP1
Activation of HOX Genes During Differentiation	25/91	0.0817885	0.141596	0	0	1.43533	3.59352	DPY30;ASH2L;CTCF;YY1;POLR2A;RBBP4;POLR2B;RBBP5;POLR2C;WDR5;POLR2E;H4C1;POLR2H;RBBP7;POLR2I;POLR2J;H2BC9;H2AZ2;EED;H2BC3;H2BC4;PBX1;H2BC12;H2BC14;MEIS1
Activation of Anterior HOX Genes in Hindbrain Development During Early Embryogenesis	25/91	0.0817885	0.141596	0	0	1.43533	3.59352	DPY30;ASH2L;CTCF;YY1;POLR2A;RBBP4;POLR2B;RBBP5;POLR2C;WDR5;POLR2E;H4C1;POLR2H;RBBP7;POLR2I;POLR2J;H2BC9;H2AZ2;EED;H2BC3;H2BC4;PBX1;H2BC12;H2BC14;MEIS1
Metabolism of Steroids	40/155	0.082307	0.142097	0	0	1.31867	3.2931	IDI1;SEC23A;MVK;SAR1B;AKR1B1;HSD17B4;HSD17B12;HSD17B11;HSD17B7;ACACA;ACAT2;HSD11B1;EBP;STS;SCP2;OSBP;SUMO2;GC;LBR;OSBPL9;FDPS;STARD5;UBE2I;SEC24A;GGPS1;HMGCS1;NFYA;NFYC;SRD5A3;LSS;SP1;FASN;CARM1;FDX1;ALB;MVD;DHCR7;KPNB1;RAN;LGMN
Glycosphingolipid Metabolism	17/58	0.082412	0.142097	0	0	1.57063	3.92034	CTSA;ARSA;ASAH1;HEXB;HEXA;M6PR;GBA1;SUMF2;SUMF1;GALC;SMPD2;SMPD4;STS;GM2A;GLB1;PSAP;ARSB
Diseases of Hemostasis	7/19	0.0825904	0.142097	0	0	2.20842	5.5075	COL1A1;COL1A2;VWF;GGCX;GP1BB;SERPING1;F2
Glyoxylate Metabolism and Glycine Degradation	7/19	0.0825904	0.142097	0	0	2.20842	5.5075	ALDH4A1;GCSH;GRHPR;GOT2;OGDH;DLST;DLD
Microtubule-dependent Trafficking of Connexons From Golgi to the Plasma Membrane	7/19	0.0825904	0.142097	0	0	2.20842	5.5075	GJA1;TUBB6;TUBB2A;TUBB4B;TUBB4A;TUBA4A;TUBA8
TICAM1, RIP1-mediated IKK Complex Recruitment	7/19	0.0825904	0.142097	0	0	2.20842	5.5075	UBE2D2;UBE2D3;UBE2N;RIPK1;IKBKG;UBE2V1;RPS27A
Translesion Synthesis by POLH	7/19	0.0825904	0.142097	0	0	2.20842	5.5075	VCP;PCNA;NPLOC4;RPA3;RPA1;RPA2;RPS27A
RND1 GTPase Cycle	13/42	0.0831403	0.142916	0	0	1.69773	4.22263	DSP;TFRC;CAV1;TXNL1;RRAS2;PIK3R1;LEMD3;ALDH3A2;STIP1;FLOT2;PLXNA1;RBMX;EPHA2
Regulation of TNFR1 Signaling	15/50	0.0833895	0.143208	0	0	1.62326	4.03257	USP4;TRADD;UBE2D2;SPPL2A;UBE2D3;OTUD7B;UBE2L3;CASP8;TBK1;MAPKAPK2;RACK1;RIPK1;STUB1;IKBKG;RPS27A
PKMTs Methylate Histone Lysines	14/46	0.0834577	0.143208	0	0	1.657	4.11502	SETD3;EED;EHMT2;DPY30;ASH2L;RELA;NFKB1;NFKB2;RBBP4;RBBP5;PRDM16;WDR5;H4C1;RBBP7
ATF6 (ATF6-alpha) Activates Chaperones	5/12	0.0852055	0.145434	0	0	2.70375	6.6585	HSPA5;NFYA;NFYC;CALR;HSP90B1
Ethanol Oxidation	5/12	0.0852055	0.145434	0	0	2.70375	6.6585	ACSS2;ALDH2;ALDH1A1;ACSS1;ADH5
Interleukin-35 Signalling	5/12	0.0852055	0.145434	0	0	2.70375	6.6585	STAT1;CANX;STAT3;IL6ST;JAK1
Organic Anion Transporters	5/12	0.0852055	0.145434	0	0	2.70375	6.6585	SLC25A1;SLC25A18;SLC25A10;SLC25A11;SLC25A22
Sphingolipid Catabolism	5/12	0.0852055	0.145434	0	0	2.70375	6.6585	ALDH3A2;SGPL1;ALDH3B1;PLPP3;PLPP1
Transport of Nucleosides and Free Purine and Pyrimidine Bases Across the Plasma Membrane	5/12	0.0852055	0.145434	0	0	2.70375	6.6585	ARL2BP;ARL2;SLC25A5;SLC29A1;SLC25A4
IKK Complex Recruitment Mediated by RIP1	8/23	0.0886601	0.150668	0	0	2.01923	4.89248	UBE2D2;UBE2D3;UBE2N;RIPK1;CD14;IKBKG;UBE2V1;RPS27A
Long-term Potentiation	8/23	0.0886601	0.150668	0	0	2.01923	4.89248	CAMK2D;DLG1;DLG3;ACTN2;SRC;CAMK2A;CALM1;CAMK2G
RAF-independent MAPK1 3 Activation	8/23	0.0886601	0.150668	0	0	2.01923	4.89248	MAP2K1;MAP2K2;PEA15;MAPK1;PTPN11;IL6ST;JAK1;MAPK3
RNA Polymerase III Transcription Termination	8/23	0.0886601	0.150668	0	0	2.01923	4.89248	NFIX;SSB;NFIA;NFIB;NFIC;POLR1C;POLR2E;POLR2H
Activated TAK1 Mediates P38 MAPK Activation	8/23	0.0886601	0.150668	0	0	2.01923	4.89248	MAP2K3;MAPKAPK2;UBE2N;IKBKG;UBE2V1;MAPK14;RPS27A;MAP2K6
Regulation of Actin Dynamics for Phagocytic Cup Formation	37/143	0.0889414	0.151013	0	0	1.32313	3.20168	CYFIP1;NCKAP1;HSP90AB1;ARPC1B;ARPC1A;WAS;WASL;ACTB;CDC42;IGHG4;IGHG1;IGKC;CFL1;MAPK1;RAC1;WASF2;NCK1;MAPK3;ACTR3;ACTR2;HSP90AA1;SYK;ARPC4;MYO9B;ARPC5;BAIAP2;PTK2;MYO1C;ARPC2;ARPC3;ABI1;ELMO1;ELMO2;MYH9;GRB2;CRK;DOCK1
Maternal to Zygotic Transition (MZT)	29/109	0.0913392	0.154949	0	0	1.37371	3.28753	EIF4A2;YAP1;EIF4A1;EIF4A3;PABPN1;TNKS1BP1;H4C1;ELOC;RPS2;KPNA2;EIF4E;EIF4B;DIS3L2;PAIP1;H2BC9;H2AZ2;H2BC3;H2BC4;CNOT10;TUBB4B;H2BC12;H2BC14;CNOT7;CNOT1;CNOT2;AGO2;CNOT3;PABPC1;EIF4G1
FOXO-mediated Transcription	19/67	0.0914274	0.154963	0	0	1.49947	3.58705	SMAD2;CDKN1A;HDAC2;CDKN1B;NFYA;YWHAB;HDAC1;CAV1;NFYC;TXN;NR3C1;SOD2;YWHAZ;YWHAQ;SIN3A;CAT;AKT1;SFN;YWHAG
Transcriptional Regulation by MECP2	18/63	0.0928428	0.157225	0	0	1.51518	3.60135	GAMT;PTPN1;MEF2C;CAMK2D;HDAC2;HDAC1;CAMK2A;PTEN;MECP2;CREB1;SIN3A;AGO1;AGO2;PRKACA;CALM1;LBR;CAMK2G;FKBP5
Phase I - Functionalization of Compounds	28/105	0.0935858	0.158345	0	0	1.37795	3.26419	HSP90AB1;ACSS2;MAOB;MTARC2;MAOA;BPHL;ADH5;PTGS1;CYB5R3;ALDH2;ACSS1;CBR3;AOC3;CYB5B;NQO2;PTGIS;PTGES3;CYP4F3;EPHX1;AIP;CYP4B1;FMO1;FMO2;ALDH3A1;POR;CYP2S1;FDX1;ALDH1A1
TNF Signaling	17/59	0.0941443	0.159151	0	0	1.53314	3.62269	USP4;TRADD;UBE2D2;SPPL2A;UBE2D3;OTUD7B;UBE2L3;SMPD2;ADAM17;CASP8;TBK1;MAPKAPK2;RACK1;RIPK1;STUB1;IKBKG;RPS27A
PI Metabolism	23/84	0.0949447	0.160364	0	0	1.42851	3.36337	ARF3;VAC14;ARF1;MTMR2;PLEKHA1;PITPNB;SACM1L;GDE1;PTEN;GDPD1;PIK3R4;PIK3R1;PIK3C2A;MTMR6;RUFY1;RAB14;PI4KA;PIP4K2B;PIK3C3;PIP4K2C;SBF1;RAB5A;PI4K2A
RNA Polymerase I Promoter Opening	10/31	0.0951384	0.160551	0	0	1.80306	4.24157	H2BC9;H2BC12;H2AZ2;H2BC14;H2BC3;H2BC4;MBD2;UBTF;H4C1;MAPK3
HCMV Early Events	51/205	0.0955476	0.161102	0	0	1.25573	2.94862	ITGB1;NUP107;TUBB6;TRIM28;NUP62;H4C1;NUP214;SEC13;NUP210;NUP133;EED;DYNLL1;DYNLL2;TUBA4A;H2BC18;NUP93;H2BC12;DYNC1LI1;DYNC1LI2;H2BC14;TUBB2A;CREB1;NUP50;NUP54;NUP98;NUP58;DYNC1I2;SEH1L;EGFR;NUP160;RBBP4;NUP85;TPR;NUP88;NUP43;RBBP7;RAE1;H2BC9;RANBP2;DYNC1H1;NUP155;H2BC3;H2BC4;CBX1;TUBB4B;TUBB4A;NFKB1;PML;NUP35;TUBA8;NUP37
CD28 Co-Stimulation	11/35	0.0965788	0.162699	0	0	1.73554	4.05663	CDC42;LYN;YES1;SRC;MLST8;AKT1;GRB2;PIK3R1;RAC1;PAK2;MTOR
CRMPs in Sema3A Signaling	6/16	0.0974817	0.163651	0	0	2.27126	5.28771	GSK3B;NRP1;CDK5;DPYSL2;DPYSL3;PLXNA1
SUMOylation of DNA Methylation Proteins	6/16	0.0974817	0.163651	0	0	2.27126	5.28771	DNMT1;PHC2;UBE2I;SUMO1;DNMT3A;RNF2
Synthesis of PIPs at the Early Endosome Membrane	6/16	0.0974817	0.163651	0	0	2.27126	5.28771	VAC14;MTMR2;PIK3R4;PIK3C3;PIK3C2A;PI4K2A
p75NTR Signals via NF-kB	6/16	0.0974817	0.163651	0	0	2.27126	5.28771	NFKBIA;PRKCI;RPS27A;SQSTM1;NFKB1;RELA
Interleukin-9 Signaling	4/9	0.0980943	0.16397	0	0	3.02786	7.03017	STAT5B;STAT1;STAT3;JAK1
Nef and Signal Transduction	4/9	0.0980943	0.16397	0	0	3.02786	7.03017	HCK;ELMO1;RAC1;PAK2
PI5P Regulates TP53 Acetylation	4/9	0.0980943	0.16397	0	0	3.02786	7.03017	PIN1;PIP4K2B;PIP4K2C;MAP2K6
PTK6 Regulates RTKs and Their Effectors AKT1 and DOK1	4/9	0.0980943	0.16397	0	0	3.02786	7.03017	AKT1;ARAP1;CBL;RPS27A
RHO GTPases Activate Rhotekin and Rhophilins	4/9	0.0980943	0.16397	0	0	3.02786	7.03017	TAX1BP3;RHOC;RHOA;RHOB
Anchoring of the Basal Body to the Plasma Membrane	26/97	0.0982175	0.164034	0	0	1.38751	3.21982	YWHAE;DYNC1I2;DCTN2;DCTN1;DCTN3;ACTR1A;PCM1;PPP2R1A;PRKAR2B;PRKACA;RAB8A;YWHAG;CLASP1;DYNC1H1;HSP90AA1;SEPTIN2;CSNK1D;CSNK1E;DYNLL1;TUBG1;TUBB4B;CKAP5;TUBB4A;TUBA4A;MAPRE1;PAFAH1B1
Regulation of Endogenous Retroelements by KRAB-ZFP Proteins	21/76	0.0990342	0.165256	0	0	1.44643	3.34457	H2BC9;MBD3;H2AZ2;HDAC2;CBX5;UBE2I;HDAC1;H2BC3;H2BC4;CHD4;GATAD2B;GATAD2A;H2BC12;H2BC14;MTA1;TRIM28;RBBP4;SUMO2;H4C1;RBBP7;MTA2
HCMV Late Events	43/171	0.103124	0.171932	0	0	1.27346	2.89308	NUP107;SEH1L;TSG101;VPS4A;NUP160;NUP85;TPR;CHMP1A;NUP62;NUP88;NUP43;H4C1;VPS36;RAE1;NUP214;H2BC9;RANBP2;SEC13;NUP210;NUP155;NUP133;H2BC3;H2BC4;VPS37C;SNF8;VPS37B;H2BC18;NUP93;H2BC12;H2BC14;HNRNPK;NUP50;CHMP2B;CHMP4B;CHMP3;NUP35;NUP54;NUP98;CHMP6;VPS25;VPS28;NUP58;NUP37
Synthesis of Leukotrienes (LT) and Eoxins (EX)	7/20	0.105047	0.174838	0	0	2.03842	4.59326	ALOX15;CYP4F3;MAPKAPK2;CYP4B1;DPEP1;LTA4H;PTGR1
Transport of Connexons to the Plasma Membrane	7/20	0.105047	0.174838	0	0	2.03842	4.59326	GJA1;TUBB6;TUBB2A;TUBB4B;TUBB4A;TUBA4A;TUBA8
Estrogen-dependent Nuclear Events Downstream of ESR-membrane Signaling	8/24	0.10965	0.181323	0	0	1.89291	4.1842	CDKN1B;CREB1;XPO1;AKT1;MAPK1;EGFR;PTK2;MAPK3
HS-GAG Degradation	8/24	0.10965	0.181323	0	0	1.89291	4.1842	HGSNAT;SDC4;GLB1;GPC3;GPC4;AGRN;GUSB;HSPG2
Incretin Synthesis, Secretion, and Inactivation	8/24	0.10965	0.181323	0	0	1.89291	4.1842	DPP4;SPCS3;SPCS2;SPCS1;GNB1;CTNNB1;GNB3;SEC11A
Other Interleukin Signaling	8/24	0.10965	0.181323	0	0	1.89291	4.1842	TXLNA;CASP3;STXBP2;PRTN3;STX4;STX3;VAMP2;JAK1
RUNX2 Regulates Osteoblast Differentiation	8/24	0.10965	0.181323	0	0	1.89291	4.1842	YAP1;COL1A1;WWTR1;YES1;SRC;MAPK1;HDAC6;MAPK3
Synthesis of Very Long-Chain Fatty acyl-CoAs	8/24	0.10965	0.181323	0	0	1.89291	4.1842	ELOVL1;ACSL1;TECR;ACSL5;ACSL4;HSD17B12;HACD3;SLC27A3
Acyl Chain Remodeling of CL	3/6	0.110346	0.181323	0	0	3.7844	8.34132	HADHB;HADHA;LCLAT1
Choline Catabolism	3/6	0.110346	0.181323	0	0	3.7844	8.34132	SLC44A1;SARDH;ALDH7A1
Fibronectin Matrix Formation	3/6	0.110346	0.181323	0	0	3.7844	8.34132	ITGB1;FN1;ITGA5
MET Activates PI3K AKT Signaling	3/6	0.110346	0.181323	0	0	3.7844	8.34132	GAB1;GRB2;PIK3R1
Molybdenum Cofactor Biosynthesis	3/6	0.110346	0.181323	0	0	3.7844	8.34132	NFS1;MOCS3;GPHN
Phenylalanine Metabolism	3/6	0.110346	0.181323	0	0	3.7844	8.34132	QDPR;KYAT1;PCBD1
Proton-coupled Monocarboxylate Transport	3/6	0.110346	0.181323	0	0	3.7844	8.34132	SLC16A1;BSG;EMB
SARS-CoV-2 Targets PDZ Proteins in Cell-Cell Junction	3/6	0.110346	0.181323	0	0	3.7844	8.34132	TJP1;GJA1;PATJ
Synthesis of 15-Eicosatetraenoic Acid Derivatives	3/6	0.110346	0.181323	0	0	3.7844	8.34132	GPX1;GPX4;ALOX15
G2 M DNA Damage Checkpoint	21/77	0.110492	0.18141	0	0	1.42051	3.12912	YWHAE;H2BC9;YWHAB;H2BC3;H2BC4;RPA1;RPA2;BRCC3;YWHAZ;BABAM1;H2BC12;H2BC14;YWHAQ;RPA3;UBE2V2;UBE2N;SFN;H4C1;TP53BP1;YWHAG;YWHAH
DNA Damage Bypass	14/48	0.111706	0.183246	0	0	1.55933	3.41788	VCP;PCNA;WDR48;USP10;RPA1;RPA2;RBX1;CUL4A;DDB1;NPLOC4;RPA3;TRIM25;RPS27A;CUL4B
Netrin-1 Signaling	13/44	0.112868	0.18484	0	0	1.588	3.46427	SRC;PITPNA;PTPN11;WASL;PTK2;CDC42;ABLIM1;ABLIM3;PLCG1;RAC1;EZR;DOCK1;NCK1
SUMOylation of Transcription Cofactors	13/44	0.112868	0.18484	0	0	1.588	3.46427	DDX17;DDX5;NPM1;PHC2;UBE2I;CTBP1;PARK7;SAFB;RNF2;SUMO1;TRIM28;SIN3A;SUMO2
2-LTR Circle Formation	5/13	0.115491	0.18677	0	0	2.36563	5.10637	XRCC6;XRCC5;HMGA1;PSIP1;BANF1
Activation of RAC1	5/13	0.115491	0.18677	0	0	2.36563	5.10637	NCK2;RAC1;PAK2;NCK1;PAK4
Cytosolic Iron-Sulfur Cluster Assembly	5/13	0.115491	0.18677	0	0	2.36563	5.10637	ABCB7;CIAPIN1;CIAO2B;CIAO1;NUBP2
Disorders of Developmental Biology	5/13	0.115491	0.18677	0	0	2.36563	5.10637	MECP2;HDAC1;SIN3A;CALM1;PRKACA
Disorders of Nervous System Development	5/13	0.115491	0.18677	0	0	2.36563	5.10637	MECP2;HDAC1;SIN3A;CALM1;PRKACA
GRB2 Events in EGFR Signaling	5/13	0.115491	0.18677	0	0	2.36563	5.10637	NRAS;GRB2;KRAS;HRAS;EGFR
Glutathione Synthesis and Recycling	5/13	0.115491	0.18677	0	0	2.36563	5.10637	GCLC;GSS;OPLAH;GCLM;CNDP2
Loss of Function of MECP2 in Rett Syndrome	5/13	0.115491	0.18677	0	0	2.36563	5.10637	MECP2;HDAC1;SIN3A;CALM1;PRKACA
NF-kB Is Activated and Signals Survival	5/13	0.115491	0.18677	0	0	2.36563	5.10637	NFKBIA;RPS27A;SQSTM1;NFKB1;RELA
Pervasive Developmental Disorders	5/13	0.115491	0.18677	0	0	2.36563	5.10637	MECP2;HDAC1;SIN3A;CALM1;PRKACA
Synthesis, Secretion, and Inactivation of Glucose-dependent Insulinotropic Polypeptide (GIP)	5/13	0.115491	0.18677	0	0	2.36563	5.10637	DPP4;SPCS3;SPCS2;SPCS1;SEC11A
The Activation of Arylsulfatases	5/13	0.115491	0.18677	0	0	2.36563	5.10637	ARSA;STS;SUMF2;ARSB;SUMF1
Trafficking and Processing of Endosomal TLR	5/13	0.115491	0.18677	0	0	2.36563	5.10637	CTSL;CTSS;HSP90B1;CTSB;LGMN
Alpha-Linolenic (Omega3) and Linoleic (Omega6) Acid Metabolism	5/13	0.115491	0.18677	0	0	2.36563	5.10637	ELOVL1;SCP2;ACSL1;ACOX1;HSD17B4
Alpha-Linolenic Acid (ALA) Metabolism	5/13	0.115491	0.18677	0	0	2.36563	5.10637	ELOVL1;SCP2;ACSL1;ACOX1;HSD17B4
Infection With Mycobacterium Tuberculosis	22/82	0.119704	0.193422	0	0	1.38893	2.94832	GSK3A;ENO1;CORO1A;PTPA;MSRA;SFPQ;RNF213;HGS;MRC1;PGK1;ATP6V1H;MAPK1;CTSG;DLAT;RPS27A;B2M;RAB5A;KPNB1;KPNA1;LTF;RAB7A;MAPK3
Regulation of MITF-M-dependent Genes Involved in Cell Cycle and Proliferation	6/17	0.125127	0.202017	0	0	2.06466	4.29123	CDKN1A;HINT1;HDAC1;SIN3A;CTNNB1;TBX2
Unblocking of NMDA Receptors, Glutamate Binding and Activation	7/21	0.130424	0.210393	0	0	1.89269	3.85535	CAMK2D;DLG1;DLG3;ACTN2;CAMK2A;CALM1;CAMK2G
Defective Pyroptosis	12/41	0.131596	0.211931	0	0	1.56676	3.17741	H2BC9;H2BC12;H2AZ2;DNMT1;H2BC14;RBBP4;EED;H2BC3;DNMT3A;H2BC4;H4C1;RBBP7
PRC2 Methylates Histones and DNA	12/41	0.131596	0.211931	0	0	1.56676	3.17741	H2BC9;H2BC12;H2AZ2;DNMT1;H2BC14;RBBP4;EED;H2BC3;DNMT3A;H2BC4;H4C1;RBBP7
Evasion by RSV of Host Interferon Responses	11/37	0.133032	0.213983	0	0	1.60183	3.23115	MAVS;CUL5;IRF3;TRIM25;EIF2AK2;ELOB;ELOC;RPS27A;JAK1;RBX1;RIGI
Resolution of AP Sites via the Multiple-Nucleotide Patch Replacement Pathway	8/25	0.133091	0.213983	0	0	1.78145	3.59269	FEN1;PCNA;PARP1;APEX1;RPA3;RPA1;RPA2;ADPRS
Drug ADME	28/109	0.133951	0.214851	0	0	1.30957	2.63261	PON3;GSTP1;PON1;GMPS;ADK;GSTT1;NT5C2;CNDP2;HSD11B1;PNP;GUK1;BSG;RAC1;XDH;UGT1A6;GSTM1;SLC16A1;NME2;NME1;NAT2;IMPDH1;IMPDH2;ALB;HPRT1;SLC29A1;ADA;ITPA;ABCG2
Activation of G Protein Gated Potassium Channels	9/29	0.134074	0.214851	0	0	1.70359	3.42314	GNG10;GNG2;GNG5;GNB2;GNB1;GNB4;GNB3;GNG12;GNG11
G Protein Gated Potassium Channels	9/29	0.134074	0.214851	0	0	1.70359	3.42314	GNG10;GNG2;GNG5;GNB2;GNB1;GNB4;GNB3;GNG12;GNG11
Inhibition of Voltage Gated Ca2+ Channels via Gbeta Gamma Subunits	9/29	0.134074	0.214851	0	0	1.70359	3.42314	GNG10;GNG2;GNG5;GNB2;GNB1;GNB4;GNB3;GNG12;GNG11
Activation of Ca-permeable Kainate Receptor	4/10	0.137392	0.218542	0	0	2.52306	5.00806	DLG1;DLG3;CALM1;NCALD
Activation of PPARGC1A (PGC-1alpha) by Phosphorylation	4/10	0.137392	0.218542	0	0	2.52306	5.00806	PRKAG1;MAPK14;PRKAB1;MAPK12
Activation of the AP-1 Family of Transcription Factors	4/10	0.137392	0.218542	0	0	2.52306	5.00806	MAPK9;MAPK1;MAPK14;MAPK3
Caspase Activation via Dependence Receptors in the Absence of Ligand	4/10	0.137392	0.218542	0	0	2.52306	5.00806	CASP9;MAGED1;CASP3;APPL1
Creatine Metabolism	4/10	0.137392	0.218542	0	0	2.52306	5.00806	GAMT;CKM;SLC6A11;CKB
HDL Remodeling	4/10	0.137392	0.218542	0	0	2.52306	5.00806	ALB;APOA1;APOE;PLTP
Interleukin-21 Signaling	4/10	0.137392	0.218542	0	0	2.52306	5.00806	STAT5B;STAT1;STAT3;JAK1
Ionotropic Activity of Kainate Receptors	4/10	0.137392	0.218542	0	0	2.52306	5.00806	DLG1;DLG3;CALM1;NCALD
RHOBTB3 ATPase Cycle	4/10	0.137392	0.218542	0	0	2.52306	5.00806	HGS;CUL3;PLIN3;RAB9A
Insulin Receptor Signalling Cascade	15/54	0.141783	0.225342	0	0	1.45641	2.84503	SHC1;INSR;GAB1;PIK3R4;PTPN11;PIK3R1;FGF1;NRAS;GRB10;MAPK1;PIK3C3;GRB2;KRAS;HRAS;MAPK3
Neuronal System	95/411	0.147268	0.233868	0	0	1.1403	2.18425	PRKAG1;AP2A1;COMT;AP2A2;PTPRF;GLS;RPS6KA3;TUBB6;ALDH2;RPS6KA1;ARL6IP5;FLOT1;NPTN;FLOT2;HOMER3;RAC1;PRKACA;KPNA2;PRKACB;GLUL;HRAS;AP2M1;GIT1;DLGAP4;PPFIA2;NSF;DBNL;ACTN2;CACNA2D1;CASK;PRKCA;SLC6A11;PRKAB1;TUBA4A;PLCB3;TUBB2A;ALDH5A1;CREB1;PRKAR1A;DNAJC5;MAPT;PLCB1;ARHGEF7;SHANK3;VAMP2;RTN3;PRKAA1;CAMK2D;SRC;EPB41;MAOA;STXBP1;CAMK2A;GNAI3;AKAP5;LIN7C;PPM1F;GNAI1;NCALD;GNAI2;EPB41L5;NRAS;GNG10;GNG2;…
Carnitine Shuttle	5/14	0.150094	0.236612	0	0	2.10265	3.98766	CPT1A;CPT2;MID1IP1;SLC25A20;ACACA
Defective EXT1 Causes Exostoses 1, TRPS2 and CHDS	5/14	0.150094	0.236612	0	0	2.10265	3.98766	SDC4;GPC3;GPC4;AGRN;HSPG2
Defective EXT2 Causes Exostoses 2	5/14	0.150094	0.236612	0	0	2.10265	3.98766	SDC4;GPC3;GPC4;AGRN;HSPG2
Interleukin-15 Signaling	5/14	0.150094	0.236612	0	0	2.10265	3.98766	STAT5B;SHC1;STAT3;GRB2;JAK1
Removal of the Flap Intermediate	5/14	0.150094	0.236612	0	0	2.10265	3.98766	FEN1;PCNA;RPA3;RPA1;RPA2
Repression of WNT Target Genes	5/14	0.150094	0.236612	0	0	2.10265	3.98766	TLE3;TLE1;CTBP2;CTBP1;HDAC1
SEMA3A-Plexin Repulsion Signaling by Inhibiting Integrin Adhesion	5/14	0.150094	0.236612	0	0	2.10265	3.98766	NRP1;RRAS;PLXNA1;RAC1;TLN1
SHC1 Events in ERBB4 Signaling	5/14	0.150094	0.236612	0	0	2.10265	3.98766	NRAS;SHC1;GRB2;KRAS;HRAS
Synthesis of IP2, IP, and Ins in the Cytosol	5/14	0.150094	0.236612	0	0	2.10265	3.98766	INPP5B;ISYNA1;INPP5A;IMPA1;INPP1
Deactivation of the Beta-Catenin Transactivating Complex	12/42	0.150978	0.237813	0	0	1.51444	2.86322	TLE3;XPO1;TLE1;CTBP1;HDAC1;RBBP5;AKT1;CTNNB1;ASH2L;RPS27A;YWHAZ;MEN1
Transcriptional Regulation by E2F6	10/34	0.156047	0.245095	0	0	1.57738	2.93014	CBX5;RBBP4;APAF1;MAX;CBX3;EED;EHMT2;RBBP7;YAF2;RNF2
Prevention of Phagosomal-Lysosomal Fusion	6/18	0.156108	0.245095	0	0	1.89248	3.51473	PTPA;HGS;RPS27A;CORO1A;RAB5A;RAB7A
Regulation of NF-kappa B Signaling	6/18	0.156108	0.245095	0	0	1.89248	3.51473	IKBIP;USP14;NLRX1;CASP8;IKBKG;RPS27A
SHC-mediated Cascade FGFR3	6/18	0.156108	0.245095	0	0	1.89248	3.51473	NRAS;SHC1;GRB2;KRAS;FGF1;HRAS
Attachment and Entry 9694614	8/26	0.158845	0.248789	0	0	1.68237	3.09527	NRP1;VCP;SDC4;CTSL;GPC3;GPC4;AGRN;HSPG2
Calnexin Calreticulin Cycle	8/26	0.158845	0.248789	0	0	1.68237	3.09527	PDIA3;GANAB;PRKCSH;SEL1L;CANX;CALR;RPS27A;UGGT1
Synthesis of IP3 and IP4 in the Cytosol	8/26	0.158845	0.248789	0	0	1.68237	3.09527	INPP5B;PLCB3;PTEN;PLCG2;PLCG1;CALM1;PLCB1;PLCD1
ARMS-mediated Activation	3/7	0.164002	0.255012	0	0	2.83812	5.13097	RAP1A;YWHAB;CRK
Activated NTRK2 Signals Through PI3K	3/7	0.164002	0.255012	0	0	2.83812	5.13097	GAB1;GRB2;PIK3R1
Aryl Hydrocarbon Receptor Signalling	3/7	0.164002	0.255012	0	0	2.83812	5.13097	HSP90AB1;PTGES3;AIP
Epithelial-Mesenchymal Transition (EMT) During Gastrulation	3/7	0.164002	0.255012	0	0	2.83812	5.13097	OCLN;CDH1;CLDN7
Erythropoietin Activates Phospholipase C Gamma (PLCG)	3/7	0.164002	0.255012	0	0	2.83812	5.13097	LYN;PLCG2;PLCG1
NrCAM Interactions	3/7	0.164002	0.255012	0	0	2.83812	5.13097	DLG1;DLG3;NRCAM
STAT5 Activation	3/7	0.164002	0.255012	0	0	2.83812	5.13097	STAT5B;GRB2;PTPN11
Synthesis of 12-Eicosatetraenoic Acid Derivatives	3/7	0.164002	0.255012	0	0	2.83812	5.13097	GPX1;GPX4;ALOX15
Wax and Plasmalogen Biosynthesis	3/7	0.164002	0.255012	0	0	2.83812	5.13097	DHRS7B;AGPS;FAR1
Activation of GABAB Receptors	12/43	0.171752	0.266421	0	0	1.46549	2.58176	GNG10;GNG2;GNG5;GNB2;GNB1;GNAI3;GNB4;GNB3;GNG12;GNG11;GNAI1;GNAI2
GABA B Receptor Activation	12/43	0.171752	0.266421	0	0	1.46549	2.58176	GNG10;GNG2;GNG5;GNB2;GNB1;GNAI3;GNB4;GNB3;GNG12;GNG11;GNAI1;GNAI2
Transport of Vitamins, Nucleosides, and Related Molecules	12/43	0.171752	0.266421	0	0	1.46549	2.58176	SLC35B2;SLC35A1;SLC35B4;ARL2BP;SLCO3A1;SLCO2A1;ARL2;SLC27A6;SLC25A5;SLC29A1;SLC25A4;SLC27A4
Visual Phototransduction	25/99	0.172442	0.267278	0	0	1.27951	2.24899	SDC4;LRP1;LPL;APOM;TTR;FNTA;RDH11;GPC3;APOE;GPC4;GPIHBP1;APOA2;APOA1;PRKCA;APOA4;HSPG2;RBP4;RBP1;GNB1;NMT1;NMT2;CALM1;AGRN;METAP1;METAP2
Ovarian Tumor Domain Proteases	11/39	0.175868	0.27237	0	0	1.48722	2.58483	VCP;MAVS;PTEN;OTUD7B;TRIM25;RIPK1;IKBKG;RPS27A;RHOA;OTUB1;RIGI
Translation of Structural Proteins 9683701	10/35	0.179834	0.278291	0	0	1.51419	2.59793	GSK3B;GSK3A;GANAB;UBE2I;SUMO1;PRKCSH;GALNT1;CANX;MOGS;RPS27A
APOBEC3G Mediated Resistance to HIV-1 Infection	4/11	0.181798	0.279767	0	0	2.16248	3.68673	HMGA1;PSIP1;BANF1;PPIA
Condensation of Prometaphase Chromosomes	4/11	0.181798	0.279767	0	0	2.16248	3.68673	CSNK2A1;CSNK2A2;CSNK2B;SMC2
Dermatan Sulfate Biosynthesis	4/11	0.181798	0.279767	0	0	2.16248	3.68673	VCAN;BGN;CSPG4;DCN
Modulation by Mtb of Host Immune System	4/11	0.181798	0.279767	0	0	2.16248	3.68673	PTPA;MRC1;RPS27A;B2M
OAS Antiviral Response	4/11	0.181798	0.279767	0	0	2.16248	3.68673	PDE12;FLNA;ABCE1;RIGI
Regulated Proteolysis of p75NTR	4/11	0.181798	0.279767	0	0	2.16248	3.68673	ADAM17;NCSTN;NFKB1;RELA
Signaling by Leptin	4/11	0.181798	0.279767	0	0	2.16248	3.68673	STAT5B;STAT3;LEPR;PTPN11
Nicotinate Metabolism	9/31	0.183521	0.281971	0	0	1.54853	2.62541	NADK2;NT5E;PTGIS;NAXE;NAMPT;CD38;NAXD;NADK;NUDT12
RUNX2 Regulates Bone Development	9/31	0.183521	0.281971	0	0	1.54853	2.62541	YAP1;COL1A1;WWTR1;RBM14;YES1;SRC;MAPK1;HDAC6;MAPK3
Inositol Phosphate Metabolism	13/48	0.18832	0.288574	0	0	1.40615	2.34773	ISYNA1;INPP1;PTEN;NUDT3;INPP5B;PLCB3;INPP5A;IMPA1;PLCG2;PLCG1;CALM1;PLCB1;PLCD1
Processive Synthesis on the Lagging Strand	5/15	0.188414	0.288574	0	0	1.89227	3.15841	FEN1;PCNA;RPA3;RPA1;RPA2
Prolactin Receptor Signaling	5/15	0.188414	0.288574	0	0	1.89227	3.15841	STAT5B;CUL1;PTPN11;RBX1;SKP1
Response of EIF2AK1 (HRI) to Heme Deficiency	5/15	0.188414	0.288574	0	0	1.89227	3.15841	CEBPB;GRB10;ASNS;EIF2S2;EIF2S1
BBSome-mediated Cargo-Targeting to Cilium	7/23	0.189095	0.28916	0	0	1.6559	2.75791	CCT3;CCT2;TCP1;CCT8;LZTFL1;CCT5;CCT4
Telomere Extension By Telomerase	7/23	0.189095	0.28916	0	0	1.6559	2.75791	PPP6C;DKC1;RUVBL2;PPP6R3;RUVBL1;GAR1;NHP2
GABA Synthesis, Release, Reuptake and Degradation	6/19	0.190039	0.290374	0	0	1.74679	2.9006	HSPA8;ALDH5A1;STXBP1;DNAJC5;SLC6A11;VAMP2
Regulation of TP53 Degradation	10/36	0.205164	0.312992	0	0	1.45586	2.306	PPP2CA;PPP2CB;USP7;PPP2R1B;PPP2R1A;MLST8;AKT1;PPP2R5C;RPS27A;MTOR
Transcriptional Regulation by the AP-2 (TFAP2) Family of Transcription Factors	10/36	0.205164	0.312992	0	0	1.45586	2.306	YY1;CDKN1A;NPM1;UBE2I;SUMO1;NOP2;APOE;DEK;EGFR;HSPD1
Diseases of Glycosylation	35/146	0.206689	0.315071	0	0	1.19427	1.88282	SPON1;SDC4;HEXB;MPI;HEXA;PRELP;CFP;THBS1;ADAMTSL1;DAG1;GPC3;GPC4;PGM1;MPDU1;CTSA;LUM;GFPT1;PMM2;SRD5A3;ALG2;BGN;MOGS;HSPG2;DCN;DPM1;DPM3;VCAN;GALE;GLB1;OGN;CSPG4;AGRN;FMOD;GNE;GALK1
Nuclear Signaling by ERBB4	9/32	0.210879	0.321205	0	0	1.48111	2.3053	YAP1;NCSTN;ADAM17;SPARC;CXCL12;SRC;STMN1;APOE;GFAP
Caspase Activation via Extrinsic Apoptotic Signalling Pathway	8/28	0.216492	0.329496	0	0	1.51394	2.31664	CASP9;CASP8;MAGED1;TRADD;CASP3;RIPK1;CD14;APPL1
PI5P, PP2A and IER3 Regulate PI3K AKT Signaling	27/111	0.217934	0.33143	0	0	1.21717	1.85444	SRC;PIK3R1;FGF1;EGFR;PPP2CA;PPP2CB;PPP2R1B;PPP2R1A;PPP2R5E;RAC2;AKT1;MAPK1;PIP4K2B;PIP4K2C;RAC1;MAPK3;PDGFRB;INSR;GAB1;PPP2R5B;RHOG;PPP2R5A;PTPN11;IRAK4;PPP2R5C;GRB2;STRN
Assembly Of The HIV Virion	7/24	0.221808	0.336793	0	0	1.55839	2.34685	TSG101;VPS37C;NMT2;VPS37B;RPS27A;PPIA;VPS28
Interleukin-6 Family Signaling	7/24	0.221808	0.336793	0	0	1.55839	2.34685	STAT1;STAT3;PTPN11;CBL;IL6ST;CRLF1;JAK1
Erythrocytes Take up Oxygen and Release Carbon Dioxide	3/8	0.223419	0.337391	0	0	2.27035	3.40259	CA2;CA4;AQP1
HDL Assembly	3/8	0.223419	0.337391	0	0	2.27035	3.40259	APOA1;PRKACA;PRKACB
Inactivation of CDC42 and RAC1	3/8	0.223419	0.337391	0	0	2.27035	3.40259	CDC42;RAC1;SRGAP2
NFE2L2 Regulates Pentose Phosphate Pathway Genes	3/8	0.223419	0.337391	0	0	2.27035	3.40259	TALDO1;PGD;TKT
Role of ABL in ROBO-SLIT Signaling	3/8	0.223419	0.337391	0	0	2.27035	3.40259	CAP1;CLASP1;CLASP2
Sema4D Mediated Inhibition of Cell Attachment and Migration	3/8	0.223419	0.337391	0	0	2.27035	3.40259	RRAS;RAC1;RHOA
Vitamin C (Ascorbate) Metabolism	3/8	0.223419	0.337391	0	0	2.27035	3.40259	CYB5A;CYB5R3;GSTO1
RNA Polymerase III Abortive And Retractive Initiation	11/41	0.224344	0.337998	0	0	1.3879	2.07432	GTF3C1;GTF3C4;NFIX;SSB;GTF3C5;NFIA;NFIB;NFIC;POLR1C;POLR2E;POLR2H
RNA Polymerase III Transcription	11/41	0.224344	0.337998	0	0	1.3879	2.07432	GTF3C1;GTF3C4;NFIX;SSB;GTF3C5;NFIA;NFIB;NFIC;POLR1C;POLR2E;POLR2H
Transcriptional Regulation by VENTX	11/41	0.224344	0.337998	0	0	1.3879	2.07432	CEBPB;CDC23;EHMT2;CDC26;AGO1;CDC16;CTNNB1;RELA;NFKB1;ANAPC1;ANAPC2
FRS-mediated FGFR3 Signaling	6/20	0.226464	0.340047	0	0	1.62192	2.40883	NRAS;PTPN11;GRB2;KRAS;FGF1;HRAS
SHC-mediated Cascade FGFR4	6/20	0.226464	0.340047	0	0	1.62192	2.40883	NRAS;SHC1;GRB2;KRAS;FGF1;HRAS
SUMOylation of Transcription Factors	6/20	0.226464	0.340047	0	0	1.62192	2.40883	UBE2I;MTA1;SUMO1;SP3;SUMO2;TP53BP1
Vitamin B5 (Pantothenate) Metabolism	6/20	0.226464	0.340047	0	0	1.62192	2.40883	PANK4;VNN1;DCAKD;FASN;ENPP1;COASY
Cell Death Signalling via NRAGE, NRIF and NADE	19/76	0.226756	0.340047	0	0	1.26199	1.87264	YWHAE;ARHGEF12;ARHGEF15;MAGED1;ARHGEF17;ITSN1;ARHGEF18;KALRN;GNA13;AKAP13;NCSTN;CASP3;ARHGEF1;RAC1;ARHGEF2;ARHGEF7;RPS27A;SQSTM1;ARHGEF6
NoRC Negatively Regulates rRNA Expression	19/76	0.226756	0.340047	0	0	1.26199	1.87264	H2BC9;H2AZ2;SAP30BP;DNMT1;HDAC2;HDAC1;H2BC3;H2BC4;MBD2;SMARCA5;H2BC12;H2BC14;SIN3A;POLR1C;UBTF;POLR2E;SAP18;H4C1;POLR2H
DNA Repair	71/312	0.228394	0.341095	0	0	1.11629	1.64841	FEN1;UBXN1;WDR48;PRPF19;ACTB;BABAM1;YY1;PPP4R2;SUMO1;RUVBL1;SUMO2;TRIM25;H4C1;KPNA2;AQR;USP7;PARP1;ACTL6A;RAD23A;BAZ1B;RAD23B;RBX1;DDB1;H2BC12;H2BC14;UBE2V2;PPIE;ADPRS;FTO;VCP;PCNA;USP10;GPS1;PNKP;COPS7A;BRCC3;PPP4C;POLR2A;POLR2B;POLR2C;POLR2E;TP53BP1;POLR2H;RPS27A;POLR2I;POLR2J;H2BC9;H2AZ2;XRCC6;UBE2I;XRCC5;H2BC3;H2BC4;SMARCA5;RPA1;RPA2;COPS4;CUL4A;XAB2;COPS3;PPP5C;COPS6;NPLOC4;COPS5;APEX1;RPA3;…
Defects of Contact Activation System (CAS) and Kallikrein Kinin System (KKS)	5/16	0.229747	0.341095	0	0	1.72013	2.52993	VWF;GGCX;GP1BB;SERPING1;F2
GRB2 Events in ERBB2 Signaling	5/16	0.229747	0.341095	0	0	1.72013	2.52993	NRAS;GRB2;KRAS;HRAS;EGFR
Glycogen Storage Diseases	5/16	0.229747	0.341095	0	0	1.72013	2.52993	GYS1;GAA;GBE1;RPS27A;GYG1
STING Mediated Induction of Host Immune Responses	5/16	0.229747	0.341095	0	0	1.72013	2.52993	XRCC6;TBK1;IRF3;XRCC5;STAT6
Translesion Synthesis by REV1	5/16	0.229747	0.341095	0	0	1.72013	2.52993	PCNA;RPA3;RPA1;RPA2;RPS27A
CD28 Dependent Vav1 Pathway	4/12	0.230094	0.341095	0	0	1.89205	2.77993	CDC42;GRB2;RAC1;PAK2
Defective RIPK1-mediated Regulated Necrosis	4/12	0.230094	0.341095	0	0	1.89205	2.77993	CASP8;MLKL;TRADD;RIPK1
Endosomal Vacuolar Pathway	4/12	0.230094	0.341095	0	0	1.89205	2.77993	CTSL;LNPEP;B2M;CTSS
Erythrocytes Take up Carbon Dioxide and Release Oxygen	4/12	0.230094	0.341095	0	0	1.89205	2.77993	CYB5R1;CA2;CA4;AQP1
Interleukin-2 Signaling	4/12	0.230094	0.341095	0	0	1.89205	2.77993	STAT5B;SYK;SHC1;JAK1
Josephin Domain DUBs	4/12	0.230094	0.341095	0	0	1.89205	2.77993	VCP;RAD23A;RPS27A;RAD23B
Maturation of Nucleoprotein 9683610	4/12	0.230094	0.341095	0	0	1.89205	2.77993	GSK3B;GSK3A;UBE2I;SUMO1
O2 CO2 Exchange in Erythrocytes	4/12	0.230094	0.341095	0	0	1.89205	2.77993	CYB5R1;CA2;CA4;AQP1
Vitamin D (Calciferol) Metabolism	4/12	0.230094	0.341095	0	0	1.89205	2.77993	UBE2I;SUMO2;GC;LGMN
rRNA Modification in the Nucleus and Cytosol	16/63	0.230788	0.341863	0	0	1.28873	1.88961	NOP56;RPS9;NOP58;RPS7;RPS6;NOP2;SNU13;THUMPD1;UTP18;FBL;RPS14;TRMT112;DKC1;NHP2;GAR1;RPS2
Assembly of the ORC Complex at the Origin of Replication	10/37	0.23188	0.342955	0	0	1.40185	2.04886	H2BC9;H2BC12;H2AZ2;H2BC14;H2BC3;H2BC4;KPNA6;H4C1;KPNB1;KPNA1
Regulation of TP53 Expression and Degradation	10/37	0.23188	0.342955	0	0	1.40185	2.04886	PPP2CA;PPP2CB;USP7;PPP2R1B;PPP2R1A;MLST8;AKT1;PPP2R5C;RPS27A;MTOR
Activation of the Pre-Replicative Complex	9/33	0.239732	0.35376	0	0	1.4193	2.0271	MCM7;RPA3;RPA1;MCM3;RPA2;MCM4;MCM5;MCM6;MCM2
DNA Methylation	9/33	0.239732	0.35376	0	0	1.4193	2.0271	H2BC9;H2BC12;H2AZ2;DNMT1;H2BC14;H2BC3;DNMT3A;H2BC4;H4C1
Glucagon-type Ligand Receptors	9/33	0.239732	0.35376	0	0	1.4193	2.0271	GNG10;GNG2;GNG5;GNB2;GNB1;GNB4;GNB3;GNG12;GNG11
PIWI-interacting RNA (piRNA) Biogenesis	8/29	0.247889	0.365519	0	0	1.44176	2.01093	HSP90AA1;POLR2A;POLR2B;POLR2C;POLR2E;POLR2H;POLR2I;POLR2J
NCAM1 Interactions	11/42	0.250377	0.368907	0	0	1.34304	1.85983	PRNP;COL3A1;COL4A2;COL5A1;COL4A1;COL4A4;COL6A2;COL4A3;COL5A2;COL6A1;AGRN
Cyclin A B1 B2 Associated Events During G2 M Transition	7/25	0.256309	0.377286	0	0	1.47172	2.00356	PPP2CA;PPP2CB;XPO1;PPP2R1B;PPME1;PPP2R1A;PPP2R2A
Negative Regulation of the PI3K AKT Network	28/118	0.256453	0.377286	0	0	1.17794	1.60295	SRC;PTEN;PIK3R1;FGF1;EGFR;PPP2CA;PPP2CB;PPP2R1B;PPP2R1A;PPP2R5E;RAC2;AKT1;MAPK1;PIP4K2B;PIP4K2C;RAC1;MAPK3;PDGFRB;INSR;GAB1;PPP2R5B;RHOG;PPP2R5A;PTPN11;IRAK4;PPP2R5C;GRB2;STRN
Extension of Telomeres	13/51	0.256995	0.37751	0	0	1.2949	1.75937	FEN1;STN1;PCNA;RPA1;RPA2;PPP6C;DKC1;RUVBL2;RPA3;PPP6R3;RUVBL1;NHP2;GAR1
Nonhomologous End-Joining (NHEJ)	13/51	0.256995	0.37751	0	0	1.2949	1.75937	H2BC9;XRCC6;XRCC5;H2BC3;H2BC4;BRCC3;BABAM1;H2BC12;H2BC14;UBE2V2;UBE2N;H4C1;TP53BP1
Diseases of Mitotic Cell Cycle	10/38	0.259804	0.381348	0	0	1.3517	1.82185	CDKN1A;CDKN1B;CDC23;CDK6;CDK4;CDC26;ATRX;CDC16;ANAPC1;ANAPC2
Inactivation of APC C via Direct Inhibition of the APC C Complex	6/21	0.26488	0.387331	0	0	1.5137	2.01092	CDC23;CDC26;CDC16;BUB3;ANAPC1;ANAPC2
Inhib of Proteolytic Activity of APC C Required for Onset of Anaphase by Mitotic Spindle Checkpoint	6/21	0.26488	0.387331	0	0	1.5137	2.01092	CDC23;CDC26;CDC16;BUB3;ANAPC1;ANAPC2
PCNA-Dependent Long Patch Base Excision Repair	6/21	0.26488	0.387331	0	0	1.5137	2.01092	FEN1;PCNA;APEX1;RPA3;RPA1;RPA2
SHC-mediated Cascade FGFR1	6/21	0.26488	0.387331	0	0	1.5137	2.01092	NRAS;SHC1;GRB2;KRAS;FGF1;HRAS
Synaptic Adhesion-Like Molecules	6/21	0.26488	0.387331	0	0	1.5137	2.01092	RTN3;DLG1;DLG3;FLOT1;FLOT2;PTPRF
Interferon Alpha Beta Signaling	19/78	0.265135	0.387413	0	0	1.21906	1.61832	IFITM3;PTPN1;IFITM2;STAT1;EIF2AK2;PTPN11;IFI35;SAMHD1;IFIT3;PSMB8;BST2;IRF3;PTPN6;GBP2;RPS27A;ABCE1;KPNB1;JAK1;KPNA1
HIV Transcription Initiation	12/47	0.266855	0.388171	0	0	1.29768	1.7143	GTF2A1;POLR2A;POLR2B;GTF2B;POLR2C;TAF9;POLR2E;POLR2H;POLR2I;TAF9B;GTF2F1;POLR2J
RNA Polymerase II HIV Promoter Escape	12/47	0.266855	0.388171	0	0	1.29768	1.7143	GTF2A1;POLR2A;POLR2B;GTF2B;POLR2C;TAF9;POLR2E;POLR2H;POLR2I;TAF9B;GTF2F1;POLR2J
RNA Polymerase II Promoter Escape	12/47	0.266855	0.388171	0	0	1.29768	1.7143	GTF2A1;POLR2A;POLR2B;GTF2B;POLR2C;TAF9;POLR2E;POLR2H;POLR2I;TAF9B;GTF2F1;POLR2J
RNA Polymerase II Transcription Initiation	12/47	0.266855	0.388171	0	0	1.29768	1.7143	GTF2A1;POLR2A;POLR2B;GTF2B;POLR2C;TAF9;POLR2E;POLR2H;POLR2I;TAF9B;GTF2F1;POLR2J
RNA Polymerase II Transcription Initiation And Promoter Clearance	12/47	0.266855	0.388171	0	0	1.29768	1.7143	GTF2A1;POLR2A;POLR2B;GTF2B;POLR2C;TAF9;POLR2E;POLR2H;POLR2I;TAF9B;GTF2F1;POLR2J
RNA Polymerase II Transcription Pre-Initiation And Promoter Opening	12/47	0.266855	0.388171	0	0	1.29768	1.7143	GTF2A1;POLR2A;POLR2B;GTF2B;POLR2C;TAF9;POLR2E;POLR2H;POLR2I;TAF9B;GTF2F1;POLR2J
Metabolism of Folate and Pterines	5/17	0.273339	0.396116	0	0	1.57669	2.04504	DHFR;ALDH1L1;MTHFD1;MTHFD1L;SHMT2
PKA Activation in Glucagon Signalling	5/17	0.273339	0.396116	0	0	1.57669	2.04504	PRKAR1A;PRKAR2B;PRKAR2A;PRKACA;PRKACB
Removal of the Flap Intermediate From the C-strand	5/17	0.273339	0.396116	0	0	1.57669	2.04504	FEN1;PCNA;RPA3;RPA1;RPA2
Translesion Synthesis by POLI	5/17	0.273339	0.396116	0	0	1.57669	2.04504	PCNA;RPA3;RPA1;RPA2;RPS27A
Translesion Synthesis by POLK	5/17	0.273339	0.396116	0	0	1.57669	2.04504	PCNA;RPA3;RPA1;RPA2;RPS27A
Signaling by NOTCH1	18/74	0.27479	0.397922	0	0	1.2167	1.57168	TLE3;HDAC2;TLE1;HDAC1;CUL1;ADAM10;ARRB1;ARRB2;RBPJ;HDAC6;RBX1;ADAM17;NCSTN;SNW1;NBEA;NUMB;RPS27A;SKP1
IRF3-mediated Induction of Type I IFN	4/13	0.281029	0.402452	0	0	1.68172	2.1346	XRCC6;TBK1;IRF3;XRCC5
Inhibition of Replication Initiation of Damaged DNA by RB1 E2F1	4/13	0.281029	0.402452	0	0	1.68172	2.1346	PPP2CA;PPP2CB;PPP2R1B;PPP2R1A
TRAF6 Mediated IRF7 Activation in TLR7 8 or 9 Signaling	4/13	0.281029	0.402452	0	0	1.68172	2.1346	UBE2N;IRAK4;UBE2V1;RPS27A
Arachidonate Production From DAG	2/5	0.281447	0.402452	0	0	2.52233	3.19784	ABHD12;MGLL
Ciprofloxacin ADME	2/5	0.281447	0.402452	0	0	2.52233	3.19784	ALB;ABCG2
Drug-mediated Inhibition of CDK4 CDK6 Activity	2/5	0.281447	0.402452	0	0	2.52233	3.19784	CDK6;CDK4
Formation of the Active Cofactor, UDP-glucuronate	2/5	0.281447	0.402452	0	0	2.52233	3.19784	UGDH;UGP2
Fructose Catabolism	2/5	0.281447	0.402452	0	0	2.52233	3.19784	TKFC;ALDH1A1
HDL Clearance	2/5	0.281447	0.402452	0	0	2.52233	3.19784	HDLBP;APOA1
IRF3 Mediated Activation of Type 1 IFN	2/5	0.281447	0.402452	0	0	2.52233	3.19784	TBK1;IRF3
IRS Activation	2/5	0.281447	0.402452	0	0	2.52233	3.19784	INSR;GRB10
MET Interacts With TNS Proteins	2/5	0.281447	0.402452	0	0	2.52233	3.19784	ITGB1;TNS3
PKA-mediated Phosphorylation of Key Metabolic Factors	2/5	0.281447	0.402452	0	0	2.52233	3.19784	PRKACA;PRKACB
PTK6 Expression	2/5	0.281447	0.402452	0	0	2.52233	3.19784	NR3C1;PELP1
Regulation of HMOX1 Expression and Activity	2/5	0.281447	0.402452	0	0	2.52233	3.19784	HM13;HMOX1
Tyrosine Catabolism	2/5	0.281447	0.402452	0	0	2.52233	3.19784	GSTZ1;FAH
VLDL Assembly	2/5	0.281447	0.402452	0	0	2.52233	3.19784	APOC1;P4HB
Protein-protein Interactions at Synapses	21/88	0.28475	0.405195	0	0	1.18646	1.49037	RTN3;DBNL;EPB41;STXBP1;CASK;LIN7C;PTPRF;EPB41L5;DLG1;PPFIBP1;PPFIBP2;DLG3;EPB41L1;EPB41L2;FLOT1;FLOT2;HOMER3;PDLIM5;SHANK3;DLGAP4;PPFIA2
Circadian Clock	17/70	0.285012	0.405195	0	0	1.21409	1.52396	CPT1A;MEF2C;CRTC3;CUL1;CSNK1D;CSNK1E;NR3C1;PPP1CA;PPP1CB;PPP1CC;RBM4;CREB1;CARM1;NAMPT;RPS27A;MEF2D;SKP1
Autointegration Results in Viral DNA Circles	3/9	0.286082	0.405195	0	0	1.89184	2.3676	HMGA1;PSIP1;BANF1
Axonal Growth Inhibition (RHOA Activation)	3/9	0.286082	0.405195	0	0	1.89184	2.3676	ARHGDIA;RHOA;RTN4
CD163 Mediating an Anti-Inflammatory Response	3/9	0.286082	0.405195	0	0	1.89184	2.3676	ADAM17;MYH9;MAPK14
Downregulation of ERBB4 Signaling	3/9	0.286082	0.405195	0	0	1.89184	2.3676	SRC;NEDD4;RPS27A
Formyl Peptide Receptors Bind Formyl Peptides and Many Other Ligands	3/9	0.286082	0.405195	0	0	1.89184	2.3676	HEBP1;APP;ANXA1
Integration of Viral DNA Into Host Genomic DNA	3/9	0.286082	0.405195	0	0	1.89184	2.3676	HMGA1;PSIP1;BANF1
Microbial Modulation of RIPK1-mediated Regulated Necrosis	3/9	0.286082	0.405195	0	0	1.89184	2.3676	CASP8;MLKL;RIPK1
Myoclonic Epilepsy of Lafora	3/9	0.286082	0.405195	0	0	1.89184	2.3676	GYS1;RPS27A;GYG1
Serine Biosynthesis	3/9	0.286082	0.405195	0	0	1.89184	2.3676	PSAT1;PHGDH;SERINC3
TRIF-mediated Programmed Cell Death	3/9	0.286082	0.405195	0	0	1.89184	2.3676	CASP8;RIPK1;CD14
Transport of Nucleotide Sugars	3/9	0.286082	0.405195	0	0	1.89184	2.3676	SLC35A1;SLC35B2;SLC35B4
Ion Channel Transport	42/184	0.286735	0.405824	0	0	1.11994	1.39903	ATP6V1A;CAMK2D;ATP8A1;CAMK2A;ATP2A3;NEDD4L;ATP2A2;ATP1A2;ATP1A1;SRI;ATP6V1H;CLCA1;ANO10;STOM;RIPK1;ATP6V1E1;RPS27A;ATP6V1D;ATP9B;CAMK2G;ATP6V1C1;ATP6V0A1;ATP6V1F;ATP6V1G1;MLKL;ATP6AP1;ATP13A1;TSC22D3;ATP2B4;ATP1B3;ANO6;ATP11A;ATP2B1;ATP1B1;ANO1;ASPH;WNK1;FXYD1;ATP6V1B2;RAF1;CALM1;ATP6V0C
APC-Cdc20 Mediated Degradation of Nek2A	7/26	0.292216	0.41328	0	0	1.39418	1.7152	CDC23;CDC26;CDC16;BUB3;RPS27A;ANAPC1;ANAPC2
NOTCH1 Intracellular Domain Regulates Transcription	12/48	0.293034	0.414134	0	0	1.26155	1.54851	TLE3;HDAC2;TLE1;SNW1;NBEA;HDAC1;CUL1;RBPJ;RPS27A;HDAC6;SKP1;RBX1
Heparan Sulfate Heparin (HS-GAG) Metabolism	14/57	0.295128	0.41679	0	0	1.23226	1.50378	HGSNAT;SDC4;BGN;HSPG2;DCN;HS2ST1;NDST1;VCAN;GLB1;GPC3;CSPG4;GPC4;GUSB;AGRN
Activated PKN1 Stimulates Transcription of AR (Androgen Receptor) Regulated Genes KLK2 and KLK3	9/35	0.301021	0.424186	0	0	1.30996	1.5727	H2BC9;H2BC12;H2AZ2;H2BC14;KDM1A;H2BC3;H2BC4;H4C1;PKN1
Inwardly Rectifying K+ Channels	9/35	0.301021	0.424186	0	0	1.30996	1.5727	GNG10;GNG2;GNG5;GNB2;GNB1;GNB4;GNB3;GNG12;GNG11
Transcriptional Regulation by NPAS4	9/35	0.301021	0.424186	0	0	1.30996	1.5727	XPO1;CDK5;MAGED1;AGO1;NAMPT;AGO2;MAPK1;NR3C1;MAPK3
FRS-mediated FGFR4 Signaling	6/22	0.304761	0.428522	0	0	1.419	1.68609	NRAS;PTPN11;GRB2;KRAS;FGF1;HRAS
JNK (c-Jun Kinases) Phosphorylation and Activation Mediated by Activated Human TAK1	6/22	0.304761	0.428522	0	0	1.419	1.68609	MAP2K4;MAPK9;UBE2N;IKBKG;UBE2V1;RPS27A
NPAS4 Regulates Expression of Target Genes	6/22	0.304761	0.428522	0	0	1.419	1.68609	XPO1;CDK5;MAGED1;NAMPT;MAPK1;MAPK3
Processing of DNA Double-Strand Break Ends	19/80	0.30572	0.429559	0	0	1.17894	1.39714	H2BC9;UBE2I;H2BC3;H2BC4;RPA1;RPA2;BRCC3;BABAM1;H2BC12;H2BC14;PPP4C;PPP4R2;RPA3;SUMO2;UBE2V2;UBE2N;H4C1;TP53BP1;RPS27A
Synthesis of PIPs at the Plasma Membrane	13/53	0.307062	0.431132	0	0	1.23	1.45226	ARF1;MTMR2;PLEKHA1;PTEN;PIK3R1;PIK3C2A;MTMR6;RUFY1;RAB14;PIP4K2B;PIP4K2C;RAB5A;PI4K2A
Tight Junction Interactions	8/31	0.314403	0.441119	0	0	1.31622	1.52298	CLDN5;PATJ;PARD6B;PRKCI;CLDN3;CLDN7;CLDN18;F11R
Activation of IRF3, IRF7 Mediated by TBK1, IKK? (IKBKE)	5/18	0.318428	0.445156	0	0	1.45531	1.6654	TBK1;IRF3;PTPN11;CD14;RPS27A
PI-3K Cascade FGFR3	5/18	0.318428	0.445156	0	0	1.45531	1.6654	GAB1;PTPN11;GRB2;PIK3R1;FGF1
Pre-NOTCH Processing in Golgi	5/18	0.318428	0.445156	0	0	1.45531	1.6654	SEL1L;ATP2A3;ATP2A2;TMED2;RAB6A
TP53 Regulates Transcription of Genes Involved in G2 Cell Cycle Arrest	5/18	0.318428	0.445156	0	0	1.45531	1.6654	PCNA;PRMT1;CARM1;BAX;SFN
TRAF3-dependent IRF Activation Pathway	5/18	0.318428	0.445156	0	0	1.45531	1.6654	MAVS;TBK1;IRF3;TRIM25;RIGI
Transcriptional Regulation of Granulopoiesis	14/58	0.319768	0.446708	0	0	1.20417	1.37295	H2BC9;H2AZ2;CDKN1A;CEBPB;H2BC3;H2BC4;STAT3;DEK;PML;H2BC12;H2BC14;CREB1;CDK4;H4C1
Cell Surface Interactions at the Vascular Wall	52/233	0.32185	0.449292	0	0	1.08775	1.23315	ITGB1;ITGAM;ITGB3;ITGB2;F11R;THBD;BSG;ITGAX;SIRPA;ITGAV;HRAS;CD177;CXADR;FCER1G;ITGA3;ATP1B3;MIF;F2;ATP1B1;PECAM1;ITGA6;CD47;ITGA5;PPIA;CD44;SDC4;SHC1;SRC;CD99L2;SLC3A2;PIK3R1;GLG1;NRAS;IGKC;EPCAM;TSPAN7;PLCG1;LYN;CD74;YES1;SLC16A1;CAV1;FN1;PTPN11;COL1A1;COL1A2;GRB2;ESAM;KRAS;PTPN6;TEK;PF4
Generic Transcription Pathway	264/1230	0.322283	0.449573	0	0	1.03597	1.17306	CCNK;SMARCB1;EHMT2;RBPJ;GLS;PSMD8;LGALS3;PSMD6;PSMD7;CDC23;TRIM28;PPP2R1B;PPP2R1A;PSMD2;CDC26;PSMD3;NAMPT;AKT1;PSMD1;PIP4K2B;PIP4K2C;H4C1;PRKACA;SKP1;GAMT;MEF2C;SMARCC1;SMARCC2;CSNK2A1;CSNK2A2;PRKAB1;CLDN5;COX7A2L;RRAGA;RRAGC;CSNK2B;MYL9;MAGED1;NEDD4L;TXN;PRDX2;PRDX1;TP53BP2;SFN;APOE;WWTR1;PHC2;YES1;SMARCA2;PRDX6;SMARCA4;COL1A1;OCLN;COL1A2;SNW1;AGO1;AGO2;CDC16;CALM1;GPI;CDKN1A;CDKN1B;PRKAG1;ASH2L…
Anti-inflammatory Response Favouring Leishmania Parasite Infection	36/159	0.324193	0.451587	0	0	1.10797	1.24804	AHCYL1;SRC;ITPR1;GNAI3;ITPR3;GNAI1;GNAI2;IGHG4;IGHG1;GNG10;GNG2;GNG5;IGKC;PRKAR2B;PRKAR2A;PLCG2;PLCG1;PRKACA;PRKACB;LYN;YES1;SYK;GNG12;MAPK14;GNG11;HCK;ADAM17;CREB1;PRKAR1A;GNB2;GNB1;GNB4;DPEP1;GNB3;MYH9;CALM1
Leishmania Parasite Growth and Survival	36/159	0.324193	0.451587	0	0	1.10797	1.24804	AHCYL1;SRC;ITPR1;GNAI3;ITPR3;GNAI1;GNAI2;IGHG4;IGHG1;GNG10;GNG2;GNG5;IGKC;PRKAR2B;PRKAR2A;PLCG2;PLCG1;PRKACA;PRKACB;LYN;YES1;SYK;GNG12;MAPK14;GNG11;HCK;ADAM17;CREB1;PRKAR1A;GNB2;GNB1;GNB4;DPEP1;GNB3;MYH9;CALM1
Glycosaminoglycan Metabolism	29/127	0.329046	0.45782	0	0	1.12011	1.24507	SLC35B2;SDC4;HEXB;HEXA;PRELP;GNS;SLC9A1;HS2ST1;PAPSS1;NDST1;GPC3;CHP1;GPC4;GUSB;ARSB;HGSNAT;LUM;BGN;HSPG2;LYVE1;DCN;GALNS;VCAN;GLB1;OGN;CSPG4;AGRN;FMOD;CD44
Effects of PIP2 Hydrolysis	7/27	0.329139	0.45782	0	0	1.32438	1.47175	ABHD12;PRKCE;PRKCD;ITPR1;ITPR3;DGKZ;MGLL
Aberrant Regulation of Mitotic Cell Cycle Due to RB1 Defects	9/36	0.332973	0.461763	0	0	1.26136	1.38711	CDKN1A;CDKN1B;CDC23;CDK6;CDK4;CDC26;CDC16;ANAPC1;ANAPC2
Keratan Sulfate Keratin Metabolism	9/36	0.332973	0.461763	0	0	1.26136	1.38711	GALNS;LUM;GLB1;HEXB;HEXA;OGN;PRELP;FMOD;GNS
IRAK1 Recruits IKK Complex	4/14	0.333403	0.461763	0	0	1.51345	1.66238	UBE2N;IKBKG;UBE2V1;RPS27A
IRAK1 Recruits IKK Complex Upon TLR7 8 or 9 Stimulation	4/14	0.333403	0.461763	0	0	1.51345	1.66238	UBE2N;IKBKG;UBE2V1;RPS27A
Mismatch Repair (MMR) Directed by MSH2 MSH3 (MutSbeta)	4/14	0.333403	0.461763	0	0	1.51345	1.66238	PCNA;RPA3;RPA1;RPA2
Mismatch Repair (MMR) Directed by MSH2 MSH6 (MutSalpha)	4/14	0.333403	0.461763	0	0	1.51345	1.66238	PCNA;RPA3;RPA1;RPA2
DAP12 Interactions	11/45	0.333777	0.461952	0	0	1.22431	1.34341	NRAS;SYK;SHC1;PLCG2;GRB2;KRAS;PIK3R1;PLCG1;RAC1;B2M;HRAS
NRAGE Signals Death Through JNK	14/59	0.344888	0.476989	0	0	1.17734	1.25332	ARHGEF12;ARHGEF15;MAGED1;ARHGEF17;ITSN1;ARHGEF18;KALRN;GNA13;AKAP13;ARHGEF1;RAC1;ARHGEF2;ARHGEF7;ARHGEF6
FRS-mediated FGFR1 Signaling	6/23	0.345585	0.477271	0	0	1.33545	1.41893	NRAS;PTPN11;GRB2;KRAS;FGF1;HRAS
SHC-mediated Cascade FGFR2	6/23	0.345585	0.477271	0	0	1.33545	1.41893	NRAS;SHC1;GRB2;KRAS;FGF1;HRAS
Chondroitin Sulfate Dermatan Sulfate Metabolism	12/50	0.347296	0.479294	0	0	1.195	1.26381	VCAN;SDC4;HEXB;HEXA;BGN;GPC3;CSPG4;GPC4;AGRN;HSPG2;DCN;ARSB
Negative Epigenetic Regulation of rRNA Expression	19/82	0.348001	0.479924	0	0	1.14137	1.20477	H2BC9;H2AZ2;SAP30BP;DNMT1;HDAC2;HDAC1;H2BC3;H2BC4;MBD2;SMARCA5;H2BC12;H2BC14;SIN3A;POLR1C;UBTF;POLR2E;SAP18;H4C1;POLR2H
Dual Incision in GG-NER	10/41	0.348887	0.480804	0	0	1.22066	1.28536	CUL4A;DDB1;PCNA;PARP1;RPA3;RPA1;RPA2;RPS27A;RBX1;CUL4B
Neurotransmitter Clearance	3/10	0.349806	0.481045	0	0	1.62147	1.70316	ALDH2;MAOA;COMT
Reactions Specific to the Complex N-glycan Synthesis Pathway	3/10	0.349806	0.481045	0	0	1.62147	1.70316	FUT8;MAN2A1;FUCA1
p75NTR Regulates Axonogenesis	3/10	0.349806	0.481045	0	0	1.62147	1.70316	ARHGDIA;RHOA;RTN4
Assembly of Active LPL and LIPC Lipase Complexes	5/19	0.364281	0.495893	0	0	1.35128	1.36456	LPL;APOA4;LMF2;LMF1;GPIHBP1
Biosynthesis of Specialized Proresolving Mediators (SPMs)	5/19	0.364281	0.495893	0	0	1.35128	1.36456	GPX4;HPGD;ALOX15;LTA4H;PTGR1
Nicotinamide Salvaging	5/19	0.364281	0.495893	0	0	1.35128	1.36456	PTGIS;NAXE;NAMPT;NAXD;NUDT12
Processive Synthesis on the C-strand of the Telomere	5/19	0.364281	0.495893	0	0	1.35128	1.36456	FEN1;PCNA;RPA3;RPA1;RPA2
Regulation of MITF-M-dependent Genes Involved in Apoptosis	5/19	0.364281	0.495893	0	0	1.35128	1.36456	HINT1;HDAC1;SIN3A;AGO1;AGO2
Transcription of E2F Targets Under Negative Control by DREAM Complex	5/19	0.364281	0.495893	0	0	1.35128	1.36456	TOP2A;PCNA;RBBP4;HDAC1;MAX
Activation of ATR in Response to Replication Stress	9/37	0.365468	0.495893	0	0	1.21624	1.22424	MCM7;RPA3;RPA1;MCM3;RPA2;MCM4;MCM5;MCM6;MCM2
NOD1 2 Signaling Pathway	9/37	0.365468	0.495893	0	0	1.21624	1.22424	CASP9;CASP8;UBE2N;IKBKG;UBE2V1;RPS27A;MAPK14;MAPK12;MAP2K6
Activated NTRK2 Signals Through CDK5	2/6	0.366997	0.495893	0	0	1.89163	1.89617	CDK5;RAC1
Activated NTRK3 Signals Through PI3K	2/6	0.366997	0.495893	0	0	1.89163	1.89617	SRC;PIK3R1
Alpha-oxidation of Phytanate	2/6	0.366997	0.495893	0	0	1.89163	1.89617	ALDH3A2;SLC25A17
Assembly of Viral Components at the Budding Site	2/6	0.366997	0.495893	0	0	1.89163	1.89617	CANX;CALR
Biosynthesis of Lipoxins (LX)	2/6	0.366997	0.495893	0	0	1.89163	1.89617	HPGD;PTGR1
FLT3 Signaling Through SRC Family Kinases	2/6	0.366997	0.495893	0	0	1.89163	1.89617	HCK;SYK
NADE Modulates Death Signalling	2/6	0.366997	0.495893	0	0	1.89163	1.89617	YWHAE;CASP3
PTK6 Regulates Cell Cycle	2/6	0.366997	0.495893	0	0	1.89163	1.89617	CDKN1B;CDK4
Pre-NOTCH Processing in the Endoplasmic Reticulum	2/6	0.366997	0.495893	0	0	1.89163	1.89617	POGLUT1;POFUT1
SARS-CoV-1-mediated Effects on Programmed Cell Death	2/6	0.366997	0.495893	0	0	1.89163	1.89617	RIPK1;BCL2L1
SUMO Is Proteolytically Processed	2/6	0.366997	0.495893	0	0	1.89163	1.89617	SUMO1;SUMO2
Scavenging by Class B Receptors	2/6	0.366997	0.495893	0	0	1.89163	1.89617	APOA1;CD36
Synthesis of Dolichyl-phosphate	2/6	0.366997	0.495893	0	0	1.89163	1.89617	SRD5A3;MVD
TLR3-mediated TICAM1-dependent Programmed Cell Death	2/6	0.366997	0.495893	0	0	1.89163	1.89617	CASP8;RIPK1
TNFR1-mediated Ceramide Production	2/6	0.366997	0.495893	0	0	1.89163	1.89617	SMPD2;RACK1
Transport and Synthesis of PAPS	2/6	0.366997	0.495893	0	0	1.89163	1.89617	SLC35B2;PAPSS1
p75NTR Negatively Regulates Cell Cycle via SC1	2/6	0.366997	0.495893	0	0	1.89163	1.89617	HDAC2;HDAC1
Neurotransmitter Release Cycle	12/51	0.375081	0.506464	0	0	1.16429	1.14171	HSPA8;ALDH5A1;MAOA;DNAJC5;STXBP1;ARL6IP5;CASK;SLC6A11;LIN7C;VAMP2;GLS;PPFIA2
Formation of WDR5-containing Histone-Modifying Complexes	10/42	0.379671	0.512305	0	0	1.18244	1.14513	DR1;RBBP5;WDR82;WDR5;DPY30;PSIP1;ASH2L;OGT;MEN1;HCFC1
Inactivation, Recovery and Regulation of the Phototransduction Cascade	8/33	0.383848	0.517581	0	0	1.21077	1.15932	FNTA;GNB1;NMT1;NMT2;PRKCA;CALM1;METAP1;METAP2
ERBB2 Regulates Cell Motility	4/15	0.386126	0.519208	0	0	1.37578	1.30918	DIAPH1;MEMO1;EGFR;RHOA
Mismatch Repair	4/15	0.386126	0.519208	0	0	1.37578	1.30918	PCNA;RPA3;RPA1;RPA2
Regulation of Innate Immune Responses to Cytosolic DNA	4/15	0.386126	0.519208	0	0	1.37578	1.30918	TBK1;IRF3;RPS27A;TRIM56
YAP1- and WWTR1 (TAZ)-stimulated Gene Expression	4/15	0.386126	0.519208	0	0	1.37578	1.30918	YAP1;WWTR1;TEAD1;TEAD3
APC C Cdc20 Mediated Degradation of Cyclin B	6/24	0.386844	0.519453	0	0	1.26117	1.19778	CDC23;CDC26;CDC16;RPS27A;ANAPC1;ANAPC2
Replacement of Protamines by Nucleosomes in the Male Pronucleus	6/24	0.386844	0.519453	0	0	1.26117	1.19778	H2BC9;H2BC12;H2BC14;H2BC3;H2BC4;H4C1
Resolution of Abasic Sites (AP Sites)	9/38	0.39826	0.534412	0	0	1.17422	1.08105	FEN1;PCNA;PARP1;PNKP;APEX1;RPA3;RPA1;RPA2;ADPRS
Aberrant Regulation of Mitotic Exit in Cancer Due to RB1 Defects	5/20	0.41022	0.547807	0	0	1.26111	1.12373	CDC23;CDC26;CDC16;ANAPC1;ANAPC2
Conversion From APC C Cdc20 to APC C Cdh1 in Late Anaphase	5/20	0.41022	0.547807	0	0	1.26111	1.12373	CDC23;CDC26;CDC16;ANAPC1;ANAPC2
Diseases Associated With N-glycosylation of Proteins	5/20	0.41022	0.547807	0	0	1.26111	1.12373	CTSA;GLB1;ALG2;MOGS;MPDU1
Lagging Strand Synthesis	5/20	0.41022	0.547807	0	0	1.26111	1.12373	FEN1;PCNA;RPA3;RPA1;RPA2
PI-3K Cascade FGFR4	5/20	0.41022	0.547807	0	0	1.26111	1.12373	GAB1;PTPN11;GRB2;PIK3R1;FGF1
Phosphorylation of the APC C	5/20	0.41022	0.547807	0	0	1.26111	1.12373	CDC23;CDC26;CDC16;ANAPC1;ANAPC2
TP53 Regulates Transcription of Genes Involved in Cytochrome C Release	5/20	0.41022	0.547807	0	0	1.26111	1.12373	BNIP3L;AIFM2;TP53BP2;BAX;TRIAP1
Beta-oxidation of Very Long Chain Fatty Acids	3/11	0.412809	0.548494	0	0	1.4187	1.25523	ACOX1;ECI2;HSD17B4
CASP8 Activity Is Inhibited	3/11	0.412809	0.548494	0	0	1.4187	1.25523	CASP8;TRADD;RIPK1
Dimerization of Procaspase-8	3/11	0.412809	0.548494	0	0	1.4187	1.25523	CASP8;TRADD;RIPK1
NOTCH4 Activation and Transmission of Signal to the Nucleus	3/11	0.412809	0.548494	0	0	1.4187	1.25523	NCSTN;ADAM10;YWHAZ
Pexophagy	3/11	0.412809	0.548494	0	0	1.4187	1.25523	MAP1LC3B;RPS27A;SQSTM1
Regulation by c-FLIP	3/11	0.412809	0.548494	0	0	1.4187	1.25523	CASP8;TRADD;RIPK1
Regulation of CDH11 mRNA Translation by microRNAs	3/11	0.412809	0.548494	0	0	1.4187	1.25523	AGO1;AGO2;CDH11
Neurexins and Neuroligins	13/57	0.412997	0.548494	0	0	1.11789	0.988571	DBNL;EPB41;STXBP1;CASK;LIN7C;EPB41L5;DLG3;EPB41L1;EPB41L2;HOMER3;PDLIM5;SHANK3;DLGAP4
Base Excision Repair	16/71	0.413638	0.548969	0	0	1.10072	0.971677	H2BC9;H2AZ2;FEN1;PCNA;PARP1;PNKP;H2BC3;H2BC4;RPA1;RPA2;H2BC12;H2BC14;APEX1;RPA3;ADPRS;H4C1
Metabolic Disorders of Biological Oxidation Enzymes	8/34	0.418921	0.555221	0	0	1.16413	1.01288	GCLC;AHCY;MAOA;GSS;FDX1;MAT1A;OPLAH;GCLM
The Phototransduction Cascade	8/34	0.418921	0.555221	0	0	1.16413	1.01288	FNTA;GNB1;NMT1;NMT2;PRKCA;CALM1;METAP1;METAP2
FRS-mediated FGFR2 Signaling	6/25	0.428065	0.566953	0	0	1.19472	1.0137	NRAS;PTPN11;GRB2;KRAS;FGF1;HRAS
Regulation of Endogenous Retroelements by the Human Silencing Hub (HUSH) Complex	9/39	0.431113	0.569176	0	0	1.13501	0.95498	ZCCHC8;H2BC9;H2BC12;H2AZ2;H2BC14;EHMT2;H2BC3;H2BC4;H4C1
Synthesis of PA	9/39	0.431113	0.569176	0	0	1.13501	0.95498	ACP6;GPD2;GPD1;LPCAT1;GPD1L;AGPAT1;LCLAT1;AGPAT3;AGPAT4
Translesion Synthesis by Y Family DNA Polymerases Bypasses Lesions on DNA Template	9/39	0.431113	0.569176	0	0	1.13501	0.95498	VCP;PCNA;NPLOC4;USP10;RPA3;RPA1;TRIM25;RPA2;RPS27A
Deposition of New CENPA-containing Nucleosomes at the Centromere	12/53	0.431212	0.569176	0	0	1.10735	0.931456	H2BC12;H2BC9;H2AZ2;H2BC14;NPM1;RBBP4;H2BC3;RUVBL1;H2BC4;SMARCA5;H4C1;RBBP7
Nucleosome Assembly	12/53	0.431212	0.569176	0	0	1.10735	0.931456	H2BC12;H2BC9;H2AZ2;H2BC14;NPM1;RBBP4;H2BC3;RUVBL1;H2BC4;SMARCA5;H4C1;RBBP7
Elevation of Cytosolic Ca2+ Levels	4/16	0.438252	0.57729	0	0	1.26105	1.04032	P2RX4;STIM1;ITPR1;ITPR3
PI3K Events in ERBB2 Signaling	4/16	0.438252	0.57729	0	0	1.26105	1.04032	GAB1;GRB2;PIK3R1;EGFR
Regulation of BACH1 Activity	4/16	0.438252	0.57729	0	0	1.26105	1.04032	CUL1;RPS27A;RBX1;SKP1
Interleukin-2 Family Signaling	10/44	0.441661	0.581385	0	0	1.11274	0.909346	STAT5B;SYK;SHC1;STAT1;STAT3;GRB2;PTPN6;PIK3R1;LGALS9;JAK1
Paracetamol ADME	7/30	0.442185	0.58168	0	0	1.15142	0.93959	GSTM1;NAT2;GSTP1;GSTT1;CNDP2;UGT1A6;ABCG2
Adipogenesis	24/110	0.444507	0.582863	0	0	1.05587	0.856092	MBD3;CEBPB;HDAC2;HDAC1;ADIPOQ;HNRNPU;LPL;CHD4;COX7A1;NFKB1;RELA;GATAD2B;GATAD2A;MED22;MTA1;FABP4;RBBP4;CDK4;THRAP3;CARM1;PRDM16;CD36;RBBP7;MTA2
Activated NTRK2 Signals Through FYN	2/7	0.448195	0.582863	0	0	1.51321	1.21439	SRC;RAC1
Activation of NIMA Kinases NEK9, NEK6, NEK7	2/7	0.448195	0.582863	0	0	1.51321	1.21439	NEK9;NEK7
Cation-coupled Chloride Cotransporters	2/7	0.448195	0.582863	0	0	1.51321	1.21439	SLC12A2;SLC12A4
Coenzyme A Biosynthesis	2/7	0.448195	0.582863	0	0	1.51321	1.21439	DCAKD;COASY
Constitutive Signaling by NOTCH1 t(7;9)(NOTCH1 M1580 K2555) Translocation Mutant	2/7	0.448195	0.582863	0	0	1.51321	1.21439	ADAM17;ADAM10
Defective Factor VIII Causes Hemophilia A	2/7	0.448195	0.582863	0	0	1.51321	1.21439	VWF;F2
Erythropoietin Activates STAT5	2/7	0.448195	0.582863	0	0	1.51321	1.21439	LYN;STAT5B
FLT3 Signaling by CBL Mutants	2/7	0.448195	0.582863	0	0	1.51321	1.21439	CBL;RPS27A
Glycerophospholipid Catabolism	2/7	0.448195	0.582863	0	0	1.51321	1.21439	GDE1;GDPD1
Loss of Function of TGFBR1 in Cancer	2/7	0.448195	0.582863	0	0	1.51321	1.21439	FKBP1A;SMAD2
Nectin Necl Trans Heterodimerization	2/7	0.448195	0.582863	0	0	1.51321	1.21439	CADM1;NECTIN2
Neurofascin Interactions	2/7	0.448195	0.582863	0	0	1.51321	1.21439	SDCBP;NRCAM
Phosphate Bond Hydrolysis by NUDT Proteins	2/7	0.448195	0.582863	0	0	1.51321	1.21439	NUDT9;NUDT5
Post-transcriptional Silencing by Small RNAs	2/7	0.448195	0.582863	0	0	1.51321	1.21439	AGO1;AGO2
Signaling by NOTCH1 t(7;9)(NOTCH1 M1580 K2555) Translocation Mutant	2/7	0.448195	0.582863	0	0	1.51321	1.21439	ADAM17;ADAM10
vRNP Assembly	2/7	0.448195	0.582863	0	0	1.51321	1.21439	HSP90AA1;IPO5
Oncogene Induced Senescence	8/35	0.453855	0.589829	0	0	1.12094	0.88552	CDKN2C;CDK6;CDK4;SP1;AGO1;MAPK1;RPS27A;MAPK3
PI-3K Cascade FGFR1	5/21	0.455638	0.59175	0	0	1.18222	0.929289	GAB1;PTPN11;GRB2;PIK3R1;FGF1
Miscellaneous Transport and Binding Events	6/26	0.46882	0.607649	0	0	1.13491	0.859738	TUSC3;LRRC8C;MAGT1;CSN1S1;ADD3;ADD1
TNFR1-induced Proapoptotic Signaling	6/26	0.46882	0.607649	0	0	1.13491	0.859738	CASP8;TBK1;USP4;TRADD;OTUD7B;RIPK1
WNT Ligand Biogenesis and Trafficking	6/26	0.46882	0.607649	0	0	1.13491	0.859738	SNX3;VPS29;VPS26A;VPS35;TMED5;WLS
Eicosanoids	3/12	0.473714	0.610725	0	0	1.26099	0.94215	PTGIS;CYP4F3;CYP4B1
Erythropoietin Activates Phosphoinositide-3-kinase (PI3K)	3/12	0.473714	0.610725	0	0	1.26099	0.94215	LYN;GAB1;PIK3R1
Killing Mechanisms	3/12	0.473714	0.610725	0	0	1.26099	0.94215	FZD7;CYBA;RAC1
Miscellaneous Substrates	3/12	0.473714	0.610725	0	0	1.26099	0.94215	CYP2S1;CYP4F3;CYP4B1
Pyrimidine Catabolism	3/12	0.473714	0.610725	0	0	1.26099	0.94215	NT5C;NT5E;UPP1
Reversible Hydration of Carbon Dioxide	3/12	0.473714	0.610725	0	0	1.26099	0.94215	CA3;CA2;CA4
Signaling by LTK	3/12	0.473714	0.610725	0	0	1.26099	0.94215	SHC1;GRB2;PIK3R1
WNT5 FZD7-mediated Leishmania Damping	3/12	0.473714	0.610725	0	0	1.26099	0.94215	FZD7;CYBA;RAC1
Activated NOTCH1 Transmits Signal to the Nucleus	7/31	0.479454	0.616487	0	0	1.10337	0.811097	NCSTN;ADAM17;NUMB;ADAM10;ARRB1;ARRB2;RPS27A
FOXO-mediated Transcription of Oxidative Stress, Metabolic and Neuronal Genes	7/31	0.479454	0.616487	0	0	1.10337	0.811097	SMAD2;HDAC2;HDAC1;SIN3A;CAT;NR3C1;SOD2
HS-GAG Biosynthesis	7/31	0.479454	0.616487	0	0	1.10337	0.811097	NDST1;SDC4;GPC3;GPC4;AGRN;HSPG2;HS2ST1
Interaction Between L1 and Ankyrins	7/31	0.479454	0.616487	0	0	1.10337	0.811097	NRCAM;ANK3;SCN3B;SPTAN1;SPTB;ACTB;SPTBN1
Aberrant Regulation of Mitotic G1 S Transition in Cancer Due to RB1 Defects	4/17	0.488995	0.626676	0	0	1.16397	0.83271	CDKN1A;CDKN1B;CDK6;CDK4
Biosynthesis of DHA-derived SPMs	4/17	0.488995	0.626676	0	0	1.16397	0.83271	GPX4;HPGD;ALOX15;LTA4H
Defective Binding of RB1 Mutants to E2F1,(E2F2, E2F3)	4/17	0.488995	0.626676	0	0	1.16397	0.83271	CDKN1A;CDKN1B;CDK6;CDK4
FOXO-mediated Transcription of Cell Cycle Genes	4/17	0.488995	0.626676	0	0	1.16397	0.83271	SMAD2;CDKN1A;CDKN1B;CAV1
Signaling by Activin	4/17	0.488995	0.626676	0	0	1.16397	0.83271	SMAD2;DRAP1;MAPK1;MAPK3
GABA Receptor Activation	13/60	0.493457	0.631977	0	0	1.04634	0.73905	GNAI3;GNG12;GNG11;GNAI1;GNAI2;GNG10;GNG2;GNG5;GNB2;GNB1;NPTN;GNB4;GNB3
HATs Acetylate Histones	23/108	0.498691	0.638259	0	0	1.0236	0.71219	H2BC9;ENY2;DR1;H2BC3;ACTL6A;TAF9;H2BC4;ELP3;ACTB;H2BC18;HCFC1;H2BC12;MORF4L1;H2BC14;RUVBL2;CFL1;RUVBL1;WDR5;KAT7;H4C1;DMAP1;RBBP7;OGT
RA Biosynthesis Pathway	5/22	0.500014	0.63953	0	0	1.11261	0.771168	RDH11;CRABP1;ALDH1A1;RDH14;DHRS4
Pre-NOTCH Expression and Processing	19/89	0.501348	0.640813	0	0	1.02677	0.70894	H2BC9;H2AZ2;PRKCI;POGLUT1;H2BC3;SEL1L;H2BC4;ATP2A3;ATP2A2;RBPJ;H2BC12;H2BC14;SNW1;POFUT1;AGO1;AGO2;TMED2;H4C1;RAB6A
RNA Polymerase III Transcription Initiation From Type 2 Promoter	6/27	0.508729	0.649391	0	0	1.0808	0.730449	GTF3C1;GTF3C4;GTF3C5;POLR1C;POLR2E;POLR2H
Regulation of RUNX1 Expression and Activity	6/27	0.508729	0.649391	0	0	1.0808	0.730449	CDK6;SRC;AGO1;AGO2;PTPN11;PML
Packaging Of Telomere Ends	7/32	0.516007	0.657815	0	0	1.05917	0.700786	H2BC9;H2BC12;H2AZ2;H2BC14;H2BC3;H2BC4;H4C1
Termination of Translesion DNA Synthesis	7/32	0.516007	0.657815	0	0	1.05917	0.700786	PCNA;USP10;RPA3;RPA1;TRIM25;RPA2;RPS27A
Gap Junction Assembly	8/37	0.522303	0.662095	0	0	1.0435	0.677765	GJA1;TUBB6;TUBB2A;GJA5;TUBB4B;TUBB4A;TUBA4A;TUBA8
FGFR1b Ligand Binding and Activation	2/8	0.52312	0.662095	0	0	1.26093	0.81701	GIPC1;FGF1
Linoleic Acid (LA) Metabolism	2/8	0.52312	0.662095	0	0	1.26093	0.81701	ELOVL1;ACSL1
NFE2L2 Regulating MDR Associated Enzymes	2/8	0.52312	0.662095	0	0	1.26093	0.81701	ABCF2;ABCG2
Netrin Mediated Repulsion Signals	2/8	0.52312	0.662095	0	0	1.26093	0.81701	SRC;PTPN11
Noncanonical Activation of NOTCH3	2/8	0.52312	0.662095	0	0	1.26093	0.81701	NCSTN;YBX1
RUNX2 Regulates Genes Involved in Cell Migration	2/8	0.52312	0.662095	0	0	1.26093	0.81701	AKT1;ITGA5
Regulation of NFE2L2 Gene Expression	2/8	0.52312	0.662095	0	0	1.26093	0.81701	NFKB1;RELA
Signaling by TGF-beta Receptor Complex in Cancer	2/8	0.52312	0.662095	0	0	1.26093	0.81701	FKBP1A;SMAD2
Terminal Pathway of Complement	2/8	0.52312	0.662095	0	0	1.26093	0.81701	C5;CLU
Transport of Fatty Acids	2/8	0.52312	0.662095	0	0	1.26093	0.81701	SLC27A6;SLC27A4
Condensation of Prophase Chromosomes	9/42	0.527885	0.66769	0	0	1.03163	0.659086	H2BC9;H2BC12;H2AZ2;H2BC14;SET;H2BC3;H2BC4;H4C1;SMC2
Diseases Associated With Visual Transduction	3/13	0.531519	0.669665	0	0	1.13482	0.717223	RBP4;TTR;RBP1
Diseases of the Neuronal System	3/13	0.531519	0.669665	0	0	1.13482	0.717223	RBP4;TTR;RBP1
Downregulation of ERBB2 ERBB3 Signaling	3/13	0.531519	0.669665	0	0	1.13482	0.717223	USP8;AKT1;RPS27A
Retinoid Cycle Disease Events	3/13	0.531519	0.669665	0	0	1.13482	0.717223	RBP4;TTR;RBP1
TICAM1-dependent Activation of IRF3 IRF7	3/13	0.531519	0.669665	0	0	1.13482	0.717223	TBK1;IRF3;RPS27A
p75NTR Recruits Signalling Complexes	3/13	0.531519	0.669665	0	0	1.13482	0.717223	PRKCI;RPS27A;SQSTM1
ABC Transporters in Lipid Homeostasis	4/18	0.537728	0.676004	0	0	1.08076	0.670508	ABCD3;PEX19;ABCA3;APOA1
Caspase Activation via Death Receptors in the Presence of Ligand	4/18	0.537728	0.676004	0	0	1.08076	0.670508	CASP8;TRADD;RIPK1;CD14
Norepinephrine Neurotransmitter Release Cycle	4/18	0.537728	0.676004	0	0	1.08076	0.670508	MAOA;STXBP1;VAMP2;PPFIA2
PI3K AKT Signaling in Cancer	23/110	0.537944	0.676004	0	0	0.999945	0.619966	PDGFRB;GSK3B;CDKN1A;GSK3A;CDKN1B;SRC;PTEN;GAB1;RHOG;PTPN11;PIK3R1;FGF1;EGFR;MTOR;CASP9;CREB1;AKT1S1;MLST8;RAC2;AKT1;GRB2;STRN;RAC1
Dopamine Neurotransmitter Release Cycle	5/23	0.542911	0.681362	0	0	1.05073	0.641795	STXBP1;CASK;LIN7C;VAMP2;PPFIA2
PI-3K Cascade FGFR2	5/23	0.542911	0.681362	0	0	1.05073	0.641795	GAB1;PTPN11;GRB2;PIK3R1;FGF1
Kinesins	13/62	0.545782	0.684522	0	0	1.0035	0.607658	KLC1;TUBB4B;TUBB4A;TUBA4A;KLC4;TUBB6;TUBB2A;KLC2;KIF2A;KIF5B;KIF1B;KIFAP3;TUBA8
RNA Polymerase III Transcription Initiation From Type 1 Promoter	6/28	0.547467	0.686192	0	0	1.03161	0.621495	GTF3C1;GTF3C4;GTF3C5;POLR1C;POLR2E;POLR2H
Sialic Acid Metabolism	7/33	0.551588	0.690464	0	0	1.01837	0.605883	CTSA;SLC35A1;CMAS;GLB1;NPL;NANS;GNE
TNFR1-induced NF-kappa-B Signaling Pathway	7/33	0.551588	0.690464	0	0	1.01837	0.605883	USP4;TRADD;RACK1;OTUD7B;RIPK1;IKBKG;RPS27A
IRS-mediated Signalling	10/48	0.562238	0.703342	0	0	0.995358	0.573157	NRAS;PIK3R4;GAB1;PTPN11;GRB2;KRAS;PIK3C3;PIK3R1;FGF1;HRAS
IGF1R Signaling Cascade	11/53	0.565384	0.706821	0	0	0.990604	0.564892	NRAS;SHC1;GAB1;PIK3R4;PIK3C3;PTPN11;GRB2;KRAS;PIK3R1;FGF1;HRAS
Constitutive Signaling by NOTCH1 HD+PEST Domain Mutants	12/58	0.568378	0.708281	0	0	0.986675	0.55744	ADAM17;HDAC2;NCSTN;SNW1;HDAC1;CUL1;ADAM10;RBPJ;RPS27A;HDAC6;SKP1;RBX1
Constitutive Signaling by NOTCH1 PEST Domain Mutants	12/58	0.568378	0.708281	0	0	0.986675	0.55744	ADAM17;HDAC2;NCSTN;SNW1;HDAC1;CUL1;ADAM10;RBPJ;RPS27A;HDAC6;SKP1;RBX1
Signaling by NOTCH1 HD+PEST Domain Mutants in Cancer	12/58	0.568378	0.708281	0	0	0.986675	0.55744	ADAM17;HDAC2;NCSTN;SNW1;HDAC1;CUL1;ADAM10;RBPJ;RPS27A;HDAC6;SKP1;RBX1
Signaling by NOTCH1 PEST Domain Mutants in Cancer	12/58	0.568378	0.708281	0	0	0.986675	0.55744	ADAM17;HDAC2;NCSTN;SNW1;HDAC1;CUL1;ADAM10;RBPJ;RPS27A;HDAC6;SKP1;RBX1
Signaling by NOTCH1 in Cancer	12/58	0.568378	0.708281	0	0	0.986675	0.55744	ADAM17;HDAC2;NCSTN;SNW1;HDAC1;CUL1;ADAM10;RBPJ;RPS27A;HDAC6;SKP1;RBX1
Reproduction	26/127	0.583514	0.723173	0	0	0.973523	0.524423	DIDO1;SMC3;SYNE2;LMNB1;SYNE1;RAD21;LMNA;H4C1;H2BC9;SUN2;H2AZ2;SUN1;UBE2I;H2BC3;H2BC4;RPA1;RPA2;HSPA2;SMC1A;H2BC12;STAG1;H2BC14;STAG2;CDK4;RPA3;CD9
Aflatoxin Activation and Detoxification	4/19	0.583981	0.723173	0	0	1.00865	0.542539	AKR7A2;MGST3;MGST1;DPEP1
FASTK Family Proteins Regulate Processing and Stability of Mitochondrial RNAs	4/19	0.583981	0.723173	0	0	1.00865	0.542539	MT-ND2;MT-CYB;MT-ND3;TBRG4
Other Semaphorin Interactions	4/19	0.583981	0.723173	0	0	1.00865	0.542539	ITGB1;PTPRC;ITGA1;PLXNA1
Synthesis, Secretion, and Deacylation of Ghrelin	4/19	0.583981	0.723173	0	0	1.00865	0.542539	SPCS3;SPCS2;SPCS1;SEC11A
Cytosolic Sulfonation of Small Molecules	5/24	0.583981	0.723173	0	0	0.995363	0.535392	SLC35B2;ABHD14B;BPNT2;BPNT1;PAPSS1
Glutamate Neurotransmitter Release Cycle	5/24	0.583981	0.723173	0	0	0.995363	0.535392	STXBP1;ARL6IP5;VAMP2;GLS;PPFIA2
Metal Ion SLC Transporters	5/24	0.583981	0.723173	0	0	0.995363	0.535392	HEPH;SLC31A1;SLC39A7;CP;SLC39A4
Adenylate Cyclase Inhibitory Pathway	3/14	0.58555	0.723173	0	0	1.03159	0.552108	GNAI3;GNAI1;GNAI2
Formation of Axial Mesoderm	3/14	0.58555	0.723173	0	0	1.03159	0.552108	SMAD2;YAP1;CTNNB1
Physiological Factors	3/14	0.58555	0.723173	0	0	1.03159	0.552108	WWTR1;MME;NPR1
Regulation of NPAS4 Gene Expression	3/14	0.58555	0.723173	0	0	1.03159	0.552108	AGO1;AGO2;NR3C1
Regulation of TBK1, IKK? (IKBKE)-mediated Activation of IRF3, IRF7	3/14	0.58555	0.723173	0	0	1.03159	0.552108	TBK1;CD14;RPS27A
TP53 Regulates Transcription of Cell Death Genes With Uncertain Role in P53-Dependent Apoptosis	3/14	0.58555	0.723173	0	0	1.03159	0.552108	TP53BP2;NDRG1;RABGGTA
TP53 Regulates Transcription of Cell Death Genes	9/44	0.589066	0.724635	0	0	0.972558	0.514695	BNIP3L;APAF1;AIFM2;CASP6;TP53BP2;BAX;TRIAP1;NDRG1;RABGGTA
Abacavir ADME	2/9	0.590845	0.724635	0	0	1.08072	0.568679	NT5C2;ABCG2
Atorvastatin ADME	2/9	0.590845	0.724635	0	0	1.08072	0.568679	PON3;PON1
BH3-only Proteins Associate With and Inactivate Anti-Apoptotic BCL-2 Members	2/9	0.590845	0.724635	0	0	1.08072	0.568679	STAT3;BCL2L1
Defective Factor IX Causes Hemophilia B	2/9	0.590845	0.724635	0	0	1.08072	0.568679	GGCX;GP1BB
EGFR Interacts With Phospholipase C-gamma	2/9	0.590845	0.724635	0	0	1.08072	0.568679	PLCG1;EGFR
Hydrolysis of LPC	2/9	0.590845	0.724635	0	0	1.08072	0.568679	PLA2G15;PLBD1
Interleukin-23 Signaling	2/9	0.590845	0.724635	0	0	1.08072	0.568679	STAT3;P4HB
PI3K AKT Activation	2/9	0.590845	0.724635	0	0	1.08072	0.568679	PIK3R1;RHOA
Respiratory Syncytial Virus Genome Replication	2/9	0.590845	0.724635	0	0	1.08072	0.568679	HSP90AA1;HSP90AB1
tRNA Modification in the Mitochondrion	2/9	0.590845	0.724635	0	0	1.08072	0.568679	PUS1;HSD17B10
Signaling by Type 1 Insulin-like Growth Factor 1 Receptor (IGF1R)	11/54	0.59253	0.726242	0	0	0.967505	0.506348	NRAS;SHC1;GAB1;PIK3R4;PIK3C3;PTPN11;GRB2;KRAS;PIK3R1;FGF1;HRAS
RNA Polymerase I Promoter Escape	12/59	0.594316	0.727971	0	0	0.965621	0.502455	H2BC12;H2BC9;H2AZ2;H2BC14;CBX3;H2BC3;POLR1C;H2BC4;UBTF;POLR2E;H4C1;POLR2H
RSV-host Interactions	22/109	0.611822	0.748942	0	0	0.956239	0.469813	BCAP31;BECN1;CUL5;SDC4;EIF2AK2;HSPG2;RBX1;MED22;MAVS;IRF3;MAP1B;GPC3;TRIM25;ELOB;CD14;ARIH1;ELOC;GPC4;RPS27A;AGRN;RIGI;JAK1
Gap-filling DNA Repair Synthesis and Ligation in GG-NER	5/25	0.62296	0.760655	0	0	0.945535	0.447496	PCNA;RPA3;RPA1;RPA2;RPS27A
Interleukin-7 Signaling	5/25	0.62296	0.760655	0	0	0.945535	0.447496	STAT5B;STAT3;PIK3R1;JAK1;SMARCA4
NOTCH3 Activation and Transmission of Signal to the Nucleus	5/25	0.62296	0.760655	0	0	0.945535	0.447496	NCSTN;ADAM10;YBX1;RPS27A;EGFR
Regulation of IFNA IFNB Signaling	5/25	0.62296	0.760655	0	0	0.945535	0.447496	PTPN1;STAT1;PTPN11;PTPN6;JAK1
Chondroitin Sulfate Biosynthesis	4/20	0.627421	0.765138	0	0	0.945548	0.440755	VCAN;BGN;CSPG4;DCN
Receptor-type Tyrosine-Protein Phosphatases	4/20	0.627421	0.765138	0	0	0.945548	0.440755	PPFIBP1;PPFIBP2;PTPRF;PPFIA2
Constitutive Signaling by NOTCH1 HD Domain Mutants	3/15	0.635407	0.773417	0	0	0.945561	0.428803	ADAM17;ADAM10;RPS27A
Negative Regulation of FLT3	3/15	0.635407	0.773417	0	0	0.945561	0.428803	CSK;CBL;RPS27A
Signaling by NOTCH1 HD Domain Mutants in Cancer	3/15	0.635407	0.773417	0	0	0.945561	0.428803	ADAM17;ADAM10;RPS27A
Generation of Second Messenger Molecules	8/41	0.647994	0.784644	0	0	0.916786	0.39777	VASP;ENAH;WAS;PLCG2;EVL;PLCG1;PAK2;NCK1
Cleavage of the Damaged Purine	7/36	0.650544	0.784644	0	0	0.912847	0.392475	H2BC9;H2BC12;H2AZ2;H2BC14;H2BC3;H2BC4;H4C1
Depurination	7/36	0.650544	0.784644	0	0	0.912847	0.392475	H2BC9;H2BC12;H2AZ2;H2BC14;H2BC3;H2BC4;H4C1
Metabolism of Steroid Hormones	7/36	0.650544	0.784644	0	0	0.912847	0.392475	HSD11B1;STS;SRD5A3;FDX1;AKR1B1;HSD17B12;HSD17B11
Recognition and Association of DNA Glycosylase With Site Containing an Affected Purine	7/36	0.650544	0.784644	0	0	0.912847	0.392475	H2BC9;H2BC12;H2AZ2;H2BC14;H2BC3;H2BC4;H4C1
AKT Phosphorylates Targets in the Nucleus	2/10	0.651105	0.784644	0	0	0.945574	0.405732	CREB1;AKT1
Calcitonin-like Ligand Receptors	2/10	0.651105	0.784644	0	0	0.945574	0.405732	RAMP2;CALCRL
Entry of Influenza Virion Into Host Cell via Endocytosis	2/10	0.651105	0.784644	0	0	0.945574	0.405732	CLTC;CLTA
Gamma-carboxylation of Protein Precursors	2/10	0.651105	0.784644	0	0	0.945574	0.405732	GGCX;F2
Negative Regulation of Activity of TFAP2 (AP-2) Family Transcription Factors	2/10	0.651105	0.784644	0	0	0.945574	0.405732	UBE2I;SUMO1
Prednisone ADME	2/10	0.651105	0.784644	0	0	0.945574	0.405732	HSD11B1;ALB
Regulation of NPAS4 mRNA Translation	2/10	0.651105	0.784644	0	0	0.945574	0.405732	AGO1;AGO2
Regulation of Commissural Axon Pathfinding by SLIT and ROBO	2/10	0.651105	0.784644	0	0	0.945574	0.405732	ROBO2;SRC
Role of Second Messengers in Netrin-1 Signaling	2/10	0.651105	0.784644	0	0	0.945574	0.405732	PITPNA;PLCG1
Virus Assembly and Release	2/10	0.651105	0.784644	0	0	0.945574	0.405732	CANX;CALR
Zinc Influx Into Cells by the SLC39 Gene Family	2/10	0.651105	0.784644	0	0	0.945574	0.405732	SLC39A7;SLC39A4
Metalloprotease DUBs	6/31	0.654242	0.787934	0	0	0.907644	0.385094	BABAM1;PSMD14;BRCC3;STAM;STAMBP;RPS27A
Interleukin-20 Family Signaling	5/26	0.65966	0.793967	0	0	0.900453	0.374615	STAT5B;STAT1;STAT3;PTPN11;JAK1
Binding and Uptake of Ligands by Scavenger Receptors	24/122	0.666883	0.802163	0	0	0.925877	0.37511	COLEC12;HSP90AA1;SPARC;AMBP;LRP1;HP;APOA1;HSP90B1;COL1A1;HPX;COL3A1;HSPH1;COL1A2;COL4A2;IGKC;COL4A1;FTH1;ALB;STAB1;SCGB3A2;HYOU1;APOE;CALR;CD36
Formation of the Ureteric Bud	4/21	0.667841	0.802816	0	0	0.889871	0.359246	ITGB1;ROBO2;ITGA8;NPNT
Meiotic Recombination	11/57	0.66887	0.803555	0	0	0.904235	0.363653	H2BC12;H2BC9;H2AZ2;H2BC14;CDK4;H2BC3;RPA3;H2BC4;RPA1;RPA2;H4C1
DNA Double-Strand Break Repair	30/152	0.670617	0.804739	0	0	0.929593	0.371425	FEN1;UBXN1;PCNA;BRCC3;BABAM1;PPP4C;PPP4R2;SUMO1;SUMO2;H4C1;TP53BP1;KPNA2;RPS27A;H2BC9;XRCC6;UBE2I;PARP1;XRCC5;H2BC3;H2BC4;SMARCA5;RPA1;RPA2;BAZ1B;H2BC12;PPP5C;H2BC14;RPA3;UBE2V2;UBE2N
IRS-related Events Triggered by IGF1R	10/52	0.670685	0.804739	0	0	0.900333	0.359644	NRAS;GAB1;PIK3R4;PIK3C3;PTPN11;GRB2;KRAS;PIK3R1;FGF1;HRAS
Heme Signaling	9/47	0.673085	0.807119	0	0	0.895607	0.354557	MEF2C;CRTC3;PGRMC2;XPO1;CREB1;CARM1;HMOX1;APOA1;MEF2D
NRIF Signals Cell Death From the Nucleus	3/16	0.680904	0.815486	0	0	0.87277	0.335436	NCSTN;RPS27A;SQSTM1
cGMP Effects	3/16	0.680904	0.815486	0	0	0.87277	0.335436	ITPR1;PDE5A;PRKG1
Epigenetic Regulation of Adipogenesis Genes by MLL3 and MLL4 Complexes	20/103	0.68321	0.816482	0	0	0.910996	0.347046	H2BC9;H2AZ2;ACSL1;H2BC3;ADIPOQ;H2BC4;LPL;DPY30;ASH2L;H2BC12;LIPE;H2BC14;FABP4;CDK5;RBBP5;WDR5;PLIN2;H4C1;CD36;MGLL
Epigenetic Regulation of Gene Expression by MLL3 and MLL4 Complexes	20/103	0.68321	0.816482	0	0	0.910996	0.347046	H2BC9;H2AZ2;ACSL1;H2BC3;ADIPOQ;H2BC4;LPL;DPY30;ASH2L;H2BC12;LIPE;H2BC14;FABP4;CDK5;RBBP5;WDR5;PLIN2;H4C1;CD36;MGLL
MLL4 and MLL3 Complexes Regulate Expression of PPARG Targets in Adipogenesis and Hepatic Steatosis	20/103	0.68321	0.816482	0	0	0.910996	0.347046	H2BC9;H2AZ2;ACSL1;H2BC3;ADIPOQ;H2BC4;LPL;DPY30;ASH2L;H2BC12;LIPE;H2BC14;FABP4;CDK5;RBBP5;WDR5;PLIN2;H4C1;CD36;MGLL
Post-translational Modification Synthesis of GPI-anchored Proteins	18/93	0.683776	0.816482	0	0	0.907378	0.344917	PIGS;CPM;PIGU;PGAP1;PIGT;GPAA1;PLAUR;MSLN;ART3;ART4;DPM1;DPM3;VNN1;CD109;PIGK;RECK;LY6E;GPIHBP1
Abacavir Transmembrane Transport	1/5	0.690578	0.816482	0	0	0.945587	0.350082	ABCG2
Chylomicron Clearance	1/5	0.690578	0.816482	0	0	0.945587	0.350082	APOE
Extrinsic Pathway of Fibrin Clot Formation	1/5	0.690578	0.816482	0	0	0.945587	0.350082	TF
FasL CD95L Signaling	1/5	0.690578	0.816482	0	0	0.945587	0.350082	CASP8
Formation of Lateral Plate Mesoderm	1/5	0.690578	0.816482	0	0	0.945587	0.350082	FOXF1
IRAK4 Deficiency (TLR5)	1/5	0.690578	0.816482	0	0	0.945587	0.350082	IRAK4
Maturation of Protein E 9683683	1/5	0.690578	0.816482	0	0	0.945587	0.350082	RPS27A
Maturation of Protein E 9694493	1/5	0.690578	0.816482	0	0	0.945587	0.350082	RPS27A
NTRK2 Activates RAC1	1/5	0.690578	0.816482	0	0	0.945587	0.350082	RAC1
RHOT1 GTPase Cycle	1/5	0.690578	0.816482	0	0	0.945587	0.350082	RHOT1
Reelin Signalling Pathway	1/5	0.690578	0.816482	0	0	0.945587	0.350082	SH3KBP1
Regulation of NPAS4 Gene Transcription	1/5	0.690578	0.816482	0	0	0.945587	0.350082	NR3C1
Signaling by Membrane-Tethered Fusions of PDGFRA or PDGFRB	1/5	0.690578	0.816482	0	0	0.945587	0.350082	KDR
Sodium-coupled Phosphate Cotransporters	1/5	0.690578	0.816482	0	0	0.945587	0.350082	SLC34A2
Synthesis of PI	1/5	0.690578	0.816482	0	0	0.945587	0.350082	CDIPT
TFAP2 (AP-2) Family Regulates Transcription of Cell Cycle Factors	1/5	0.690578	0.816482	0	0	0.945587	0.350082	CDKN1A
Vitamin B1 (Thiamin) Metabolism	1/5	0.690578	0.816482	0	0	0.945587	0.350082	TPK1
G0 and Early G1	5/27	0.693963	0.819485	0	0	0.859469	0.313995	TOP2A;PCNA;RBBP4;HDAC1;MAX
Interleukin Receptor SHC Signaling	5/27	0.693963	0.819485	0	0	0.859469	0.313995	SHC1;GRB2;PTPN6;PIK3R1;JAK1
Intraflagellar Transport	10/53	0.695173	0.820415	0	0	0.87934	0.319723	TUBB6;TUBB2A;DYNLRB1;KIFAP3;TNPO1;DYNLL1;TUBB4B;DYNLL2;TUBB4A;TUBA4A
Regulation of Lipid Metabolism by PPARalpha	23/119	0.699471	0.824985	0	0	0.905681	0.323718	CPT1A;HMGCS1;NFYA;ACSL1;NFYC;TXNRD1;FHL2;APOA2;APOA1;NRF1;AGT;MED22;CPT2;SP1;SIN3A;ACOX1;THRAP3;CARM1;ME1;PLIN2;ACADM;CD36;HMGCS2
Androgen Biosynthesis	2/11	0.704059	0.825875	0	0	0.840457	0.29491	SRD5A3;HSD17B12
Assembly and Release of Respiratory Syncytial Virus (RSV) Virions	2/11	0.704059	0.825875	0	0	0.840457	0.29491	HSP90AA1;HSP90AB1
Attachment and Entry 9678110	2/11	0.704059	0.825875	0	0	0.840457	0.29491	VCP;CTSL
Gamma-carboxylation, Transport, and Amino-Terminal Cleavage of Proteins	2/11	0.704059	0.825875	0	0	0.840457	0.29491	GGCX;F2
NFE2L2 Regulating Tumorigenic Genes	2/11	0.704059	0.825875	0	0	0.840457	0.29491	SP1;BCL2L1
Pyrimidine Salvage	2/11	0.704059	0.825875	0	0	0.840457	0.29491	UCK1;UPP1
Regulation of TBK1, IKK?-mediated Activation of IRF3, IRF7 Upon TLR3 Ligation	2/11	0.704059	0.825875	0	0	0.840457	0.29491	TBK1;RPS27A
Sodium Calcium Exchangers	2/11	0.704059	0.825875	0	0	0.840457	0.29491	SRI;CALM1
Transport of Organic Anions	2/11	0.704059	0.825875	0	0	0.840457	0.29491	SLCO3A1;SLCO2A1
E2F Mediated Regulation of DNA Replication	4/22	0.705135	0.826137	0	0	0.840381	0.2936	PPP2CA;PPP2CB;PPP2R1B;PPP2R1A
The Canonical Retinoid Cycle in Rods (Twilight Vision)	4/22	0.705135	0.826137	0	0	0.840381	0.2936	RBP4;TTR;RDH11;RBP1
Epigenetic Regulation by WDR5-containing Histone Modifying Complexes	26/135	0.714137	0.836178	0	0	0.901612	0.303555	LPL;DPY30;PSIP1;ASH2L;LIPE;RBBP5;WDR5;H4C1;CD36;MEN1;H2BC9;H2AZ2;DR1;ACSL1;H2BC3;ADIPOQ;H2BC4;HCFC1;H2BC12;H2BC14;FABP4;CDK5;WDR82;PLIN2;OGT;MGLL
Acetylcholine Neurotransmitter Release Cycle	3/17	0.722027	0.844397	0	0	0.810378	0.263934	STXBP1;VAMP2;PPFIA2
IL-6-type Cytokine Receptor Ligand Interactions	3/17	0.722027	0.844397	0	0	0.810378	0.263934	IL6ST;CRLF1;JAK1
Signaling by NOTCH3	9/49	0.72294	0.844956	0	0	0.850719	0.275998	NCSTN;SNW1;STAT1;ADAM10;YBX1;RBPJ;RPS27A;EGFR;PBX1
Notch-HLH Transcription Pathway	5/28	0.72581	0.847798	0	0	0.822048	0.26344	HDAC2;SNW1;HDAC1;RBPJ;HDAC6
Chromatin Modifications During the Maternal to Zygotic Transition (MZT)	7/39	0.735239	0.857778	0	0	0.827111	0.254386	H2BC9;H2BC12;H2AZ2;H2BC14;H2BC3;H2BC4;H4C1
SIRT1 Negatively Regulates rRNA Expression	7/39	0.735239	0.857778	0	0	0.827111	0.254386	H2BC9;H2BC12;H2AZ2;H2BC14;H2BC3;H2BC4;H4C1
Signaling by NODAL	4/23	0.739288	0.861984	0	0	0.7961	0.240476	SMAD2;DRAP1;MAPK1;MAPK3
Telomere C-strand (Lagging Strand) Synthesis	6/34	0.743913	0.866855	0	0	0.810242	0.239695	FEN1;STN1;PCNA;RPA3;RPA1;RPA2
PPARA Activates Gene Expression	22/117	0.746566	0.868118	0	0	0.875268	0.255816	CPT1A;HMGCS1;NFYA;ACSL1;NFYC;TXNRD1;FHL2;APOA2;APOA1;NRF1;AGT;MED22;CPT2;SP1;ACOX1;THRAP3;CARM1;ME1;PLIN2;ACADM;CD36;HMGCS2
Butyrophilin (BTN) Family Interactions	2/12	0.750128	0.868118	0	0	0.756364	0.217463	PPL;XDH
HDR Through MMEJ (alt-NHEJ)	2/12	0.750128	0.868118	0	0	0.756364	0.217463	FEN1;PARP1
NOTCH2 Intracellular Domain Regulates Transcription	2/12	0.750128	0.868118	0	0	0.756364	0.217463	CREB1;RBPJ
Pregnenolone Biosynthesis	2/12	0.750128	0.868118	0	0	0.756364	0.217463	FDX1;AKR1B1
TP53 Regulates Transcription of Caspase Activators and Caspases	2/12	0.750128	0.868118	0	0	0.756364	0.217463	APAF1;CASP6
Carboxyterminal Post-Translational Modifications of Tubulin	8/45	0.752237	0.868118	0	0	0.817467	0.232736	PGS1;TUBB6;TUBB2A;TTLL12;TUBB4B;TUBB4A;TUBA4A;TUBA8
Regulation of TP53 Activity Through Phosphorylation	17/92	0.755039	0.868118	0	0	0.856762	0.240738	SUPT16H;PRKAA1;CSNK2A1;CSNK2A2;TAF9;PRKAG1;RPA1;RPA2;SSRP1;MAPK14;PRKAB1;CDK5;RPA3;CSNK2B;PIN1;RPS27A;TAF9B
TRAF6 Mediated IRF7 Activation	5/29	0.755194	0.868118	0	0	0.787746	0.221184	MAVS;TBK1;IRF3;TRIM25;RIGI
Acrosome Reaction and Sperm Oocyte Membrane Binding	1/6	0.755294	0.868118	0	0	0.756422	0.212289	CD9
Defective F9 Activation	1/6	0.755294	0.868118	0	0	0.756422	0.212289	GP1BB
Estrogen Biosynthesis	1/6	0.755294	0.868118	0	0	0.756422	0.212289	HSD17B11
LDL Remodeling	1/6	0.755294	0.868118	0	0	0.756422	0.212289	P4HB
LTC4-CYSLTR Mediated IL4 Production	1/6	0.755294	0.868118	0	0	0.756422	0.212289	DPEP1
Mtb Iron Assimilation by Chelation	1/6	0.755294	0.868118	0	0	0.756422	0.212289	LTF
SLC15A4 TASL-dependent IRF5 Activation	1/6	0.755294	0.868118	0	0	0.756422	0.212289	IKBKG
SMAD2 3 Phosphorylation Motif Mutants in Cancer	1/6	0.755294	0.868118	0	0	0.756422	0.212289	SMAD2
Sensing of DNA Double Strand Breaks	1/6	0.755294	0.868118	0	0	0.756422	0.212289	KPNA2
TGFBR1 KD Mutants in Cancer	1/6	0.755294	0.868118	0	0	0.756422	0.212289	SMAD2
Toxicity of Botulinum Toxin Type D (botD)	1/6	0.755294	0.868118	0	0	0.756422	0.212289	VAMP2
Toxicity of Botulinum Toxin Type F (botF)	1/6	0.755294	0.868118	0	0	0.756422	0.212289	VAMP2
VLDL Clearance	1/6	0.755294	0.868118	0	0	0.756422	0.212289	APOC1
vRNA Synthesis	1/6	0.755294	0.868118	0	0	0.756422	0.212289	PARP1
Activation of SMO	3/18	0.758887	0.86967	0	0	0.756305	0.208667	CSNK1A1;ARRB1;ARRB2
Formation of Definitive Endoderm	3/18	0.758887	0.86967	0	0	0.756305	0.208667	SMAD2;CDH1;CTNNB1
Formation of the Nephric Duct	3/18	0.758887	0.86967	0	0	0.756305	0.208667	CTNNB1;NPNT;WFDC2
RNA Polymerase III Chain Elongation	3/18	0.758887	0.86967	0	0	0.756305	0.208667	POLR1C;POLR2E;POLR2H
Serotonin Neurotransmitter Release Cycle	3/18	0.758887	0.86967	0	0	0.756305	0.208667	STXBP1;VAMP2;PPFIA2
G Alpha (Q) Signalling Events	42/219	0.76097	0.871542	0	0	0.896479	0.244883	APP;ARHGEF25;LPAR1;ITPR1;ITPR3;PIK3R1;KALRN;EGFR;KNG1;ABHD12;RPS6KA3;GNA14;GNG10;NRAS;GNG2;GRK5;GNG5;GNA11;RPS6KA1;MAPK1;HRAS;MAPK3;ANXA1;PRKCE;PRKCD;PRKCA;GNG12;F2;GNG11;DGKZ;AGT;PLCB3;CREB1;GNAQ;GNB2;GNB1;GNB4;GNB3;GRB2;KRAS;PLCB1;MGLL
CD28 Dependent PI3K Akt Signaling	4/24	0.770349	0.881763	0	0	0.756247	0.197314	MLST8;AKT1;PIK3R1;MTOR
Cleavage of the Damaged Pyrimidine	7/41	0.783097	0.894771	0	0	0.778359	0.190307	H2BC9;H2BC12;H2AZ2;H2BC14;H2BC3;H2BC4;H4C1
Depyrimidination	7/41	0.783097	0.894771	0	0	0.778359	0.190307	H2BC9;H2BC12;H2AZ2;H2BC14;H2BC3;H2BC4;H4C1
Recognition and Association of DNA Glycosylase With Site Containing an Affected Pyrimidine	7/41	0.783097	0.894771	0	0	0.778359	0.190307	H2BC9;H2BC12;H2AZ2;H2BC14;H2BC3;H2BC4;H4C1
Cardiac Conduction	24/130	0.785015	0.896433	0	0	0.855564	0.207092	WWTR1;CAMK2D;AHCYL1;MME;NPR1;CAMK2A;ITPR1;ATP2A3;ATP2B4;ATP2A2;ATP1B3;ITPR3;ATP1A2;ATP1A1;SRI;ATP2B1;ATP1B1;STIM1;ASPH;FXYD1;PRKACA;SCN3B;CALM1;CAMK2G
Passive Transport by Aquaporins	2/13	0.789875	0.899864	0	0	0.68756	0.162182	AQP5;AQP1
Phospholipase C-mediated Cascade; FGFR3	2/13	0.789875	0.899864	0	0	0.68756	0.162182	PLCG1;FGF1
Synthesis of PE	2/13	0.789875	0.899864	0	0	0.68756	0.162182	CHKB;CEPT1
TFAP2 (AP-2) Family Regulates Transcription of Growth Factors and Their Receptors	2/13	0.789875	0.899864	0	0	0.68756	0.162182	YY1;EGFR
Competing Endogenous RNAs (ceRNAs) Regulate PTEN Translation	3/19	0.791681	0.900863	0	0	0.708991	0.165618	VAPA;AGO1;AGO2
Regulation of TP53 Activity Through Methylation	3/19	0.791681	0.900863	0	0	0.708991	0.165618	PRMT5;EHMT2;RPS27A
RNA Polymerase III Transcription Initiation	6/36	0.793596	0.901982	0	0	0.75613	0.174803	GTF3C1;GTF3C4;GTF3C5;POLR1C;POLR2E;POLR2H
Signaling by NOTCH2	6/36	0.793596	0.901982	0	0	0.75613	0.174803	NCSTN;CREB1;MDK;ADAM10;RBPJ;RPS27A
NOTCH2 Activation and Transmission of Signal to the Nucleus	4/25	0.798423	0.904953	0	0	0.72019	0.162127	NCSTN;MDK;ADAM10;RPS27A
NOTCH3 Intracellular Domain Regulates Transcription	4/25	0.798423	0.904953	0	0	0.72019	0.162127	SNW1;STAT1;RBPJ;PBX1
APEX1-Independent Resolution of AP Sites via the Single Nucleotide Replacement Pathway	1/7	0.806477	0.904953	0	0	0.630312	0.135567	PNKP
Acyl Chain Remodeling of DAG and TAG	1/7	0.806477	0.904953	0	0	0.630312	0.135567	MGLL
Cobalamin (Cbl) Metabolism	1/7	0.806477	0.904953	0	0	0.630312	0.135567	MMUT
FGFR3b Ligand Binding and Activation	1/7	0.806477	0.904953	0	0	0.630312	0.135567	FGF1
Loss of Function of SMAD2 3 in Cancer	1/7	0.806477	0.904953	0	0	0.630312	0.135567	SMAD2
Loss of MECP2 Binding Ability to the NCoR SMRT Complex	1/7	0.806477	0.904953	0	0	0.630312	0.135567	MECP2
Minus-strand DNA Synthesis	1/7	0.806477	0.904953	0	0	0.630312	0.135567	PPIA
Mitochondrial Uncoupling	1/7	0.806477	0.904953	0	0	0.630312	0.135567	SLC25A4
PTK6 Promotes HIF1A Stabilization	1/7	0.806477	0.904953	0	0	0.630312	0.135567	EGFR
Plus-strand DNA Synthesis	1/7	0.806477	0.904953	0	0	0.630312	0.135567	PPIA
RUNX1 Regulates Transcription of Genes Involved in Differentiation of Myeloid Cells	1/7	0.806477	0.904953	0	0	0.630312	0.135567	LGALS3
RUNX3 Regulates CDKN1A Transcription	1/7	0.806477	0.904953	0	0	0.630312	0.135567	CDKN1A
Replication of the SARS-CoV-1 Genome	1/7	0.806477	0.904953	0	0	0.630312	0.135567	DDX5
Replication of the SARS-CoV-2 Genome	1/7	0.806477	0.904953	0	0	0.630312	0.135567	DDX5
Respiratory Syncytial Virus Genome Transcription	1/7	0.806477	0.904953	0	0	0.630312	0.135567	HSPA8
Reversal of Alkylation Damage by DNA Dioxygenases	1/7	0.806477	0.904953	0	0	0.630312	0.135567	FTO
Reverse Transcription of HIV RNA	1/7	0.806477	0.904953	0	0	0.630312	0.135567	PPIA
Signaling by MAPK Mutants	1/7	0.806477	0.904953	0	0	0.630312	0.135567	MAPK1
Viral RNP Complexes in the Host Cell Nucleus	1/7	0.806477	0.904953	0	0	0.630312	0.135567	HSPA1A
Vitamin B2 (Riboflavin) Metabolism	1/7	0.806477	0.904953	0	0	0.630312	0.135567	ENPP1
Homology Directed Repair	22/122	0.813661	0.912487	0	0	0.83124	0.171411	H2BC9;FEN1;UBE2I;PCNA;PARP1;H2BC3;H2BC4;RPA1;RPA2;BRCC3;BABAM1;H2BC12;H2BC14;PPP4C;PPP4R2;RPA3;SUMO2;UBE2V2;UBE2N;H4C1;TP53BP1;RPS27A
Induction of Cell-Cell Fusion	3/20	0.820668	0.918969	0	0	0.667244	0.131871	ANO1;ANO10;ANO6
NOTCH4 Intracellular Domain Regulates Transcription	3/20	0.820668	0.918969	0	0	0.667244	0.131871	ACTA2;SNW1;RBPJ
Glucuronidation	4/26	0.823653	0.918969	0	0	0.68741	0.133362	UGDH;ABHD10;UGP2;UGT1A6
FGFR1c Ligand Binding and Activation	2/14	0.823929	0.918969	0	0	0.630223	0.122056	GIPC1;FGF1
Lysosphingolipid and LPA Receptors	2/14	0.823929	0.918969	0	0	0.630223	0.122056	LPAR1;S1PR1
RUNX3 Regulates NOTCH Signaling	2/14	0.823929	0.918969	0	0	0.630223	0.122056	SNW1;RBPJ
Regulation of TP53 Activity Through Association With Co-factors	2/14	0.823929	0.918969	0	0	0.630223	0.122056	TP53BP2;AKT1
TP53 Regulates Transcription of Genes Involved in G1 Cell Cycle Arrest	2/14	0.823929	0.918969	0	0	0.630223	0.122056	CDKN1A;CDKN1B
Tryptophan Catabolism	2/14	0.823929	0.918969	0	0	0.630223	0.122056	SLC3A2;KYAT1
Base-Excision Repair, AP Site Formation	7/43	0.824181	0.918969	0	0	0.735023	0.142128	H2BC9;H2BC12;H2AZ2;H2BC14;H2BC3;H2BC4;H4C1
Phase 0 - Rapid Depolarisation	5/32	0.829082	0.923902	0	0	0.700086	0.131221	CAMK2D;CAMK2A;SCN3B;CALM1;CAMK2G
Signaling by TGFBR3	8/49	0.83261	0.927301	0	0	0.737527	0.135108	NCSTN;TGFB2;SP1;AGO1;GIPC1;AGO2;ARRB1;ARRB2
PI3K Cascade	7/44	0.8423	0.932037	0	0	0.715112	0.122727	PIK3R4;GAB1;PTPN11;GRB2;PIK3C3;PIK3R1;FGF1
ER Quality Control Compartment (ERQC)	3/21	0.84614	0.932037	0	0	0.630135	0.105277	SEL1L;RPS27A;UGGT1
AMPK Inhibits chREBP Transcriptional Activation Activity	1/8	0.846957	0.932037	0	0	0.540233	0.0897359	ADIPOQ
Binding of TCF LEF CTNNB1 to Target Gene Promoters	1/8	0.846957	0.932037	0	0	0.540233	0.0897359	CTNNB1
DNA Damage Reversal	1/8	0.846957	0.932037	0	0	0.540233	0.0897359	FTO
Histidine Catabolism	1/8	0.846957	0.932037	0	0	0.540233	0.0897359	HNMT
Inhibition of Signaling by Overexpressed EGFR	1/8	0.846957	0.932037	0	0	0.540233	0.0897359	EGFR
Miro GTPase Cycle	1/8	0.846957	0.932037	0	0	0.540233	0.0897359	RHOT1
Phosphate Bond Hydrolysis by NTPDase Proteins	1/8	0.846957	0.932037	0	0	0.540233	0.0897359	ENTPD1
RUNX1 Regulates Transcription of Genes Involved in Differentiation of Keratinocytes	1/8	0.846957	0.932037	0	0	0.540233	0.0897359	CTSL
RUNX3 Regulates WNT Signaling	1/8	0.846957	0.932037	0	0	0.540233	0.0897359	CTNNB1
Release of Hh-Np From the Secreting Cell	1/8	0.846957	0.932037	0	0	0.540233	0.0897359	ADAM17
SARS-CoV-1 Genome Replication and Transcription	1/8	0.846957	0.932037	0	0	0.540233	0.0897359	DDX5
SARS-CoV-2 Genome Replication and Transcription	1/8	0.846957	0.932037	0	0	0.540233	0.0897359	DDX5
Signaling by Overexpressed Wild-Type EGFR in Cancer	1/8	0.846957	0.932037	0	0	0.540233	0.0897359	EGFR
Synthesis of diphthamide-EEF2	1/8	0.846957	0.932037	0	0	0.540233	0.0897359	EEF2
TRAIL Signaling	1/8	0.846957	0.932037	0	0	0.540233	0.0897359	CASP8
Toxicity of Botulinum Toxin Type B (botB)	1/8	0.846957	0.932037	0	0	0.540233	0.0897359	VAMP2
Uncoating of the HIV Virion	1/8	0.846957	0.932037	0	0	0.540233	0.0897359	PPIA
VEGF Binds to VEGFR Leading to Receptor Dimerization	1/8	0.846957	0.932037	0	0	0.540233	0.0897359	KDR
VEGF Ligand-Receptor Interactions	1/8	0.846957	0.932037	0	0	0.540233	0.0897359	KDR
Activation of Matrix Metalloproteinases	5/33	0.849268	0.93405	0	0	0.67504	0.110289	COL18A1;CMA1;MMP2;PLG;CTSG
Fatty Acids	2/15	0.852933	0.935958	0	0	0.581708	0.0925348	CYP4F3;CYP4B1
IRAK2 Mediated Activation of TAK1 Complex Upon TLR7 8 or 9 Stimulation	2/15	0.852933	0.935958	0	0	0.581708	0.0925348	CD14;RPS27A
Phospholipase C-mediated Cascade; FGFR4	2/15	0.852933	0.935958	0	0	0.581708	0.0925348	PLCG1;FGF1
Zinc Transporters	2/15	0.852933	0.935958	0	0	0.581708	0.0925348	SLC39A7;SLC39A4
NGF-stimulated Transcription	6/39	0.853744	0.936318	0	0	0.687261	0.108672	TF;CREB1;CDK5;CHD4;MEF2D;DNM2
G Alpha (S) Signalling Events	28/158	0.86257	0.944935	0	0	0.813422	0.120256	ITGB1;RAMP2;CALCRL;SHC1;SRC;GNAI3;ARRB1;ARRB2;GNAI1;GNAI2;GNG10;GNG2;GRK5;GNG5;PRKAR2B;PRKAR2A;PRKACA;PRKACB;FN1;GNG12;GNG11;PRKAR1A;GNB2;GNB1;GNB4;PDE3A;GNB3;ITGA5
Pre-NOTCH Transcription and Translation	12/73	0.862618	0.944935	0	0	0.743342	0.109854	H2BC12;H2BC9;H2AZ2;PRKCI;H2BC14;SNW1;H2BC3;AGO1;H2BC4;AGO2;H4C1;RBPJ
HDR Through Homologous Recombination (HRR) or Single Strand Annealing (SSA)	20/116	0.863063	0.944935	0	0	0.786981	0.115897	H2BC9;UBE2I;PCNA;H2BC3;H2BC4;RPA1;RPA2;BRCC3;BABAM1;H2BC12;H2BC14;PPP4C;PPP4R2;RPA3;SUMO2;UBE2V2;UBE2N;H4C1;TP53BP1;RPS27A
Keratan Sulfate Biosynthesis	4/28	0.866273	0.94738	0	0	0.630046	0.0904461	LUM;OGN;PRELP;FMOD
Regulation of PTEN mRNA Translation	4/28	0.866273	0.94738	0	0	0.630046	0.0904461	VAPA;AGO1;AGO2;PTEN
Acyl Chain Remodelling of PS	3/22	0.868404	0.949174	0	0	0.596932	0.0842264	OSBPL8;OSBPL5;LPCAT3
FOXO-mediated Transcription of Cell Death Genes	2/16	0.877509	0.954269	0	0	0.540123	0.0705771	NFYA;NFYC
Phospholipase C-mediated Cascade FGFR1	2/16	0.877509	0.954269	0	0	0.540123	0.0705771	PLCG1;FGF1
Regulation of Gene Expression in Late Stage (Branching Morphogenesis) Pancreatic Bud Precursor Cells	2/16	0.877509	0.954269	0	0	0.540123	0.0705771	SNW1;RBPJ
TRAF6-mediated Induction of TAK1 Complex Within TLR4 Complex	2/16	0.877509	0.954269	0	0	0.540123	0.0705771	CD14;RPS27A
Transcription of E2F Targets Under Neg Control by P107 (RBL1) and P130 (RBL2) in Complex With HDAC1	2/16	0.877509	0.954269	0	0	0.540123	0.0705771	RBBP4;HDAC1
Activation of PUMA and Translocation to Mitochondria	1/9	0.87897	0.954269	0	0	0.472674	0.0609768	TP53BP2
Cell Redox Homeostasis	1/9	0.87897	0.954269	0	0	0.472674	0.0609768	DLAT
Digestion of Dietary Carbohydrate	1/9	0.87897	0.954269	0	0	0.472674	0.0609768	CHIA
Displacement of DNA Glycosylase by APEX1	1/9	0.87897	0.954269	0	0	0.472674	0.0609768	APEX1
NR1H2 & NR1H3 Regulate Gene Expression Linked to Lipogenesis	1/9	0.87897	0.954269	0	0	0.472674	0.0609768	FASN
Sodium Proton Exchangers	1/9	0.87897	0.954269	0	0	0.472674	0.0609768	SLC9A1
Gamma-carboxylated Protein Precursors Transport From the Endoplasmic Reticulum to Golgi Apparatus	1/9	0.87897	0.954269	0	0	0.472674	0.0609768	F2
G1 S-Specific Transcription	4/29	0.884046	0.959242	0	0	0.604806	0.07454	DHFR;PCNA;RBBP4;HDAC1
Nitric Oxide Stimulates Guanylate Cyclase	3/23	0.887771	0.962745	0	0	0.56705	0.0675025	ITPR1;PDE5A;PRKG1
Acyl Chain Remodelling of PI	2/17	0.898239	0.970884	0	0	0.504083	0.0540975	MBOAT7;PLBD1
Germ Layer Formation at Gastrulation	2/17	0.898239	0.970884	0	0	0.504083	0.0540975	SMAD2;CTNNB1
tRNA Processing in the Mitochondrion	6/42	0.898688	0.970884	0	0	0.629869	0.0672824	ELAC2;TRNT1;MT-ND2;MT-CYB;HSD17B10;MT-ND3
Dectin-2 Family	4/30	0.899722	0.970884	0	0	0.581508	0.0614473	LYN;FCER1G;SYK;PLCG2
SUMOylation of Intracellular Receptors	4/30	0.899722	0.970884	0	0	0.581508	0.0614473	UBE2I;SUMO1;SUMO2;NR3C1
Bicarbonate Transporters	1/10	0.904289	0.970884	0	0	0.420128	0.0422676	AHCYL2
FGFR2b Ligand Binding and Activation	1/10	0.904289	0.970884	0	0	0.420128	0.0422676	FGF1
Formation of the Posterior Neural Plate	1/10	0.904289	0.970884	0	0	0.420128	0.0422676	ZEB2
Glucocorticoid Biosynthesis	1/10	0.904289	0.970884	0	0	0.420128	0.0422676	HSD11B1
IRAK2 Mediated Activation of TAK1 Complex	1/10	0.904289	0.970884	0	0	0.420128	0.0422676	RPS27A
Maturation of Protein 3A 9683673	1/10	0.904289	0.970884	0	0	0.420128	0.0422676	GALNT1
Maturation of Protein 3A 9694719	1/10	0.904289	0.970884	0	0	0.420128	0.0422676	GALNT1
PI3K Events in ERBB4 Signaling	1/10	0.904289	0.970884	0	0	0.420128	0.0422676	PIK3R1
POU5F1 (OCT4), SOX2, NANOG Repress Genes Related to Differentiation	1/10	0.904289	0.970884	0	0	0.420128	0.0422676	TSC22D1
RUNX3 Regulates p14-ARF	1/10	0.904289	0.970884	0	0	0.420128	0.0422676	KRAS
Regulation of FOXO Transcriptional Activity by Acetylation	1/10	0.904289	0.970884	0	0	0.420128	0.0422676	TXN
Removal of Aminoterminal Propeptides From Gamma-Carboxylated Proteins	1/10	0.904289	0.970884	0	0	0.420128	0.0422676	F2
Synthesis of Pyrophosphates in the Cytosol	1/10	0.904289	0.970884	0	0	0.420128	0.0422676	NUDT3
FCGR3A-mediated IL10 Synthesis	20/121	0.906319	0.972525	0	0	0.747784	0.0735546	LYN;AHCYL1;YES1;SYK;SRC;ITPR1;ITPR3;IGHG4;HCK;IGHG1;CREB1;IGKC;PRKAR1A;PRKAR2B;PRKAR2A;PLCG2;PLCG1;PRKACA;CALM1;PRKACB
Class B 2 (Secretin Family Receptors)	15/94	0.908565	0.974396	0	0	0.717163	0.0687677	FZD1;RAMP2;CALCRL;FZD2;FZD7;GNG12;GNG11;GNG10;GNG2;ADGRE5;GNG5;GNB2;GNB1;GNB4;GNB3
tRNA Modification in the Nucleus and Cytosol	6/43	0.91077	0.97586	0	0	0.612807	0.057276	TRMT112;EPRS1;NSUN2;PUS1;TPRKB;OSGEP
G Alpha (I) Signalling Events	57/316	0.910937	0.97586	0	0	0.830105	0.0774335	APP;AHCYL1;HEBP1;PPP3CA;PPP2R1B;PPP2R1A;PRKACA;KPNA2;PRKACB;ANXA1;PRKCD;PRKCA;PLCB3;CREB1;PRKAR1A;PLCB1;CAMK2D;SRC;CAMK2A;LPAR1;GNAI3;ITPR1;ITPR3;GNAI1;KNG1;GNAI2;C3;PPP2CA;PPP2CB;GNA14;C5;GNG10;PPP3R1;GNG2;GNG5;PRKAR2B;PRKAR2A;GNA11;PSAP;MAPK1;CAMK2G;P2RY14;GNG12;GNG11;AGT;PPP1CA;CXCL12;CDK5;NBEA;GNAQ;GNB2;GNB1;GNB4;RGS10;GNB3;CALM1;PF4
Acyl Chain Remodelling of PG	2/18	0.915658	0.978216	0	0	0.472548	0.0416371	LPGAT1;LPCAT1
FGFR1 Ligand Binding and Activation	2/18	0.915658	0.978216	0	0	0.472548	0.0416371	GIPC1;FGF1
Phospholipase C-mediated Cascade; FGFR2	2/18	0.915658	0.978216	0	0	0.472548	0.0416371	PLCG1;FGF1
RORA Activates Gene Expression	2/18	0.915658	0.978216	0	0	0.472548	0.0416371	CPT1A;CARM1
Recycling of Bile Acids and Salts	2/18	0.915658	0.978216	0	0	0.472548	0.0416371	STARD5;ALB
Bile Acid and Bile Salt Metabolism	6/44	0.921581	0.981512	0	0	0.596642	0.0487246	OSBPL9;STARD5;SCP2;OSBP;ALB;HSD17B4
NR1H3 & NR1H2 Regulate Gene Expression Linked to Cholesterol Transport and Efflux	6/44	0.921581	0.981512	0	0	0.596642	0.0487246	KDM1A;AGO1;AGO2;APOC1;APOE;PLTP
Fanconi Anemia Pathway	5/38	0.922642	0.981512	0	0	0.57258	0.0461008	WDR48;RPA3;RPA1;RPA2;RPS27A
rRNA Processing in the Mitochondrion	5/38	0.922642	0.981512	0	0	0.57258	0.0461008	ELAC2;MT-ND2;MT-CYB;HSD17B10;MT-ND3
Activation of the Phototransduction Cascade	1/11	0.924312	0.981512	0	0	0.378091	0.029758	GNB1
Alpha-protein Kinase 1 Signaling Pathway	1/11	0.924312	0.981512	0	0	0.378091	0.029758	RPS27A
CYP2E1 Reactions	1/11	0.924312	0.981512	0	0	0.378091	0.029758	CYP2S1
Formation of the Anterior Neural Plate	1/11	0.924312	0.981512	0	0	0.378091	0.029758	ZEB2
Signaling by Activated Point Mutants of FGFR1	1/11	0.924312	0.981512	0	0	0.378091	0.029758	FGF1
TGFBR3 PTM Regulation	1/11	0.924312	0.981512	0	0	0.378091	0.029758	NCSTN
TICAM1,TRAF6-dependent Induction of TAK1 Complex	1/11	0.924312	0.981512	0	0	0.378091	0.029758	RPS27A
Transcriptional Regulation of Pluripotent Stem Cells	4/32	0.925556	0.982295	0	0	0.539903	0.0417675	SMAD2;TSC22D1;STAT3;PBX1
Na+ Cl- Dependent Neurotransmitter Transporters	2/19	0.930244	0.98673	0	0	0.444723	0.0321573	SLC6A14;SLC6A11
HDMs Demethylate Histones	3/26	0.931455	0.986935	0	0	0.492993	0.035006	PHF2;KDM1A;H4C1
N-glycan Antennae Elongation in the Medial trans-Golgi	3/26	0.931455	0.986935	0	0	0.492993	0.035006	FUT8;MAN2A1;FUCA1
O-glycosylation of TSR Domain-Containing Proteins	5/39	0.932774	0.987793	0	0	0.555704	0.0386729	ADAMTSL1;SPON1;POFUT2;CFP;THBS1
Amino Acid Transport Across the Plasma Membrane	4/33	0.936078	0.98967	0	0	0.521253	0.0344321	SLC6A14;SLC1A4;SLC3A2;SLC1A5
RNA Polymerase I Transcription Termination	4/33	0.936078	0.98967	0	0	0.521253	0.0344321	POLR1C;POLR2E;UBTF;POLR2H
Synthesis of Bile Acids and Bile Salts	4/33	0.936078	0.98967	0	0	0.521253	0.0344321	OSBPL9;SCP2;OSBP;HSD17B4
Kidney Development	6/46	0.939805	0.990192	0	0	0.566739	0.0351846	ITGB1;ROBO2;ITGA8;CTNNB1;NPNT;WFDC2
Binding and Entry of HIV Virion	1/12	0.940146	0.990192	0	0	0.343698	0.0212129	PPIA
FGFR3 Mutant Receptor Activation	1/12	0.940146	0.990192	0	0	0.343698	0.0212129	FGF1
P2Y Receptors	1/12	0.940146	0.990192	0	0	0.343698	0.0212129	P2RY14
Presynaptic Depolarization and Calcium Channel Opening	1/12	0.940146	0.990192	0	0	0.343698	0.0212129	CACNA2D1
Signaling by Activated Point Mutants of FGFR3	1/12	0.940146	0.990192	0	0	0.343698	0.0212129	FGF1
TP53 Regulates Transcription of Death Receptors and Ligands	1/12	0.940146	0.990192	0	0	0.343698	0.0212129	TP53BP2
Acyl Chain Remodelling of PC	3/27	0.942111	0.991185	0	0	0.472422	0.0281714	LPCAT3;LPCAT1;PLBD1
Cardiogenesis	3/27	0.942111	0.991185	0	0	0.472422	0.0281714	MEF2C;WDR5;CTNNB1
FCERI Mediated MAPK Activation	17/111	0.946324	0.993864	0	0	0.682762	0.0376681	LYN;MAP2K4;FCER1G;SYK;SHC1;MAPK9;NRAS;IGKC;PLCG2;MAPK1;GRB2;KRAS;PLCG1;RAC1;HRAS;PAK2;MAPK3
Constitutive Signaling by Aberrant PI3K in Cancer	12/83	0.948728	0.993864	0	0	0.638241	0.0335923	PDGFRB;SRC;RAC2;GAB1;RHOG;PTPN11;GRB2;STRN;RAC1;PIK3R1;FGF1;EGFR
RNA Polymerase III Transcription Initiation From Type 3 Promoter	3/28	0.951212	0.993864	0	0	0.453496	0.0226833	POLR1C;POLR2E;POLR2H
TGFBR3 Expression	3/28	0.951212	0.993864	0	0	0.453496	0.0226833	SP1;AGO1;AGO2
Antigen Activates B Cell Receptor (BCR) Leading to Generation of Second Messengers	14/95	0.951247	0.993864	0	0	0.652585	0.0326171	LYN;AHCYL1;SYK;SH3KBP1;ITPR1;ITPR3;PIK3R1;STIM1;IGKC;PLCG2;GRB2;PTPN6;CALM1;NCK1
Digestion	2/21	0.952553	0.993864	0	0	0.397859	0.0193396	CHIA;PIR
Regulation of FZD by Ubiquitination	2/21	0.952553	0.993864	0	0	0.397859	0.0193396	USP8;RPS27A
ERBB2 Activates PTK6 Signaling	1/13	0.952669	0.993864	0	0	0.315036	0.0152754	EGFR
FGFR2c Ligand Binding and Activation	1/13	0.952669	0.993864	0	0	0.315036	0.0152754	FGF1
FGFR3 Ligand Binding and Activation	1/13	0.952669	0.993864	0	0	0.315036	0.0152754	FGF1
FGFR3c Ligand Binding and Activation	1/13	0.952669	0.993864	0	0	0.315036	0.0152754	FGF1
POU5F1 (OCT4), SOX2, NANOG Activate Genes Related to Proliferation	1/13	0.952669	0.993864	0	0	0.315036	0.0152754	STAT3
Telomere C-strand Synthesis Initiation	1/13	0.952669	0.993864	0	0	0.315036	0.0152754	STN1
Tolerance by Mtb to Nitric Oxide Produced by Macrophages	1/13	0.952669	0.993864	0	0	0.315036	0.0152754	MSRA
Ubiquinol Biosynthesis	1/13	0.952669	0.993864	0	0	0.315036	0.0152754	COQ9
NR1H2 and NR1H3-mediated Signaling	7/54	0.952859	0.993864	0	0	0.562604	0.0271675	KDM1A;AGO1;FASN;AGO2;APOC1;APOE;PLTP
Transport of Bile Salts and Organic Acids, Metal Ions and Amine Compounds	12/84	0.953924	0.994021	0	0	0.629337	0.0296868	SLC16A1;SLC44A1;HEPH;SLC44A2;SLC31A1;BSG;SLC6A14;SLC6A11;EMB;SLC39A7;CP;SLC39A4
Transport of Inorganic Cations Anions and Amino Acids Oligopeptides	16/107	0.954035	0.994021	0	0	0.663751	0.0312331	SLC25A1;SLC12A2;SLC34A2;AHCYL2;SLC12A4;SLC6A14;SLC1A4;SLC3A2;SLC1A5;SRI;SLC9A1;SLC25A18;SLC25A10;CALM1;SLC25A11;SLC25A22
Phosphorylation of CD3 and TCR Zeta Chains	3/29	0.958962	0.998618	0	0	0.436026	0.0182714	PTPRC;CSK;PAG1
Defects in Cobalamin (B12) Metabolism	1/14	0.962572	0.999158	0	0	0.290784	0.0110924	MMUT
FGFR4 Ligand Binding and Activation	1/14	0.962572	0.999158	0	0	0.290784	0.0110924	FGF1
Leading Strand Synthesis	1/14	0.962572	0.999158	0	0	0.290784	0.0110924	PCNA
Polymerase Switching	1/14	0.962572	0.999158	0	0	0.290784	0.0110924	PCNA
Response to Metal Ions	1/14	0.962572	0.999158	0	0	0.290784	0.0110924	CSRP1
Triglyceride Biosynthesis	1/14	0.962572	0.999158	0	0	0.290784	0.0110924	GK
PD-1 Signaling	3/30	0.965544	0.999995	0	0	0.419851	0.0147216	CSK;PTPN11;PTPN6
Synthesis of Bile Acids and Bile Salts via 7Alpha-Hydroxycholesterol	2/23	0.967939	0.999995	0	0	0.359923	0.0117284	SCP2;HSD17B4
Defective B3GALTL Causes PpS	4/38	0.971051	0.999995	0	0	0.444457	0.0130564	ADAMTSL1;SPON1;CFP;THBS1
Signaling by BMP	3/31	0.97112	0.999995	0	0	0.40483	0.0118636	ACVRL1;UBE2D3;FSTL1
Stimuli-sensing Channels	15/107	0.974321	0.999995	0	0	0.615316	0.0160074	MLKL;TSC22D3;NEDD4L;ANO6;SRI;ANO1;ASPH;WNK1;CLCA1;ANO10;STOM;RIPK1;RAF1;CALM1;RPS27A
Transcriptional Regulation of White Adipocyte Differentiation	11/84	0.976492	0.999995	0	0	0.568817	0.0135314	MED22;CEBPB;FABP4;THRAP3;CDK4;CARM1;ADIPOQ;LPL;CD36;RELA;NFKB1
Nucleotide-like (Purinergic) Receptors	1/16	0.976596	0.999995	0	0	0.251981	0.00596745	P2RY14
Polo-like Kinase Mediated Events	1/16	0.976596	0.999995	0	0	0.251981	0.00596745	RBBP4
Activated Point Mutants of FGFR2	1/17	0.981493	0.999995	0	0	0.236217	0.00441256	FGF1
Specification of the Neural Plate Border	1/17	0.981493	0.999995	0	0	0.236217	0.00441256	CTNNB1
TNF Receptor Superfamily (TNFSF) Members Mediating Non-Canonical NF-kB Pathway	1/17	0.981493	0.999995	0	0	0.236217	0.00441256	CD40
Digestion and Absorption	2/26	0.982375	0.999995	0	0	0.314872	0.00559926	CHIA;PIR
Polymerase Switching on the C-strand of the Telomere	2/26	0.982375	0.999995	0	0	0.314872	0.00559926	STN1;PCNA
Lewis Blood Group Biosynthesis	1/18	0.985366	0.999995	0	0	0.222308	0.00327732	FUT11
Zygotic Genome Activation (ZGA)	1/18	0.985366	0.999995	0	0	0.222308	0.00327732	YAP1
SLC-mediated Transmembrane Transport	39/249	0.985666	0.999995	0	0	0.699645	0.0101012	SLC25A1;SLC35B2;AHCYL2;SLC35B4;SLC44A1;SLC44A2;ARL2;SLC1A4;SLC3A2;SLC1A5;SRI;SLC9A1;HEPH;BSG;EMB;SLC39A7;SLC25A22;SLC39A4;SLC12A2;SLC34A2;SLC35A1;SLC12A4;SLC16A1;SLC31A1;SLC6A14;SLC6A11;CP;SLC25A18;ARL2BP;SLCO3A1;SLCO2A1;SLC27A6;SLC25A10;CALM1;SLC29A1;SLC25A5;SLC25A11;SLC25A4;SLC27A4
Impaired BRCA2 Binding to RAD51	3/35	0.985967	0.999995	0	0	0.354137	0.00500494	RPA3;RPA1;RPA2
Latent Infection - Other Responses of Mtb to Phagocytosis	3/35	0.985967	0.999995	0	0	0.354137	0.00500494	MSRA;DLAT;LTF
Aspirin ADME	4/43	0.987435	0.999995	0	0	0.387353	0.00489788	SLC16A1;BSG;ALB;UGT1A6
BMAL1 CLOCK,NPAS2 Activates Circadian Gene Expression	2/28	0.98824	0.999995	0	0	0.290615	0.00343776	CARM1;NAMPT
TRP Channels	2/28	0.98824	0.999995	0	0	0.290615	0.00343776	MLKL;RIPK1
HDR Through Single Strand Annealing (SSA)	3/37	0.990298	0.999995	0	0	0.333263	0.00324919	RPA3;RPA1;RPA2
Acyl Chain Remodelling of PE	2/29	0.990409	0.999995	0	0	0.279833	0.00269678	LPCAT3;PLBD1
Regulation of Complement Cascade	17/128	0.990449	0.999995	0	0	0.577569	0.00554261	C1QB;CFH;CD81;CFI;CFP;F2;CLU;C4B;C3;IGHG4;VTN;IGHG1;C5;IGKC;SERPING1;CFB;C1QC
FCERI Mediated Ca+2 Mobilization	14/110	0.990597	0.999995	0	0	0.550094	0.00519682	LYN;AHCYL1;FCER1G;SYK;SHC1;ITPR1;ITPR3;PPP3CA;PPP3R1;IGKC;PLCG2;GRB2;PLCG1;CALM1
FGFR2 Ligand Binding and Activation	1/20	0.99085	0.999995	0	0	0.198882	0.00182821	FGF1
Neurotoxicity of Clostridium Toxins	1/21	0.992764	0.999995	0	0	0.188926	0.00137196	VAMP2
Regulation of Gene Expression in Beta Cells	1/21	0.992764	0.999995	0	0	0.188926	0.00137196	AKT1
Role of Phospholipids in Phagocytosis	13/107	0.993601	0.999995	0	0	0.521611	0.00334862	AHCYL1;SYK;PRKCE;PRKCD;ITPR1;ITPR3;PIK3R1;PLD3;IGHG4;IGHG1;IGKC;PLCG2;PLCG1
Antimicrobial Peptides	11/95	0.994098	0.999995	0	0	0.493983	0.00292402	BPIFB1;LCN2;CTSG;PRTN3;REG3G;CLU;S100A9;CAMP;S100A8;ATOX1;LTF
Blood Group Systems Biosynthesis	1/22	0.994278	0.999995	0	0	0.179918	0.00103236	FUT11
Cobalamin (Cbl, Vitamin B12) Transport and Metabolism	1/22	0.994278	0.999995	0	0	0.179918	0.00103236	MMUT
Presynaptic Phase of Homologous DNA Pairing and Strand Exchange	3/40	0.994472	0.999995	0	0	0.306183	0.00169742	RPA3;RPA1;RPA2
Defective Homologous Recombination Repair (HRR) Due to BRCA2 Loss of Function	3/41	0.995426	0.999995	0	0	0.298107	0.00136654	RPA3;RPA1;RPA2
Diseases of DNA Double-Strand Break Repair	3/41	0.995426	0.999995	0	0	0.298107	0.00136654	RPA3;RPA1;RPA2
Sensory Perception of Sweet, Bitter, and Umami (Glutamate) Taste	3/41	0.995426	0.999995	0	0	0.298107	0.00136654	GNB1;GNB3;ITPR3
Regulation of Beta-Cell Development	3/42	0.99622	0.999995	0	0	0.290445	0.00109994	SNW1;AKT1;RBPJ
Xenobiotics	1/24	0.996422	0.999995	0	0	0.164252	0.000588704	CYP2S1
Cytochrome P450 - Arranged by Substrate Type	6/65	0.996468	0.999995	0	0	0.383767	0.00135767	POR;PTGIS;CYP2S1;FDX1;CYP4F3;CYP4B1
Homologous DNA Pairing and Strand Exchange	3/43	0.996879	0.999995	0	0	0.283166	0.000885162	RPA3;RPA1;RPA2
Complement Cascade	17/139	0.997306	0.999995	0	0	0.525125	0.00141645	C1QB;CFH;CD81;CFI;CFP;F2;CLU;C4B;C3;IGHG4;VTN;IGHG1;C5;IGKC;SERPING1;CFB;C1QC
Endogenous Sterols	1/26	0.997763	0.999995	0	0	0.151093	0.000338442	FDX1
Fertilization	1/26	0.997763	0.999995	0	0	0.151093	0.000338442	CD9
Interleukin-10 Signaling	3/46	0.998252	0.999995	0	0	0.26336	0.000460757	STAT3;ICAM1;JAK1
Sensory Perception of Taste	3/47	0.998561	0.999995	0	0	0.257358	0.000370509	GNB1;GNB3;ITPR3
tRNA-derived Small RNA (tsRNA or tRNA-related Fragment, tRF) Biogenesis	1/28	0.9986	0.999995	0	0	0.139883	0.000195914	ELAC2
Formation of the Cornified Envelope	14/129	0.999152	0.999995	0	0	0.458654	0.00038911	DSP;KRT82;JUP;KRT1;KRT8;KRT7;KRT10;EVPL;PPL;TGM1;KRT19;KRT18;CAPNS1;CAPN1
Diseases of DNA Repair	3/51	0.999344	0.999995	0	0	0.235852	0.000154719	RPA3;RPA1;RPA2
GPCR Downstream Signalling	101/633	0.999431	0.999995	0	0	0.71111	0.000404988	APP;AHCYL1;ITSN1;ABHD12;RPS6KA3;PPP2R1B;PPP2R1A;RPS6KA1;AKT1;PRKACA;KPNA2;PRKACB;PRKCE;PRKCD;PRKCA;DGKZ;PRKAR1A;CALCRL;SHC1;ARHGEF25;ITPR1;LPAR1;ITPR3;PIK3R1;KALRN;KNG1;C3;C5;PPP3R1;GNG10;GRK5;PRKAR2B;PRKAR2A;PSAP;FN1;GNG12;GNG11;CXCL12;CDK5;NBEA;GNAQ;GNB2;GNB1;PDE3A;GNB4;GNB3;GRB2;CALM1;ITGB1;ARRB1;ARRB2;HEBP1;AKAP13;PPP3CA;HRAS;ANXA1;ARHGEF12;ARHGEF15;ARHGEF17;ARHGEF18;F2;RHOC;RHOA;RHOB;PLCB3;C…
HDR Through Homologous Recombination (HRR)	5/69	0.999503	0.999995	0	0	0.294657	0.000146591	PCNA;RPA3;RPA1;RPA2;RPS27A
Diseases Associated With O-glycosylation of Proteins	5/71	0.999652	0.999995	0	0	0.285691	9.93641e-05	ADAMTSL1;SPON1;DAG1;CFP;THBS1
FCGR Activation	8/94	0.999662	0.999995	0	0	0.350609	0.000118465	LYN;IGHG4;HCK;IGHG1;YES1;SYK;IGKC;SRC
Potassium Channels	9/103	0.999743	0.999995	0	0	0.360769	9.25714e-05	GNG10;GNG2;GNG5;GNB2;GNB1;GNB4;GNB3;GNG12;GNG11
Initial Triggering of Complement	9/104	0.999781	0.999995	0	0	0.356949	7.83064e-05	C4B;C3;C1QB;IGHG4;IGHG1;IGKC;CFP;CFB;C1QC
Scavenging of Heme From Plasma	7/92	0.999863	0.999995	0	0	0.310337	4.26174e-05	HPX;LRP1;IGKC;AMBP;ALB;HP;APOA1
Role of LAT2 NTAL LAB on Calcium Mobilization	7/95	0.999917	0.999995	0	0	0.299701	2.4989e-05	LYN;FCER1G;SYK;IGKC;SHC1;GRB2;PIK3R1
Signaling by GPCR	109/706	0.999924	0.999995	0	0	0.682309	5.21912e-05	APP;AHCYL1;ITSN1;ABHD12;RPS6KA3;PPP2R1B;PPP2R1A;RPS6KA1;AKT1;PRKACA;KPNA2;PRKACB;CMKLR1;PRKCE;PRKCD;PRKCA;DGKZ;PRKAR1A;CALCRL;SHC1;ARHGEF25;ITPR1;LPAR1;ITPR3;PIK3R1;KALRN;KNG1;C3;NLN;C5;PPP3R1;GNG10;GRK5;PRKAR2B;PRKAR2A;PSAP;FZD1;FZD2;FZD7;FN1;GNG12;GNG11;CXCL12;CDK5;NBEA;GNAQ;GNB2;GNB1;PDE3A;GNB4;GNB3;GRB2;CALM1;ITGB1;ARRB1;ECE1;ARRB2;HEBP1;AKAP13;PPP3CA;ADGRE5;HRAS;ANXA1;ARHGEF12;ARHGEF15;ARHGE…
Nuclear Receptor Transcription Pathway	2/53	0.999938	0.999995	0	0	0.147922	9.19114e-06	NR3C1;NRBP1
Chemokine Receptors Bind Chemokines	2/57	0.999972	0.999995	0	0	0.137129	3.82776e-06	CXCL12;PF4
Classical Antibody-Mediated Complement Activation	5/88	0.999982	0.999995	0	0	0.226931	4.14e-06	C1QB;IGHG4;IGHG1;IGKC;C1QC
CD22 Mediated BCR Regulation	3/70	0.999983	0.999995	0	0	0.168765	2.89194e-06	LYN;IGKC;PTPN6
O-linked Glycosylation	8/114	0.999985	0.999995	0	0	0.284095	4.40291e-06	ADAMTSL1;SPON1;POFUT2;GALNT2;GALNT1;DAG1;CFP;THBS1
O-linked Glycosylation of Mucins	2/65	0.999992	0.999995	0	0	0.119655	9.21423e-07	GALNT2;GALNT1
Creation of C4 and C2 Activators	5/96	0.999993	0.999995	0	0	0.206876	1.45431e-06	C1QB;IGHG4;IGHG1;IGKC;C1QC
Sensory Perception	52/640	0.999993	0.999995	0	0	0.326119	2.24516e-06	CLIC5;TRIOBP;ACTB;FNTA;CAPZB;SPTAN1;PLS1;APOA2;APOA1;CASK;PRKCA;APOA4;HSPG2;RBP4;DNAJC5;RBP1;MYH9;EZR;VAMP2;CTBP2;LRP1;SDC4;TWF2;TWF1;LPL;ITPR3;TTR;APOM;EPB41L1;RDH11;GPC3;EPS8L2;APOE;GPC4;SPTBN1;GPIHBP1;MPP1;GSN;RDX;MSN;ATP2B1;MYO1C;CAPZA1;CAPZA2;GNB1;NMT1;NMT2;GNB3;AGRN;CALM1;METAP1;METAP2
GPCR Ligand Binding	32/467	0.999994	0.999995	0	0	0.27268	1.73154e-06	APP;RAMP2;CALCRL;LPAR1;ECE1;KNG1;C3;HEBP1;NLN;C5;GNG10;GNG2;ADGRE5;GNG5;PSAP;S1PR1;CMKLR1;FZD1;FZD2;ANXA1;FZD7;P2RY14;F2;GNG12;GNG11;AGT;CXCL12;GNB2;GNB1;GNB4;GNB3;PF4
Olfactory Signaling Pathway	1/422	0.999994	0.999995	0	0	0.0087473	5.40756e-08	GNB1
Class A 1 (Rhodopsin-like Receptors)	17/333	0.999994	0.999995	0	0	0.200232	1.16069e-06	APP;ANXA1;P2RY14;LPAR1;ECE1;F2;AGT;KNG1;C3;HEBP1;NLN;C5;CXCL12;PSAP;S1PR1;CMKLR1;PF4
Immunoregulatory Interactions Between a Lymphoid and a non-Lymphoid Cell	20/223	0.999994	0.999995	0	0	0.369636	2.06636e-06	ITGB1;COLEC12;CD40;CXADR;VCAM1;CD81;SFTPD;ITGB2;ICAM2;ICAM1;C3;COL1A1;COL3A1;COL1A2;IGKC;CDH1;B2M;CD34;CD200;NECTIN2
Keratinization	14/217	0.999995	0.999995	0	0	0.258372	1.32532e-06	DSP;KRT82;JUP;KRT1;KRT8;KRT7;KRT10;EVPL;PPL;TGM1;KRT19;KRT18;CAPNS1;CAPN1
Peptide Ligand-Binding Receptors	13/198	0.999995	0.999995	0	0	0.263501	1.31637e-06	APP;ANXA1;ECE1;F2;AGT;KNG1;C3;HEBP1;NLN;C5;CXCL12;PSAP;PF4

## Sheet: DEP_480 Orbitrap Exploris DDA
Table S5 – Reactome analysis tables for all datasets (xlsx)
Term	Overlap	P-value	Adjusted P-value	Old P-value	Old Adjusted P-value	Odds Ratio	Combined Score	Genes
Metabolism	90/2181	2.1745e-19	2.02228e-16	0	0	3.54088	152.16	SLC35B2;NDUFA11;HEXB;COX4I1;NDUFA10;APIP;CPOX;GPT;PCTP;MT-ND3;COX7C;GLS;GCSH;AS3MT;ACOXL;CA2;DBT;PDK3;CD38;PHGDH;CD36;ME2;ACAD10;NUP210;DCXR;ADIPOQ;APOA2;NDUFC2;APOA1;APOA4;BPGM;SDHB;INMT;MED22;VCAN;NDUFS7;NDUFS5;NDUFS3;NDUFS2;MVD;SLC25A10;MTMR2;ISYNA1;OAT;ACSS2;NDUFB7;HPGD;NDUFB6;NDUFB4;COX17;NRF1;PTGS1;PGS1;GNG2;TTR;NAALAD2;PCBD1;CEPT1;GC;MPST;NDUFA9;TRAP1;NDUFA8;NDUFA7;NDUFA6;NFYA;GK;UQCC2;CAV…
Respiratory Electron Transport	22/158	3.28886e-15	1.2235e-12	0	0	11.2203	374.176	NDUFA9;TRAP1;NDUFA8;NDUFA7;NDUFB7;NDUFA6;NDUFA11;NDUFB6;UQCC2;COX4I1;NDUFB4;NDUFA10;COX17;NDUFA2;NDUFC2;MT-ND3;SDHB;COX7C;NDUFS7;NDUFS5;NDUFS3;NDUFS2
Complex I Biogenesis	16/68	3.94678e-15	1.2235e-12	0	0	20.9872	696.058	NDUFA9;NDUFA8;NDUFA7;NDUFB7;NDUFA6;NDUFA11;NDUFB6;NDUFB4;NDUFA10;NDUFA2;NDUFC2;MT-ND3;NDUFS7;NDUFS5;NDUFS3;NDUFS2
Aerobic Respiration and Respiratory Electron Transport	26/260	3.18653e-14	7.40867e-12	0	0	7.77858	241.737	NDUFB7;NDUFA11;NDUFB6;COX4I1;NDUFB4;NDUFA10;COX17;GPT;MT-ND3;COX7C;PDK3;ME2;NDUFA9;TRAP1;NDUFA8;NDUFA7;NDUFA6;UQCC2;NDUFA2;NDUFC2;SDHB;PC;NDUFS7;NDUFS5;NDUFS3;NDUFS2
Post-translational Protein Phosphorylation	14/107	8.92216e-10	1.65952e-07	0	0	10.1758	212.037	FGA;AHSG;SERPINC1;FGG;APOA2;APOA1;AFP;CP;KNG1;C3;TF;VCAN;ALB;SPARCL1
Regulation of IGF Transport and Uptake by Insulin-like Growth Factor Binding Proteins (IGFBPs)	14/124	6.33203e-09	9.81464e-07	0	0	8.59574	162.267	FGA;AHSG;SERPINC1;FGG;APOA2;APOA1;AFP;CP;KNG1;C3;TF;VCAN;ALB;SPARCL1
Platelet Degranulation	13/128	7.93685e-08	1.05447e-05	0	0	7.60654	124.361	FGB;FGA;AHSG;SERPINF2;FGG;APOA1;KNG1;ISLR;TF;ALB;PECAM1;SERPING1;CD36
Formation of Fibrin Clot (Clotting Cascade)	8/39	1.06166e-07	1.13816e-05	0	0	17.1447	275.314	FGB;THBD;FGA;TF;SERPINC1;FGG;SERPING1;KNG1
Platelet Activation, Signaling and Aggregation	18/262	1.17403e-07	1.13816e-05	0	0	5.01743	80.0663	LYN;FGB;FGA;AHSG;SERPINF2;FGG;APOA1;GNG11;KNG1;GNA13;ISLR;TF;GNG2;ALB;GNB4;PECAM1;SERPING1;CD36
Response to Elevated Platelet Cytosolic Ca2+	13/133	1.25078e-07	1.13816e-05	0	0	7.28774	115.834	FGB;FGA;AHSG;SERPINF2;FGG;APOA1;KNG1;ISLR;TF;ALB;PECAM1;SERPING1;CD36
Hemostasis	31/707	1.34621e-07	1.13816e-05	0	0	3.19494	50.5465	SERPINC1;ITGB2;KNG1;GNA13;THBD;ISLR;GNG2;TSPAN7;CD36;PRKG1;LYN;FGB;CARMIL1;FGA;YES1;AHSG;CAV1;SERPINF2;ITGA1;FGG;ATP2B4;APOA1;MIF;GNG11;TUBB4A;TF;ALB;GNB4;PECAM1;SERPING1;ITGA6
Neutrophil Degranulation	24/478	3.46215e-07	2.68317e-05	0	0	3.63285	54.043	AHSG;HEXB;ITGB2;HP;NDUFC2;MIF;CTSS;IGF2R;NFKB1;CPPED1;C3;LGALS3;VNN1;TTR;ADGRE5;FTH1;CREG1;CAT;PECAM1;STOM;CHI3L1;CD36;CD68;HSPA1B
Integrin Cell Surface Interactions	10/85	6.49512e-07	4.64651e-05	0	0	8.89841	126.776	FGB;COL18A1;FGA;VTN;ITGB2;FGG;ITGA1;PECAM1;ITGA6;ITGB6
Mitochondrial Protein Degradation	10/97	2.22338e-06	0.000147696	0	0	7.66635	99.789	CHCHD2;NDUFB6;COX4I1;DBT;NDUFA2;NDUFS3;HTRA2;ALDH18A1;ME2;MRPL12
Mitochondrial Unfolded Protein Response (UPRmt)	5/18	5.7183e-06	0.000354534	0	0	25.319	305.647	CAT;HTRA2;NRF1;SOD2;HSPA1B
Mitochondrial Protein Import	8/65	6.18437e-06	0.000359466	0	0	9.312	111.683	CHCHD2;GRPEL1;MTX1;PAM16;COX17;TIMM13;TIMM17B;TIMM50
Metabolism of Amino Acids and Derivatives	18/358	1.02747e-05	0.000562088	0	0	3.58297	41.1534	MPST;OAT;APIP;FMO1;ASNS;GPT;ASS1;INMT;GLS;GCSH;BCKDK;TMLHE;DBT;NAALAD2;PHGDH;SLC25A10;PCBD1;ALDH18A1
Diseases Associated With the TLR Signaling Cascade	6/35	1.31449e-05	0.000643408	0	0	13.6545	153.469	FGB;FGA;FGG;CD36;NFKB1;NFKB2
Diseases of Immune System	6/35	1.31449e-05	0.000643408	0	0	13.6545	153.469	FGB;FGA;FGG;CD36;NFKB1;NFKB2
Extracellular Matrix Organization	16/300	1.55536e-05	0.000706787	0	0	3.79734	42.0412	FGB;COL18A1;FGA;ELN;COL12A1;ITGB2;FGG;ITGA1;CTSS;MFAP5;VTN;VCAN;TTR;PECAM1;ITGA6;ITGB6
Common Pathway of Fibrin Clot Formation	5/22	1.67197e-05	0.000706787	0	0	19.3577	212.913	FGB;FGA;THBD;SERPINC1;FGG
Regulation of TLR by Endogenous Ligand	5/22	1.67197e-05	0.000706787	0	0	19.3577	212.913	FGB;FGA;FGG;SFTPD;CD36
Cellular Responses to Stimuli	30/887	3.81543e-05	0.00154276	0	0	2.40684	24.4869	RAMP2;STOML2;CDKN1B;CALCRL;COX4I1;HTRA2;NRF1;COX7C;GNG2;NUP210;NFYA;GPX7;ASNS;APOA1;H1-1;SOD2;GNG11;TUBB4A;NFKB1;CDK6;SP1;CDK4;CDC16;ALB;CAT;GNB4;PECAM1;GCLM;SQSTM1;HSPA1B
Innate Immune System	35/1149	7.22538e-05	0.00279983	0	0	2.17032	20.6947	CFH;HEXB;ITGB2;HP;CTSS;C3;LGALS3;VTN;C5;TTR;ADGRE5;FTH1;CREG1;STOM;CD36;LYN;FGB;FGA;YES1;AHSG;SFTPD;FGG;NDUFC2;MIF;IGF2R;NFKB1;CPPED1;NFKB2;VNN1;CAT;PECAM1;SERPING1;CHI3L1;CD68;HSPA1B
MyD88 Deficiency (TLR2 4)	4/19	0.000169382	0.006301	0	0	17.4942	151.909	FGB;FGA;FGG;CD36
G Beta Gamma Signalling Through CDC42	4/20	0.000209204	0.00705023	0	0	16.4	138.944	GNG2;GNB4;GNG11;ARHGEF6
IRAK4 Deficiency (TLR2 4)	4/20	0.000209204	0.00705023	0	0	16.4	138.944	FGB;FGA;FGG;CD36
Protein Localization	10/164	0.000212265	0.00705023	0	0	4.31619	36.505	PRNP;CHCHD2;GRPEL1;MTX1;PAM16;COX17;CAT;TIMM13;TIMM17B;TIMM50
Metabolism of Proteins	51/2067	0.000350854	0.0112515	0	0	1.76783	14.0634	SRP19;TUSC3;COX4I1;GCSH;CHCHD2;DBT;ME2;FGA;COG7;NUP210;AHSG;SFTPD;FGG;APOA2;APOA1;APOA4;RENBP;VCAN;ADGRF5;NDUFS3;SPARCL1;MVD;SQSTM1;ENPEP;NDUFB6;SERPINC1;HTRA2;AFP;MRPL12;KNG1;C3;PGS1;DPP4;FUT8;GNG2;TTR;MAN2A1;RAB6B;ACE;NDUFA2;GNG11;CP;TUBB4A;PML;AGT;NFKB2;TF;VNN1;ALB;GNB4;ALDH18A1
Chylomicron Assembly	3/10	0.000385502	0.0115651	0	0	28.0337	220.372	APOA2;APOA1;APOA4
Chylomicron Remodeling	3/10	0.000385502	0.0115651	0	0	28.0337	220.372	APOA2;APOA1;APOA4
PPARA Activates Gene Expression	8/117	0.000422923	0.0122912	0	0	4.85668	37.7283	MED22;NFYA;SP1;APOA2;APOA1;NRF1;CD36;AGT
Thromboxane Signalling Through TP Receptor	4/24	0.00043737	0.0123259	0	0	13.1173	101.459	GNA13;GNG2;GNB4;GNG11
Regulation of Lipid Metabolism by PPARalpha	8/119	0.000473862	0.0129615	0	0	4.76869	36.5024	MED22;NFYA;SP1;APOA2;APOA1;NRF1;CD36;AGT
Cellular Responses to Mechanical Stimuli	7/93	0.000542935	0.0140258	0	0	5.37429	40.4067	RAMP2;CALCRL;GNG2;PECAM1;GNB4;GNG11;NFKB1
Response of Endothelial Cells to Shear Stress	7/93	0.000542935	0.0140258	0	0	5.37429	40.4067	RAMP2;CALCRL;GNG2;PECAM1;GNB4;GNG11;NFKB1
High Laminar Flow Shear Stress Activates Signaling by PIEZO1 and PECAM1 CDH5 KDR in Endothelial Cell	6/69	0.000630094	0.0158375	0	0	6.27453	46.241	RAMP2;CALCRL;GNG2;PECAM1;GNB4;GNG11
PECAM1 Interactions	3/12	0.000690975	0.0169107	0	0	21.8018	158.66	LYN;YES1;PECAM1
Transport of Small Molecules	23/724	0.000742546	0.0177069	0	0	2.2179	15.9809	SLC35B2;STOML2;MLKL;TUSC3;TSC22D3;APOA2;ATP2B4;APOA1;APOA4;GNG11;CP;AQP1;TF;GNG2;CA2;FTH1;SLCO2A1;ALB;GNB4;STOM;ACO1;SLC25A10;SLC29A1
Sulfur Amino Acid Metabolism	4/28	0.000803425	0.0186796	0	0	10.9289	77.8861	MPST;APIP;FMO1;SLC25A10
Extra-nuclear Estrogen Signaling	6/75	0.000981045	0.022253	0	0	5.72717	39.6715	CDKN1B;GNG2;CAV2;CAV1;GNB4;GNG11
Cellular Responses to Stress	24/787	0.00100542	0.0222629	0	0	2.12691	14.6806	STOML2;CDKN1B;NUP210;NFYA;COX4I1;HTRA2;GPX7;ASNS;APOA1;NRF1;H1-1;SOD2;COX7C;TUBB4A;NFKB1;CDK6;SP1;CDK4;CDC16;ALB;CAT;GCLM;SQSTM1;HSPA1B
Activation of Kainate Receptors Upon Glutamate Binding	4/30	0.00105	0.0227093	0	0	10.0872	69.1876	GNG2;GNB4;GNG11;NCALD
Cellular Response to Chemical Stress	10/202	0.0010878	0.0229921	0	0	3.45522	23.577	SP1;COX4I1;ALB;CAT;GPX7;GCLM;SOD2;COX7C;SQSTM1;NFKB1
Glutamate and Glutamine Metabolism	3/14	0.00111776	0.0231005	0	0	17.836	121.221	OAT;ALDH18A1;GLS
G-protein Beta Gamma Signalling	4/32	0.00134532	0.0247087	0	0	9.36571	61.9179	GNG2;GNB4;GNG11;ARHGEF6
Thrombin Signalling Through Proteinase Activated Receptors (PARs)	4/32	0.00134532	0.0247087	0	0	9.36571	61.9179	GNA13;GNG2;GNB4;GNG11
Metabolism of Lipids	23/758	0.00136259	0.0247087	0	0	2.11152	13.9326	MTMR2;HPGD;NFYA;GK;HEXB;CAV1;MID1IP1;APOA2;APOA1;PCTP;NRF1;AGT;PTGS1;PGS1;MED22;ACOXL;SP1;ALB;MVD;CD36;CEPT1;GC;ACAD10
G Alpha (12 13) Signalling Events	6/80	0.0013745	0.0247087	0	0	5.33884	35.1811	GNA13;GNG2;ARHGEF17;GNB4;GNG11;ARHGEF6
p130Cas Linkage to MAPK Signaling for Integrins	3/15	0.00138156	0.0247087	0	0	16.3488	107.65	FGB;FGA;FGG
Degradation of Cysteine and Homocysteine	3/15	0.00138156	0.0247087	0	0	16.3488	107.65	MPST;FMO1;SLC25A10
GRB2 SOS Provides Linkage to MAPK Signaling for Integrins	3/15	0.00138156	0.0247087	0	0	16.3488	107.65	FGB;FGA;FGG
Toll-like Receptor Cascades	9/174	0.00141188	0.0247744	0	0	3.61128	23.7002	FGB;FGA;ITGB2;FGG;SFTPD;CD36;NFKB1;CTSS;NFKB2
Signal Amplification	4/33	0.00151276	0.0260531	0	0	9.0423	58.7191	GNA13;GNG2;GNB4;GNG11
Interleukin-12 Family Signaling	5/56	0.00159112	0.0269044	0	0	6.44141	41.504	PDCD4;MIF;SOD2;CRLF1;JAK1
Plasma Lipoprotein Remodeling	4/34	0.00169417	0.0281354	0	0	8.74044	55.7689	ALB;APOA2;APOA1;APOA4
Toll Like Receptor 4 (TLR4) Cascade	8/148	0.00195191	0.0312917	0	0	3.77529	23.5538	FGB;FGA;ITGB2;FGG;SFTPD;CD36;NFKB1;NFKB2
Aberrant Regulation of Mitotic G1 S Transition in Cancer Due to RB1 Defects	3/17	0.00201882	0.0312917	0	0	14.0119	86.947	CDKN1B;CDK6;CDK4
Defective Binding of RB1 Mutants to E2F1,(E2F2, E2F3)	3/17	0.00201882	0.0312917	0	0	14.0119	86.947	CDKN1B;CDK6;CDK4
Metabolism of Angiotensinogen to Angiotensins	3/17	0.00201882	0.0312917	0	0	14.0119	86.947	ENPEP;ACE;AGT
Aberrant Regulation of Mitotic Cell Cycle Due to RB1 Defects	4/36	0.00210129	0.0314805	0	0	8.19333	50.5136	CDKN1B;CDK6;CDK4;CDC16
Platelet Homeostasis	6/87	0.00211475	0.0314805	0	0	4.87571	30.0286	GNG2;PECAM1;ATP2B4;GNB4;GNG11;PRKG1
Toll Like Receptor 2 (TLR2) Cascade	7/118	0.00219214	0.0314805	0	0	4.15855	25.4623	FGB;FGA;FGG;SFTPD;CD36;NFKB1;NFKB2
Toll Like Receptor TLR1 TLR2 Cascade	7/118	0.00219214	0.0314805	0	0	4.15855	25.4623	FGB;FGA;FGG;SFTPD;CD36;NFKB1;NFKB2
Branched-chain Ketoacid Dehydrogenase Kinase Deficiency	2/5	0.0022341	0.0314805	0	0	43.4724	265.352	BCKDK;DBT
Drug-mediated Inhibition of CDK4 CDK6 Activity	2/5	0.0022341	0.0314805	0	0	43.4724	265.352	CDK6;CDK4
Molecules Associated With Elastic Fibres	4/37	0.00232815	0.0323161	0	0	7.94465	48.1659	MFAP5;VTN;ELN;ITGB6
G Beta Gamma Signalling Through BTK	3/18	0.00239552	0.0327623	0	0	13.0771	78.9091	GNG2;GNB4;GNG11
Diseases of Mitotic Cell Cycle	4/38	0.00257132	0.034657	0	0	7.71059	45.9808	CDKN1B;CDK6;CDK4;CDC16
Binding and Uptake of Ligands by Scavenger Receptors	7/122	0.00264619	0.0351565	0	0	4.01309	23.8162	HPX;AMBP;FTH1;ALB;HP;APOA1;CD36
Plasma Lipoprotein Assembly	3/19	0.00281292	0.0363336	0	0	12.2591	72.0044	APOA2;APOA1;APOA4
Prostacyclin Signalling Through Prostacyclin Receptor	3/19	0.00281292	0.0363336	0	0	12.2591	72.0044	GNG2;GNB4;GNG11
Class B 2 (Secretin Family Receptors)	6/94	0.00312239	0.0395554	0	0	4.48627	25.882	RAMP2;CALCRL;GNG2;ADGRE5;GNB4;GNG11
G Beta Gamma Signalling Through PLC Beta	3/20	0.0032724	0.0395554	0	0	11.5374	66.0198	GNG2;GNB4;GNG11
Signaling by KIT in Disease	3/20	0.0032724	0.0395554	0	0	11.5374	66.0198	LYN;STAT5B;YES1
Signaling by Phosphorylated Juxtamembrane, Extracellular and Kinase Domain KIT Mutants	3/20	0.0032724	0.0395554	0	0	11.5374	66.0198	LYN;STAT5B;YES1
PTK6 Regulates Cell Cycle	2/6	0.00331755	0.0395554	0	0	32.6026	186.113	CDKN1B;CDK4
Scavenging by Class B Receptors	2/6	0.00331755	0.0395554	0	0	32.6026	186.113	APOA1;CD36
Metabolism of Vitamins and Cofactors	9/198	0.0033863	0.0398641	0	0	3.14883	17.9106	VNN1;TTR;PC;APOA2;CD38;APOA1;ACO1;APOA4;COQ9
FOXO-mediated Transcription	5/67	0.00351396	0.0408498	0	0	5.29561	29.9255	CDKN1B;NFYA;CAV1;CAT;SOD2
Presynaptic Function of Kainate Receptors	3/21	0.00377525	0.0433454	0	0	10.8959	60.7914	GNG2;GNB4;GNG11
Vasopressin Regulates Renal Water Homeostasis via Aquaporins	4/43	0.00405143	0.0459491	0	0	6.72034	37.0202	GNG2;GNB4;GNG11;AQP1
Immune System	48/2150	0.00420986	0.0471707	0	0	1.5694	8.58512	CDKN1B;CFH;HEXB;ITGB2;HP;CTSS;C3;LGALS3;VTN;C5;TTR;ADGRE5;FTH1;CREG1;STOM;CD36;PAG1;PRKG1;JAK1;LYN;FGB;STAT5B;FGA;YES1;NUP210;AHSG;SFTPD;FGG;NDUFC2;MIF;SOD2;TUBB4A;PML;IGF2R;NFKB1;CPPED1;NFKB2;VNN1;CDC16;CAT;PDCD4;PECAM1;SERPING1;CHI3L1;CD68;SQSTM1;HSPA1B;CRLF1
ADP Signalling Through P2Y Purinoceptor 12	3/22	0.00432265	0.0475131	0	0	10.3219	56.1913	GNG2;GNB4;GNG11
Elastic Fibre Formation	4/44	0.00440411	0.0475131	0	0	6.552	35.546	MFAP5;VTN;ELN;ITGB6
Retinoid Metabolism and Transport	4/44	0.00440411	0.0475131	0	0	6.552	35.546	TTR;APOA2;APOA1;APOA4
Activation of C3 and C5	2/7	0.00459804	0.0475131	0	0	26.0808	140.37	C3;C5
DEx H-box Helicases Activate Type I IFN and Inflammatory Cytokines Production	2/7	0.00459804	0.0475131	0	0	26.0808	140.37	NFKB1;NFKB2
Erythropoietin Activates STAT5	2/7	0.00459804	0.0475131	0	0	26.0808	140.37	LYN;STAT5B
IkBA Variant Leads to EDA-ID	2/7	0.00459804	0.0475131	0	0	26.0808	140.37	NFKB1;NFKB2
Intrinsic Pathway of Fibrin Clot Formation	3/23	0.00491572	0.0502376	0	0	9.80532	52.1184	SERPINC1;SERPING1;KNG1
Interleukin-12 Signaling	4/46	0.00517033	0.0522653	0	0	6.23937	32.8491	PDCD4;MIF;SOD2;JAK1
G-protein Activation	3/24	0.00555549	0.054673	0	0	9.33792	48.4915	GNG2;GNB4;GNG11
Cyclin D Associated Events in G1	4/47	0.00558487	0.054673	0	0	6.09395	31.6136	LYN;CDKN1B;CDK6;CDK4
G1 Phase	4/47	0.00558487	0.054673	0	0	6.09395	31.6136	LYN;CDKN1B;CDK6;CDK4
Interleukin-3, Interleukin-5 and GM-CSF Signaling	4/48	0.00602102	0.0569205	0	0	5.95515	30.4457	LYN;STAT5B;YES1;JAK1
Metabolism of Fat-Soluble Vitamins	4/48	0.00602102	0.0569205	0	0	5.95515	30.4457	TTR;APOA2;APOA1;APOA4
Erythrocytes Take up Oxygen and Release Carbon Dioxide	2/8	0.00606939	0.0569205	0	0	21.7329	110.935	CA2;AQP1
Integration of Energy Metabolism	6/108	0.00615685	0.0569205	0	0	3.86775	19.6876	MARCKS;GNG2;ADIPOQ;GNB4;CD36;GNG11
ADP Signalling Through P2Y Purinoceptor 1	3/25	0.0062429	0.0569205	0	0	8.91302	45.2452	GNG2;GNB4;GNG11
G Beta Gamma Signalling Through PI3Kgamma	3/25	0.0062429	0.0569205	0	0	8.91302	45.2452	GNG2;GNB4;GNG11
Inactivation of CSF3 (G-CSF) Signaling	3/25	0.0062429	0.0569205	0	0	8.91302	45.2452	LYN;STAT5B;JAK1
Pyruvate Metabolism	4/49	0.00647925	0.058502	0	0	5.82252	29.3405	PC;PDK3;GPT;ME2
Regulation of Insulin Secretion	5/78	0.00671357	0.0600348	0	0	4.49512	22.4919	MARCKS;GNG2;GNB4;CD36;GNG11
Interleukin-1 Processing	2/9	0.00772553	0.0662439	0	0	18.6272	90.5885	NFKB1;NFKB2
Interleukin-9 Signaling	2/9	0.00772553	0.0662439	0	0	18.6272	90.5885	STAT5B;JAK1
Cell Recruitment (Pro-Inflammatory Response)	3/27	0.00776407	0.0662439	0	0	8.16944	39.6892	C3;NFKB1;NFKB2
Integrin Signaling	3/27	0.00776407	0.0662439	0	0	8.16944	39.6892	FGB;FGA;FGG
Purinergic Signaling in Leishmaniasis Infection	3/27	0.00776407	0.0662439	0	0	8.16944	39.6892	C3;NFKB1;NFKB2
Senescence-Associated Secretory Phenotype (SASP)	5/81	0.00785497	0.0664102	0	0	4.31702	20.9229	CDKN1B;CDK6;CDK4;CDC16;NFKB1
Aquaporin-mediated Transport	4/52	0.00799101	0.0669517	0	0	5.45778	26.358	GNG2;GNB4;GNG11;AQP1
MyD88 MAL(TIRAP) Cascade Initiated on Plasma Membrane	6/115	0.00829489	0.0682676	0	0	3.61807	17.3382	FGB;FGA;FGG;CD36;NFKB1;NFKB2
Toll Like Receptor TLR6 TLR2 Cascade	6/115	0.00829489	0.0682676	0	0	3.61807	17.3382	FGB;FGA;FGG;CD36;NFKB1;NFKB2
Adrenaline,noradrenaline Inhibits Insulin Secretion	3/28	0.00859935	0.0701526	0	0	7.84226	37.2983	GNG2;GNB4;GNG11
Transcriptional Regulation of White Adipocyte Differentiation	5/84	0.00912469	0.0717041	0	0	4.15245	19.5031	MED22;CDK4;ADIPOQ;CD36;NFKB1
Activation of G Protein Gated Potassium Channels	3/29	0.00948532	0.0717041	0	0	7.54025	35.1226	GNG2;GNB4;GNG11
G Protein Gated Potassium Channels	3/29	0.00948532	0.0717041	0	0	7.54025	35.1226	GNG2;GNB4;GNG11
Inhibition of Voltage Gated Ca2+ Channels via Gbeta Gamma Subunits	3/29	0.00948532	0.0717041	0	0	7.54025	35.1226	GNG2;GNB4;GNG11
Cell Surface Interactions at the Vascular Wall	9/233	0.0095559	0.0717041	0	0	2.65206	12.3337	LYN;THBD;YES1;CAV1;TSPAN7;ITGB2;PECAM1;ITGA6;MIF
Calcitonin-like Ligand Receptors	2/10	0.00956055	0.0717041	0	0	16.298	75.7876	RAMP2;CALCRL
HDL Remodeling	2/10	0.00956055	0.0717041	0	0	16.298	75.7876	ALB;APOA1
Interleukin-21 Signaling	2/10	0.00956055	0.0717041	0	0	16.298	75.7876	STAT5B;JAK1
Protein Lipoylation	2/10	0.00956055	0.0717041	0	0	16.298	75.7876	GCSH;DBT
Reactions Specific to the Complex N-glycan Synthesis Pathway	2/10	0.00956055	0.0717041	0	0	16.298	75.7876	FUT8;MAN2A1
CDC42 GTPase Cycle	7/155	0.00964633	0.0717687	0	0	3.11302	14.4481	GNA13;CAV1;CDC42EP4;CDC42EP1;STOM;ARAP1;ARHGEF6
Laminin Interactions	3/30	0.0104226	0.0763228	0	0	7.26061	33.1358	COL18A1;ITGA1;ITGA6
Signaling by CSF3 (G-CSF)	3/30	0.0104226	0.0763228	0	0	7.26061	33.1358	LYN;STAT5B;JAK1
Interleukin-27 Signaling	2/11	0.0115687	0.0840535	0	0	14.4864	64.6014	CRLF1;JAK1
Iron Uptake and Transport	4/59	0.012372	0.0885075	0	0	4.76145	20.9138	TF;FTH1;ACO1;CP
RHOQ GTPase Cycle	4/59	0.012372	0.0885075	0	0	4.76145	20.9138	CDC42EP4;CAV1;CDC42EP1;STOM
Scavenging of Heme From Plasma	5/92	0.0131872	0.0933	0	0	3.76908	16.3145	HPX;AMBP;ALB;HP;APOA1
Glucagon Signaling in Metabolic Regulation	3/33	0.013547	0.0933	0	0	6.53355	28.1047	GNG2;GNB4;GNG11
Glucagon-type Ligand Receptors	3/33	0.013547	0.0933	0	0	6.53355	28.1047	GNG2;GNB4;GNG11
Aspartate and Asparagine Metabolism	2/12	0.0137442	0.0933	0	0	13.0371	55.8918	ASNS;NAALAD2
Erythrocytes Take up Carbon Dioxide and Release Oxygen	2/12	0.0137442	0.0933	0	0	13.0371	55.8918	CA2;AQP1
Interleukin-2 Signaling	2/12	0.0137442	0.0933	0	0	13.0371	55.8918	STAT5B;JAK1
O2 CO2 Exchange in Erythrocytes	2/12	0.0137442	0.0933	0	0	13.0371	55.8918	CA2;AQP1
Assembly of Collagen Fibrils and Other Multimeric Structures	4/61	0.0138569	0.0933835	0	0	4.59392	19.6572	COL18A1;COL12A1;ITGA6;CTSS
Cellular Senescence	7/167	0.0141067	0.0943827	0	0	2.87778	12.2625	CDK6;CDKN1B;CDK4;SP1;CDC16;H1-1;NFKB1
Disease	45/2131	0.0144646	0.0960863	0	0	1.46676	6.21325	CDKN1B;CTBP2;TUSC3;HEXB;ANTXR2;C3;FUT8;GNG2;TTR;MAN2A1;DBT;CD36;JAK1;LYN;FGB;STAT5B;FGA;YES1;NUP210;MLKL;CAV1;DCXR;SFTPD;FGG;APOA1;SOD2;GNG11;CP;TUBB4A;PML;NFKB1;NFKB2;BCKDK;MED22;VCAN;PC;CDK6;SP1;CDK4;CDC16;SLCO2A1;GNB4;SERPING1;GCLM;SQSTM1
Ca2+ Pathway	4/63	0.0154503	0.101906	0	0	4.43774	18.5059	GNG2;GNB4;GNG11;PRKG1
Antigen processing-Cross Presentation	5/96	0.0156143	0.102263	0	0	3.60267	14.9855	FGB;FGA;FGG;CD36;CTSS
Inwardly Rectifying K+ Channels	3/35	0.0158945	0.102438	0	0	6.12458	25.3667	GNG2;GNB4;GNG11
Oncogene Induced Senescence	3/35	0.0158945	0.102438	0	0	6.12458	25.3667	CDK6;CDK4;SP1
Diseases of Branched-Chain Amino Acid Catabolism	2/13	0.0160817	0.102438	0	0	11.8513	48.9467	BCKDK;DBT
NF-kB Is Activated and Signals Survival	2/13	0.0160817	0.102438	0	0	11.8513	48.9467	SQSTM1;NFKB1
P75 NTR Receptor-Mediated Signalling	5/98	0.0169327	0.107034	0	0	3.52483	14.3761	GNA13;ARHGEF17;SQSTM1;NFKB1;ARHGEF6
Detoxification of Reactive Oxygen Species	3/36	0.0171484	0.107034	0	0	5.93869	24.1458	CAT;GPX7;SOD2
Signaling by High-Kinase Activity BRAF Mutants	3/36	0.0171484	0.107034	0	0	5.93869	24.1458	FGB;FGA;FGG
Gene and Protein Expression by JAK-STAT Signaling After Interleukin-12 Stimulation	3/37	0.0184561	0.112178	0	0	5.76373	23.0109	PDCD4;MIF;SOD2
[truncated: 780 more rows]

## Sheet: 480 Orbitrap Exploris DIA
Term	Overlap	P-value	Adjusted P-value	Old P-value	Old Adjusted P-value	Odds Ratio	Combined Score	Genes
[truncated: 2,035 more rows]

[truncated: 5 more sheets: DEP_480 Orbitrap Exploris DIA, Orbitrap Astral, DEP_Orbitrap Astral, timsTOF Ultra, DEP_timsTOF Ultra]
