# Supplementary material for: What Does Next-Generation Mass Spectrometry Offer for Proteomics? A Comprehensive Platform Comparison
Source: J Proteome Res. 2026 Mar 26;25(4):1929–40. doi: 10.1021/acs.jproteome.5c01007 (PMC13054874; doi:10.1021/acs.jproteome.5c01007)
Supplement: Supplementary file 7 [file pr5c01007_si_007.xlsx]

## Sheet: DIA_DDA
Table S6 – GO specificity analysis (xlsx)
ID	Term	Ontology Source	Term PValue	Term PValue Corrected with Bonferroni step down	Group PValue	Group PValue Corrected with Bonferroni step down	GOLevels	GOGroups	% Associated Genes	Nr. Genes	Cluster	Genes Cluster #1 (DDA NA)	Genes Cluster #2 (DDA Detected)	Genes Cluster #3 (DDA Significant)	%Genes Cluster #1 (DDA NA)	%Genes Cluster #2(DDA Detected)	%Genes Cluster #3(DDA Significant)	%Genes Cluster #1(DDA NA).adjusted.to.input.list.size	%Genes Cluster #2(DDA Detected).adjusted.to.input.list.size	%Genes Cluster #3(DDA Significant).adjusted.to.input.list.size	Associated Genes Found
GO:0008289	lipid binding	GO_MolecularFunction-EBI-UniProt-GOA-ACAP-ARAP_25.05.2022_00h00	4.61813e-07	5.07995e-05	4.61813e-07	4.61813e-06	[2]	Group00	7.23982	64	None Specific Cluster	[ALDH1A2, AMER1, ANXA8, APOC3, APOD, ARHGAP26, ARID4A, AXL, C8G, CD55, COQ8B, F10, FABP1, FITM2, HSD11B2, MCF2L, NME4, OSBPL3, PHLDA3, PITPNM1, S1PR3, SAP30L, SCARB1, SCUBE2, SERPINA6, SPHK1, SYTL2, TRIL, TRIM26, UGT1A7, UQCC3, UXT]	[ACBD5, AFM, ALOX15, APOC1, APOH, CD14, F2, GAP43, GPIHBP1, GSN, MAPT, MME, MTSS2, NF1, PLCB1, RBP4, S100A8]	[ACOXL, AFP, ALB, APOA1, APOA2, APOA4, BAX, CD36, CRABP1, CYTH3, DBT, GC, IGF2R, NDUFA2, VILL]	50	26.5625	23.4375	44.0946	29.0148	26.8906	[ACBD5, ACOXL, AFM, AFP, ALB, ALDH1A2, ALOX15, AMER1, ANXA8, APOA1, APOA2, APOA4, APOC1, APOC3, APOD, APOH, ARHGAP26, ARID4A, AXL, BAX, C8G, CD14, CD36, CD55, COQ8B, CRABP1, CYTH3, DBT, F10, F2, FABP1, FITM2, GAP43, GC, GPIHBP1, GSN, HSD11B2, IGF2R, MAPT, MCF2L, MME, MTSS2, NDUFA2, NF1, NME4, OSBPL3, PHLDA3, PITPNM1, PLCB1, RBP4, S100A8, S1PR3, SAP30L, SCARB1, SCUBE2, SERPINA6, SPHK1, SYTL2, TRIL…
GO:0005539	glycosaminoglycan binding	GO_MolecularFunction-EBI-UniProt-GOA-ACAP-ARAP_25.05.2022_00h00	0.000168466	0.0168466	0.000168466	0.000673864	[3]	Group01	8.91473	23	None Specific Cluster	[ADGRG1, HYAL2, PCOLCE2, TGFBR3]	[APOH, BGN, EGFLAM, F2, HAPLN1, HRG, ITIH1, ITIH2, NRP1, PRG2, SERPIND1, THBS4]	[CFH, H1-1, KNG1, PRNP, SERPINC1, VCAN, VTN]	17.3913	52.1739	30.4348	14.3009	53.1398	32.5593	[ADGRG1, APOH, BGN, CFH, EGFLAM, F2, H1-1, HAPLN1, HRG, HYAL2, ITIH1, ITIH2, KNG1, NRP1, PCOLCE2, PRG2, PRNP, SERPINC1, SERPIND1, TGFBR3, THBS4, VCAN, VTN]
GO:0019838	growth factor binding	GO_MolecularFunction-EBI-UniProt-GOA-ACAP-ARAP_25.05.2022_00h00	0.000279447	0.0276653	0.000279447	0.000838342	[3]	Group02	10.6383	15	None Specific Cluster	[HYAL2, ITGB4, LIFR, NTRK2, OSMR, PDGFA, PDGFRA, TGFBR3]	[CD109, EPHA2, IGFBP7, NRP1, PDGFRB]	[CD36, IGF2R]	53.3333	33.3333	13.3333	47.6331	36.8744	15.4925	[CD109, CD36, EPHA2, HYAL2, IGF2R, IGFBP7, ITGB4, LIFR, NRP1, NTRK2, OSMR, PDGFA, PDGFRA, PDGFRB, TGFBR3]
GO:0019842	vitamin binding	GO_MolecularFunction-EBI-UniProt-GOA-ACAP-ARAP_25.05.2022_00h00	8.19082e-05	0.00827273	8.19082e-05	0.000409541	[3]	Group03	10.5263	18	None Specific Cluster	[ALDH1A2, ARID4A, C8G, DDC, GOLT1B, HECA, OGDHL, OGFOD3, PAM, SDSL]	[AFM, GOT1, RBP4]	[ALB, CRABP1, GC, GPT, OAT]	55.5556	16.6667	27.7778	49.454	18.3763	32.1696	[AFM, ALB, ALDH1A2, ARID4A, C8G, CRABP1, DDC, GC, GOLT1B, GOT1, GPT, HECA, OAT, OGDHL, OGFOD3, PAM, RBP4, SDSL]
GO:0004713	protein tyrosine kinase activity	GO_MolecularFunction-EBI-UniProt-GOA-ACAP-ARAP_25.05.2022_00h00	0.00045212	0.0434035	0.00045212	0.00045212	[4, 6]	Group04	8.36502	22	None Specific Cluster	[AXL, COQ7, EPHA1, FCGR1A, FYN, HYAL2, KIT, MAP3K11, NTRK2, PDGFRA, TIE1, UXT]	[EPHA2, MVP, NRP1, PDGFRB, TEK]	[ACE, AGT, IGF2R, PRNP, TTR]	54.5455	22.7273	22.7273	48.5869	25.0752	26.3379	[ACE, AGT, AXL, COQ7, EPHA1, EPHA2, FCGR1A, FYN, HYAL2, IGF2R, KIT, MAP3K11, MVP, NRP1, NTRK2, PDGFRA, PDGFRB, PRNP, TEK, TIE1, TTR, UXT]
GO:0043167	ion binding	GO_MolecularFunction-EBI-UniProt-GOA-ACAP-ARAP_25.05.2022_00h00	4.9053e-05	0.00505246	4.9053e-05	0.000343371	[2]	Group05	4.54686	295	None Specific Cluster	[ADAMTS17, ADGRE1, ADGRL4, AIF1, AMER1, ANXA8, APCS, APOBEC2, ARID4A, AXL, BMPR2, BRCA1, BRD1, BRF1, CA14, CASZ1, CDC34, CHDH, CHEK2, CIAO3, CLCN5, CMC1, COQ6, COQ7, COQ8A, COQ8B, COX1, CPA3, CPB2, CXCR4, DARS2, DDC, DDHD2, DEF6, DPH6, DPYD, DTX3, EEF2K, ENDOG, ENPP5, EPHA1, F10, F12, FABP1, FARS2, FAT1, FGD5, FKBPL, FOXE1, FYN, GALNT3, GDF15, GFER, GFM2, GOLT1B, GUCY1A2, HECA, HERC1, HK3, HKDC1,…	[AEBP1, AFM, AK1, ALOX15, ANO1, APOC1, ARG2, ARL15, CDH13, CDKN1A, CEMIP2, CFI, CLU, CTPS1, DCLK1, DDX27, EGFLAM, ELP3, ENPP1, EPHA2, EPX, F13A1, F2, FMO5, GAP43, GCLC, GFM1, GIT2, GNA14, GOT1, GSN, HARS2, HEPH, HMCN1, HMOX1, HRG, IMPDH1, ITGA8, ITIH1, LCN2, MACF1, MAT1A, ME1, MME, MT1A, MTSS2, NDUFA13, NDUFS1, NDUFS8, NDUFV1, NDUFV2, NF1, NPR1, NR1D1, NRP1, NUDT12, PDE3A, PDE5A, PDGFRB, PHEX, PL…	[ACE, ACO1, ACOXL, ADCK1, ADIPOQ, AFP, ALB, ANTXR2, APOA1, APOA2, APOA4, ASS1, CDK6, CFH, CKMT1B, COL18A1, CPOX, CRABP1, CYTH3, DBT, ENPEP, FGA, FGG, FMO1, FTH1, GPT, GUCY1A1, GUCY1B1, HPGD, HPX, IGF2R, ITGA1, KNG1, NAALAD2, NDUFS2, NDUFS7, NR2F6, OAT, PGM5, PRNP, S100A4, SOD2, SPARCL1, SQSTM1, TF, THBD, TMLHE, TTR, VCAN, VILL, VSNL1]	57.9661	24.7458	17.2881	52.1708	27.5861	20.243	[ACE, ACO1, ACOXL, ADAMTS17, ADCK1, ADGRE1, ADGRL4, ADIPOQ, AEBP1, AFM, AFP, AIF1, AK1, ALB, ALOX15, AMER1, ANO1, ANTXR2, ANXA8, APCS, APOA1, APOA2, APOA4, APOBEC2, APOC1, ARG2, ARID4A, ARL15, ASS1, AXL, BMPR2, BRCA1, BRD1, BRF1, CA14, CASZ1, CDC34, CDH13, CDK6, CDKN1A, CEMIP2, CFH, CFI, CHDH, CHEK2, CIAO3, CKMT1B, CLCN5, CLU, CMC1, COL18A1, COQ6, COQ7, COQ8A, COQ8B, COX1, CPA3, CPB2, CPOX, CRABP…
GO:0043168	anion binding	GO_MolecularFunction-EBI-UniProt-GOA-ACAP-ARAP_25.05.2022_00h00	0.000354337	0.0347251	0.000354337	0.000708675	[3]	Group06	4.98744	139	None Specific Cluster	[AMER1, ANXA8, ARID4A, AXL, BMPR2, CDC34, CHDH, CHEK2, CLCN5, COQ6, COQ7, COQ8A, COQ8B, DARS2, DDC, DEF6, DPH6, DPYD, EEF2K, EPHA1, FABP1, FARS2, FGD5, FKBPL, FOXE1, FYN, GFER, GFM2, GOLT1B, GUCY1A2, HECA, HERC1, HK3, HKDC1, HOOK2, IYD, KIF18B, KIT, MAP3K11, MARS2, MCF2L, MPPED2, MTHFD2, MTIF2, NEK6, NME4, NTRK2, OGDHL, OGFOD3, PAM, PCDHGA5, PDGFRA, PEX1, PHLDA3, PITPNM1, PRAG1, PREX2, PRKAR1B, P…	[AFM, AK1, ALOX15, APOC1, ARL15, CLU, CTPS1, DCLK1, DDX27, ENPP1, EPHA2, FMO5, GAP43, GCLC, GFM1, GNA14, GOT1, GSN, HARS2, LCN2, MAT1A, ME1, MME, MTSS2, NDUFA13, NDUFV1, NPR1, PDE5A, PDGFRB, PLCB1, QSOX1, RHOF, S100A8, SARS2, STEAP4, TEK, TOR3A]	[ACE, ACOXL, ADCK1, ADIPOQ, AFP, ALB, ASS1, CDK6, CKMT1B, CRABP1, CYTH3, DBT, FMO1, GPT, GUCY1A1, GUCY1B1, HPGD, IGF2R, OAT, PRNP, TTR, VILL]	57.554	26.6187	15.8273	51.7965	29.6721	18.5314	[ACE, ACOXL, ADCK1, ADIPOQ, AFM, AFP, AK1, ALB, ALOX15, AMER1, ANXA8, APOC1, ARID4A, ARL15, ASS1, AXL, BMPR2, CDC34, CDK6, CHDH, CHEK2, CKMT1B, CLCN5, CLU, COQ6, COQ7, COQ8A, COQ8B, CRABP1, CTPS1, CYTH3, DARS2, DBT, DCLK1, DDC, DDX27, DEF6, DPH6, DPYD, EEF2K, ENPP1, EPHA1, EPHA2, FABP1, FARS2, FGD5, FKBPL, FMO1, FMO5, FOXE1, FYN, GAP43, GCLC, GFER, GFM1, GFM2, GNA14, GOLT1B, GOT1, GPT, GSN, GUCY1…
GO:0140272	exogenous protein binding	GO_MolecularFunction-EBI-UniProt-GOA-ACAP-ARAP_25.05.2022_00h00	6.13374e-05	0.00625642	6.13374e-05	0.000368025	[2]	Group07	14.4578	12	None Specific Cluster	[AXL, CD55, CXCR4, EFNB2, HTR2A, HYAL2, NECTIN1, SCARB1]	[EPHA2, MRC1]	[ALB, ITGB6]	66.6667	16.6667	16.6667	61.1658	18.9402	19.894	[ALB, AXL, CD55, CXCR4, EFNB2, EPHA2, HTR2A, HYAL2, ITGB6, MRC1, NECTIN1, SCARB1]
GO:0005509	calcium ion binding	GO_MolecularFunction-EBI-UniProt-GOA-ACAP-ARAP_25.05.2022_00h00	3.37136e-05	0.00350621	3.37136e-05	0.000269709	[5]	Group08	6.86016	52	None Specific Cluster	[ADGRE1, ADGRL4, AIF1, ANXA8, APCS, EEF2K, F10, F12, FAT1, GALNT3, HPGDS, MAN1A1, MATN4, MYL2, PAM, PCDH18, PCDHGA10, PCDHGA11, PCDHGA12, PCDHGA2, PCDHGA3, PCDHGA4, PCDHGA5, PCDHGA6, PCDHGA8, PCDHGA9, PITPNM1, PLSCR4, SCUBE2, SLC25A25, TNNC1]	[CDH13, CEMIP2, CLU, EGFLAM, ENPP1, F2, GSN, HMCN1, ITIH1, MACF1, PLCB1, S100A8, THBS4]	[PRNP, S100A4, SPARCL1, THBD, TTR, VCAN, VILL, VSNL1]	59.6154	25	15.3846	53.9038	27.9986	18.0976	[ADGRE1, ADGRL4, AIF1, ANXA8, APCS, CDH13, CEMIP2, CLU, EEF2K, EGFLAM, ENPP1, F10, F12, F2, FAT1, GALNT3, GSN, HMCN1, HPGDS, ITIH1, MACF1, MAN1A1, MATN4, MYL2, PAM, PCDH18, PCDHGA10, PCDHGA11, PCDHGA12, PCDHGA2, PCDHGA3, PCDHGA4, PCDHGA5, PCDHGA6, PCDHGA8, PCDHGA9, PITPNM1, PLCB1, PLSCR4, PRNP, S100A4, S100A8, SCUBE2, SLC25A25, SPARCL1, THBD, THBS4, TNNC1, TTR, VCAN, VILL, VSNL1]
GO:0016491	oxidoreductase activity	GO_MolecularFunction-EBI-UniProt-GOA-ACAP-ARAP_25.05.2022_00h00	1.31219e-12	1.60087e-10	1.48614e-08	1.63476e-07	[2]	Group09	8.88639	79	None Specific Cluster	[AASS, ALDH1A2, BDH1, CHDH, COQ6, COQ7, COX1, DPYD, ECSIT, GFER, GPX2, HSD11B2, HTATIP2, IYD, KDM6A, KDM6B, MTHFD2, ND1, NDUFA3, NDUFAF5, NDUFB2, NDUFV3, OGDHL, OGFOD3, PAM, PCDHGA5, PRODH, RRM2, RSBN1, SCARB1, SDHAF4, SDSL, SRXN1, TBXAS1]	[ALOX15, COX7A1, EPX, FMO5, HEPH, HMOX1, IMPDH1, ME1, MGST3, NDUFA1, NDUFA12, NDUFA5, NDUFB8, NDUFS1, NDUFS4, NDUFS6, NDUFS8, NDUFV1, NDUFV2, NQO1, QSOX1, STEAP4, TXN2, UQCR11]	[ACOXL, AGT, AMBP, CPOX, FMO1, FTH1, HP, HPGD, NDUFA10, NDUFA2, NDUFA6, NDUFA7, NDUFA8, NDUFA9, NDUFB4, NDUFS2, NDUFS3, NDUFS5, NDUFS7, SOD2, TMLHE]	43.038	30.3797	26.5823	37.3431	32.6497	30.0072	[AASS, ACOXL, AGT, ALDH1A2, ALOX15, AMBP, BDH1, CHDH, COQ6, COQ7, COX1, COX7A1, CPOX, DPYD, ECSIT, EPX, FMO1, FMO5, FTH1, GFER, GPX2, HEPH, HMOX1, HP, HPGD, HSD11B2, HTATIP2, IMPDH1, IYD, KDM6A, KDM6B, ME1, MGST3, MTHFD2, ND1, NDUFA1, NDUFA10, NDUFA12, NDUFA2, NDUFA3, NDUFA5, NDUFA6, NDUFA7, NDUFA8, NDUFA9, NDUFAF5, NDUFB2, NDUFB4, NDUFB8, NDUFS1, NDUFS2, NDUFS3, NDUFS4, NDUFS5, NDUFS6, NDUFS7, N…
GO:0009055	electron transfer activity	GO_MolecularFunction-EBI-UniProt-GOA-ACAP-ARAP_25.05.2022_00h00	3.55038e-16	4.40247e-14	1.48614e-08	1.63476e-07	[3]	Group09	22.7941	31	None Specific Cluster	[COX1, GPX2, ND1, NDUFA3, NDUFB2, NDUFV3]	[COX7A1, ME1, NDUFA1, NDUFA12, NDUFA5, NDUFB8, NDUFS1, NDUFS4, NDUFS6, NDUFS8, NDUFV1, NDUFV2, STEAP4, UQCR11]	[NDUFA10, NDUFA2, NDUFA6, NDUFA7, NDUFA8, NDUFA9, NDUFB4, NDUFS2, NDUFS3, NDUFS5, NDUFS7]	19.3548	45.1613	35.4839	15.9356	46.0555	38.0088	[COX1, COX7A1, GPX2, ME1, ND1, NDUFA1, NDUFA10, NDUFA12, NDUFA2, NDUFA3, NDUFA5, NDUFA6, NDUFA7, NDUFA8, NDUFA9, NDUFB2, NDUFB4, NDUFB8, NDUFS1, NDUFS2, NDUFS3, NDUFS4, NDUFS5, NDUFS6, NDUFS7, NDUFS8, NDUFV1, NDUFV2, NDUFV3, STEAP4, UQCR11]
GO:0016651	oxidoreductase activity, acting on NAD(P)H	GO_MolecularFunction-EBI-UniProt-GOA-ACAP-ARAP_25.05.2022_00h00	5.85862e-16	7.2061e-14	1.48614e-08	1.63476e-07	[3]	Group09	25.2252	28	None Specific Cluster	[ND1, NDUFA3, NDUFB2, NDUFV3]	[FMO5, NDUFA1, NDUFA12, NDUFA5, NDUFB8, NDUFS1, NDUFS4, NDUFS6, NDUFS8, NDUFV1, NDUFV2, NQO1]	[AGT, NDUFA10, NDUFA2, NDUFA6, NDUFA7, NDUFA8, NDUFA9, NDUFB4, NDUFS2, NDUFS3, NDUFS5, NDUFS7]	14.2857	42.8571	42.8571	11.6025	43.1132	45.2843	[AGT, FMO5, ND1, NDUFA1, NDUFA10, NDUFA12, NDUFA2, NDUFA3, NDUFA5, NDUFA6, NDUFA7, NDUFA8, NDUFA9, NDUFB2, NDUFB4, NDUFB8, NDUFS1, NDUFS2, NDUFS3, NDUFS4, NDUFS5, NDUFS6, NDUFS7, NDUFS8, NDUFV1, NDUFV2, NDUFV3, NQO1]
GO:0022804	active transmembrane transporter activity	GO_MolecularFunction-EBI-UniProt-GOA-ACAP-ARAP_25.05.2022_00h00	2.82296e-05	0.0029641	1.48614e-08	1.63476e-07	[3]	Group09	7.89474	36	None Specific Cluster	[ATP6V0D2, CLCN5, COX1, ND1, NDUFA3, NDUFB2, NDUFV3, SLC16A9, SLC25A15, SLC25A30, SLC36A2]	[COX7A1, NDUFA1, NDUFA12, NDUFA5, NDUFB8, NDUFS1, NDUFS4, NDUFS6, NDUFS8, NDUFV1, NDUFV2, SLC1A4, SLC25A3]	[NDUFA10, NDUFA2, NDUFA6, NDUFA7, NDUFA8, NDUFA9, NDUFB4, NDUFS2, NDUFS3, NDUFS5, NDUFS7, SLCO2A1]	30.5556	36.1111	33.3333	25.7528	37.6973	36.5499	[ATP6V0D2, CLCN5, COX1, COX7A1, ND1, NDUFA1, NDUFA10, NDUFA12, NDUFA2, NDUFA3, NDUFA5, NDUFA6, NDUFA7, NDUFA8, NDUFA9, NDUFB2, NDUFB4, NDUFB8, NDUFS1, NDUFS2, NDUFS3, NDUFS4, NDUFS5, NDUFS6, NDUFS7, NDUFS8, NDUFV1, NDUFV2, NDUFV3, SLC16A9, SLC1A4, SLC25A15, SLC25A3, SLC25A30, SLC36A2, SLCO2A1]
GO:0015399	primary active transmembrane transporter activity	GO_MolecularFunction-EBI-UniProt-GOA-ACAP-ARAP_25.05.2022_00h00	1.1412e-09	1.38085e-07	1.48614e-08	1.63476e-07	[4]	Group09	14.359	28	None Specific Cluster	[ATP6V0D2, COX1, ND1, NDUFA3, NDUFB2, NDUFV3]	[COX7A1, NDUFA1, NDUFA12, NDUFA5, NDUFB8, NDUFS1, NDUFS4, NDUFS6, NDUFS8, NDUFV1, NDUFV2]	[NDUFA10, NDUFA2, NDUFA6, NDUFA7, NDUFA8, NDUFA9, NDUFB4, NDUFS2, NDUFS3, NDUFS5, NDUFS7]	21.4286	39.2857	39.2857	17.6805	40.1488	42.1707	[ATP6V0D2, COX1, COX7A1, ND1, NDUFA1, NDUFA10, NDUFA12, NDUFA2, NDUFA3, NDUFA5, NDUFA6, NDUFA7, NDUFA8, NDUFA9, NDUFB2, NDUFB4, NDUFB8, NDUFS1, NDUFS2, NDUFS3, NDUFS4, NDUFS5, NDUFS6, NDUFS7, NDUFS8, NDUFV1, NDUFV2, NDUFV3]
GO:0050136	NADH dehydrogenase (quinone) activity	GO_MolecularFunction-EBI-UniProt-GOA-ACAP-ARAP_25.05.2022_00h00	1.33912e-26	1.6739e-24	1.48614e-08	1.63476e-07	[5, 6]	Group09	60.4651	26	None Specific Cluster	[ND1, NDUFA3, NDUFB2, NDUFV3]	[NDUFA1, NDUFA12, NDUFA5, NDUFB8, NDUFS1, NDUFS4, NDUFS6, NDUFS8, NDUFV1, NDUFV2, NQO1]	[NDUFA10, NDUFA2, NDUFA6, NDUFA7, NDUFA8, NDUFA9, NDUFB4, NDUFS2, NDUFS3, NDUFS5, NDUFS7]	15.3846	42.3077	42.3077	12.5252	42.6632	44.8117	[ND1, NDUFA1, NDUFA10, NDUFA12, NDUFA2, NDUFA3, NDUFA5, NDUFA6, NDUFA7, NDUFA8, NDUFA9, NDUFB2, NDUFB4, NDUFB8, NDUFS1, NDUFS2, NDUFS3, NDUFS4, NDUFS5, NDUFS6, NDUFS7, NDUFS8, NDUFV1, NDUFV2, NDUFV3, NQO1]
GO:0050790	regulation of catalytic activity	GO_MolecularFunction-EBI-UniProt-GOA-ACAP-ARAP_25.05.2022_00h00	8.28601e-06	0.000878317	2.93754e-06	2.64379e-05	[2]	Group10	5.40434	137	None Specific Cluster	[ANTKMT, ANXA8, APCS, APOC3, ARHGAP26, AXL, BBC3, BMPR2, BRD1, CASP12, CCND1, CCND2, CCNYL1, CDC42EP2, DEF6, ECSIT, EDNRB, EPHA1, F2R, FABP1, FCGR1A, FGD5, FYN, GLP1R, HERC1, HMBOX1, HTR2A, HYAL2, IFIT1, KIT, LDB2, LRP6, MAP3K11, MCF2L, MRPL23, MUL1, NTRK2, PAPLN, PCOLCE2, PDGFA, PDGFRA, PDZD2, PKP4, PPP1R16B, PREX2, PRKAR1B, PRKCQ, PTPRB, SCARB1, SDHAF4, SERPINA6, SERPINE1, SH3RF1, SIPA1L1, SIPA…	[APOC1, APOH, ARHGAP42, C4B, CD109, CDKN1A, CDKN2C, CLU, CTSH, ELP3, EPHA2, EPX, F2, FETUB, GIT2, GPIHBP1, GSN, HNRNPD, HRG, ITIH1, ITIH2, ITIH3, ITIH4, MAPT, MTSS2, MVP, NDUFA13, NF1, NQO1, NRP1, PDE3A, PDE5A, PDGFRB, PLCB1, PPP1R14C, PRG2, PYCARD, RECK, RHOF, S100A8, SERPIND1, SFN, TEK, TXN2]	[ACE, ADIPOQ, AGT, AHSG, AMBP, APOA1, APOA2, APOA4, AQP1, BAX, C3, C5, CHI3L1, CYTH3, HP, ITGA1, KNG1, LGALS3, MBP, MID1IP1, NES, PDCD4, PRNP, SERPINC1, SERPINF2, SERPING1, SOD2, TTR, VTN]	46.7153	32.1168	21.1679	40.9658	34.8843	24.1498	[ACE, ADIPOQ, AGT, AHSG, AMBP, ANTKMT, ANXA8, APCS, APOA1, APOA2, APOA4, APOC1, APOC3, APOH, AQP1, ARHGAP26, ARHGAP42, AXL, BAX, BBC3, BMPR2, BRD1, C3, C4B, C5, CASP12, CCND1, CCND2, CCNYL1, CD109, CDC42EP2, CDKN1A, CDKN2C, CHI3L1, CLU, CTSH, CYTH3, DEF6, ECSIT, EDNRB, ELP3, EPHA1, EPHA2, EPX, F2, F2R, FABP1, FCGR1A, FETUB, FGD5, FYN, GIT2, GLP1R, GPIHBP1, GSN, HERC1, HMBOX1, HNRNPD, HP, HRG, HTR…
GO:0030234	enzyme regulator activity	GO_MolecularFunction-EBI-UniProt-GOA-ACAP-ARAP_25.05.2022_00h00	0.000385269	0.0373711	2.93754e-06	2.64379e-05	[2, 3]	Group10	5.60816	77	None Specific Cluster	[APOC3, ARHGAP26, BMPR2, BRD1, CCND1, CCND2, CCNYL1, CDC42EP2, DEF6, FGD5, FYN, HERC1, HYAL2, LRP6, MCF2L, MRPL23, PAPLN, PCOLCE2, PPP1R16B, PREX2, PRKAR1B, SDHAF4, SERPINA6, SERPINE1, SIPA1L1, SIPA1L2, SOS2, SPINK5, SPP2, TNFRSF10B, TXNIP, UGT1A7, UXT]	[APOC1, APOH, ARHGAP42, C4B, CD109, CDKN1A, CDKN2C, CTSH, ELP3, EPX, FETUB, GIT2, GPIHBP1, HRG, ITIH1, ITIH2, ITIH3, ITIH4, MTSS2, NF1, NRP1, PLCB1, PPP1R14C, PYCARD, RECK, RHOF, SERPIND1, SFN]	[AGT, AHSG, AMBP, APOA1, APOA2, APOA4, C3, C5, CHI3L1, CYTH3, KNG1, LGALS3, PRNP, SERPINC1, SERPINF2, SERPING1]	42.8571	36.3636	20.7792	37.2894	39.1891	23.5215	[AGT, AHSG, AMBP, APOA1, APOA2, APOA4, APOC1, APOC3, APOH, ARHGAP26, ARHGAP42, BMPR2, BRD1, C3, C4B, C5, CCND1, CCND2, CCNYL1, CD109, CDC42EP2, CDKN1A, CDKN2C, CHI3L1, CTSH, CYTH3, DEF6, ELP3, EPX, FETUB, FGD5, FYN, GIT2, GPIHBP1, HERC1, HRG, HYAL2, ITIH1, ITIH2, ITIH3, ITIH4, KNG1, LGALS3, LRP6, MCF2L, MRPL23, MTSS2, NF1, NRP1, PAPLN, PCOLCE2, PLCB1, PPP1R14C, PPP1R16B, PREX2, PRKAR1B, PRNP, PYC…
GO:0043086	negative regulation of catalytic activity	GO_MolecularFunction-EBI-UniProt-GOA-ACAP-ARAP_25.05.2022_00h00	1.70377e-06	0.000182304	2.93754e-06	2.64379e-05	[2, 3]	Group10	7.14286	60	None Specific Cluster	[ANXA8, APCS, APOC3, EDNRB, EPHA1, FABP1, HYAL2, IFIT1, LRP6, MRPL23, PAPLN, PRKAR1B, PTPRB, SERPINA6, SERPINE1, SH3RF1, SPINK5, SPP2, SPRY1, TXNIP, UGT1A7]	[APOC1, C4B, CD109, CDKN1A, CDKN2C, FETUB, HRG, ITIH1, ITIH2, ITIH3, ITIH4, MAPT, MVP, NF1, NQO1, PPP1R14C, PYCARD, RECK, SERPIND1, SFN]	[ADIPOQ, AGT, AHSG, AMBP, APOA1, APOA2, AQP1, C3, C5, HP, KNG1, LGALS3, NES, PDCD4, PRNP, SERPINC1, SERPINF2, SERPING1, VTN]	35	33.3333	31.6667	29.791	35.1424	35.0666	[ADIPOQ, AGT, AHSG, AMBP, ANXA8, APCS, APOA1, APOA2, APOC1, APOC3, AQP1, C3, C4B, C5, CD109, CDKN1A, CDKN2C, EDNRB, EPHA1, FABP1, FETUB, HP, HRG, HYAL2, IFIT1, ITIH1, ITIH2, ITIH3, ITIH4, KNG1, LGALS3, LRP6, MAPT, MRPL23, MVP, NES, NF1, NQO1, PAPLN, PDCD4, PPP1R14C, PRKAR1B, PRNP, PTPRB, PYCARD, RECK, SERPINA6, SERPINC1, SERPIND1, SERPINE1, SERPINF2, SERPING1, SFN, SH3RF1, SPINK5, SPP2, SPRY1, TX…
GO:0004857	enzyme inhibitor activity	GO_MolecularFunction-EBI-UniProt-GOA-ACAP-ARAP_25.05.2022_00h00	5.39162e-07	5.87687e-05	2.93754e-06	2.64379e-05	[2, 3, 4]	Group10	8.98618	39	None Specific Cluster	[APOC3, HYAL2, LRP6, MRPL23, PAPLN, PRKAR1B, SERPINA6, SERPINE1, SPINK5, SPP2, TXNIP, UGT1A7]	[APOC1, C4B, CD109, CDKN1A, CDKN2C, FETUB, HRG, ITIH1, ITIH2, ITIH3, ITIH4, PPP1R14C, RECK, SERPIND1, SFN]	[AGT, AHSG, AMBP, APOA2, C3, C5, KNG1, LGALS3, PRNP, SERPINC1, SERPINF2, SERPING1]	30.7692	38.4615	30.7692	25.979	40.2225	33.7985	[AGT, AHSG, AMBP, APOA2, APOC1, APOC3, C3, C4B, C5, CD109, CDKN1A, CDKN2C, FETUB, HRG, HYAL2, ITIH1, ITIH2, ITIH3, ITIH4, KNG1, LGALS3, LRP6, MRPL23, PAPLN, PPP1R14C, PRKAR1B, PRNP, RECK, SERPINA6, SERPINC1, SERPIND1, SERPINE1, SERPINF2, SERPING1, SFN, SPINK5, SPP2, TXNIP, UGT1A7]
GO:0008233	peptidase activity	GO_MolecularFunction-EBI-UniProt-GOA-ACAP-ARAP_25.05.2022_00h00	3.33608e-07	3.70305e-05	2.93754e-06	2.64379e-05	[3]	Group10	6.85921	76	None Specific Cluster	[ADAMTS17, ANXA8, BBC3, CASP12, CFD, CPA3, CPB2, CXCR4, F10, F12, F2R, FABP1, FYN, HGFAC, MIPEP, MMP11, MUL1, PAPLN, PARL, PCOLCE2, SERPINA6, SERPINE1, SH3RF1, SPINK5, SPP2, ST14, TINAG, TPSB2]	[ADGRG6, AEBP1, C4B, CD109, CFB, CFI, CMA1, CTSH, F2, FETUB, GSN, HRG, ITIH1, ITIH2, ITIH3, ITIH4, LACTB, MAPT, MME, NDUFA13, PHEX, PLG, PRG2, PYCARD, RECK, S100A8, SERPIND1, SFN]	[ACE, AGT, AHSG, AMBP, AQP1, BAX, C3, C5, CPOX, CTSS, ENPEP, HP, KNG1, MBP, NAALAD2, PRNP, SERPINC1, SERPINF2, SERPING1, VTN]	36.8421	36.8421	26.3158	31.5667	39.099	29.3343	[ACE, ADAMTS17, ADGRG6, AEBP1, AGT, AHSG, AMBP, ANXA8, AQP1, BAX, BBC3, C3, C4B, C5, CASP12, CD109, CFB, CFD, CFI, CMA1, CPA3, CPB2, CPOX, CTSH, CTSS, CXCR4, ENPEP, F10, F12, F2, F2R, FABP1, FETUB, FYN, GSN, HGFAC, HP, HRG, ITIH1, ITIH2, ITIH3, ITIH4, KNG1, LACTB, MAPT, MBP, MIPEP, MME, MMP11, MUL1, NAALAD2, NDUFA13, PAPLN, PARL, PCOLCE2, PHEX, PLG, PRG2, PRNP, PYCARD, RECK, S100A8, SERPINA6, SER…
GO:0051336	regulation of hydrolase activity	GO_MolecularFunction-EBI-UniProt-GOA-ACAP-ARAP_25.05.2022_00h00	6.54218e-07	7.06556e-05	2.93754e-06	2.64379e-05	[3]	Group10	6.80147	74	None Specific Cluster	[ANXA8, APCS, APOC3, BBC3, CASP12, EPHA1, F2R, FABP1, FGD5, FYN, HTR2A, KIT, MUL1, NTRK2, PAPLN, PCOLCE2, PDGFRA, PDZD2, PKP4, SERPINA6, SERPINE1, SH3RF1, SIPA1L1, SIPA1L2, SOS2, SPINK5, SPP2, SPRY1]	[APOC1, APOH, ARHGAP42, C4B, CD109, CTSH, EPHA2, FETUB, GPIHBP1, GSN, HRG, ITIH1, ITIH2, ITIH3, ITIH4, MAPT, MTSS2, NDUFA13, NF1, PDE3A, PDGFRB, PRG2, PYCARD, RECK, S100A8, SERPIND1, SFN]	[AGT, AHSG, AMBP, APOA1, APOA2, APOA4, AQP1, BAX, C3, C5, ITGA1, KNG1, LGALS3, MBP, PRNP, SERPINC1, SERPINF2, SERPING1, VTN]	37.8378	36.4865	25.6757	32.4972	38.8139	28.689	[AGT, AHSG, AMBP, ANXA8, APCS, APOA1, APOA2, APOA4, APOC1, APOC3, APOH, AQP1, ARHGAP42, BAX, BBC3, C3, C4B, C5, CASP12, CD109, CTSH, EPHA1, EPHA2, F2R, FABP1, FETUB, FGD5, FYN, GPIHBP1, GSN, HRG, HTR2A, ITGA1, ITIH1, ITIH2, ITIH3, ITIH4, KIT, KNG1, LGALS3, MAPT, MBP, MTSS2, MUL1, NDUFA13, NF1, NTRK2, PAPLN, PCOLCE2, PDE3A, PDGFRA, PDGFRB, PDZD2, PKP4, PRG2, PRNP, PYCARD, RECK, S100A8, SERPINA6, S…
GO:0051346	negative regulation of hydrolase activity	GO_MolecularFunction-EBI-UniProt-GOA-ACAP-ARAP_25.05.2022_00h00	9.42607e-08	1.07457e-05	2.93754e-06	2.64379e-05	[3, 4]	Group10	9.71867	38	None Specific Cluster	[ANXA8, APCS, APOC3, FABP1, PAPLN, SERPINA6, SERPINE1, SH3RF1, SPINK5, SPP2, SPRY1]	[APOC1, C4B, CD109, FETUB, HRG, ITIH1, ITIH2, ITIH3, ITIH4, RECK, SERPIND1, SFN]	[AGT, AHSG, AMBP, APOA1, APOA2, AQP1, C3, C5, KNG1, LGALS3, PRNP, SERPINC1, SERPINF2, SERPING1, VTN]	28.9474	31.5789	39.4737	24.2407	32.7544	43.0049	[AGT, AHSG, AMBP, ANXA8, APCS, APOA1, APOA2, APOC1, APOC3, AQP1, C3, C4B, C5, CD109, FABP1, FETUB, HRG, ITIH1, ITIH2, ITIH3, ITIH4, KNG1, LGALS3, PAPLN, PRNP, RECK, SERPINA6, SERPINC1, SERPIND1, SERPINE1, SERPINF2, SERPING1, SFN, SH3RF1, SPINK5, SPP2, SPRY1, VTN]
GO:0004175	endopeptidase activity	GO_MolecularFunction-EBI-UniProt-GOA-ACAP-ARAP_25.05.2022_00h00	5.7205e-08	6.63579e-06	2.93754e-06	2.64379e-05	[4]	Group10	7.54504	67	None Specific Cluster	[ADAMTS17, ANXA8, BBC3, CASP12, CFD, F10, F12, F2R, FABP1, FYN, HGFAC, MIPEP, MMP11, MUL1, PAPLN, PARL, SERPINA6, SERPINE1, SH3RF1, SPINK5, SPP2, ST14, TINAG, TPSB2]	[ADGRG6, C4B, CD109, CFB, CFI, CMA1, CTSH, F2, FETUB, GSN, HRG, ITIH1, ITIH2, ITIH3, ITIH4, MAPT, MME, NDUFA13, PHEX, PLG, PRG2, PYCARD, RECK, S100A8, SERPIND1, SFN]	[ACE, AGT, AHSG, AMBP, AQP1, BAX, C3, C5, CTSS, HP, KNG1, MBP, PRNP, SERPINC1, SERPINF2, SERPING1, VTN]	35.8209	38.806	25.3731	30.6432	41.118	28.2388	[ACE, ADAMTS17, ADGRG6, AGT, AHSG, AMBP, ANXA8, AQP1, BAX, BBC3, C3, C4B, C5, CASP12, CD109, CFB, CFD, CFI, CMA1, CTSH, CTSS, F10, F12, F2, F2R, FABP1, FETUB, FYN, GSN, HGFAC, HP, HRG, ITIH1, ITIH2, ITIH3, ITIH4, KNG1, MAPT, MBP, MIPEP, MME, MMP11, MUL1, NDUFA13, PAPLN, PARL, PHEX, PLG, PRG2, PRNP, PYCARD, RECK, S100A8, SERPINA6, SERPINC1, SERPIND1, SERPINE1, SERPINF2, SERPING1, SFN, SH3RF1, SPIN…
GO:0008236	serine-type peptidase activity	GO_MolecularFunction-EBI-UniProt-GOA-ACAP-ARAP_25.05.2022_00h00	5.64253e-09	6.77104e-07	2.93754e-06	2.64379e-05	[4]	Group10	11.1801	36	None Specific Cluster	[ANXA8, CFD, F10, F12, HGFAC, MMP11, PAPLN, PARL, SERPINA6, SERPINE1, SPINK5, ST14, TPSB2]	[CD109, CFB, CFI, CMA1, CTSH, F2, HRG, ITIH1, ITIH2, ITIH3, ITIH4, PLG, RECK, SERPIND1]	[ACE, AGT, AMBP, CTSS, HP, NAALAD2, SERPINC1, SERPINF2, SERPING1]	36.1111	38.8889	25	30.9159	41.2385	27.8455	[ACE, AGT, AMBP, ANXA8, CD109, CFB, CFD, CFI, CMA1, CTSH, CTSS, F10, F12, F2, HGFAC, HP, HRG, ITIH1, ITIH2, ITIH3, ITIH4, MMP11, NAALAD2, PAPLN, PARL, PLG, RECK, SERPINA6, SERPINC1, SERPIND1, SERPINE1, SERPINF2, SERPING1, SPINK5, ST14, TPSB2]
GO:0052547	regulation of peptidase activity	GO_MolecularFunction-EBI-UniProt-GOA-ACAP-ARAP_25.05.2022_00h00	1.68904e-08	1.99307e-06	2.93754e-06	2.64379e-05	[4]	Group10	9.40695	46	None Specific Cluster	[ANXA8, BBC3, CASP12, F2R, FABP1, FYN, MUL1, PAPLN, PCOLCE2, SERPINA6, SERPINE1, SH3RF1, SPINK5, SPP2]	[C4B, CD109, CTSH, FETUB, GSN, HRG, ITIH1, ITIH2, ITIH3, ITIH4, MAPT, NDUFA13, PRG2, PYCARD, RECK, S100A8, SERPIND1, SFN]	[AGT, AHSG, AMBP, AQP1, BAX, C3, C5, KNG1, MBP, PRNP, SERPINC1, SERPINF2, SERPING1, VTN]	30.4348	39.1304	30.4348	25.6839	40.9017	33.4145	[AGT, AHSG, AMBP, ANXA8, AQP1, BAX, BBC3, C3, C4B, C5, CASP12, CD109, CTSH, F2R, FABP1, FETUB, FYN, GSN, HRG, ITIH1, ITIH2, ITIH3, ITIH4, KNG1, MAPT, MBP, MUL1, NDUFA13, PAPLN, PCOLCE2, PRG2, PRNP, PYCARD, RECK, S100A8, SERPINA6, SERPINC1, SERPIND1, SERPINE1, SERPINF2, SERPING1, SFN, SH3RF1, SPINK5, SPP2, VTN]
GO:0061134	peptidase regulator activity	GO_MolecularFunction-EBI-UniProt-GOA-ACAP-ARAP_25.05.2022_00h00	1.93519e-07	2.18677e-05	2.93754e-06	2.64379e-05	[3, 4, 5]	Group10	11.3821	28	None Specific Cluster	[PAPLN, PCOLCE2, SERPINA6, SERPINE1, SPINK5, SPP2]	[C4B, CD109, CTSH, FETUB, HRG, ITIH1, ITIH2, ITIH3, ITIH4, PYCARD, RECK, SERPIND1]	[AGT, AHSG, AMBP, C3, C5, KNG1, PRNP, SERPINC1, SERPINF2, SERPING1]	21.4286	42.8571	35.7143	17.7131	43.8793	38.4076	[AGT, AHSG, AMBP, C3, C4B, C5, CD109, CTSH, FETUB, HRG, ITIH1, ITIH2, ITIH3, ITIH4, KNG1, PAPLN, PCOLCE2, PRNP, PYCARD, RECK, SERPINA6, SERPINC1, SERPIND1, SERPINE1, SERPINF2, SERPING1, SPINK5, SPP2]
GO:0004252	serine-type endopeptidase activity	GO_MolecularFunction-EBI-UniProt-GOA-ACAP-ARAP_25.05.2022_00h00	1.25953e-08	1.49884e-06	2.93754e-06	2.64379e-05	[5]	Group10	11.2583	34	None Specific Cluster	[ANXA8, CFD, F10, F12, HGFAC, MMP11, PAPLN, PARL, SERPINA6, SERPINE1, SPINK5, ST14, TPSB2]	[CD109, CFB, CFI, CMA1, CTSH, F2, HRG, ITIH1, ITIH2, ITIH3, ITIH4, PLG, RECK, SERPIND1]	[AGT, AMBP, CTSS, HP, SERPINC1, SERPINF2, SERPING1]	38.2353	41.1765	20.5882	32.9552	43.9586	23.0862	[AGT, AMBP, ANXA8, CD109, CFB, CFD, CFI, CMA1, CTSH, CTSS, F10, F12, F2, HGFAC, HP, HRG, ITIH1, ITIH2, ITIH3, ITIH4, MMP11, PAPLN, PARL, PLG, RECK, SERPINA6, SERPINC1, SERPIND1, SERPINE1, SERPINF2, SERPING1, SPINK5, ST14, TPSB2]
GO:0004866	endopeptidase inhibitor activity	GO_MolecularFunction-EBI-UniProt-GOA-ACAP-ARAP_25.05.2022_00h00	7.95504e-08	9.1483e-06	2.93754e-06	2.64379e-05	[4, 5, 6, 7]	Group10	12.8866	25	None Specific Cluster	[PAPLN, SERPINA6, SERPINE1, SPINK5, SPP2]	[C4B, CD109, FETUB, HRG, ITIH1, ITIH2, ITIH3, ITIH4, RECK, SERPIND1]	[AGT, AHSG, AMBP, C3, C5, KNG1, PRNP, SERPINC1, SERPINF2, SERPING1]	20	40	40	16.4495	40.7492	42.8013	[AGT, AHSG, AMBP, C3, C4B, C5, CD109, FETUB, HRG, ITIH1, ITIH2, ITIH3, ITIH4, KNG1, PAPLN, PRNP, RECK, SERPINA6, SERPINC1, SERPIND1, SERPINE1, SERPINF2, SERPING1, SPINK5, SPP2]
GO:0010951	negative regulation of endopeptidase activity	GO_MolecularFunction-EBI-UniProt-GOA-ACAP-ARAP_25.05.2022_00h00	2.95694e-08	3.45962e-06	2.93754e-06	2.64379e-05	[5, 6]	Group10	11.5672	31	None Specific Cluster	[ANXA8, FABP1, PAPLN, SERPINA6, SERPINE1, SH3RF1, SPINK5, SPP2]	[C4B, CD109, FETUB, HRG, ITIH1, ITIH2, ITIH3, ITIH4, RECK, SERPIND1, SFN]	[AGT, AHSG, AMBP, AQP1, C3, C5, KNG1, PRNP, SERPINC1, SERPINF2, SERPING1, VTN]	25.8065	35.4839	38.7097	21.4842	36.5896	41.9261	[AGT, AHSG, AMBP, ANXA8, AQP1, C3, C4B, C5, CD109, FABP1, FETUB, HRG, ITIH1, ITIH2, ITIH3, ITIH4, KNG1, PAPLN, PRNP, RECK, SERPINA6, SERPINC1, SERPIND1, SERPINE1, SERPINF2, SERPING1, SFN, SH3RF1, SPINK5, SPP2, VTN]
GO:0004867	serine-type endopeptidase inhibitor activity	GO_MolecularFunction-EBI-UniProt-GOA-ACAP-ARAP_25.05.2022_00h00	3.2276e-07	3.61491e-05	2.93754e-06	2.64379e-05	[5, 6, 7, 8]	Group10	16.3462	17	None Specific Cluster	[PAPLN, SERPINA6, SERPINE1, SPINK5]	[CD109, HRG, ITIH1, ITIH2, ITIH3, ITIH4, RECK, SERPIND1]	[AGT, AMBP, SERPINC1, SERPINF2, SERPING1]	23.5294	47.0588	29.4118	19.5945	48.5401	31.8654	[AGT, AMBP, CD109, HRG, ITIH1, ITIH2, ITIH3, ITIH4, PAPLN, RECK, SERPINA6, SERPINC1, SERPIND1, SERPINE1, SERPINF2, SERPING1, SPINK5]

## Sheet: Astral_DDA
ID	Term	Ontology Source	Term PValue	Term PValue Corrected with Bonferroni step down	Group PValue	Group PValue Corrected with Bonferroni step down	GOLevels	GOGroups	% Associated Genes	Nr. Genes	Cluster	Genes Cluster #1 (DDA NA)	Genes Cluster #2 (DDA Detected)	Genes Cluster #3(DDA Significant)	%Genes Cluster #1(DDA NA)	%Genes Cluster #2(DDA Detected)	%Genes Cluster #3(DDA Significant)	%Genes Cluster #1(DDA NA).adjusted.to.input.list.size	%Genes Cluster #2(DDA Detected).adjusted.to.input.list.size	%Genes Cluster #3(DDA Significant).adjusted.to.input.list.size	Associated Genes Found
GO:0038023	signaling receptor activity	GO_MolecularFunction-EBI-UniProt-GOA-ACAP-ARAP_25.05.2022_00h00	5.05346e-05	0.00181924	5.05346e-05	0.000252673	[2]	Group0	7.25412	163	None Specific Cluster	[ACKR2, ACKR3, ADGRE1, ADGRG1, ADRA1A, ADRA1B, ADRB2, AMOT, APLNR, AR, BMP6, BMPR2, C3AR1, C5AR1, CCL17, CCL2, CCL8, CCR1, CCR2, CCR3, CCR5, CCRL2, CD2, CD200R1, CD200R1L, CD300LB, CD300LG, CD79A, CD79B, CD80, CD86, CD8B, CDC42EP2, CHRM2, CHRNB1, CLDN4, CLEC2D, CLEC6A, CNR2, CX3CR1, CXCL14, CXCL5, CXCR4, EDA2R, EDNRB, EPHA1, FCGR1A, FCGR2A, FCGR2B, FCGR3A, FCN1, FCRL2, FCRLA, FGFR4, FOLR2, FST, G…	[ADGRG6, CD14, CD302, EPHA2, EPX, F2, ITGA2, LEPR, MRC1, NPR1, NR1D1, NRP1, P2RY14, PDGFRB, RECK, S100A8, SEMA4C, SHANK3, TEK, THBS4]	[ADGRE5, ADGRF5, ADIPOQ, AGT, ANTXR2, APOA1, C5, CALCRL, CD36, CRLF1, DPP4, EPHB4, GUCY1A1, GUCY1B1, HPGD, IGF2R, ITGB6, NDUFA2, NR2F6, PECAM1, PRNP, RAMP2, THBD, TTR]	73.0061	12.2699	14.7239	64.6269	15.8369	19.5362	[ACKR2, ACKR3, ADGRE1, ADGRE5, ADGRF5, ADGRG1, ADGRG6, ADIPOQ, ADRA1A, ADRA1B, ADRB2, AGT, AMOT, ANTXR2, APLNR, APOA1, AR, BMP6, BMPR2, C3AR1, C5, C5AR1, CALCRL, CCL17, CCL2, CCL8, CCR1, CCR2, CCR3, CCR5, CCRL2, CD14, CD2, CD200R1, CD200R1L, CD300LB, CD300LG, CD302, CD36, CD79A, CD79B, CD80, CD86, CD8B, CDC42EP2, CHRM2, CHRNB1, CLDN4, CLEC2D, CLEC6A, CNR2, CRLF1, CX3CR1, CXCL14, CXCL5, CXCR4, DPP…
GO:0044877	protein-containing complex binding	GO_MolecularFunction-EBI-UniProt-GOA-ACAP-ARAP_25.05.2022_00h00	2.72499e-05	0.00106275	2.72499e-05	0.00019075	[2]	Group1	7.9795	109	None Specific Cluster	[ADAM23, ADGRG1, ADRB2, AIF1, ANK2, ANXA8, APCS, BRD4, C8A, C8B, CCBE1, CCN1, CCNA2, CCND1, CDCA5, CDKN1C, COL5A3, COMP, CRP, DPEP2, DSPP, ECM2, ERAL1, FAP, FCGR1A, FCGR2A, FCGR2B, FCGR3A, FERMT1, FOS, FST, FSTL3, GCH1, GCHFR, GNAS, GPNMB, HMBOX1, IGF1, IGF2, INHBA, ITGAE, ITGB4, ITGB7, JAM2, LDLR, LIPC, MALSU1, MDM2, MICAL3, MICALL2, MMP12, MSR1, MYO5A, NECTIN1, NRG1, PCOLCE2, PDGFA, PDGFRA, PGF…	[ADD1, ADGRG6, AEBP1, CD177, CDH13, CDKN1A, CLU, ENPP1, EPPK1, GCLC, GNA14, GPIHBP1, HRG, IGHG1, ITGA2, ITGA8, MACF1, MTRES1, SHROOM3, THBS4]	[AMBP, APOA1, APOA2, CD36, CTSS, EPB41, GUCY1B1, H1-1, IGF2R, ITGA1, ITGB6, MLKL, NDUFA8, NDUFA9, PRNP, SPARCL1, SQSTM1, TTR, VILL, VTN]	63.3028	18.3486	18.3486	53.8481	22.7574	23.3945	[ADAM23, ADD1, ADGRG1, ADGRG6, ADRB2, AEBP1, AIF1, AMBP, ANK2, ANXA8, APCS, APOA1, APOA2, BRD4, C8A, C8B, CCBE1, CCN1, CCNA2, CCND1, CD177, CD36, CDCA5, CDH13, CDKN1A, CDKN1C, CLU, COL5A3, COMP, CRP, CTSS, DPEP2, DSPP, ECM2, ENPP1, EPB41, EPPK1, ERAL1, FAP, FCGR1A, FCGR2A, FCGR2B, FCGR3A, FERMT1, FOS, FST, FSTL3, GCH1, GCHFR, GCLC, GNA14, GNAS, GPIHBP1, GPNMB, GUCY1B1, H1-1, HMBOX1, HRG, IGF1, IG…
GO:0003824	catalytic activity	GO_MolecularFunction-EBI-UniProt-GOA-ACAP-ARAP_25.05.2022_00h00	2.20468e-08	9.25964e-07	2.20468e-08	1.76374e-07	[1]	Group2	6.50439	489	None Specific Cluster	[A4GALT, ACER2, ACOX2, ADAM12, ADAM23, ADAMTS17, ADAMTSL3, ADAMTSL5, ADCY8, ADHFE1, ADRA1A, ADRB2, AEN, ALAS1, ALDH1A2, ALDH1A3, ALPL, AMOT, AMPD3, ANXA8, APCS, APOBEC2, APOC2, APOC3, ARHGAP20, ARL16, ARSK, ASPA, ATG4A, ATP6, ATPSCKMT, AURKB, AZGP1, BBC3, BBOX1, BDH1, BIRC5, BMPR2, BRD4, BST1, C2, C5AR1, CA13, CA14, CAMK4, CASP12, CASP4, CCL17, CCL2, CCL8, CCN1, CCNA2, CCNB1, CCND1, CCND2, CCNE1,…	[ADGRG6, AEBP1, AIMP2, AK1, ALOX15, APOC1, APOH, ARG2, ARHGAP42, ARL15, ART3, ATP2A3, ATP5F1C, C4B, CD109, CDKN1A, CDKN2C, CEMIP2, CFI, CLU, CMA1, CTPS1, DCLK1, DGLUCY, EIF2B4, ELP3, ENPP1, EPHA2, EPX, F13A1, F2, FETUB, FUOM, GAPDH, GCLC, GDA, GFM1, GNA14, GOT1, GPIHBP1, HEPH, HMOX1, HRG, HUWE1, IMPDH1, IQSEC1, ITGA2, ITIH1, ITIH2, ITIH3, ITIH4, LEPR, MAT1A, ME1, MME, MPP2, MTHFD1, MTSS2, NDUFA1,…	[ACE, ACO1, ACOXL, ADIPOQ, AGT, AHSG, ALDH18A1, AMBP, APOA1, APOA2, APOA4, ASS1, BAX, C3, C5, CFH, CHI3L1, CHIA, CKMT1B, CTSS, CYTH3, DPP4, ENPEP, EPHB4, EPHX1, FMO1, FTH1, GLS, GNG11, GUCY1A1, GUCY1B1, HP, HPGD, IGF2R, INMT, ITGA1, KNG1, MBP, MLKL, MPST, NAALAD2, NDUFA10, NDUFA2, NDUFA6, NDUFA7, NDUFA8, NDUFA9, NDUFS2, NDUFS3, NDUFS5, NDUFS7, OAT, PDCD4, PGM5, PRNP, SERPINC1, SERPINF2, SFTPD, SO…	67.8937	19.2229	12.8834	58.919	24.323	16.7579	[A4GALT, ACE, ACER2, ACO1, ACOX2, ACOXL, ADAM12, ADAM23, ADAMTS17, ADAMTSL3, ADAMTSL5, ADCY8, ADGRG6, ADHFE1, ADIPOQ, ADRA1A, ADRB2, AEBP1, AEN, AGT, AHSG, AIMP2, AK1, ALAS1, ALDH18A1, ALDH1A2, ALDH1A3, ALOX15, ALPL, AMBP, AMOT, AMPD3, ANXA8, APCS, APOA1, APOA2, APOA4, APOBEC2, APOC1, APOC2, APOC3, APOH, ARG2, ARHGAP20, ARHGAP42, ARL15, ARL16, ARSK, ART3, ASPA, ASS1, ATG4A, ATP2A3, ATP5F1C, ATP6,…
GO:0004672	protein kinase activity	GO_MolecularFunction-EBI-UniProt-GOA-ACAP-ARAP_25.05.2022_00h00	0.0011121	0.0311387	0.0011121	0.00222419	[3, 5]	Group3	7.46988	93	None Specific Cluster	[ADCY8, ADRA1A, ADRB2, AURKB, BMPR2, BRD4, C5AR1, CAMK4, CCL2, CCL8, CCN1, CCNA2, CCNB1, CCND1, CCND2, CCNE1, CD86, CDC42BPA, CDK19, CDKN1C, CHEK1, COQ7, COQ8B, DYRK2, EEF2K, EPHA1, FCGR1A, FGFR4, FYN, HMGCR, HUNK, HYAL2, IGF1, IGF2, INCENP, KIT, MATK, MELK, MST1, NR4A3, NRG1, NRXN1, NTRK2, NTRK3, PDGFA, PDGFRA, PLK1, PPP1R1B, PRAG1, PRKCQ, PRKG2, PROC, PSRC1, PTPRB, RGS2, RIOK3, SESN2, SFRP1, SL…	[CDKN1A, CDKN2C, CLU, DCLK1, ELP3, EPHA2, EPX, NPR1, NRP1, PDE5A, PDGFRB, PLEC, RPS6KA3, S100A8, SFN, TEK]	[ACE, ADIPOQ, AGT, CHI3L1, EPHB4, IGF2R, MLKL, PDCD4, PRNP, SQSTM1, TTR, YES1]	69.8925	17.2043	12.9032	61.139	21.9431	16.918	[ACE, ADCY8, ADIPOQ, ADRA1A, ADRB2, AGT, AURKB, BMPR2, BRD4, C5AR1, CAMK4, CCL2, CCL8, CCN1, CCNA2, CCNB1, CCND1, CCND2, CCNE1, CD86, CDC42BPA, CDK19, CDKN1A, CDKN1C, CDKN2C, CHEK1, CHI3L1, CLU, COQ7, COQ8B, DCLK1, DYRK2, EEF2K, ELP3, EPHA1, EPHA2, EPHB4, EPX, FCGR1A, FGFR4, FYN, HMGCR, HUNK, HYAL2, IGF1, IGF2, IGF2R, INCENP, KIT, MATK, MELK, MLKL, MST1, NPR1, NR4A3, NRG1, NRP1, NRXN1, NTRK2, NTR…
GO:0005102	signaling receptor binding	GO_MolecularFunction-EBI-UniProt-GOA-ACAP-ARAP_25.05.2022_00h00	2.7578e-05	0.00104796	2.7578e-05	0.000165468	[3]	Group4	7.66509	130	None Specific Cluster	[ADAM23, ANKS1A, APLP1, APOC3, AR, BMP6, CCL17, CCL2, CCL8, CCN1, CCNA2, CCNB1, CCR2, CCRL2, CD2, CD8B, CDC42EP2, CLEC2D, COMP, CRP, CX3CR1, CXCL14, CXCL5, ECM2, EDNRB, F7, FAP, FCN1, FERMT1, FGL1, FST, FYN, GDF15, GFER, GNAS, GPNMB, HYAL2, IGF1, IGF2, IGHG3, IGHV1-18, IGLC2, IL17RA, IL1R1, IL36G, INHBA, ITGAE, ITGB4, ITGB7, JAM2, LAG3, LGR6, LIFR, LRG1, MARCO, MBL2, MST1, MUC4, NCOA1, NRG1, NRXN…	[ATP2A3, CADM1, CD177, CLU, EFNB1, ENPP1, EPX, F2, GNA14, HRG, IGHG1, IGKC, ITGA2, ITGA8, NRP1, PDGFRB, PLG, PRTN3, S100A8, SEMA4C, SHANK3, THBS4]	[ACE, ADIPOQ, AGT, APOA1, APOA2, C3, C5, CD36, CRLF1, DPP4, FGA, FGB, FGG, ITGA1, ITGB6, KNG1, PRNP, S100A4, SQSTM1, TF, TTR, VTN, YES1]	65.3846	16.9231	17.6923	56.0867	21.1659	22.7474	[ACE, ADAM23, ADIPOQ, AGT, ANKS1A, APLP1, APOA1, APOA2, APOC3, AR, ATP2A3, BMP6, C3, C5, CADM1, CCL17, CCL2, CCL8, CCN1, CCNA2, CCNB1, CCR2, CCRL2, CD177, CD2, CD36, CD8B, CDC42EP2, CLEC2D, CLU, COMP, CRLF1, CRP, CX3CR1, CXCL14, CXCL5, DPP4, ECM2, EDNRB, EFNB1, ENPP1, EPX, F2, F7, FAP, FCN1, FERMT1, FGA, FGB, FGG, FGL1, FST, FYN, GDF15, GFER, GNA14, GNAS, GPNMB, HRG, HYAL2, IGF1, IGF2, IGHG1, IGH…
GO:0016787	hydrolase activity	GO_MolecularFunction-EBI-UniProt-GOA-ACAP-ARAP_25.05.2022_00h00	4.53465e-06	0.000181386	0.0030637	0.0030637	[2]	Group5	6.92308	261	None Specific Cluster	[ACER2, ADAM12, ADAM23, ADAMTS17, ADAMTSL3, ADAMTSL5, ADRA1A, AEN, ALPL, AMOT, AMPD3, ANXA8, APCS, APOBEC2, APOC2, APOC3, ARHGAP20, ARL16, ARSK, ASPA, ATG4A, AZGP1, BBC3, BIRC5, BMPR2, BST1, C2, C5AR1, CASP12, CASP4, CCL17, CCL2, CCL8, CCN1, CCNA2, CCR1, CCR5, CD5L, CD86, CDC42EP2, CELA1, CES1, CFD, CHIT1, CILP, CLDN4, COQ8B, CPA3, CPB2, CPN1, CTSE, CXCR4, DAGLA, DCLRE1C, DDX56, DNAJC6, DPEP2, DU…	[ADGRG6, AEBP1, APOC1, APOH, ARG2, ARHGAP42, ARL15, ATP2A3, ATP5F1C, C4B, CD109, CEMIP2, CFI, CLU, CMA1, EIF2B4, ENPP1, EPHA2, F2, FETUB, GAPDH, GDA, GFM1, GNA14, GPIHBP1, HMOX1, HRG, IQSEC1, ITGA2, ITIH1, ITIH2, ITIH3, ITIH4, LEPR, MME, MTHFD1, MTSS2, NDUFA13, NRP1, PDE5A, PDGFRB, PLCB1, PLG, PRG2, PRTN3, PZP, RAB5C, RASL12, RECK, RPS6KA3, S100A8, SERPIND1, SFN, TPPP]	[ACE, AGT, AHSG, AMBP, APOA1, APOA2, APOA4, BAX, C3, C5, CHI3L1, CHIA, CTSS, CYTH3, DPP4, ENPEP, EPHX1, GLS, GNG11, HP, ITGA1, KNG1, MBP, NAALAD2, PRNP, SERPINC1, SERPINF2, VTN]	68.5824	20.6897	10.728	59.7258	26.2709	14.0033	[ACE, ACER2, ADAM12, ADAM23, ADAMTS17, ADAMTSL3, ADAMTSL5, ADGRG6, ADRA1A, AEBP1, AEN, AGT, AHSG, ALPL, AMBP, AMOT, AMPD3, ANXA8, APCS, APOA1, APOA2, APOA4, APOBEC2, APOC1, APOC2, APOC3, APOH, ARG2, ARHGAP20, ARHGAP42, ARL15, ARL16, ARSK, ASPA, ATG4A, ATP2A3, ATP5F1C, AZGP1, BAX, BBC3, BIRC5, BMPR2, BST1, C2, C3, C4B, C5, C5AR1, CASP12, CASP4, CCL17, CCL2, CCL8, CCN1, CCNA2, CCR1, CCR5, CD109, CD…
GO:0140096	catalytic activity, acting on a protein	GO_MolecularFunction-EBI-UniProt-GOA-ACAP-ARAP_25.05.2022_00h00	0.000422927	0.0126878	0.0030637	0.0030637	[2]	Group5	6.62791	228	None Specific Cluster	[ACER2, ADAM12, ADAM23, ADAMTS17, ADAMTSL3, ADAMTSL5, ADCY8, ADRA1A, ADRB2, ANXA8, ATG4A, ATPSCKMT, AURKB, BBC3, BIRC5, BMPR2, BRD4, C2, C5AR1, CAMK4, CASP12, CASP4, CCL2, CCL8, CCN1, CCNA2, CCNB1, CCND1, CCND2, CCNE1, CD5L, CD86, CDC42BPA, CDK19, CDKN1C, CELA1, CERCAM, CFD, CHEK1, CLDN4, COQ7, COQ8B, CPA3, CPB2, CPN1, CTSE, CXCR4, DNAJC6, DPEP2, DTL, DUSP4, DYRK2, E2F1, EEF1AKMT4, EEF2K, EPHA1, …	[ADGRG6, AEBP1, ART3, ATP2A3, C4B, CD109, CDKN1A, CDKN2C, CFI, CLU, CMA1, DCLK1, ELP3, EPHA2, EPX, F13A1, F2, FETUB, GAPDH, HRG, HUWE1, ITIH1, ITIH2, ITIH3, ITIH4, MME, NDUFA13, NPR1, NRP1, PDE5A, PDGFRB, PLEC, PLG, PRG2, PRTN3, PZP, QSOX1, RECK, RPS6KA3, S100A8, SERPIND1, SFN, TEK, TGM1, ZC3HAV1]	[ACE, ADIPOQ, AGT, AHSG, AMBP, BAX, C3, C5, CHI3L1, CTSS, DPP4, ENPEP, EPHB4, HP, IGF2R, ITGA1, KNG1, MBP, MLKL, NAALAD2, PDCD4, PRNP, SERPINC1, SERPINF2, SQSTM1, TTR, VTN, YES1]	67.9825	19.7368	12.2807	59.0295	24.9875	15.983	[ACE, ACER2, ADAM12, ADAM23, ADAMTS17, ADAMTSL3, ADAMTSL5, ADCY8, ADGRG6, ADIPOQ, ADRA1A, ADRB2, AEBP1, AGT, AHSG, AMBP, ANXA8, ART3, ATG4A, ATP2A3, ATPSCKMT, AURKB, BAX, BBC3, BIRC5, BMPR2, BRD4, C2, C3, C4B, C5, C5AR1, CAMK4, CASP12, CASP4, CCL2, CCL8, CCN1, CCNA2, CCNB1, CCND1, CCND2, CCNE1, CD109, CD5L, CD86, CDC42BPA, CDK19, CDKN1A, CDKN1C, CDKN2C, CELA1, CERCAM, CFD, CFI, CHEK1, CHI3L1, CLD…
GO:0008233	peptidase activity	GO_MolecularFunction-EBI-UniProt-GOA-ACAP-ARAP_25.05.2022_00h00	2.89161e-12	1.33014e-10	0.0030637	0.0030637	[3]	Group5	10.4693	116	None Specific Cluster	[ACER2, ADAM12, ADAM23, ADAMTS17, ADAMTSL3, ADAMTSL5, ANXA8, ATG4A, BBC3, BIRC5, C2, CASP12, CASP4, CCN1, CCNA2, CD5L, CELA1, CFD, CLDN4, CPA3, CPB2, CPN1, CTSE, CXCR4, DPEP2, E2F1, F10, F11, F12, F7, F9, FABP1, FAM111A, FAP, FYN, HABP2, HGFAC, IMMP1L, KLK13, KLKB1, MASP1, MASP2, MBL2, MGMT, MMP10, MMP12, MMP19, MMP3, MST1, NRG1, PAPLN, PAPPA2, PCOLCE2, PGC, PIDD1, PROC, PROZ, PTGS2, SERPINA10, S…	[ADGRG6, AEBP1, ATP2A3, C4B, CD109, CFI, CMA1, F2, FETUB, GAPDH, HRG, ITIH1, ITIH2, ITIH3, ITIH4, MME, NDUFA13, PLG, PRG2, PRTN3, PZP, RECK, RPS6KA3, S100A8, SERPIND1, SFN]	[ACE, AGT, AHSG, AMBP, BAX, C3, C5, CTSS, DPP4, ENPEP, HP, KNG1, MBP, NAALAD2, PRNP, SERPINC1, SERPINF2, VTN]	62.069	22.4138	15.5172	52.5974	27.6935	19.7091	[ACE, ACER2, ADAM12, ADAM23, ADAMTS17, ADAMTSL3, ADAMTSL5, ADGRG6, AEBP1, AGT, AHSG, AMBP, ANXA8, ATG4A, ATP2A3, BAX, BBC3, BIRC5, C2, C3, C4B, C5, CASP12, CASP4, CCN1, CCNA2, CD109, CD5L, CELA1, CFD, CFI, CLDN4, CMA1, CPA3, CPB2, CPN1, CTSE, CTSS, CXCR4, DPEP2, DPP4, E2F1, ENPEP, F10, F11, F12, F2, F7, F9, FABP1, FAM111A, FAP, FETUB, FYN, GAPDH, HABP2, HGFAC, HP, HRG, IMMP1L, ITIH1, ITIH2, ITIH3…
GO:0004175	endopeptidase activity	GO_MolecularFunction-EBI-UniProt-GOA-ACAP-ARAP_25.05.2022_00h00	3.63964e-14	1.71063e-12	0.0030637	0.0030637	[4]	Group5	11.7117	104	None Specific Cluster	[ACER2, ADAM12, ADAM23, ADAMTS17, ADAMTSL3, ADAMTSL5, ANXA8, ATG4A, BBC3, BIRC5, C2, CASP12, CASP4, CCN1, CCNA2, CD5L, CELA1, CFD, CTSE, F10, F11, F12, F7, F9, FABP1, FAP, FYN, HABP2, HGFAC, IMMP1L, KLK13, KLKB1, MASP1, MASP2, MBL2, MGMT, MMP10, MMP12, MMP19, MMP3, MST1, NRG1, PAPLN, PAPPA2, PGC, PIDD1, PROC, PROZ, PTGS2, SERPINA10, SERPINA6, SERPINA7, SERPINE1, SFRP1, SOX7, SPINK5, SPP2, ST14, T…	[ADGRG6, ATP2A3, C4B, CD109, CFI, CMA1, F2, FETUB, GAPDH, HRG, ITIH1, ITIH2, ITIH3, ITIH4, MME, NDUFA13, PLG, PRG2, PRTN3, PZP, RECK, RPS6KA3, S100A8, SERPIND1, SFN]	[ACE, AGT, AHSG, AMBP, BAX, C3, C5, CTSS, DPP4, HP, KNG1, MBP, PRNP, SERPINC1, SERPINF2, VTN]	60.5769	24.0385	15.3846	51.0398	29.5312	19.429	[ACE, ACER2, ADAM12, ADAM23, ADAMTS17, ADAMTSL3, ADAMTSL5, ADGRG6, AGT, AHSG, AMBP, ANXA8, ATG4A, ATP2A3, BAX, BBC3, BIRC5, C2, C3, C4B, C5, CASP12, CASP4, CCN1, CCNA2, CD109, CD5L, CELA1, CFD, CFI, CMA1, CTSE, CTSS, DPP4, F10, F11, F12, F2, F7, F9, FABP1, FAP, FETUB, FYN, GAPDH, HABP2, HGFAC, HP, HRG, IMMP1L, ITIH1, ITIH2, ITIH3, ITIH4, KLK13, KLKB1, KNG1, MASP1, MASP2, MBL2, MBP, MGMT, MME, MMP…
GO:0140110	transcription regulator activity	GO_MolecularFunction-EBI-UniProt-GOA-ACAP-ARAP_25.05.2022_00h00	2.9722e-05	0.00109971	0.000187562	0.000562685	[1]	Group6	3.62938	85	None Specific Cluster	[ADCY8, AR, ATF3, BACH2, BCL11A, BCL3, BHLHE40, BRD4, BSX, CBFA2T3, CCND1, CEBPZ, CREBL2, CX3CR1, DPF3, E2F1, EDA2R, ELK3, EPAS1, ETS1, FANCD2, FHL5, FLI1, FOS, FOSB, FOSL2, GATA2, HEY1, HLF, HOXA2, HOXB5, HYAL2, IRF5, JADE1, JUNB, KIT, KLF12, KLF2, LDB2, LEF1, LMO2, MAML3, MTURN, MXI1, NCOA1, NR4A3, NRG1, PAX5, PIDD1, PRKCQ, RAB7B, RELB, SLC25A37, SOX13, SOX17, SOX18, SOX7, TLE6, TNFRSF11A, TOB1…	[AEBP1, CLU, ENPP1, ERG, FOXF1, HMOX1, HOXA5, NR1D1, S100A8, TLE1, ZNF22]	[AGT, CD36, CREG1, GC, NR2F6, PRNP]	80	12.9412	7.05882	73.0933	17.2399	9.6668	[ADCY8, AEBP1, AGT, AR, ATF3, BACH2, BCL11A, BCL3, BHLHE40, BRD4, BSX, CBFA2T3, CCND1, CD36, CEBPZ, CLU, CREBL2, CREG1, CX3CR1, DPF3, E2F1, EDA2R, ELK3, ENPP1, EPAS1, ERG, ETS1, FANCD2, FHL5, FLI1, FOS, FOSB, FOSL2, FOXF1, GATA2, GC, HEY1, HLF, HMOX1, HOXA2, HOXA5, HOXB5, HYAL2, IRF5, JADE1, JUNB, KIT, KLF12, KLF2, LDB2, LEF1, LMO2, MAML3, MTURN, MXI1, NCOA1, NR1D1, NR2F6, NR4A3, NRG1, PAX5, PIDD…
GO:0003700	DNA-binding transcription factor activity	GO_MolecularFunction-EBI-UniProt-GOA-ACAP-ARAP_25.05.2022_00h00	0.000150493	0.00496627	0.000187562	0.000562685	[2]	Group6	3.56953	67	None Specific Cluster	[ADCY8, AR, ATF3, BACH2, BCL11A, BCL3, BHLHE40, BSX, CREBL2, CX3CR1, E2F1, EDA2R, ELK3, EPAS1, ETS1, FANCD2, FLI1, FOS, FOSB, FOSL2, GATA2, HEY1, HLF, HOXA2, HOXB5, IRF5, JUNB, KIT, KLF12, KLF2, LEF1, MTURN, MXI1, NR4A3, PAX5, PIDD1, PRKCQ, RAB7B, RELB, SLC25A37, SOX13, SOX17, SOX18, SOX7, TNFRSF11A, TP53, ZBTB46, ZFP37, ZNF260, ZNF394, ZNF536, ZNF580]	[AEBP1, CLU, ENPP1, ERG, FOXF1, HMOX1, HOXA5, NR1D1, S100A8, ZNF22]	[AGT, CD36, GC, NR2F6, PRNP]	77.6119	14.9254	7.46269	70.1993	19.6835	10.1172	[ADCY8, AEBP1, AGT, AR, ATF3, BACH2, BCL11A, BCL3, BHLHE40, BSX, CD36, CLU, CREBL2, CX3CR1, E2F1, EDA2R, ELK3, ENPP1, EPAS1, ERG, ETS1, FANCD2, FLI1, FOS, FOSB, FOSL2, FOXF1, GATA2, GC, HEY1, HLF, HMOX1, HOXA2, HOXA5, HOXB5, IRF5, JUNB, KIT, KLF12, KLF2, LEF1, MTURN, MXI1, NR1D1, NR2F6, NR4A3, PAX5, PIDD1, PRKCQ, PRNP, RAB7B, RELB, S100A8, SLC25A37, SOX13, SOX17, SOX18, SOX7, TNFRSF11A, TP53, ZBT…
GO:0097159	organic cyclic compound binding	GO_MolecularFunction-EBI-UniProt-GOA-ACAP-ARAP_25.05.2022_00h00	0.000199103	0.00617219	0.000187562	0.000562685	[2]	Group6	4.5503	299	None Specific Cluster	[ABCA6, ACOX2, ADCY8, ADRB2, AEN, ALAS1, ALDH1A3, APOBEC2, APOC3, APOD, AR, ARL16, ATF3, AURKB, BACH2, BCL11A, BCL3, BHLHE40, BMPR2, BSX, C4BPA, CAMK4, CDC42BPA, CDK19, CEBPZ, CHCHD1, CHDH, CHEK1, CLCN5, COQ7, COQ8B, CREBL2, CYP11A1, CYP26B1, CYP2E1, CYP7B1, DCLRE1C, DDC, DDO, DDX56, DGKB, DPEP2, DPH6, DPYD, DSPP, DYRK2, E2F1, EEF2K, ELK3, ENTPD6, EPAS1, EPHA1, ERAL1, ETS1, FAM111A, FARS2, FGFR4,…	[ACBD5, ADD1, AEBP1, AFM, AK1, ARL15, ATP2A3, ATP5F1C, CLU, CTPS1, DCLK1, EIF2B4, ELP3, ENPP1, EPHA2, EPPK1, EPX, ERG, FOXF1, GAPDH, GCLC, GFM1, GNA14, GOT1, HMOX1, HNRNPDL, HOXA5, HRG, HUWE1, IFIT3, IMPDH1, IQSEC1, ITGA2, LCN2, MACF1, MAT1A, ME1, MRPL22, MRPL30, MRPS30, MTHFD1, MTRES1, NDUFA13, NDUFV1, NOSTRIN, NPR1, NQO1, NR1D1, PDE5A, PDGFRB, PLEC, QSOX1, RAB5C, RASL12, RBM8A, RPS6KA3, RRP12, …	[ACO1, ACOXL, ALB, ALDH18A1, AMBP, APOA1, APOA2, APOA4, ASS1, CIRBP, CKMT1B, CYTH3, EPHB4, FMO1, GC, GRPEL1, GUCY1A1, GUCY1B1, H1-1, HPGD, MLKL, NDUFS2, NR2F6, OAT, PDCD4, PRNP, S100A4, SOD2, TTR, TUBB4A, YES1]	69.2308	20.4013	10.3679	60.4546	25.9753	13.5701	[ABCA6, ACBD5, ACO1, ACOX2, ACOXL, ADCY8, ADD1, ADRB2, AEBP1, AEN, AFM, AK1, ALAS1, ALB, ALDH18A1, ALDH1A3, AMBP, APOA1, APOA2, APOA4, APOBEC2, APOC3, APOD, AR, ARL15, ARL16, ASS1, ATF3, ATP2A3, ATP5F1C, AURKB, BACH2, BCL11A, BCL3, BHLHE40, BMPR2, BSX, C4BPA, CAMK4, CDC42BPA, CDK19, CEBPZ, CHCHD1, CHDH, CHEK1, CIRBP, CKMT1B, CLCN5, CLU, COQ7, COQ8B, CREBL2, CTPS1, CYP11A1, CYP26B1, CYP2E1, CYP7B1…
GO:1901363	heterocyclic compound binding	GO_MolecularFunction-EBI-UniProt-GOA-ACAP-ARAP_25.05.2022_00h00	6.21836e-05	0.00217643	0.000187562	0.000562685	[2]	Group6	4.48106	291	None Specific Cluster	[ABCA6, ACOX2, ADCY8, AEN, ALAS1, ALDH1A3, APOBEC2, AR, ARL16, ATF3, AURKB, BACH2, BCL11A, BCL3, BHLHE40, BMPR2, BSX, C4BPA, CAMK4, CDC42BPA, CDK19, CEBPZ, CHCHD1, CHDH, CHEK1, CLCN5, COQ7, COQ8B, CREBL2, CYP11A1, CYP26B1, CYP2E1, CYP7B1, DCLRE1C, DDC, DDO, DDX56, DGKB, DPEP2, DPH6, DPYD, DSPP, DYRK2, E2F1, EEF2K, ELK3, ENTPD6, EPAS1, EPHA1, ERAL1, ETS1, FABP1, FAM111A, FARS2, FGFR4, FLI1, FOLR2,…	[ACBD5, ADD1, AEBP1, AFM, AK1, ARL15, ATP2A3, ATP5F1C, CLU, CTPS1, DCLK1, EIF2B4, ELP3, ENPP1, EPHA2, EPPK1, EPX, ERG, FOXF1, GAPDH, GCLC, GFM1, GNA14, GOT1, HMOX1, HNRNPDL, HOXA5, HRG, HUWE1, IFIT3, IMPDH1, IQSEC1, ITGA2, LCN2, MACF1, MAT1A, ME1, MRPL22, MRPL30, MRPS30, MTHFD1, MTRES1, NDUFA13, NDUFV1, NOSTRIN, NPR1, NQO1, NR1D1, PDE5A, PDGFRB, PLEC, QSOX1, RAB5C, RASL12, RBM8A, RPS6KA3, RRP12, …	[ACE, ACO1, ACOXL, ALB, ALDH18A1, AMBP, ASS1, CIRBP, CKMT1B, CYTH3, EPHB4, FMO1, GC, GRPEL1, GUCY1A1, GUCY1B1, H1-1, HPGD, MLKL, NDUFS2, NR2F6, OAT, PDCD4, PRNP, S100A4, SOD2, TTR, TUBB4A, YES1]	69.0722	20.9622	9.96564	60.2865	26.6763	13.0372	[ABCA6, ACBD5, ACE, ACO1, ACOX2, ACOXL, ADCY8, ADD1, AEBP1, AEN, AFM, AK1, ALAS1, ALB, ALDH18A1, ALDH1A3, AMBP, APOBEC2, AR, ARL15, ARL16, ASS1, ATF3, ATP2A3, ATP5F1C, AURKB, BACH2, BCL11A, BCL3, BHLHE40, BMPR2, BSX, C4BPA, CAMK4, CDC42BPA, CDK19, CEBPZ, CHCHD1, CHDH, CHEK1, CIRBP, CKMT1B, CLCN5, CLU, COQ7, COQ8B, CREBL2, CTPS1, CYP11A1, CYP26B1, CYP2E1, CYP7B1, CYTH3, DCLK1, DCLRE1C, DDC, DDO, D…
GO:0003676	nucleic acid binding	GO_MolecularFunction-EBI-UniProt-GOA-ACAP-ARAP_25.05.2022_00h00	6.73713e-09	3.03171e-07	0.000187562	0.000562685	[3]	Group6	3.67664	156	None Specific Cluster	[AEN, APOBEC2, AR, ATF3, BACH2, BCL11A, BCL3, BHLHE40, BSX, C4BPA, CEBPZ, CHCHD1, CREBL2, DCLRE1C, DDX56, DPEP2, DSPP, E2F1, EEF2K, ELK3, EPAS1, ERAL1, ETS1, FAM111A, FARS2, FLI1, FOS, FOSB, FOSL2, GABPB1, GATA2, GFM2, HEMK1, HEY1, HLF, HMBOX1, HOXA2, HOXB5, IFIT1, IFIT2, IGF1, IRF5, JUNB, KCNH2, KLF12, KLF2, LDB2, LEF1, MAK16, MDM2, MEX3B, MGMT, MMP12, MNDA, MOV10L1, MRM1, MRM3, MRPL11, MRPL14, …	[ADD1, AEBP1, ATP5F1C, EIF2B4, ELP3, ENPP1, EPPK1, ERG, FOXF1, GFM1, HMOX1, HNRNPDL, HOXA5, HUWE1, IFIT3, IMPDH1, ITGA2, MACF1, MRPL22, MRPL30, MRPS30, MTRES1, NOSTRIN, NQO1, NR1D1, PLEC, RBM8A, RRP12, ZC3HAV1, ZNF22]	[ACO1, ALB, ALDH18A1, ASS1, CIRBP, GC, H1-1, NR2F6, PDCD4, S100A4, SOD2]	73.7179	19.2308	7.05128	65.6284	24.9625	9.40913	[ACO1, ADD1, AEBP1, AEN, ALB, ALDH18A1, APOBEC2, AR, ASS1, ATF3, ATP5F1C, BACH2, BCL11A, BCL3, BHLHE40, BSX, C4BPA, CEBPZ, CHCHD1, CIRBP, CREBL2, DCLRE1C, DDX56, DPEP2, DSPP, E2F1, EEF2K, EIF2B4, ELK3, ELP3, ENPP1, EPAS1, EPPK1, ERAL1, ERG, ETS1, FAM111A, FARS2, FLI1, FOS, FOSB, FOSL2, FOXF1, GABPB1, GATA2, GC, GFM1, GFM2, H1-1, HEMK1, HEY1, HLF, HMBOX1, HMOX1, HNRNPDL, HOXA2, HOXA5, HOXB5, HUWE1…
GO:0003677	DNA binding	GO_MolecularFunction-EBI-UniProt-GOA-ACAP-ARAP_25.05.2022_00h00	9.57857e-09	4.11879e-07	0.000187562	0.000562685	[4]	Group6	3.20442	87	None Specific Cluster	[AR, ATF3, BACH2, BCL11A, BCL3, BHLHE40, BSX, CEBPZ, CREBL2, DCLRE1C, DPEP2, E2F1, ELK3, EPAS1, ETS1, FAM111A, FLI1, FOS, FOSB, FOSL2, GABPB1, GATA2, HEMK1, HEY1, HLF, HMBOX1, HOXA2, HOXB5, IGF1, IRF5, JUNB, KCNH2, KLF12, KLF2, LDB2, LEF1, MGMT, MMP12, MNDA, MTERF4, MXI1, NCOA1, NR4A3, NTHL1, PAX5, POLD1, POLD2, POLK, POLRMT, PRDM8, RELB, REXO4, RNF10, SLC25A37, SOX13, SOX17, SOX18, SOX7, TET3, T…	[AEBP1, ERG, FOXF1, HMOX1, HNRNPDL, HOXA5, HUWE1, IMPDH1, ITGA2, NOSTRIN, NR1D1, ZNF22]	[ALB, GC, H1-1, NR2F6, SOD2]	80.4598	13.7931	5.74713	73.6912	18.4192	7.88952	[AEBP1, ALB, AR, ATF3, BACH2, BCL11A, BCL3, BHLHE40, BSX, CEBPZ, CREBL2, DCLRE1C, DPEP2, E2F1, ELK3, EPAS1, ERG, ETS1, FAM111A, FLI1, FOS, FOSB, FOSL2, FOXF1, GABPB1, GATA2, GC, H1-1, HEMK1, HEY1, HLF, HMBOX1, HMOX1, HNRNPDL, HOXA2, HOXA5, HOXB5, HUWE1, IGF1, IMPDH1, IRF5, ITGA2, JUNB, KCNH2, KLF12, KLF2, LDB2, LEF1, MGMT, MMP12, MNDA, MTERF4, MXI1, NCOA1, NOSTRIN, NR1D1, NR2F6, NR4A3, NTHL1, PAX…
GO:0065009	regulation of molecular function	GO_MolecularFunction-EBI-UniProt-GOA-ACAP-ARAP_25.05.2022_00h00	0.000118202	0.00401888	0.000118202	0.000472809	[1]	Group7	6.79671	223	None Specific Cluster	[ACER2, ADCY8, ADRA1A, ADRB2, AMOT, ANK2, ANXA8, APCS, APOC2, APOC3, AR, ARHGAP20, ATPSCKMT, AURKB, BBC3, BCL3, BHLHE40, BIRC5, BMPR2, C5AR1, CASP12, CASP4, CCL17, CCL2, CCL8, CCN1, CCNA2, CCNB1, CCND1, CCND2, CCNE1, CCR2, CD86, CDC42EP2, CDKN1C, CFHR1, CFHR2, CLDN4, CNR2, CPN2, CX3CR1, DPEP2, E2F1, ECSIT, EDA2R, EDNRB, EPHA1, FABP1, FAM13B, FANCD2, FCGR1A, FCGR2B, FGFR4, FST, FYN, GCH1, GCHFR, G…	[ADD1, AIMP2, APOC1, APOH, ARHGAP42, ATP2A3, C4B, CD109, CDKN1A, CDKN2C, CLU, EIF2B4, ELP3, ENPP1, EPHA2, EPX, F2, FETUB, GAPDH, GPIHBP1, HMOX1, HRG, IQSEC1, ITGA2, ITIH1, ITIH2, ITIH3, ITIH4, LEPR, MTSS2, NDUFA13, NQO1, NRP1, PDE5A, PDGFRB, PLCB1, PLEC, PRG2, PRTN3, PZP, RECK, RPS6KA3, S100A8, SERPIND1, SFN, SHANK3, TEK]	[ACE, ADIPOQ, AGT, AHSG, AMBP, APOA1, APOA2, APOA4, BAX, C3, C5, CD36, CFH, CHI3L1, CTSS, CYTH3, EPB41, EPHB4, HP, ITGA1, KNG1, MBP, PDCD4, PRNP, SCN3B, SERPINC1, SERPINF2, SOD2, TTR, VTN]	65.4709	21.0762	13.4529	56.2633	26.4084	17.3283	[ACE, ACER2, ADCY8, ADD1, ADIPOQ, ADRA1A, ADRB2, AGT, AHSG, AIMP2, AMBP, AMOT, ANK2, ANXA8, APCS, APOA1, APOA2, APOA4, APOC1, APOC2, APOC3, APOH, AR, ARHGAP20, ARHGAP42, ATP2A3, ATPSCKMT, AURKB, BAX, BBC3, BCL3, BHLHE40, BIRC5, BMPR2, C3, C4B, C5, C5AR1, CASP12, CASP4, CCL17, CCL2, CCL8, CCN1, CCNA2, CCNB1, CCND1, CCND2, CCNE1, CCR2, CD109, CD36, CD86, CDC42EP2, CDKN1A, CDKN1C, CDKN2C, CFH, CFHR1…
GO:0044092	negative regulation of molecular function	GO_MolecularFunction-EBI-UniProt-GOA-ACAP-ARAP_25.05.2022_00h00	0.00018357	0.00587423	0.000118202	0.000472809	[1, 2]	Group7	7.81123	96	None Specific Cluster	[ADRB2, AMOT, ANXA8, APCS, APOC2, APOC3, AURKB, BCL3, BHLHE40, BIRC5, CCR2, CDKN1C, CFHR1, CFHR2, CNR2, E2F1, EDNRB, EPHA1, FABP1, FST, GCHFR, GNB5, HEY1, HMGCR, HYAL2, IFIT1, IFIT2, LEF1, MRPL23, MTURN, NRG1, PAPLN, PDZD2, PLK1, PPP1R1B, PROC, PTGS2, PTPRB, PTX3, RASA4, RGS2, SERPINA10, SERPINA6, SERPINA7, SERPINE1, SFRP1, SLC39A14, SLC8A3, SPINK5, SPP2, TIMP1, TP53, TXNIP, UGT1A7, WFDC3, ZFYVE2…	[APOC1, ATP2A3, C4B, CD109, CDKN1A, CDKN2C, EPX, FETUB, GAPDH, HMOX1, HRG, ITIH1, ITIH2, ITIH3, ITIH4, LEPR, NQO1, PLEC, PZP, RECK, RPS6KA3, SERPIND1, SFN]	[ACE, ADIPOQ, AGT, AHSG, AMBP, APOA1, APOA2, BAX, C3, C5, HP, KNG1, PDCD4, PRNP, SERPINC1, SERPINF2, VTN]	58.3333	23.9583	17.7083	48.6889	29.157	22.1541	[ACE, ADIPOQ, ADRB2, AGT, AHSG, AMBP, AMOT, ANXA8, APCS, APOA1, APOA2, APOC1, APOC2, APOC3, ATP2A3, AURKB, BAX, BCL3, BHLHE40, BIRC5, C3, C4B, C5, CCR2, CD109, CDKN1A, CDKN1C, CDKN2C, CFHR1, CFHR2, CNR2, E2F1, EDNRB, EPHA1, EPX, FABP1, FETUB, FST, GAPDH, GCHFR, GNB5, HEY1, HMGCR, HMOX1, HP, HRG, HYAL2, IFIT1, IFIT2, ITIH1, ITIH2, ITIH3, ITIH4, KNG1, LEF1, LEPR, MRPL23, MTURN, NQO1, NRG1, PAPLN, P…
GO:0050790	regulation of catalytic activity	GO_MolecularFunction-EBI-UniProt-GOA-ACAP-ARAP_25.05.2022_00h00	1.56812e-06	6.42931e-05	0.000118202	0.000472809	[2]	Group7	7.45562	189	None Specific Cluster	[ACER2, ADCY8, ADRA1A, ADRB2, AMOT, ANXA8, APCS, APOC2, APOC3, ARHGAP20, ATPSCKMT, AURKB, BBC3, BIRC5, BMPR2, C5AR1, CASP12, CASP4, CCL17, CCL2, CCL8, CCN1, CCNA2, CCNB1, CCND1, CCND2, CCNE1, CCR2, CD86, CDC42EP2, CDKN1C, CLDN4, CNR2, CPN2, ECSIT, EDNRB, EPHA1, FABP1, FAM13B, FCGR1A, FGFR4, FYN, GCH1, GCHFR, GLP1R, GNAS, GNB5, GRTP1, HMBOX1, HMGCR, HYAL2, IFIT1, IGF1, IGF2, INCENP, KIT, LDB2, LTC…	[AIMP2, APOC1, APOH, ARHGAP42, ATP2A3, C4B, CD109, CDKN1A, CDKN2C, CLU, EIF2B4, ELP3, EPHA2, EPX, F2, FETUB, GAPDH, GPIHBP1, HRG, IQSEC1, ITGA2, ITIH1, ITIH2, ITIH3, ITIH4, LEPR, MTSS2, NDUFA13, NQO1, NRP1, PDE5A, PDGFRB, PLCB1, PLEC, PRG2, PRTN3, PZP, RECK, RPS6KA3, S100A8, SERPIND1, SFN, TEK]	[ACE, ADIPOQ, AGT, AHSG, AMBP, APOA1, APOA2, APOA4, BAX, C3, C5, CHI3L1, CYTH3, EPHB4, HP, ITGA1, KNG1, MBP, PDCD4, PRNP, SERPINC1, SERPINF2, SOD2, TTR, VTN]	64.0212	22.7513	13.2275	54.7096	28.3478	16.9426	[ACE, ACER2, ADCY8, ADIPOQ, ADRA1A, ADRB2, AGT, AHSG, AIMP2, AMBP, AMOT, ANXA8, APCS, APOA1, APOA2, APOA4, APOC1, APOC2, APOC3, APOH, ARHGAP20, ARHGAP42, ATP2A3, ATPSCKMT, AURKB, BAX, BBC3, BIRC5, BMPR2, C3, C4B, C5, C5AR1, CASP12, CASP4, CCL17, CCL2, CCL8, CCN1, CCNA2, CCNB1, CCND1, CCND2, CCNE1, CCR2, CD109, CD86, CDC42EP2, CDKN1A, CDKN1C, CDKN2C, CHI3L1, CLDN4, CLU, CNR2, CPN2, CYTH3, ECSIT, E…
GO:0030234	enzyme regulator activity	GO_MolecularFunction-EBI-UniProt-GOA-ACAP-ARAP_25.05.2022_00h00	0.00118309	0.0319435	0.000118202	0.000472809	[2, 3]	Group7	7.35615	101	None Specific Cluster	[APOC2, APOC3, ARHGAP20, BIRC5, BMPR2, CCL8, CCNA2, CCNB1, CCND1, CCND2, CCNE1, CDC42EP2, CDKN1C, CPN2, FAM13B, FYN, GCHFR, GNAS, GNB5, GRTP1, HYAL2, IGF2, INCENP, LTC4S, MCF2L, MRPL23, NOXA1, NRG1, PAPLN, PCOLCE2, PISD, PPP1R16B, PPP1R1B, PREX2, PROC, RACGAP1, RASA4, RGS2, RGS6, RIN1, SDHAF4, SERPINA10, SERPINA6, SERPINA7, SERPINE1, SESN2, SIPA1L2, SLC6A2, SPINK5, SPP2, STARD8, TEFM, TIMP1, TNFR…	[APOC1, APOH, ARHGAP42, ATP2A3, C4B, CD109, CDKN1A, CDKN2C, EIF2B4, ELP3, EPX, FETUB, GAPDH, GPIHBP1, HRG, IQSEC1, ITIH1, ITIH2, ITIH3, ITIH4, MTSS2, NRP1, PLCB1, PZP, RECK, RPS6KA3, SERPIND1, SFN]	[AGT, AHSG, AMBP, APOA1, APOA2, APOA4, C3, C5, CHI3L1, CYTH3, KNG1, PRNP, SERPINC1, SERPINF2]	58.4158	27.7228	13.8614	48.8372	33.7932	17.3696	[AGT, AHSG, AMBP, APOA1, APOA2, APOA4, APOC1, APOC2, APOC3, APOH, ARHGAP20, ARHGAP42, ATP2A3, BIRC5, BMPR2, C3, C4B, C5, CCL8, CCNA2, CCNB1, CCND1, CCND2, CCNE1, CD109, CDC42EP2, CDKN1A, CDKN1C, CDKN2C, CHI3L1, CPN2, CYTH3, EIF2B4, ELP3, EPX, FAM13B, FETUB, FYN, GAPDH, GCHFR, GNAS, GNB5, GPIHBP1, GRTP1, HRG, HYAL2, IGF2, INCENP, IQSEC1, ITIH1, ITIH2, ITIH3, ITIH4, KNG1, LTC4S, MCF2L, MRPL23, MTSS…
GO:0043085	positive regulation of catalytic activity	GO_MolecularFunction-EBI-UniProt-GOA-ACAP-ARAP_25.05.2022_00h00	0.000520656	0.015099	0.000118202	0.000472809	[2, 3]	Group7	7.5969	98	None Specific Cluster	[ACER2, ADCY8, ADRA1A, ADRB2, APOC2, ATPSCKMT, AURKB, BBC3, BMPR2, C5AR1, CASP12, CASP4, CCL17, CCL2, CCL8, CCN1, CCNA2, CCNB1, CCND1, CCND2, CD86, CLDN4, EPHA1, FABP1, FCGR1A, FGFR4, FYN, GCH1, GLP1R, GNAS, GNB5, GRTP1, HMBOX1, IGF1, IGF2, INCENP, KIT, MBL2, NMUR1, NRG1, NRXN1, NTRK2, NTRK3, P2RY6, PCOLCE2, PDGFA, PDGFRA, PDZD2, PIDD1, PLK1, PRKCQ, PSRC1, RGS6, SCARB1, SDHAF4, SFRP1, SIPA1L2, SL…	[AIMP2, APOH, ARHGAP42, ATP2A3, CDKN1A, CLU, EPHA2, EPX, F2, GPIHBP1, IQSEC1, ITGA2, MTSS2, NDUFA13, PDE5A, PDGFRB, PRG2, PRTN3, S100A8, TEK]	[ACE, ADIPOQ, AGT, APOA1, APOA2, APOA4, BAX, CHI3L1, EPHB4, ITGA1, MBP, PRNP]	67.3469	20.4082	12.2449	58.331	25.7726	15.8964	[ACE, ACER2, ADCY8, ADIPOQ, ADRA1A, ADRB2, AGT, AIMP2, APOA1, APOA2, APOA4, APOC2, APOH, ARHGAP42, ATP2A3, ATPSCKMT, AURKB, BAX, BBC3, BMPR2, C5AR1, CASP12, CASP4, CCL17, CCL2, CCL8, CCN1, CCNA2, CCNB1, CCND1, CCND2, CD86, CDKN1A, CHI3L1, CLDN4, CLU, EPHA1, EPHA2, EPHB4, EPX, F2, FABP1, FCGR1A, FGFR4, FYN, GCH1, GLP1R, GNAS, GNB5, GPIHBP1, GRTP1, HMBOX1, IGF1, IGF2, INCENP, IQSEC1, ITGA1, ITGA2, …
GO:0051336	regulation of hydrolase activity	GO_MolecularFunction-EBI-UniProt-GOA-ACAP-ARAP_25.05.2022_00h00	9.05005e-09	3.98202e-07	0.000118202	0.000472809	[3]	Group7	9.55882	104	None Specific Cluster	[ACER2, ADRA1A, AMOT, ANXA8, APCS, APOC2, APOC3, BBC3, BIRC5, C5AR1, CASP12, CASP4, CCL17, CCL2, CCL8, CCN1, CCNA2, CD86, CLDN4, EPHA1, FABP1, FYN, GCHFR, GNAS, GNB5, GRTP1, KIT, MBL2, MGMT, NMUR1, NRG1, NTRK2, NTRK3, P2RY6, PAPLN, PCOLCE2, PDGFRA, PDZD2, PIDD1, PPP1R1B, PTGS2, PTX3, RASA4, RGS2, RGS6, SERPINA10, SERPINA6, SERPINA7, SERPINE1, SFRP1, SIPA1L2, SLC39A14, SLC6A2, SOX7, SPINK5, SPP2, …	[APOC1, APOH, ARHGAP42, ATP2A3, C4B, CD109, EPHA2, FETUB, GAPDH, GPIHBP1, HRG, IQSEC1, ITGA2, ITIH1, ITIH2, ITIH3, ITIH4, LEPR, MTSS2, NDUFA13, PDGFRB, PRG2, PRTN3, PZP, RECK, RPS6KA3, S100A8, SERPIND1, SFN]	[AGT, AHSG, AMBP, APOA1, APOA2, APOA4, BAX, C3, C5, ITGA1, KNG1, MBP, PRNP, SERPINC1, SERPINF2, VTN]	56.7308	27.8846	15.3846	47.1	33.7551	19.1449	[ACER2, ADRA1A, AGT, AHSG, AMBP, AMOT, ANXA8, APCS, APOA1, APOA2, APOA4, APOC1, APOC2, APOC3, APOH, ARHGAP42, ATP2A3, BAX, BBC3, BIRC5, C3, C4B, C5, C5AR1, CASP12, CASP4, CCL17, CCL2, CCL8, CCN1, CCNA2, CD109, CD86, CLDN4, EPHA1, EPHA2, FABP1, FETUB, FYN, GAPDH, GCHFR, GNAS, GNB5, GPIHBP1, GRTP1, HRG, IQSEC1, ITGA1, ITGA2, ITIH1, ITIH2, ITIH3, ITIH4, KIT, KNG1, LEPR, MBL2, MBP, MGMT, MTSS2, NDUFA…

## Sheet: timsTOF_DDA
ID	Term	Ontology Source	Term PValue	Term PValue Corrected with Bonferroni step down	Group PValue	Group PValue Corrected with Bonferroni step down	GOLevels	GOGroups	% Associated Genes	Nr. Genes	Cluster	Genes Cluster #1(DDA NA)	Genes Cluster #2(DDA Detected)	Genes Cluster #3(DDA Significant)	%Genes Cluster #1(DDA NA)	%Genes Cluster #2(DDA Detected)	%Genes Cluster #3(DDA Significant)	%Genes Cluster #1(DDA NA).adjusted.to.input.list.size	%Genes Cluster #2(DDA Detected).adjusted.to.input.list.size	%Genes Cluster #3(DDA Significant).adjusted.to.input.list.size	Associated Genes Found
GO:0003824	catalytic activity	GO_MolecularFunction-EBI-UniProt-GOA-ACAP-ARAP_25.05.2022_00h00	1.05224e-07	2.52538e-06	1.05224e-07	7.3657e-07	[1]	Group0	4.82841	363	None Specific Cluster	[A4GALT, ACOX2, ADAM23, ADAMTS17, ADCY8, ADRA1A, ADRB2, AEN, ALDH1A2, ALDH1A3, ANXA8, AOAH, APCS, APOC3, ARHGEF33, ATG4A, ATP6, ATP6V1G2, ATPSCKMT, AZGP1, BBC3, BBOX1, BDH1, BDKRB2, BMPR2, C2, CA14, CAMK4, CASP12, CASP4, CBLC, CCL19, CCL22, CCL7, CCL8, CCN1, CCND1, CCND2, CCNE1, CCR1, CCR2, CCR5, CD5L, CDC20, CDC42EP2, CDK19, CELA2A, CERCAM, CES1, CFD, CHAC2, CHDH, CILP, COQ7, COQ8B, CPA3, CPB2, …	[ADAMTSL1, ADGRG6, AEBP1, AFDN, AK1, APOC1, APOH, ARG2, ART3, C4B, CD109, CDKN1A, CDKN2C, CEMIP2, CFI, CLU, CMA1, CTPS1, CTSG, DCLK1, DGLUCY, DMD, ELP3, ENPP1, EPHA2, EPX, F13A1, FETUB, GAPDH, GCLC, GFM1, GNA14, GOT1, GPIHBP1, HEPH, HIP1, HK2, HMOX1, HRG, IMPDH1, IQSEC1, ITIH1, ITIH2, ITIH3, ITIH4, LEPR, MAT1A, ME1, MME, MPP2, MTSS2, NDUFA1, NDUFA12, NDUFA13, NDUFA5, NDUFS1, NDUFS4, NDUFS6, NDUFS…	[ACE, ACO1, ACOXL, ADIPOQ, AGT, AHSG, AMBP, APOA1, APOA2, APOA4, ASS1, BAX, BPGM, C3, C5, CFH, CHI3L1, CHIA, CKMT1B, CP, ENPEP, EPHX1, FTH1, GUCY1A1, GUCY1B1, HP, HPGD, IGF2R, INMT, ITGA1, KNG1, LGALS3, MPST, NAALAD2, NDUFA10, NDUFA2, NDUFA6, NDUFA7, NDUFA8, NDUFA9, NDUFS2, NDUFS5, NDUFS7, OAT, PDCD4, PGM5, PRNP, SERPINC1, SERPINF2, SERPING1, SFTPD, SOD2, SQSTM1, TTR, VTN]	62.5344	22.314	15.1515	54.085	27.0583	18.8567	[A4GALT, ACE, ACO1, ACOX2, ACOXL, ADAM23, ADAMTS17, ADAMTSL1, ADCY8, ADGRG6, ADIPOQ, ADRA1A, ADRB2, AEBP1, AEN, AFDN, AGT, AHSG, AK1, ALDH1A2, ALDH1A3, AMBP, ANXA8, AOAH, APCS, APOA1, APOA2, APOA4, APOC1, APOC3, APOH, ARG2, ARHGEF33, ART3, ASS1, ATG4A, ATP6, ATP6V1G2, ATPSCKMT, AZGP1, BAX, BBC3, BBOX1, BDH1, BDKRB2, BMPR2, BPGM, C2, C3, C4B, C5, CA14, CAMK4, CASP12, CASP4, CBLC, CCL19, CCL22, CCL…
GO:0044877	protein-containing complex binding	GO_MolecularFunction-EBI-UniProt-GOA-ACAP-ARAP_25.05.2022_00h00	5.77414e-08	1.44354e-06	5.77414e-08	4.61932e-07	[2]	Group1	6.88141	94	None Specific Cluster	[ADAM23, ADGRG1, ADRB2, AIF1, ANXA8, APCS, C8A, C8B, CCBE1, CCN1, CCND1, CDC20, CDCA5, COMP, CRP, DSPP, ECM2, ERAL1, FAP, FCGR1A, FCGR2A, FCGR2B, FCGR3A, FERMT1, FST, FSTL3, FZD4, GCHFR, GPNMB, IGF1, INHBA, ITGAE, ITGB4, JAM2, JCHAIN, LIPC, MDM2, MICALL2, MMP12, MS4A1, MSR1, MYO5A, PCOLCE2, PDGFA, PDGFRA, PDZK1, PKP1, PROC, PTX3, SCARB1, SESN2, SPP1, TGFBR3, TNNC1, TP53, TREM2, TSPAN4, USH1G]	[ADGRG6, AEBP1, AFDN, CD177, CDH13, CDKN1A, CLU, DMD, ENPP1, EPPK1, GCLC, GNA14, GPIHBP1, H1-2, HIP1, HRG, IGHG1, ITGA8, SHROOM3, THBS4]	[AMBP, APOA1, APOA2, CD36, GUCY1B1, IGF2R, ITGA1, ITGB6, LGALS3, NDUFA8, NDUFA9, PRNP, SQSTM1, TTR, VILL, VTN]	61.7021	21.2766	17.0213	53.1795	25.7105	21.11	[ADAM23, ADGRG1, ADGRG6, ADRB2, AEBP1, AFDN, AIF1, AMBP, ANXA8, APCS, APOA1, APOA2, C8A, C8B, CCBE1, CCN1, CCND1, CD177, CD36, CDC20, CDCA5, CDH13, CDKN1A, CLU, COMP, CRP, DMD, DSPP, ECM2, ENPP1, EPPK1, ERAL1, FAP, FCGR1A, FCGR2A, FCGR2B, FCGR3A, FERMT1, FST, FSTL3, FZD4, GCHFR, GCLC, GNA14, GPIHBP1, GPNMB, GUCY1B1, H1-2, HIP1, HRG, IGF1, IGF2R, IGHG1, INHBA, ITGA1, ITGA8, ITGAE, ITGB4, ITGB6, JA…
GO:0005102	signaling receptor binding	GO_MolecularFunction-EBI-UniProt-GOA-ACAP-ARAP_25.05.2022_00h00	4.32777e-11	1.29833e-09	4.32777e-11	3.89499e-10	[3]	Group2	7.13443	121	None Specific Cluster	[ADAM23, APOC3, BDKRB2, CBLC, CCL19, CCL22, CCL7, CCL8, CCN1, CCR2, CCRL2, CD8B, CDC42EP2, CLEC2D, COMP, CRP, CX3CR1, CXCL14, ECM2, EDNRB, EFNB2, FAP, FCN1, FERMT1, FGL1, FST, GATA3, GDF15, GDF5, GDF6, GFER, GPNMB, HAMP, HYAL2, IGF1, IGHD, IGHG3, IGHV1-18, IGLC1, IGLC2, IL18BP, IL36G, IL5, INHBA, ITGAE, ITGB4, JAM2, JCHAIN, LRG1, MARCO, MBL2, MS4A1, MST1, MSTN, MUC4, NOG, NRXN1, PDGFA, PDGFRA, PD…	[CD177, CLU, CTSG, DMD, EFNB1, ENPP1, EPX, GNA14, HIP1, HRG, IGHG1, IGKC, ITGA8, NRP1, PDGFRB, PLG, SHANK3, THBS4]	[ACE, ADIPOQ, AGT, APOA1, APOA2, C3, C5, CD36, CRLF1, FGA, FGB, FGG, ITGA1, ITGB6, KNG1, LGALS3, PRNP, S100A4, SQSTM1, TF, TTR, VTN]	66.9422	14.876	18.1818	58.7406	18.3016	22.9577	[ACE, ADAM23, ADIPOQ, AGT, APOA1, APOA2, APOC3, BDKRB2, C3, C5, CBLC, CCL19, CCL22, CCL7, CCL8, CCN1, CCR2, CCRL2, CD177, CD36, CD8B, CDC42EP2, CLEC2D, CLU, COMP, CRLF1, CRP, CTSG, CX3CR1, CXCL14, DMD, ECM2, EDNRB, EFNB1, EFNB2, ENPP1, EPX, FAP, FCN1, FERMT1, FGA, FGB, FGG, FGL1, FST, GATA3, GDF15, GDF5, GDF6, GFER, GNA14, GPNMB, HAMP, HIP1, HRG, HYAL2, IGF1, IGHD, IGHG1, IGHG3, IGHV1-18, IGKC, I…
GO:0016301	kinase activity	GO_MolecularFunction-EBI-UniProt-GOA-ACAP-ARAP_25.05.2022_00h00	0.00135308	0.0216493	0.00135308	0.00270616	[4]	Group3	5.51129	83	None Specific Cluster	[ADCY8, ADRA1A, ADRB2, BMPR2, CAMK4, CBLC, CCL19, CCL8, CCN1, CCND1, CCND2, CCNE1, CDK19, COQ7, COQ8B, DGKB, EEF2K, EPHA1, FCGR1A, FGFR4, FZD4, HHEX, HK3, HKDC1, HYAL2, IGF1, KIT, LDB2, LILRA5, MST1, MSTN, NRXN1, NTRK2, NTRK3, PDGFA, PDGFRA, PPP1R1B, PRKCQ, PRKG2, PROC, PSRC1, PTPRB, RGS2, RIOK3, SESN2, SFRP1, SOCS7, SRCIN1, SRMS, TGFBR3, TIE1, TIMP1, TK2, TNFRSF10B, TREM2]	[AK1, CDKN1A, CDKN2C, CLU, DCLK1, ELP3, EPHA2, EPX, HK2, MPP2, NRP1, PDE5A, PDGFRB, PLEC, RPS6KA3, SFN, TEK]	[ACE, ADIPOQ, AGT, AHSG, CHI3L1, CKMT1B, IGF2R, PDCD4, PRNP, SQSTM1, TTR]	66.2651	20.4819	13.253	58.1005	25.1785	16.721	[ACE, ADCY8, ADIPOQ, ADRA1A, ADRB2, AGT, AHSG, AK1, BMPR2, CAMK4, CBLC, CCL19, CCL8, CCN1, CCND1, CCND2, CCNE1, CDK19, CDKN1A, CDKN2C, CHI3L1, CKMT1B, CLU, COQ7, COQ8B, DCLK1, DGKB, EEF2K, ELP3, EPHA1, EPHA2, EPX, FCGR1A, FGFR4, FZD4, HHEX, HK2, HK3, HKDC1, HYAL2, IGF1, IGF2R, KIT, LDB2, LILRA5, MPP2, MST1, MSTN, NRP1, NRXN1, NTRK2, NTRK3, PDCD4, PDE5A, PDGFA, PDGFRA, PDGFRB, PLEC, PPP1R1B, PRKCQ…
GO:0038023	signaling receptor activity	GO_MolecularFunction-EBI-UniProt-GOA-ACAP-ARAP_25.05.2022_00h00	3.031e-06	6.97129e-05	3.031e-06	1.5155e-05	[2]	Group4	5.78549	130	None Specific Cluster	[ADGRG1, ADRA1A, ADRB2, AGTRAP, APLNR, BDKRB2, BMPR2, C3AR1, CBLC, CCL19, CCL22, CCL7, CCL8, CCR1, CCR2, CCR3, CCR5, CCRL2, CD200R1, CD300LB, CD79B, CD80, CD8B, CDC42EP2, CLEC12A, CLEC2D, CLEC6A, CX3CR1, CXCL14, CXCR4, EDA2R, EDNRB, EPHA1, FCGR1A, FCGR2A, FCGR2B, FCGR3A, FCN1, FCRL2, FCRLA, FGFR4, FOLR2, FST, FZD4, GDF15, GDF5, GDF6, GFER, GLP1R, GPNMB, GPR176, GPRC6A, GRIA1, HAMP, IGF1, IL17RD, …	[ADGRG6, CD14, CTSG, EPHA2, EPX, LEPR, MRC1, NR1D1, NRP1, P2RY14, PDGFRB, RECK, SHANK3, TEK, THBS4]	[ADGRF5, ADIPOQ, AGT, APOA1, C5, CALCRL, CD36, CRLF1, GUCY1A1, GUCY1B1, HPGD, IGF2R, ITGB6, LGALS3, NDUFA2, NR2F6, PRNP, RAMP2, THBD, TTR]	73.0769	11.5385	15.3846	65.6031	14.523	19.8739	[ADGRF5, ADGRG1, ADGRG6, ADIPOQ, ADRA1A, ADRB2, AGT, AGTRAP, APLNR, APOA1, BDKRB2, BMPR2, C3AR1, C5, CALCRL, CBLC, CCL19, CCL22, CCL7, CCL8, CCR1, CCR2, CCR3, CCR5, CCRL2, CD14, CD200R1, CD300LB, CD36, CD79B, CD80, CD8B, CDC42EP2, CLEC12A, CLEC2D, CLEC6A, CRLF1, CTSG, CX3CR1, CXCL14, CXCR4, EDA2R, EDNRB, EPHA1, EPHA2, EPX, FCGR1A, FCGR2A, FCGR2B, FCGR3A, FCN1, FCRL2, FCRLA, FGFR4, FOLR2, FST, FZD…
GO:0042802	identical protein binding	GO_MolecularFunction-EBI-UniProt-GOA-ACAP-ARAP_25.05.2022_00h00	0.000246527	0.00443749	0.000246527	0.000739582	[3]	Group5	5.39171	117	None Specific Cluster	[ACOX2, ADCY8, ADRB2, ALDH1A3, APCS, ATF3, BBOX1, BHLHE40, CCR2, CCR5, CD300LB, CD79B, CERCAM, CFHR1, CFHR2, CLDN1, CREB3, CRP, CTSE, DDIT3, DPYD, ETS1, FAP, FZD4, GATA3, GDF15, GDF5, GDF6, GRPEL2, HHEX, HPGDS, HSPB6, INHBA, IRF5, JCHAIN, KIT, LDB2, MASP1, MBL2, MDM2, MMP12, MRM3, MS4A1, MSTN, NOG, NTRK2, OLR1, PDGFA, PDGFRA, PMEL, PRKG2, PROC, PTGS2, PTX3, RAD51, RELB, SAT1, SCUBE1, SDSL, SFRP1,…	[APOH, C1QB, CDH13, CTPS1, ENPP1, GAPDH, HIP1, HMOX1, IFIT3, LCN2, MAT1A, ME1, MME, MMRN2, NPL, NQO1, PLCB1, SFN, SP100, TEK, TGM1, TPPP]	[ADIPOQ, ALB, AMBP, APOA1, APOA2, APOA4, ASS1, BAX, CFH, FGG, FTH1, GRPEL1, HPGD, IGF2R, MPST, OAT, PRNP, S100A4, SERPINC1, SERPINF2, SFTPD, SOD2, SQSTM1, TTR, VTN]	59.8291	18.8034	21.3675	51.1623	22.5444	26.2933	[ACOX2, ADCY8, ADIPOQ, ADRB2, ALB, ALDH1A3, AMBP, APCS, APOA1, APOA2, APOA4, APOH, ASS1, ATF3, BAX, BBOX1, BHLHE40, C1QB, CCR2, CCR5, CD300LB, CD79B, CDH13, CERCAM, CFH, CFHR1, CFHR2, CLDN1, CREB3, CRP, CTPS1, CTSE, DDIT3, DPYD, ENPP1, ETS1, FAP, FGG, FTH1, FZD4, GAPDH, GATA3, GDF15, GDF5, GDF6, GRPEL1, GRPEL2, HHEX, HIP1, HMOX1, HPGD, HPGDS, HSPB6, IFIT3, IGF2R, INHBA, IRF5, JCHAIN, KIT, LCN2, L…
GO:0097159	organic cyclic compound binding	GO_MolecularFunction-EBI-UniProt-GOA-ACAP-ARAP_25.05.2022_00h00	3.53646e-05	0.000742657	6.99337e-05	0.000279735	[2]	Group6	3.11977	205	None Specific Cluster	[ACOX2, ADCY8, ADRB2, AEN, AKAP7, ALDH1A3, APOC3, APOD, ARHGEF33, ATF3, BCL3, BHLHE40, BMPR2, C4BPA, CAMK4, CBLIF, CDK19, CEBPZ, CELF5, CHDH, COQ7, COQ8B, CREB3, CSDC2, CYP26B1, CYP2E1, CYP7B1, DDC, DDIT3, DDO, DGKB, DPH6, DPYD, DSPP, EEF2K, ELK3, EPAS1, EPHA1, ERAL1, ETS1, FGFR4, FOLR2, FOSL2, GATA2, GATA3, GFER, GFM2, GRPEL2, GUCY1A2, HEY1, HHEX, HK3, HKDC1, HOXB5, HSD11B2, IFIT1, IGF1, IRF5, J…	[AEBP1, AFM, AK1, CLU, CTPS1, DCLK1, EIF4G3, ELP3, ENPP1, EPHA2, EPPK1, EPX, ERG, FUBP1, GAPDH, GCLC, GFM1, GNA14, GOT1, H1-2, HK2, HMOX1, HOXA5, HRG, IFIT3, IMPDH1, IQSEC1, LCN2, MAT1A, ME1, MRPL30, NDUFA13, NDUFV1, NOP2, NOSTRIN, NQO1, NR1D1, PDE5A, PDGFRB, PLEC, QDPR, QSOX1, RAB5C, RPS6KA3, RRP12, SP100, STEAP4, TEK, ZNF22]	[ACO1, ACOXL, ALB, AMBP, APOA1, APOA2, APOA4, ASS1, CHCHD2, CKMT1B, GC, GRPEL1, GUCY1A1, GUCY1B1, HPGD, LGALS3, NDUFS2, NR2F6, OAT, PDCD4, PRNP, S100A4, SOD2, TTR]	64.3903	23.9024	11.7073	56.1139	29.2049	14.6812	[ACO1, ACOX2, ACOXL, ADCY8, ADRB2, AEBP1, AEN, AFM, AK1, AKAP7, ALB, ALDH1A3, AMBP, APOA1, APOA2, APOA4, APOC3, APOD, ARHGEF33, ASS1, ATF3, BCL3, BHLHE40, BMPR2, C4BPA, CAMK4, CBLIF, CDK19, CEBPZ, CELF5, CHCHD2, CHDH, CKMT1B, CLU, COQ7, COQ8B, CREB3, CSDC2, CTPS1, CYP26B1, CYP2E1, CYP7B1, DCLK1, DDC, DDIT3, DDO, DGKB, DPH6, DPYD, DSPP, EEF2K, EIF4G3, ELK3, ELP3, ENPP1, EPAS1, EPHA1, EPHA2, EPPK1,…
GO:1901363	heterocyclic compound binding	GO_MolecularFunction-EBI-UniProt-GOA-ACAP-ARAP_25.05.2022_00h00	1.1434e-05	0.000251549	6.99337e-05	0.000279735	[2]	Group6	3.06437	199	None Specific Cluster	[ACOX2, ADCY8, AEN, AKAP7, ALDH1A3, ARHGEF33, ATF3, BCL3, BHLHE40, BMPR2, C4BPA, CAMK4, CBLIF, CDK19, CEBPZ, CELF5, CHDH, COQ7, COQ8B, CREB3, CSDC2, CYP26B1, CYP2E1, CYP7B1, DDC, DDIT3, DDO, DGKB, DPH6, DPYD, DSPP, EEF2K, ELK3, EPAS1, EPHA1, ERAL1, ETS1, FABP1, FGFR4, FOLR2, FOSL2, GATA2, GATA3, GFER, GFM2, GRPEL2, GUCY1A2, HEY1, HHEX, HK3, HKDC1, HOXB5, HSD11B2, IFIT1, IGF1, IRF5, JCHAIN, JUNB, …	[AEBP1, AFM, AK1, CLU, CTPS1, DCLK1, EIF4G3, ELP3, ENPP1, EPHA2, EPPK1, EPX, ERG, FUBP1, GAPDH, GCLC, GFM1, GNA14, GOT1, H1-2, HK2, HMOX1, HOXA5, HRG, IFIT3, IMPDH1, IQSEC1, LCN2, MAT1A, ME1, MRPL30, NDUFA13, NDUFV1, NOP2, NOSTRIN, NQO1, NR1D1, PDE5A, PDGFRB, PLEC, QDPR, QSOX1, RAB5C, RPS6KA3, RRP12, SP100, STEAP4, TEK, ZNF22]	[ACE, ACO1, ACOXL, ALB, AMBP, ASS1, CHCHD2, CKMT1B, GC, GRPEL1, GUCY1A1, GUCY1B1, HPGD, LGALS3, NDUFS2, NR2F6, OAT, PDCD4, PRNP, S100A4, SOD2, TTR]	64.3216	24.6231	11.0553	56.0524	30.0846	13.8631	[ACE, ACO1, ACOX2, ACOXL, ADCY8, AEBP1, AEN, AFM, AK1, AKAP7, ALB, ALDH1A3, AMBP, ARHGEF33, ASS1, ATF3, BCL3, BHLHE40, BMPR2, C4BPA, CAMK4, CBLIF, CDK19, CEBPZ, CELF5, CHCHD2, CHDH, CKMT1B, CLU, COQ7, COQ8B, CREB3, CSDC2, CTPS1, CYP26B1, CYP2E1, CYP7B1, DCLK1, DDC, DDIT3, DDO, DGKB, DPH6, DPYD, DSPP, EEF2K, EIF4G3, ELK3, ELP3, ENPP1, EPAS1, EPHA1, EPHA2, EPPK1, EPX, ERAL1, ERG, ETS1, FABP1, FGFR4…
GO:0003676	nucleic acid binding	GO_MolecularFunction-EBI-UniProt-GOA-ACAP-ARAP_25.05.2022_00h00	2.04552e-09	5.932e-08	6.99337e-05	0.000279735	[3]	Group6	2.40396	102	None Specific Cluster	[AEN, ATF3, BCL3, BHLHE40, C4BPA, CEBPZ, CELF5, CREB3, CSDC2, DDIT3, DSPP, EEF2K, ELK3, EPAS1, ERAL1, ETS1, FOSL2, GATA2, GATA3, GFM2, HEY1, HHEX, HOXB5, IFIT1, IGF1, IRF5, JCHAIN, JUNB, KLF2, LDB2, LEF1, MDM2, MGMT, MMP12, MNDA, MRM3, MRPL10, MRPL14, MRPL2, MRPL20, MYO5A, NARS2, NDUFV3, NOA1, NR2F1, NTHL1, PATZ1, POLD1, POLK, PRDM8, RAD51, RBM34, RBM46, RELB, RREB1, RRP36, SHOC1, SLC25A37, SORBS…	[AEBP1, EIF4G3, ELP3, ENPP1, EPPK1, ERG, FUBP1, GFM1, H1-2, HMOX1, HOXA5, IFIT3, IMPDH1, MRPL30, NOP2, NOSTRIN, NQO1, NR1D1, PLEC, RRP12, SP100, ZNF22]	[ACO1, ALB, ASS1, CHCHD2, GC, LGALS3, NR2F6, PDCD4, S100A4, SOD2]	68.6274	21.5686	9.80392	60.7455	26.7672	12.4873	[ACO1, AEBP1, AEN, ALB, ASS1, ATF3, BCL3, BHLHE40, C4BPA, CEBPZ, CELF5, CHCHD2, CREB3, CSDC2, DDIT3, DSPP, EEF2K, EIF4G3, ELK3, ELP3, ENPP1, EPAS1, EPPK1, ERAL1, ERG, ETS1, FOSL2, FUBP1, GATA2, GATA3, GC, GFM1, GFM2, H1-2, HEY1, HHEX, HMOX1, HOXA5, HOXB5, IFIT1, IFIT3, IGF1, IMPDH1, IRF5, JCHAIN, JUNB, KLF2, LDB2, LEF1, LGALS3, MDM2, MGMT, MMP12, MNDA, MRM3, MRPL10, MRPL14, MRPL2, MRPL20, MRPL30,…
GO:0016787	hydrolase activity	GO_MolecularFunction-EBI-UniProt-GOA-ACAP-ARAP_25.05.2022_00h00	8.81806e-05	0.00167543	0.0112531	0.0112531	[2]	Group7	5.03979	190	None Specific Cluster	[ADAM23, ADAMTS17, ADRA1A, AEN, ANXA8, AOAH, APCS, APOC3, ARHGEF33, ATG4A, ATP6V1G2, AZGP1, BBC3, BDKRB2, BMPR2, C2, CASP12, CASP4, CCL19, CCL22, CCL7, CCL8, CCN1, CCR1, CCR5, CD5L, CDC42EP2, CELA2A, CES1, CFD, CILP, COQ8B, CPA3, CPB2, CPN1, CSN2, CTRB1, CTSE, CXCR4, EPHA1, F10, F11, F12, F9, FABP1, FAP, GCHFR, GDF15, GFM2, GNB5, GRTP1, GZMB, HABP2, HGFAC, HYAL2, KIF20A, KIT, KLK13, KLKB1, LCAT, …	[ADAMTSL1, ADGRG6, AEBP1, AFDN, APOC1, APOH, ARG2, C4B, CD109, CEMIP2, CFI, CLU, CMA1, CTSG, DMD, ENPP1, EPHA2, FETUB, GAPDH, GFM1, GNA14, GPIHBP1, HIP1, HMOX1, HRG, IQSEC1, ITIH1, ITIH2, ITIH3, ITIH4, LEPR, MME, MTSS2, NDUFA13, NRP1, PDE5A, PDGFRB, PLCB1, PLG, RAB5C, RECK, RPS6KA3, SERPIND1, SFN, TPPP]	[ACE, AGT, AHSG, AMBP, APOA1, APOA2, APOA4, BAX, BPGM, C3, C5, CHI3L1, CHIA, ENPEP, EPHX1, HP, ITGA1, KNG1, LGALS3, NAALAD2, PRNP, SERPINC1, SERPINF2, SERPING1, VTN]	63.1579	23.6842	13.1579	54.7778	28.8005	16.4216	[ACE, ADAM23, ADAMTS17, ADAMTSL1, ADGRG6, ADRA1A, AEBP1, AEN, AFDN, AGT, AHSG, AMBP, ANXA8, AOAH, APCS, APOA1, APOA2, APOA4, APOC1, APOC3, APOH, ARG2, ARHGEF33, ATG4A, ATP6V1G2, AZGP1, BAX, BBC3, BDKRB2, BMPR2, BPGM, C2, C3, C4B, C5, CASP12, CASP4, CCL19, CCL22, CCL7, CCL8, CCN1, CCR1, CCR5, CD109, CD5L, CDC42EP2, CELA2A, CEMIP2, CES1, CFD, CFI, CHI3L1, CHIA, CILP, CLU, CMA1, COQ8B, CPA3, CPB2, C…
GO:0050790	regulation of catalytic activity	GO_MolecularFunction-EBI-UniProt-GOA-ACAP-ARAP_25.05.2022_00h00	5.45684e-09	1.47335e-07	0.0112531	0.0112531	[2]	Group7	6.1144	155	None Specific Cluster	[ADCY8, ADRA1A, ADRB2, ANXA8, APCS, APOC3, ARHGEF33, ATPSCKMT, BBC3, BMPR2, CASP12, CASP4, CBLC, CCL19, CCL22, CCL7, CCL8, CCN1, CCND1, CCND2, CCNE1, CCR2, CDC20, CDC42EP2, CPN2, CSN2, ECSIT, EDNRB, EPHA1, FABP1, FCGR1A, FGFR4, FZD4, GCHFR, GLP1R, GNB5, GRTP1, HHEX, HYAL2, IFIT1, IGF1, KIT, LDB2, LILRA5, MBL2, MCF2L, MGMT, MST1, MSTN, NOXA1, NRXN1, NTRK2, NTRK3, PAPLN, PCOLCE2, PDGFA, PDGFRA, PDZ…	[AFDN, APOC1, APOH, C4B, CD109, CDKN1A, CDKN2C, CLU, ELP3, EPHA2, EPX, FETUB, GAPDH, GPIHBP1, HIP1, HRG, IQSEC1, ITIH1, ITIH2, ITIH3, ITIH4, LEPR, MTSS2, NDUFA13, NQO1, NRP1, PDE5A, PDGFRB, PLCB1, PLEC, RECK, RPS6KA3, SERPIND1, SFN, TEK]	[ACE, ADIPOQ, AGT, AHSG, AMBP, APOA1, APOA2, APOA4, BAX, C3, C5, CHI3L1, HP, ITGA1, KNG1, LGALS3, PDCD4, PRNP, SERPINC1, SERPINF2, SERPING1, SOD2, TTR, VTN]	61.9355	22.5806	15.4839	53.45	27.3217	19.2283	[ACE, ADCY8, ADIPOQ, ADRA1A, ADRB2, AFDN, AGT, AHSG, AMBP, ANXA8, APCS, APOA1, APOA2, APOA4, APOC1, APOC3, APOH, ARHGEF33, ATPSCKMT, BAX, BBC3, BMPR2, C3, C4B, C5, CASP12, CASP4, CBLC, CCL19, CCL22, CCL7, CCL8, CCN1, CCND1, CCND2, CCNE1, CCR2, CD109, CDC20, CDC42EP2, CDKN1A, CDKN2C, CHI3L1, CLU, CPN2, CSN2, ECSIT, EDNRB, ELP3, EPHA1, EPHA2, EPX, FABP1, FCGR1A, FETUB, FGFR4, FZD4, GAPDH, GCHFR, GL…
GO:0140096	catalytic activity, acting on a protein	GO_MolecularFunction-EBI-UniProt-GOA-ACAP-ARAP_25.05.2022_00h00	5.98781e-05	0.00119756	0.0112531	0.0112531	[2]	Group7	5.14535	177	None Specific Cluster	[ADAM23, ADAMTS17, ADCY8, ADRA1A, ADRB2, ANXA8, ATG4A, ATPSCKMT, BBC3, BMPR2, C2, CAMK4, CASP12, CASP4, CBLC, CCL19, CCL8, CCN1, CCND1, CCND2, CCNE1, CD5L, CDC20, CDK19, CELA2A, CERCAM, CFD, COQ7, COQ8B, CPA3, CPB2, CPN1, CSN2, CTRB1, CTSE, CXCR4, EEF2K, EPHA1, F10, F11, F12, F9, FABP1, FAP, FCGR1A, FGFR4, FZD4, GCNT1, GFER, GZMB, HABP2, HGFAC, HHEX, HYAL2, IGF1, KIT, KLK13, KLKB1, LILRA5, LOXL4,…	[ADAMTSL1, ADGRG6, AEBP1, ART3, C4B, CD109, CDKN1A, CDKN2C, CFI, CLU, CMA1, CTSG, DCLK1, ELP3, EPHA2, EPX, F13A1, FETUB, GAPDH, HIP1, HRG, ITIH1, ITIH2, ITIH3, ITIH4, MME, NDUFA13, NRP1, PDE5A, PDGFRB, PLEC, PLG, QSOX1, RECK, RPS6KA3, SERPIND1, SFN, TEK, TGM1]	[ACE, ADIPOQ, AGT, AHSG, AMBP, BAX, C3, C5, CHI3L1, ENPEP, HP, IGF2R, ITGA1, KNG1, LGALS3, NAALAD2, PDCD4, PRNP, SERPINC1, SERPINF2, SERPING1, SQSTM1, TTR, VTN]	64.4068	22.0339	13.5593	56.0981	26.9074	16.9945	[ACE, ADAM23, ADAMTS17, ADAMTSL1, ADCY8, ADGRG6, ADIPOQ, ADRA1A, ADRB2, AEBP1, AGT, AHSG, AMBP, ANXA8, ART3, ATG4A, ATPSCKMT, BAX, BBC3, BMPR2, C2, C3, C4B, C5, CAMK4, CASP12, CASP4, CBLC, CCL19, CCL8, CCN1, CCND1, CCND2, CCNE1, CD109, CD5L, CDC20, CDK19, CDKN1A, CDKN2C, CELA2A, CERCAM, CFD, CFI, CHI3L1, CLU, CMA1, COQ7, COQ8B, CPA3, CPB2, CPN1, CSN2, CTRB1, CTSE, CTSG, CXCR4, DCLK1, EEF2K, ELP3,…
GO:0008233	peptidase activity	GO_MolecularFunction-EBI-UniProt-GOA-ACAP-ARAP_25.05.2022_00h00	1.90549e-14	5.90703e-13	0.0112531	0.0112531	[3]	Group7	8.84477	98	None Specific Cluster	[ADAM23, ADAMTS17, ANXA8, ATG4A, BBC3, C2, CASP12, CASP4, CCN1, CD5L, CELA2A, CFD, CPA3, CPB2, CPN1, CSN2, CTRB1, CTSE, CXCR4, F10, F11, F12, F9, FABP1, FAP, GZMB, HABP2, HGFAC, KLK13, KLKB1, MASP1, MASP2, MBL2, MGMT, MMP10, MMP12, MMP19, MMP3, MST1, PAPLN, PAPPA2, PCOLCE2, PIDD1, PROC, PROZ, PTGS2, SERPINA10, SERPINA6, SERPINA7, SERPINE1, SFRP1, SOX7, SPINK1, SPINK5, SPP2, TIMP1, TINAG, TNFSF10,…	[ADAMTSL1, ADGRG6, AEBP1, C4B, CD109, CFI, CMA1, CTSG, FETUB, GAPDH, HIP1, HRG, ITIH1, ITIH2, ITIH3, ITIH4, MME, NDUFA13, PLG, RECK, RPS6KA3, SERPIND1, SFN]	[ACE, AGT, AHSG, AMBP, BAX, C3, C5, ENPEP, HP, KNG1, NAALAD2, PRNP, SERPINC1, SERPINF2, SERPING1, VTN]	60.2041	23.4694	16.3265	51.6318	28.22	20.1483	[ACE, ADAM23, ADAMTS17, ADAMTSL1, ADGRG6, AEBP1, AGT, AHSG, AMBP, ANXA8, ATG4A, BAX, BBC3, C2, C3, C4B, C5, CASP12, CASP4, CCN1, CD109, CD5L, CELA2A, CFD, CFI, CMA1, CPA3, CPB2, CPN1, CSN2, CTRB1, CTSE, CTSG, CXCR4, ENPEP, F10, F11, F12, F9, FABP1, FAP, FETUB, GAPDH, GZMB, HABP2, HGFAC, HIP1, HP, HRG, ITIH1, ITIH2, ITIH3, ITIH4, KLK13, KLKB1, KNG1, MASP1, MASP2, MBL2, MGMT, MME, MMP10, MMP12, MMP…
GO:0004175	endopeptidase activity	GO_MolecularFunction-EBI-UniProt-GOA-ACAP-ARAP_25.05.2022_00h00	5.652e-17	1.80864e-15	0.0112531	0.0112531	[4]	Group7	10.1351	90	None Specific Cluster	[ADAM23, ADAMTS17, ANXA8, ATG4A, BBC3, C2, CASP12, CASP4, CCN1, CD5L, CELA2A, CFD, CSN2, CTRB1, CTSE, F10, F11, F12, F9, FABP1, FAP, GZMB, HABP2, HGFAC, KLK13, KLKB1, MASP1, MASP2, MBL2, MGMT, MMP10, MMP12, MMP19, MMP3, MST1, PAPLN, PAPPA2, PIDD1, PROC, PROZ, PTGS2, SERPINA10, SERPINA6, SERPINA7, SERPINE1, SFRP1, SOX7, SPINK1, SPINK5, SPP2, TIMP1, TINAG, TNFSF10, TPSB2]	[ADAMTSL1, ADGRG6, C4B, CD109, CFI, CMA1, CTSG, FETUB, GAPDH, HIP1, HRG, ITIH1, ITIH2, ITIH3, ITIH4, MME, NDUFA13, PLG, RECK, RPS6KA3, SERPIND1, SFN]	[ACE, AGT, AHSG, AMBP, BAX, C3, C5, HP, KNG1, PRNP, SERPINC1, SERPINF2, SERPING1, VTN]	60	24.4444	15.5556	51.4331	29.3789	19.188	[ACE, ADAM23, ADAMTS17, ADAMTSL1, ADGRG6, AGT, AHSG, AMBP, ANXA8, ATG4A, BAX, BBC3, C2, C3, C4B, C5, CASP12, CASP4, CCN1, CD109, CD5L, CELA2A, CFD, CFI, CMA1, CSN2, CTRB1, CTSE, CTSG, F10, F11, F12, F9, FABP1, FAP, FETUB, GAPDH, GZMB, HABP2, HGFAC, HIP1, HP, HRG, ITIH1, ITIH2, ITIH3, ITIH4, KLK13, KLKB1, KNG1, MASP1, MASP2, MBL2, MGMT, MME, MMP10, MMP12, MMP19, MMP3, MST1, NDUFA13, PAPLN, PAPPA2,…
GO:0065009	regulation of molecular function	GO_MolecularFunction-EBI-UniProt-GOA-ACAP-ARAP_25.05.2022_00h00	8.91221e-09	2.31717e-07	1.66926e-06	1.00155e-05	[1]	Group8	5.76044	189	None Specific Cluster	[ADCY8, ADRA1A, ADRB2, AKAP7, ANXA8, APCS, APOC3, ARHGEF33, ATPSCKMT, BBC3, BCL3, BHLHE40, BMPR2, CASP12, CASP4, CBLC, CCL19, CCL22, CCL7, CCL8, CCN1, CCND1, CCND2, CCNE1, CCR2, CDC20, CDC42EP2, CFHR1, CFHR2, CPN2, CSN2, CX3CR1, DDIT3, ECSIT, EDA2R, EDNRB, EPHA1, FABP1, FCGR1A, FCGR2B, FGFR4, FST, FZD4, GATA3, GCHFR, GLP1R, GNB5, GRTP1, HAVCR2, HEY1, HHEX, HYAL2, IFIT1, IGF1, IL18BP, IL5, KCNE4, …	[AFDN, APOC1, APOH, C4B, CD109, CDKN1A, CDKN2C, CLU, DMD, ELP3, ENPP1, EPHA2, EPX, FETUB, GAPDH, GPIHBP1, HIP1, HMOX1, HRG, IQSEC1, ITIH1, ITIH2, ITIH3, ITIH4, LEPR, MTSS2, NDUFA13, NQO1, NRP1, PDE5A, PDGFRB, PLCB1, PLEC, RECK, RPS6KA3, SERPIND1, SFN, SHANK3, SP100, TEK]	[ACE, ADIPOQ, AGT, AHSG, AMBP, APOA1, APOA2, APOA4, BAX, C3, C5, CD36, CFH, CHI3L1, HP, ITGA1, KNG1, LGALS3, PDCD4, PRNP, SCN3B, SERPINC1, SERPINF2, SERPING1, SOD2, TTR, VTN]	64.5503	21.164	14.2857	56.2382	25.8521	17.9097	[ACE, ADCY8, ADIPOQ, ADRA1A, ADRB2, AFDN, AGT, AHSG, AKAP7, AMBP, ANXA8, APCS, APOA1, APOA2, APOA4, APOC1, APOC3, APOH, ARHGEF33, ATPSCKMT, BAX, BBC3, BCL3, BHLHE40, BMPR2, C3, C4B, C5, CASP12, CASP4, CBLC, CCL19, CCL22, CCL7, CCL8, CCN1, CCND1, CCND2, CCNE1, CCR2, CD109, CD36, CDC20, CDC42EP2, CDKN1A, CDKN2C, CFH, CFHR1, CFHR2, CHI3L1, CLU, CPN2, CSN2, CX3CR1, DDIT3, DMD, ECSIT, EDA2R, EDNRB, EL…
GO:0044092	negative regulation of molecular function	GO_MolecularFunction-EBI-UniProt-GOA-ACAP-ARAP_25.05.2022_00h00	2.73175e-09	7.64889e-08	1.66926e-06	1.00155e-05	[1, 2]	Group8	7.40439	91	None Specific Cluster	[ADRB2, ANXA8, APCS, APOC3, BCL3, BHLHE40, CBLC, CCR2, CDC20, CFHR1, CFHR2, CSN2, DDIT3, EDNRB, EPHA1, FABP1, FST, GCHFR, GNB5, HAVCR2, HEY1, HHEX, HYAL2, IFIT1, IL18BP, KCNE4, LEF1, MSTN, NOG, PAPLN, PDZD2, PPP1R1B, PROC, PTGS2, PTPRB, PTX3, RGS2, SERPINA10, SERPINA6, SERPINA7, SERPINE1, SFRP1, SPINK1, SPINK5, SPP2, SRCIN1, TIMP1, TP53, TXNIP, UGT1A7]	[APOC1, C4B, CD109, CDKN1A, CDKN2C, EPX, FETUB, GAPDH, HMOX1, HRG, ITIH1, ITIH2, ITIH3, ITIH4, LEPR, NQO1, PLEC, RECK, RPS6KA3, SERPIND1, SFN, SP100]	[ACE, ADIPOQ, AGT, AHSG, AMBP, APOA1, APOA2, BAX, C3, C5, HP, KNG1, LGALS3, PDCD4, PRNP, SERPINC1, SERPINF2, SERPING1, VTN]	54.9451	24.1758	20.8791	46.2169	28.5113	25.2719	[ACE, ADIPOQ, ADRB2, AGT, AHSG, AMBP, ANXA8, APCS, APOA1, APOA2, APOC1, APOC3, BAX, BCL3, BHLHE40, C3, C4B, C5, CBLC, CCR2, CD109, CDC20, CDKN1A, CDKN2C, CFHR1, CFHR2, CSN2, DDIT3, EDNRB, EPHA1, EPX, FABP1, FETUB, FST, GAPDH, GCHFR, GNB5, HAVCR2, HEY1, HHEX, HMOX1, HP, HRG, HYAL2, IFIT1, IL18BP, ITIH1, ITIH2, ITIH3, ITIH4, KCNE4, KNG1, LEF1, LEPR, LGALS3, MSTN, NOG, NQO1, PAPLN, PDCD4, PDZD2, PLE…
GO:0044093	positive regulation of molecular function	GO_MolecularFunction-EBI-UniProt-GOA-ACAP-ARAP_25.05.2022_00h00	0.00247543	0.0371314	1.66926e-06	1.00155e-05	[1, 2]	Group8	5.32787	91	None Specific Cluster	[ADCY8, ADRA1A, ADRB2, AKAP7, ATPSCKMT, BBC3, BMPR2, CASP12, CASP4, CCL19, CCL22, CCL7, CCL8, CCN1, CCND1, CCND2, CCR2, CDC20, CX3CR1, DDIT3, EDA2R, EPHA1, FABP1, FCGR1A, FGFR4, FZD4, GATA3, GLP1R, GNB5, GRTP1, IGF1, IL5, KIT, LILRA5, MBL2, NRXN1, NTRK2, NTRK3, PCOLCE2, PDGFA, PDGFRA, PDZD2, PDZK1, PIDD1, PRKCQ, PSRC1, RAB7B, RGS6, SCARB1, SDHAF4, SFRP1, SIPA1L2, SLC6A2, SOX7, SRCIN1, TIE1, TIMP1…	[AFDN, APOH, CDKN1A, CLU, DMD, EPHA2, EPX, GPIHBP1, HIP1, IQSEC1, MTSS2, NDUFA13, NRP1, PDE5A, PDGFRB, SHANK3, TEK]	[ACE, ADIPOQ, AGT, APOA1, APOA2, APOA4, BAX, CD36, CHI3L1, ITGA1, PRNP, VTN]	68.1319	18.6813	13.1868	60.1343	23.1176	16.7481	[ACE, ADCY8, ADIPOQ, ADRA1A, ADRB2, AFDN, AGT, AKAP7, APOA1, APOA2, APOA4, APOH, ATPSCKMT, BAX, BBC3, BMPR2, CASP12, CASP4, CCL19, CCL22, CCL7, CCL8, CCN1, CCND1, CCND2, CCR2, CD36, CDC20, CDKN1A, CHI3L1, CLU, CX3CR1, DDIT3, DMD, EDA2R, EPHA1, EPHA2, EPX, FABP1, FCGR1A, FGFR4, FZD4, GATA3, GLP1R, GNB5, GPIHBP1, GRTP1, HIP1, IGF1, IL5, IQSEC1, ITGA1, KIT, LILRA5, MBL2, MTSS2, NDUFA13, NRP1, NRXN1,…
GO:0050790	regulation of catalytic activity	GO_MolecularFunction-EBI-UniProt-GOA-ACAP-ARAP_25.05.2022_00h00	5.45684e-09	1.47335e-07	1.66926e-06	1.00155e-05	[2]	Group8	6.1144	155	None Specific Cluster	[ADCY8, ADRA1A, ADRB2, ANXA8, APCS, APOC3, ARHGEF33, ATPSCKMT, BBC3, BMPR2, CASP12, CASP4, CBLC, CCL19, CCL22, CCL7, CCL8, CCN1, CCND1, CCND2, CCNE1, CCR2, CDC20, CDC42EP2, CPN2, CSN2, ECSIT, EDNRB, EPHA1, FABP1, FCGR1A, FGFR4, FZD4, GCHFR, GLP1R, GNB5, GRTP1, HHEX, HYAL2, IFIT1, IGF1, KIT, LDB2, LILRA5, MBL2, MCF2L, MGMT, MST1, MSTN, NOXA1, NRXN1, NTRK2, NTRK3, PAPLN, PCOLCE2, PDGFA, PDGFRA, PDZ…	[AFDN, APOC1, APOH, C4B, CD109, CDKN1A, CDKN2C, CLU, ELP3, EPHA2, EPX, FETUB, GAPDH, GPIHBP1, HIP1, HRG, IQSEC1, ITIH1, ITIH2, ITIH3, ITIH4, LEPR, MTSS2, NDUFA13, NQO1, NRP1, PDE5A, PDGFRB, PLCB1, PLEC, RECK, RPS6KA3, SERPIND1, SFN, TEK]	[ACE, ADIPOQ, AGT, AHSG, AMBP, APOA1, APOA2, APOA4, BAX, C3, C5, CHI3L1, HP, ITGA1, KNG1, LGALS3, PDCD4, PRNP, SERPINC1, SERPINF2, SERPING1, SOD2, TTR, VTN]	61.9355	22.5806	15.4839	53.45	27.3217	19.2283	[ACE, ADCY8, ADIPOQ, ADRA1A, ADRB2, AFDN, AGT, AHSG, AMBP, ANXA8, APCS, APOA1, APOA2, APOA4, APOC1, APOC3, APOH, ARHGEF33, ATPSCKMT, BAX, BBC3, BMPR2, C3, C4B, C5, CASP12, CASP4, CBLC, CCL19, CCL22, CCL7, CCL8, CCN1, CCND1, CCND2, CCNE1, CCR2, CD109, CDC20, CDC42EP2, CDKN1A, CDKN2C, CHI3L1, CLU, CPN2, CSN2, ECSIT, EDNRB, ELP3, EPHA1, EPHA2, EPX, FABP1, FCGR1A, FETUB, FGFR4, FZD4, GAPDH, GCHFR, GL…
GO:0140096	catalytic activity, acting on a protein	GO_MolecularFunction-EBI-UniProt-GOA-ACAP-ARAP_25.05.2022_00h00	5.98781e-05	0.00119756	1.66926e-06	1.00155e-05	[2]	Group8	5.14535	177	None Specific Cluster	[ADAM23, ADAMTS17, ADCY8, ADRA1A, ADRB2, ANXA8, ATG4A, ATPSCKMT, BBC3, BMPR2, C2, CAMK4, CASP12, CASP4, CBLC, CCL19, CCL8, CCN1, CCND1, CCND2, CCNE1, CD5L, CDC20, CDK19, CELA2A, CERCAM, CFD, COQ7, COQ8B, CPA3, CPB2, CPN1, CSN2, CTRB1, CTSE, CXCR4, EEF2K, EPHA1, F10, F11, F12, F9, FABP1, FAP, FCGR1A, FGFR4, FZD4, GCNT1, GFER, GZMB, HABP2, HGFAC, HHEX, HYAL2, IGF1, KIT, KLK13, KLKB1, LILRA5, LOXL4,…	[ADAMTSL1, ADGRG6, AEBP1, ART3, C4B, CD109, CDKN1A, CDKN2C, CFI, CLU, CMA1, CTSG, DCLK1, ELP3, EPHA2, EPX, F13A1, FETUB, GAPDH, HIP1, HRG, ITIH1, ITIH2, ITIH3, ITIH4, MME, NDUFA13, NRP1, PDE5A, PDGFRB, PLEC, PLG, QSOX1, RECK, RPS6KA3, SERPIND1, SFN, TEK, TGM1]	[ACE, ADIPOQ, AGT, AHSG, AMBP, BAX, C3, C5, CHI3L1, ENPEP, HP, IGF2R, ITGA1, KNG1, LGALS3, NAALAD2, PDCD4, PRNP, SERPINC1, SERPINF2, SERPING1, SQSTM1, TTR, VTN]	64.4068	22.0339	13.5593	56.0981	26.9074	16.9945	[ACE, ADAM23, ADAMTS17, ADAMTSL1, ADCY8, ADGRG6, ADIPOQ, ADRA1A, ADRB2, AEBP1, AGT, AHSG, AMBP, ANXA8, ART3, ATG4A, ATPSCKMT, BAX, BBC3, BMPR2, C2, C3, C4B, C5, CAMK4, CASP12, CASP4, CBLC, CCL19, CCL8, CCN1, CCND1, CCND2, CCNE1, CD109, CD5L, CDC20, CDK19, CDKN1A, CDKN2C, CELA2A, CERCAM, CFD, CFI, CHI3L1, CLU, CMA1, COQ7, COQ8B, CPA3, CPB2, CPN1, CSN2, CTRB1, CTSE, CTSG, CXCR4, DCLK1, EEF2K, ELP3,…
GO:0043085	positive regulation of catalytic activity	GO_MolecularFunction-EBI-UniProt-GOA-ACAP-ARAP_25.05.2022_00h00	0.000322416	0.00548107	1.66926e-06	1.00155e-05	[2, 3]	Group8	5.89147	76	None Specific Cluster	[ADCY8, ADRA1A, ADRB2, ATPSCKMT, BBC3, BMPR2, CASP12, CASP4, CCL19, CCL22, CCL7, CCL8, CCN1, CCND1, CCND2, CDC20, EPHA1, FABP1, FCGR1A, FGFR4, FZD4, GLP1R, GNB5, GRTP1, IGF1, KIT, LILRA5, MBL2, NRXN1, NTRK2, NTRK3, PCOLCE2, PDGFA, PDGFRA, PDZD2, PIDD1, PRKCQ, PSRC1, RGS6, SCARB1, SDHAF4, SFRP1, SIPA1L2, SLC6A2, SOX7, SRCIN1, TIE1, TIMP1, TNFRSF10B, TNFSF10, TREM2, UBE2C]	[AFDN, APOH, CDKN1A, CLU, EPHA2, EPX, GPIHBP1, HIP1, IQSEC1, MTSS2, NDUFA13, PDE5A, PDGFRB, TEK]	[ACE, ADIPOQ, AGT, APOA1, APOA2, APOA4, BAX, CHI3L1, ITGA1, PRNP]	68.4211	18.4211	13.1579	60.4521	22.8192	16.7287	[ACE, ADCY8, ADIPOQ, ADRA1A, ADRB2, AFDN, AGT, APOA1, APOA2, APOA4, APOH, ATPSCKMT, BAX, BBC3, BMPR2, CASP12, CASP4, CCL19, CCL22, CCL7, CCL8, CCN1, CCND1, CCND2, CDC20, CDKN1A, CHI3L1, CLU, EPHA1, EPHA2, EPX, FABP1, FCGR1A, FGFR4, FZD4, GLP1R, GNB5, GPIHBP1, GRTP1, HIP1, IGF1, IQSEC1, ITGA1, KIT, LILRA5, MBL2, MTSS2, NDUFA13, NRXN1, NTRK2, NTRK3, PCOLCE2, PDE5A, PDGFA, PDGFRA, PDGFRB, PDZD2, PID…
